# Supplementary material for: Artemisinin-resistant K13 mutations rewire Plasmodium falciparum’s intra-erythrocytic metabolic program to enhance survival
Source: Nat Commun. 2021 Jan 22;12:530. doi: 10.1038/s41467-020-20805-w (PMC7822823; doi:10.1038/s41467-020-20805-w)
Supplement: Supplementary file 4 — Supplementary Data 1 [file 41467_2020_20805_MOESM4_ESM.xlsx]

## Sheet: Supplmentary Data 1
Supplementary Data 1. Up and down-regulated transcripts in Dd2 and Cam3.II K13 mutant lines relative to isogenic K13 wild-type lines, across the 48h intra-erythrocytic developmental cycle. List of 80 DE genes at late schizont and early ring. Related to Fig. 2 and Supplementary Fig. 2b.
Up- or down-regulated transcripts are defined as having a P value < 0.05 based on a two-sided t-test, when comparing a K13 mutant against its isogenic wild-type counterpart.
ROSC-TrIC Network Annotation based on analysis described in Mok et al. 2015 Science													Dd2R539T relative to Dd2WT								Dd2C580Y relative to Dd2WT								Cam3IIR539T relative to Cam3.IIWT									List of 80 genes that are DE in late schizont/new rings in both Dd2 K13 mutants (Fig. 2c)
													Rings	Rings	Rings	Trophs	Schizonts	Reinvasion /Rings			Rings	Rings	Rings	Trophs	Schizonts	Reinvasion /Rings			Rings	Rings	Rings	Trophs	Schizonts	Schizonts	Reinvasion /Rings
										k13 mutant hpi			4,4,4	6,6,6	8,8,8	28,28,28	36,32,36	6,6,6 (2nd gen.)			4,4,4	4,8,6	8,8,8	24,24,28	32,32,32	6,4,4 (2nd gen.)			4,8	6,8,8,	10,14	22,20	30,30	40,40	48,48
	PlasmoDB v46					PlasmoDB v46				k13 WT hpi			4,4,4	8,6,6	8,8,14	28,28,28	36,36,36	6,6,8 (2nd gen.)			4,4,4	8,6,6	8,8,14	28,28,28	36,36,36	54,54,56			4,4,8	6,6,8	14,12,12	22,20,20	30,30,30	40,40,38	48,48
Gene ID	Gene Description	Gene name	Chaperone Family	Chaperone function	ROSC-TrIC Network Annotation	Annotated GO Process IDs	Annotated GO Processes	Computed GO Process IDs	Computed GO Processes	Time of peak expression in Dd2 IDC (hpi)			0h	3h	6h	24h	32h	48h			0h	3h	6h	24h	32h	48h			0h	8h	16h	24h	32h	40h	48h
PF3D7_1028500	partial CSTF domain-containing protein, putative	N/A	--	--	--	N/A	N/A	N/A	N/A	0.0125093			--	--	--	--	--	--			--	--	--	--	--	--			--	up_8H	--	--	--	--	--			--
PF3D7_1221400	inner membrane complex protein 1h, putative	IMC1h	--	--	--	N/A	N/A	N/A	N/A	0.0508271			--	--	--	--	--	--			--	--	--	--	--	--			--	--	--	--	--	--	--			--
PF3D7_0205000	conserved Plasmodium protein, unknown function	N/A	--	--	--	N/A	N/A	N/A	N/A	0.0576961			--	--	--	--	--	--			--	--	--	--	--	down_48H			--	--	--	--	--	--	--			--
PF3D7_1319100	ubiquitin carboxyl-terminal hydrolase MINDY, putative	N/A	--	--	--	N/A	N/A	N/A	N/A	0.109308			--	up_3H	--	--	--	up_48H			--	--	--	--	down_32H	--			--	--	--	--	--	--	--			--
PF3D7_0612500	conserved Plasmodium protein, unknown function	N/A	--	--	--	N/A	N/A	N/A	N/A	0.109309			--	--	--	--	--	--			--	--	--	--	--	--			--	--	--	--	--	--	--			--
PF3D7_0605900	long chain polyunsaturated fatty acid elongation enzyme, putative	N/A	--	--	--	GO:0019368	fatty acid elongation, unsaturated fatty acid	N/A	N/A	0.126136			--	--	--	--	--	--			--	--	up_6H	up_24H	--	--			--	--	--	--	--	--	--			--
PF3D7_0529900	RING zinc finger protein, putative	N/A	--	--	--	N/A	N/A	N/A	N/A	0.147978			--	--	--	--	--	--			--	--	--	--	--	--			--	--	down_16H	--	--	--	--			--
PF3D7_0615200	conserved protein, unknown function	N/A	--	--	--	N/A	N/A	N/A	N/A	0.148198			--	--	--	--	--	--			--	--	--	--	--	--			--	--	--	--	--	--	--			--
PF3D7_1236500	conserved Plasmodium protein, unknown function	N/A	--	--	--	N/A	N/A	GO:0009073	aromatic amino acid family biosynthetic process	0.159102			--	--	--	--	--	--			--	--	--	--	--	--			--	--	--	--	--	--	--			--
PF3D7_0315800	zinc finger protein, putative	N/A	--	--	--	N/A	N/A	N/A	N/A	0.163498			--	--	--	--	--	--			--	--	--	--	down_32H	--			--	--	up_16H	--	--	--	--			--
PF3D7_1460000	biotin--protein ligase 2	HCS2	--	--	--	GO:0042966	biotin carboxyl carrier protein biosynthetic process	GO:0006464	cellular protein modification process	0.176932			--	--	--	--	--	--			--	--	--	--	--	--			--	--	--	--	--	--	--			--
PF3D7_0701900	Plasmodium exported protein, unknown function	N/A	--	--	--	N/A	N/A	N/A	N/A	0.181672			--	--	--	--	--	up_48H			--	--	--	--	--	up_48H			--	--	up_16H	--	--	--	--			up_48H
PF3D7_0825600	cytochrome c oxidase assembly factor 5, putative	COA5	--	--	--	N/A	N/A	N/A	N/A	0.209905			--	--	--	--	--	--			--	--	--	--	--	--			--	--	--	down_24H	--	--	--			--
PF3D7_1442900	protein transport protein SEC7, putative	SEC7	--	--	--	N/A	N/A	GO:0032012	regulation of ARF protein signal transduction	0.225992			--	--	--	--	--	--			--	--	--	--	--	--			--	--	up_16H	--	--	--	--			--
PF3D7_1230100	thioredoxin-like associated protein 1, putative	TLAP1	--	--	--	N/A	N/A	N/A	N/A	0.228333			--	--	up_6H	--	--	--			--	--	--	--	--	--			--	--	--	--	--	--	--			--
PF3D7_1113100	protein tyrosine phosphatase	PRL	--	--	--	GO:0006470;GO:0018342	protein dephosphorylation;protein prenylation	GO:0016311;GO:0006470	dephosphorylation;protein dephosphorylation	0.262892			--	--	--	--	--	--			--	--	--	up_24H	--	--			--	--	--	--	--	--	--			--
PF3D7_1141900	inner membrane complex protein 1b, putative	IMC1b	--	--	--	N/A	N/A	N/A	N/A	0.265616			up_0H	up_3H	--	--	--	--			--	--	--	--	--	--			--	down_8H	down_16H	--	--	--	--			--
PF3D7_0418700	RNA-binding protein NOB1, putative	N/A	--	--	--	N/A	N/A	GO:0000469;GO:0042274	cleavage involved in rRNA processing;ribosomal small subunit biogenesis	0.27174			--	--	--	--	--	--			--	--	--	--	--	--			--	--	--	--	--	--	--			--
PF3D7_1425500	conserved Plasmodium protein, unknown function	N/A	--	--	--	N/A	N/A	N/A	N/A	0.293046			--	--	--	--	--	--			--	--	--	--	--	--			--	--	--	--	--	--	--			--
PF3D7_0935200	vacuolar protein sorting-associated protein 33, putative	VPS33	--	--	--	N/A	N/A	GO:0006904;GO:0016192	vesicle docking involved in exocytosis;vesicle-mediated transport	0.314945			--	--	--	--	--	--			--	--	--	--	--	--			--	--	up_16H	--	--	--	--			--
PF3D7_0102700	merozoite-associated tryptophan-rich antigen	MaTrA	--	--	--	N/A	N/A	N/A	N/A	0.324017			--	--	--	--	--	--			--	--	--	--	--	up_48H			--	--	--	--	--	--	--			--
PF3D7_0311600	dolichyl-diphosphooligosaccharide--protein glycosyltransferase subunit OST1, putative	OST1	--	--	--	GO:0006486	protein glycosylation	GO:0006486	protein glycosylation	0.328665			--	--	--	up_24H	--	--			down_0H	--	--	--	up_32H	--			--	--	--	--	--	--	--			--
PF3D7_1220000	zinc finger protein, putative	N/A	--	--	--	N/A	N/A	N/A	N/A	0.343379			--	--	--	--	--	--			--	--	--	--	--	--			--	--	--	--	--	--	--			--
PF3D7_0522900	zinc finger protein, putative	N/A	--	--	--	N/A	N/A	N/A	N/A	0.355661			--	--	--	up_24H	--	--			--	--	--	--	--	--			--	--	--	--	--	--	--			--
PF3D7_1454900	conserved protein, unknown function	N/A	--	--	--	N/A	N/A	N/A	N/A	0.366387			up_0H	up_3H	up_6H	up_24H	--	--			--	--	--	--	--	down_48H			--	--	--	--	--	--	--			--
PF3D7_0214800	conserved Plasmodium membrane protein, unknown function	N/A	--	--	--	N/A	N/A	N/A	N/A	0.368536			--	--	--	--	--	--			--	--	--	up_24H	--	up_48H			--	--	--	--	--	--	--			--
PF3D7_0628400	protease, putative	N/A	--	--	--	N/A	N/A	N/A	N/A	0.392071			--	--	--	up_24H	--	--			--	--	--	--	up_32H	--			--	--	--	--	--	--	--			--
PF3D7_0818500	zinc finger protein, putative	N/A	--	--	--	N/A	N/A	N/A	N/A	0.393506			--	--	--	--	--	--			--	--	--	--	--	--			--	--	--	--	--	--	--			--
PF3D7_0630100	conserved Plasmodium protein, unknown function	N/A	--	--	--	N/A	N/A	N/A	N/A	0.39447			--	--	down_6H	--	--	--			--	--	--	--	--	--			--	--	--	--	--	--	--			--
PF3D7_0905600	WD repeat-containing protein 66, putative	WDR66	--	--	--	N/A	N/A	N/A	N/A	0.409172			--	--	--	--	--	--			--	--	--	--	--	--			--	--	--	--	--	--	--			--
PF3D7_1450000	serine/threonine protein kinase, putative	N/A	--	--	--	GO:0006468	protein phosphorylation	GO:0006468	protein phosphorylation	0.415727			--	--	--	--	--	--			--	--	--	--	up_32H	--			--	--	--	--	--	--	--			--
PF3D7_1114600	conserved Plasmodium protein, unknown function	N/A	--	--	--	N/A	N/A	N/A	N/A	0.416415			--	--	--	--	--	--			--	--	--	--	--	--			--	--	--	--	--	--	--			--
PF3D7_1479000	acyl-CoA synthetase	ACS1a	--	--	--	GO:0006631	fatty acid metabolic process	GO:0008152	metabolic process	0.4205			--	--	--	--	--	--			--	--	--	--	--	down_48H			--	up_8H	--	--	--	--	--			--
PF3D7_1252600	esterase, putative	N/A	--	--	--	N/A	N/A	N/A	N/A	0.430149			--	--	--	--	--	up_48H			--	--	--	--	--	up_48H			--	--	--	--	--	--	--			up_48H
PF3D7_1444200	calmodulin-like protein	N/A	--	--	--	N/A	N/A	N/A	N/A	0.43978			--	down_3H	--	--	--	--			--	--	--	--	--	--			--	--	--	--	--	--	--			--
PF3D7_0702100	Plasmodium exported protein (PHISTb), unknown function, pseudogene	N/A	--	--	--	N/A	N/A	N/A	N/A	0.441846			--	--	--	--	--	up_48H			--	--	--	--	--	up_48H			--	--	--	--	--	--	--			up_48H
PF3D7_1135100	protein phosphatase PPM8, putative	PPM8	--	--	--	N/A	N/A	N/A	N/A	0.465586			--	--	--	--	--	--			--	--	--	--	--	--			--	--	down_16H	--	up_32H	down_40H	--			--
PF3D7_0609700	conserved Plasmodium protein, unknown function	N/A	--	--	--	N/A	N/A	N/A	N/A	0.506993			--	--	--	--	--	--			--	--	--	--	--	--			--	--	--	--	--	--	--			--
PF3D7_0112700	28S ribosomal RNA	N/A	--	--	--	N/A	N/A	N/A	N/A	0.538482			--	--	--	--	--	--			--	--	--	--	--	--			--	--	--	--	--	--	--			--
PF3D7_1332000	syntaxin, Qa-SNARE family	SYN5	--	--	--	GO:0006886;GO:0031338	intracellular protein transport;regulation of vesicle fusion	GO:0016192	vesicle-mediated transport	0.579264			--	--	--	--	--	--			--	--	--	--	--	--			--	--	--	--	--	--	--			--
PF3D7_1472400	M1-family alanyl aminopeptidase, putative	N/A	--	--	--	N/A	N/A	metallopeptidase activity;zinc ion binding	N/A	0.587998			--	--	--	--	--	--			--	--	--	--	--	--			--	--	--	--	--	--	--			--
PF3D7_1407200	conserved Plasmodium protein, unknown function	N/A	--	--	--	N/A	N/A	N/A	N/A	0.589265			--	--	--	--	--	--			--	--	--	--	--	--			--	--	--	--	--	--	--			--
PF3D7_1132700	50S ribosomal protein L2, putative	mRPL2	--	--	--	GO:0006412	translation	GO:0006412	translation	0.599744			--	--	--	--	--	--			--	--	--	--	--	--			--	--	--	--	--	--	--			--
PF3D7_1337900	conserved Plasmodium protein, unknown function	N/A	--	--	--	N/A	N/A	GO:0016260;GO:0006434;GO:0006412	selenocysteine biosynthetic process;seryl-tRNA aminoacylation;translation	0.619563			--	--	--	--	--	--			--	--	--	--	--	--			--	--	--	--	--	--	--			--
PF3D7_0729000	signal recognition particle subunit SRP9	SRP9	--	--	--	GO:0006614	SRP-dependent cotranslational protein targeting to membrane	GO:0006614	SRP-dependent cotranslational protein targeting to membrane	0.622352			--	--	--	--	--	--			--	--	--	--	--	--			--	--	--	--	--	--	--			--
PF3D7_1147200	tubulin--tyrosine ligase, putative	N/A	--	--	--	N/A	N/A	GO:0006464	cellular protein modification process	0.629822			--	up_3H	--	--	--	--			--	--	--	--	--	--			--	--	--	--	--	--	--			--
PF3D7_0507600	protein CAF40, putative	CAF40	--	--	--	N/A	N/A	N/A	N/A	0.640455			--	--	--	--	--	--			--	--	--	--	--	--			--	--	--	--	--	--	--			--
PF3D7_0219900	Plasmodium exported protein, unknown function	N/A	--	--	--	N/A	N/A	N/A	N/A	0.651622			--	--	--	--	--	--			--	--	--	--	--	--			--	--	--	--	--	--	--			--
PF3D7_1241400	RNA-binding protein, putative	N/A	--	--	--	N/A	N/A	GO:0006355	regulation of transcription, DNA-templated	0.653335			--	--	--	--	--	--			--	--	--	--	--	--			--	--	--	--	--	--	--			--
PF3D7_1403800	nuclear formin-like protein MISFIT, putative	MISFIT	--	--	--	N/A	N/A	N/A	N/A	0.658737			--	--	--	--	--	--			down_0H	--	--	--	down_32H	--			--	--	--	--	--	--	--			--
PF3D7_1010100	PI31 domain-containing protein, putative	N/A	--	--	--	N/A	N/A	N/A	N/A	0.663069			--	--	--	--	--	--			--	--	--	--	--	--			--	--	--	--	--	--	--			--
PF3D7_1218400	triose or hexose phosphate/phosphate translocator, putative	N/A	--	--	--	GO:0015717	triose phosphate transport	N/A	N/A	0.695636			--	--	down_6H	--	--	--			--	--	down_6H	--	--	--			--	--	--	--	--	--	--			--
PF3D7_1241900	tetratricopeptide repeat protein, putative	N/A	--	--	--	N/A	N/A	N/A	N/A	0.706109			--	--	--	--	--	--			--	--	--	--	--	--			--	--	--	--	--	--	--			--
PF3D7_1247300	GPI mannosyltransferase 2, putative	N/A	--	--	--	N/A	N/A	GO:0006506	GPI anchor biosynthetic process	0.724625			--	--	--	--	--	--			--	--	--	--	--	--			--	--	--	--	--	--	--			--
PF3D7_1367300	conserved Plasmodium protein, unknown function	N/A	--	--	--	N/A	N/A	N/A	N/A	0.729119			--	--	--	--	--	--			--	--	--	--	down_32H	--			--	--	--	--	--	--	--			--
PF3D7_1006900	PPPDE peptidase, putative	N/A	--	--	--	N/A	N/A	N/A	N/A	0.730433			down_0H	--	--	--	--	--			down_0H	--	--	--	--	--			--	--	--	--	--	--	--			--
PF3D7_0619900	splicing factor 3A subunit 2, putative	SF3A2	--	--	--	GO:0008380	RNA splicing	N/A	N/A	0.735604			--	--	--	--	--	--			--	--	down_6H	--	--	--			--	--	--	--	--	--	--			--
PF3D7_1362100	14-3-3 protein	14-3-3II	--	--	--	N/A	N/A	N/A	N/A	0.744969			--	--	--	--	--	--			--	--	--	--	--	--			--	--	--	--	--	--	--			--
PF3D7_0707500	conserved Plasmodium protein, unknown function	N/A	--	--	--	N/A	N/A	N/A	N/A	0.773847			down_0H	--	--	--	--	--			--	--	--	--	--	--			--	--	--	--	--	--	--			--
PF3D7_0402900	probable protein, unknown function	N/A	--	--	--	N/A	N/A	N/A	N/A	0.794069			--	--	--	--	--	--			--	--	--	--	--	--			--	--	--	--	--	--	--			--
PF3D7_1446300	conserved Plasmodium membrane protein, unknown function	N/A	--	--	--	N/A	N/A	N/A	N/A	0.803621			--	--	--	--	--	--			--	--	--	--	--	--			--	--	--	--	--	--	--			--
PF3D7_1003300	N-terminal acetyltransferase A complex catalytic subunit ARD1, putative	ARD1	--	--	--	GO:0006474	N-terminal protein amino acid acetylation	N/A	N/A	0.818355			--	--	--	--	--	--			--	--	--	--	--	--			--	down_8H	down_16H	--	--	--	--			--
PF3D7_1422900	14-3-3 protein, putative	N/A	--	--	--	N/A	N/A	N/A	N/A	0.827423			--	--	--	--	--	--			--	--	--	--	--	--			--	--	--	--	--	--	--			--
PF3D7_1478100	Plasmodium exported protein (hyp13), unknown function	N/A	--	--	--	N/A	N/A	N/A	N/A	0.828897			--	--	--	--	--	--			--	--	--	--	--	--			--	--	--	--	--	--	--			--
PF3D7_0215300	acyl-CoA synthetase	ACS8	--	--	--	GO:0006631;GO:0015909	fatty acid metabolic process;long-chain fatty acid transport	GO:0008152	metabolic process	0.831224			--	--	--	--	--	--			--	--	--	--	--	--			--	--	--	--	--	--	--			--
PF3D7_1314400	conserved protein, unknown function	N/A	--	--	--	N/A	N/A	N/A	N/A	0.844096			--	--	--	--	up_32H	--			--	--	--	--	--	--			--	--	down_16H	--	--	--	--			--
PF3D7_0307300	microtubule-associated protein RP/EB family, putative	EB1	--	--	--	N/A	N/A	N/A	N/A	0.849811			--	--	--	--	--	--			--	--	--	up_24H	--	--			--	--	--	--	--	--	--			--
PF3D7_0112800	Plasmodium exported protein (hyp11), unknown function	N/A	--	--	--	N/A	N/A	N/A	N/A	0.853308			--	--	--	--	--	--			--	--	--	--	--	--			--	--	--	--	--	--	--			--
PF3D7_1112700	conserved Plasmodium protein, unknown function	N/A	--	--	--	N/A	N/A	N/A	N/A	0.88476			--	--	--	--	--	--			--	--	--	down_24H	--	--			--	--	--	--	--	--	--			--
PF3D7_1475900	KELT protein	N/A	--	--	--	N/A	N/A	N/A	N/A	0.887223			--	up_3H	--	--	--	--			--	--	--	--	--	--			--	--	--	--	--	--	--			--
PF3D7_1147900	peroxisome assembly protein 22, putative	PEX22	--	--	--	N/A	N/A	N/A	N/A	0.887836			--	--	--	--	--	--			--	--	--	--	--	--			--	--	--	--	--	--	--			--
PF3D7_0909700	FHA domain protein, putative	N/A	--	--	--	GO:0042493	response to drug	N/A	N/A	0.905832			--	--	--	--	--	--			--	--	down_6H	--	--	--			--	--	--	--	--	--	--			--
PF3D7_1231500	mitosis protein dim1, putative	N/A	--	--	--	GO:0000375;GO:0000245	RNA splicing, via transesterification reactions;spliceosomal complex assembly	GO:0000398	mRNA splicing, via spliceosome	0.911845			--	--	--	--	--	--			--	--	--	--	--	--			--	--	--	--	--	--	--			--
PF3D7_1341700	conserved Plasmodium protein, unknown function	N/A	--	--	--	N/A	N/A	N/A	N/A	0.913617			--	--	--	--	--	up_48H			--	--	--	up_24H	--	up_48H			--	--	--	--	--	--	--			up_48H
PF3D7_1464600	serine/threonine protein phosphatase UIS2, putative	UIS2	--	--	--	GO:0006470	protein dephosphorylation	N/A	N/A	0.921056			--	--	--	--	--	--			--	--	--	--	--	--			--	--	--	--	up_32H	--	--			--
PF3D7_0927200	zinc finger protein, putative	N/A	--	--	--	N/A	N/A	GO:0006397	mRNA processing	0.938057			--	--	--	--	--	--			--	--	--	--	--	--			--	--	--	--	--	--	--			--
PF3D7_0905300	dynein heavy chain, putative	N/A	--	--	--	N/A	N/A	GO:0007018	microtubule-based movement	0.950306			--	--	--	--	--	--			--	--	--	--	--	--			--	up_8H	--	up_24H	--	--	--			--
PF3D7_1233200	conserved Plasmodium protein, unknown function	N/A	--	--	--	N/A	N/A	N/A	N/A	0.960015			--	--	--	up_24H	--	--			--	--	--	--	down_32H	--			--	--	--	--	--	--	--			--
PF3D7_0406200	sexual stage-specific protein precursor	Pfs16	--	--	--	N/A	N/A	N/A	N/A	0.967005			--	--	--	up_24H	up_32H	--			--	--	--	--	--	--			--	--	--	--	--	--	--			--
PF3D7_1409600	conserved Plasmodium protein, unknown function	N/A	--	--	--	N/A	N/A	GO:0006412;GO:0006413	translation;translational initiation	1.0168			--	--	--	--	--	--			--	--	--	--	--	--			--	--	--	--	--	--	--			--
PF3D7_1108200	D-tyrosyl-tRNA(Tyr) deacylase	DTD	--	--	--	N/A	N/A	N/A	N/A	1.01741			--	--	--	--	--	--			--	--	--	--	--	--			--	--	--	--	--	--	--			--
PF3D7_0515600	conserved Plasmodium protein, unknown function	N/A	--	--	--	N/A	N/A	GO:0006817	phosphate ion transport	1.0188			--	--	--	--	--	--			--	--	--	--	--	--			--	--	--	--	--	--	--			--
PF3D7_1103500	CPW-WPC family protein	N/A	--	--	--	N/A	N/A	N/A	N/A	1.04211			--	up_3H	up_6H	up_24H	--	--			--	--	--	down_24H	--	--			--	--	--	--	--	--	--			--
PF3D7_1474000	conserved Plasmodium protein, unknown function	N/A	--	--	--	N/A	N/A	N/A	N/A	1.05397			--	--	--	--	up_32H	--			--	--	--	--	--	--			up_0H	--	--	--	--	--	--			--
PF3D7_0220400	DnaJ protein, putative, pseudogene	N/A	Hsp40	J domain protein	--	N/A	N/A	N/A	N/A	1.05676			--	--	down_6H	--	--	--			--	--	down_6H	--	--	--			--	--	--	--	--	--	--			--
PF3D7_1006100	CCR4-NOT transcription complex subunit 5, putative	NOT5	--	--	--	N/A	N/A	GO:0006355	regulation of transcription, DNA-templated	1.05727			--	--	--	--	--	--			--	--	up_6H	--	--	--			--	--	--	--	--	--	--			--
PF3D7_1133900	conserved Plasmodium protein, unknown function	N/A	--	--	--	N/A	N/A	N/A	N/A	1.05755			--	--	--	--	--	--			--	--	--	--	--	--			--	--	--	--	--	--	--			--
PF3D7_1416600	conserved Plasmodium protein, unknown function	N/A	--	--	--	N/A	N/A	N/A	N/A	1.08484			--	--	--	--	--	--			--	--	--	--	down_32H	--			--	--	--	--	--	--	--			--
PF3D7_1449300	transcription factor IIIb subunit, putative	BRF1	--	--	--	GO:0006384	transcription initiation from RNA polymerase III promoter	GO:0006355;GO:0070897	regulation of transcription, DNA-templated;transcription preinitiation complex assembly	1.09979			--	--	--	--	--	--			--	--	--	--	--	--			--	--	--	--	--	--	--			--
PF3D7_1404400	ribosomal protein L16, mitochondrial, putative	N/A	--	--	--	N/A	N/A	GO:0006412	translation	1.10826			--	--	--	--	--	--			--	--	--	--	--	--			--	--	--	--	--	--	--			--
PF3D7_1245800	epsin-like protein, putative	EpsL	--	--	--	N/A	N/A	N/A	N/A	1.1096			--	--	--	--	--	--			--	--	--	--	--	--			--	down_8H	--	--	--	--	--			--
PF3D7_1037800	dynein intermediate chain, putative	N/A	--	--	--	N/A	N/A	N/A	N/A	1.10994			--	--	--	--	--	--			--	--	--	--	--	--			--	--	--	--	--	--	--			--
PF3D7_1239000	HD superfamily phosphohydrolase protein, putative	N/A	--	--	--	N/A	N/A	N/A	N/A	1.14872			--	--	down_6H	--	--	--			--	--	--	up_24H	--	--			--	--	--	--	--	--	--			--
PF3D7_0320100	protein transport protein SEC22	SEC22	--	--	--	GO:0006888;GO:0006886;GO:0031338;GO:0016192	ER to Golgi vesicle-mediated transport;intracellular protein transport;regulation of vesicle fusion;vesicle-mediated transport	GO:0016192	vesicle-mediated transport	1.17661			--	--	--	--	--	--			--	--	--	--	--	--			--	--	--	--	--	--	--			--
PF3D7_0110800	transcription initiation factor TFIIB, putative	N/A	--	--	--	GO:0051123	RNA polymerase II preinitiation complex assembly	GO:0006355;GO:0070897	regulation of transcription, DNA-templated;transcription preinitiation complex assembly	1.19948			--	--	--	--	--	--			--	--	--	up_24H	--	--			--	--	--	--	--	--	--			--
PF3D7_0626500	conserved Plasmodium protein, unknown function	N/A	--	--	--	N/A	N/A	N/A	N/A	1.20258			--	--	--	down_24H	--	down_48H			--	--	--	--	--	--			--	--	--	--	--	--	--			--
PF3D7_0304200	EH domain-containing protein	EHD	--	--	--	GO:0006897	endocytosis	N/A	N/A	1.20548			--	--	--	--	--	--			--	--	--	--	--	--			--	--	down_16H	--	--	--	--			--
PF3D7_1459200	WD repeat-containing protein, putative	N/A	--	--	--	N/A	N/A	N/A	N/A	1.2102			--	--	--	--	--	--			--	--	--	--	--	up_48H			--	--	--	--	--	--	--			--
PF3D7_1474400	conserved Plasmodium protein, unknown function	N/A	--	--	--	N/A	N/A	N/A	N/A	1.2129			--	--	--	--	--	--			--	--	--	--	--	down_48H			--	--	--	--	--	--	--			--
PF3D7_0831200	DnaJ protein, putative	N/A	--	--	--	N/A	N/A	N/A	N/A	1.21817			--	--	--	--	--	--			--	--	--	--	--	--			--	up_8H	--	--	--	--	--			--
PF3D7_1343700	kelch protein K13	Kelch13	--	--	--	GO:0042493	response to drug	GO:0051260	protein homooligomerization	1.23029			--	--	--	--	--	up_48H			--	--	--	--	--	up_48H			--	--	--	--	--	--	--			up_48H
PF3D7_0514200	conserved Plasmodium protein, unknown function	N/A	--	--	--	N/A	N/A	N/A	N/A	1.25127			--	--	--	--	--	--			--	--	--	--	--	--			--	--	--	--	--	--	--			--
PF3D7_1429600	conserved Plasmodium protein, unknown function	GEXP03	--	--	--	N/A	N/A	N/A	N/A	1.27621			--	--	--	--	--	--			--	--	--	--	--	--			--	--	--	--	--	--	--			--
PF3D7_0423600	conserved Plasmodium protein, unknown function	N/A	--	--	--	N/A	N/A	N/A	N/A	1.29327			--	--	--	--	--	--			--	--	--	--	--	--			--	--	--	--	--	--	--			--
PF3D7_1343400	DNA repair protein RAD5, putative	RAD5	--	--	--	N/A	N/A	N/A	N/A	1.31461			--	--	--	--	--	--			--	--	--	--	--	--			--	--	--	--	--	--	--			--
PF3D7_1143700	conserved Plasmodium protein, unknown function	N/A	--	--	--	N/A	N/A	N/A	N/A	1.34703			--	--	--	--	--	--			--	--	--	--	--	--			--	--	--	--	--	--	--			--
PF3D7_0702000	Plasmodium exported protein (hyp12), unknown function	N/A	--	--	--	N/A	N/A	N/A	N/A	1.36719			--	--	--	--	--	--			--	--	--	--	--	--			--	--	--	--	--	--	--			--
PF3D7_1217600	anaphase-promoting complex subunit 10, putative	APC10	--	--	--	N/A	N/A	N/A	N/A	1.37271			--	--	--	--	--	--			--	--	--	--	--	--			--	--	--	--	--	--	--			--
PF3D7_1115800	conserved Plasmodium protein, unknown function	N/A	--	--	--	N/A	N/A	N/A	N/A	1.39174			--	--	--	--	--	--			--	--	--	--	--	--			--	--	up_16H	--	--	--	--			--
PF3D7_1218500	dynamin-like protein, putative	DYN3	--	--	--	N/A	N/A	N/A	N/A	1.40934			--	--	--	--	--	up_48H			--	--	--	--	--	up_48H			--	--	--	--	--	--	--			up_48H
PF3D7_1252900	Plasmodium exported protein, unknown function	N/A	--	--	--	N/A	N/A	N/A	N/A	1.43738			--	--	--	--	--	up_48H			--	--	--	--	--	up_48H			--	--	--	--	--	--	--			up_48H
PF3D7_0603900	conserved Plasmodium protein, unknown function	N/A	--	--	--	N/A	N/A	N/A	N/A	1.44547			--	--	--	--	--	--			--	--	down_6H	down_24H	--	--			--	--	--	--	--	--	--			--
PF3D7_1236400	conserved Plasmodium protein, unknown function	N/A	--	--	--	N/A	N/A	N/A	N/A	1.45343			--	--	--	--	--	--			--	--	--	--	--	--			--	--	--	--	--	--	--			--
PF3D7_1430800	PhIL1 interacting protein PIP3	PIP3	--	--	--	N/A	N/A	N/A	N/A	1.45401			--	--	--	--	--	--			--	--	down_6H	--	down_32H	--			--	--	--	--	--	--	--			--
PF3D7_0202100	liver stage associated protein 2	LSAP2	--	--	--	N/A	N/A	N/A	N/A	1.48824			--	--	--	--	--	--			--	--	--	--	up_32H	--			--	--	--	--	--	--	--			--
PF3D7_0510800	WD repeat-containing protein, putative	N/A	--	--	--	N/A	N/A	N/A	N/A	1.49125			--	--	--	--	--	--			--	--	--	--	--	--			--	--	--	--	--	--	--			--
PF3D7_0702200	lysophospholipase, putative	N/A	--	--	--	GO:0006644	phospholipid metabolic process	N/A	N/A	1.50514			--	--	--	--	--	--			--	--	--	--	--	--			--	up_8H	--	--	--	--	--			--
PF3D7_1364200	nucleoporin NUP205, putative	NUP205	--	--	--	N/A	N/A	N/A	N/A	1.50552			--	--	--	--	--	--			--	--	--	up_24H	--	--			--	--	--	--	--	--	--			--
PF3D7_0203500	tRNA Glutamine	N/A	--	--	--	N/A	N/A	N/A	N/A	1.52397			--	--	--	--	--	--			--	--	--	--	--	--			--	--	--	--	--	--	--			--
PF3D7_1146500	leucine-rich repeat protein	LRR10	--	--	--	N/A	N/A	N/A	N/A	1.5311			--	--	--	--	--	--			--	--	--	--	--	--			--	--	--	down_24H	--	--	--			--
PF3D7_1420100	conserved Plasmodium protein, unknown function	N/A	--	--	--	N/A	N/A	N/A	N/A	1.53569			--	--	--	--	--	--			--	--	--	--	--	--			--	--	--	--	--	--	--			--
PF3D7_0731800	alpha/beta hydrolase, putative	GEXP08	--	--	--	N/A	N/A	N/A	N/A	1.53677			--	--	--	--	--	--			--	--	--	--	--	--			--	--	--	--	--	--	--			--
PF3D7_1122300	conserved Plasmodium protein, unknown function	N/A	--	--	--	N/A	N/A	N/A	N/A	1.54628			--	--	--	--	--	--			--	--	--	--	--	--			--	--	--	--	--	--	--			--
PF3D7_0627100	ankyrin-repeat protein, putative	N/A	--	--	--	N/A	N/A	N/A	N/A	1.5581			--	--	--	--	--	--			--	--	--	--	--	--			--	--	--	--	--	--	--			--
PF3D7_0301200	serine/threonine protein kinase, FIKK family	FIKK3	--	--	--	N/A	N/A	GO:0006468	protein phosphorylation	1.56557			--	--	--	--	--	--			--	--	--	--	--	--			--	up_8H	--	--	--	--	--			--
PF3D7_1149200	ring-infected erythrocyte surface antigen	RESA3	Hsp40	RESA, putative	--	N/A	N/A	N/A	N/A	1.57062			--	--	--	--	--	--			--	--	--	--	--	--			--	--	--	--	--	--	--			--
PF3D7_1315000	conserved Plasmodium protein, unknown function	N/A	--	--	--	N/A	N/A	N/A	N/A	1.58373			--	--	--	--	--	--			--	--	--	--	--	--			--	--	--	--	--	--	--			--
PF3D7_1413200	conserved Plasmodium protein, unknown function	N/A	--	--	--	N/A	N/A	N/A	N/A	1.6159			--	--	--	--	--	--			--	--	--	down_24H	--	--			--	--	--	--	--	--	--			--
PF3D7_0630200	secreted ookinete protein, putative	PSOP6	--	--	--	N/A	N/A	N/A	N/A	1.62474			--	--	--	--	--	--			--	--	down_6H	--	--	--			--	--	down_16H	down_24H	--	--	--			--
PF3D7_0302300	erythrocyte membrane protein 1 (PfEMP1), pseudogene	N/A	--	--	--	N/A	N/A	GO:0009405	pathogenesis	1.62791			--	--	--	--	--	--			--	--	--	--	--	--			--	--	up_16H	--	--	--	--			--
PF3D7_1426400	MORN repeat protein, putative	N/A	--	--	--	N/A	N/A	N/A	N/A	1.63331			--	--	--	--	--	--			--	--	--	--	--	--			--	--	--	--	--	--	--			--
PF3D7_1001700	Plasmodium exported protein (PHISTc), unknown function	N/A	--	--	--	N/A	N/A	N/A	N/A	1.64118			--	--	--	--	--	--			--	--	--	--	down_32H	--			--	--	--	--	--	--	--			--
PF3D7_0731200	Plasmodium exported protein, unknown function	N/A	--	--	--	N/A	N/A	N/A	N/A	1.64182			--	--	--	--	--	--			--	--	--	--	--	--			--	--	--	--	--	--	--			--
PF3D7_1364000	conserved protein, unknown function	N/A	--	--	--	N/A	N/A	N/A	N/A	1.65136			--	--	--	--	--	--			--	--	--	--	--	--			--	--	--	--	--	--	--			--
PF3D7_1252500	Plasmodium exported protein, unknown function	N/A	--	--	--	N/A	N/A	N/A	N/A	1.68858			--	--	--	--	--	--			--	--	--	--	--	--			--	--	--	--	--	up_40H	--			--
PF3D7_1136400	signal recognition particle subunit SRP72, putative	SRP72	--	--	--	N/A	N/A	N/A	N/A	1.69726			--	--	--	--	--	--			--	--	--	--	--	--			--	--	--	--	--	--	--			--
PF3D7_1219700	raf kinase inhibitor	RKIP	--	--	--	N/A	N/A	N/A	N/A	1.72158			--	--	--	--	--	--			--	--	--	--	--	--			--	--	--	--	--	--	--			--
PF3D7_1138700	conserved Plasmodium protein, unknown function	N/A	--	--	--	N/A	N/A	N/A	N/A	1.74213			--	--	--	--	--	--			--	--	--	--	--	--			--	--	--	--	--	--	--			--
PF3D7_1201200	Plasmodium exported protein (PHISTa-like), unknown function	N/A	--	--	--	N/A	N/A	N/A	N/A	1.74849			--	--	--	--	--	--			--	--	--	--	--	--			--	--	--	--	--	--	--			--
PF3D7_1410100	alpha/beta hydrolase, putative	N/A	--	--	--	N/A	N/A	N/A	N/A	1.75887			--	--	--	--	--	--			--	--	--	--	--	--			--	--	--	--	--	--	--			--
PF3D7_1128600	CCR4-NOT transcription complex subunit 2, putative	NOT2	--	--	--	N/A	N/A	GO:0006355	regulation of transcription, DNA-templated	1.76898			--	--	--	--	up_32H	--			--	--	--	--	--	down_48H			--	--	--	--	--	--	--			--
PF3D7_0710100	conserved protein, unknown function	N/A	--	--	--	N/A	N/A	GO:0006310;GO:0006281;GO:0009432;GO:0006974	DNA recombination;DNA repair;SOS response;cellular response to DNA damage stimulus	1.77651			--	--	--	--	--	--			--	--	--	--	down_32H	up_48H			--	--	--	--	--	--	--			--
PF3D7_1210200	zinc finger protein, putative	N/A	--	--	--	N/A	N/A	N/A	N/A	1.81042			--	--	--	--	--	--			--	--	--	--	--	--			--	--	--	--	--	--	--			--
PF3D7_1448600	SNARE protein, putative	VTI1	--	--	--	GO:0006886;GO:0031338;GO:0016192	intracellular protein transport;regulation of vesicle fusion;vesicle-mediated transport	N/A	N/A	1.82534			--	--	--	--	--	--			--	--	--	--	--	--			--	--	--	--	--	--	--			--
PF3D7_0902500	serine/threonine protein kinase, FIKK family	FIKK9.6	--	--	--	N/A	N/A	GO:0006468	protein phosphorylation	1.83686			--	--	--	--	--	--			--	--	--	--	--	--			--	up_8H	--	--	--	--	--			--
PF3D7_0706900	tRNA Histidine	N/A	--	--	--	N/A	N/A	N/A	N/A	1.83817			--	--	--	--	--	--			--	--	--	--	--	--			--	--	--	--	--	--	--			--
PF3D7_1331100	DNA polymerase theta, putative	POLQ	--	--	--	N/A	N/A	N/A	N/A	1.85957			--	--	--	--	--	--			--	--	--	--	--	--			--	--	--	--	--	--	--			--
PF3D7_1203900	ubiquitin-conjugating enzyme E2	UBC	--	--	--	GO:0006464;GO:0010564;GO:0030433	cellular protein modification process;regulation of cell cycle process;ubiquitin-dependent ERAD pathway	N/A	N/A	1.86577			--	--	--	--	--	--			--	--	--	--	--	up_48H			--	--	--	--	--	--	--			--
PF3D7_1422300	DnaJ protein, putative	N/A	--	--	--	N/A	N/A	N/A	N/A	1.87466			--	--	--	--	--	--			--	--	--	--	--	--			--	down_8H	down_16H	--	--	--	--			--
PF3D7_0935600	gametocytogenesis-implicated protein	GIG	--	--	--	N/A	N/A	N/A	N/A	1.88148			--	--	--	--	--	--			--	--	--	--	--	up_48H			--	up_8H	up_16H	--	--	--	--			--
PF3D7_1444500	eukaryotic translation initiation factor 2-alpha kinase 1	eIK1	--	--	--	GO:0006468;GO:0060733	protein phosphorylation;regulation of eIF2 alpha phosphorylation by amino acid starvation	GO:0006468	protein phosphorylation	1.88383			--	--	--	--	--	--			--	--	--	--	--	--			--	--	--	--	--	--	--			--
PF3D7_1333800	Voldacs domain-containing protein, putative	N/A	--	--	--	N/A	N/A	N/A	N/A	1.89226			--	down_3H	--	--	--	--			--	--	--	--	--	--			--	--	--	--	--	--	--			--
PF3D7_0606400	conserved Plasmodium protein, unknown function	N/A	--	--	--	N/A	N/A	N/A	N/A	1.92331			--	--	--	--	--	--			--	--	--	--	--	--			--	--	--	--	--	--	--			--
PF3D7_1018400	conserved Plasmodium protein, unknown function	N/A	--	--	--	N/A	N/A	N/A	N/A	1.92481			--	--	--	--	--	--			--	--	--	--	--	--			--	--	--	--	--	--	--			--
PF3D7_1306800	RED-like protein, putative	N/A	--	--	--	N/A	N/A	N/A	N/A	1.92803			--	--	--	--	--	--			--	--	--	--	--	--			--	--	--	--	--	--	--			--
PF3D7_0219700	Plasmodium exported protein (PHISTc), unknown function	GEXP20	--	--	--	N/A	N/A	N/A	N/A	1.94232			--	--	--	--	--	--			--	--	up_6H	--	--	--			--	--	--	down_24H	--	--	--			--
PF3D7_0102200	ring-infected erythrocyte surface antigen	RESA	Hsp40	RESA precursor	--	GO:0050776	regulation of immune response	N/A	N/A	1.95013			--	--	--	--	--	up_48H			--	--	--	--	up_32H	up_48H			--	--	up_16H	--	down_32H	--	--			up_48H
PF3D7_1002000	Plasmodium exported protein (hyp2), unknown function	N/A	--	--	--	N/A	N/A	N/A	N/A	1.95202			--	--	--	--	--	--			--	--	--	--	--	--			--	--	--	--	--	--	--			--
PF3D7_0814500	conserved protein, unknown function	N/A	--	--	--	N/A	N/A	N/A	N/A	1.95273			down_0H	--	--	--	--	--			--	--	--	--	--	--			--	--	--	--	--	--	--			--
PF3D7_0402100	Plasmodium exported protein (PHISTb), unknown function	N/A	--	--	--	N/A	N/A	N/A	N/A	1.95277			--	--	--	--	--	--			--	--	--	--	--	--			--	--	--	--	--	--	--			--
PF3D7_1206900	conserved Plasmodium protein, unknown function	N/A	--	--	--	N/A	N/A	N/A	N/A	1.96413			--	--	--	--	up_32H	--			--	--	--	--	--	--			--	--	--	--	--	--	--			--
PF3D7_0825800	conserved protein, unknown function	N/A	--	--	--	N/A	N/A	N/A	N/A	1.96543			--	--	--	--	--	--			--	--	--	--	--	--			--	--	down_16H	--	--	--	--			--
PF3D7_0507800	conserved protein, unknown function	N/A	--	--	--	N/A	N/A	N/A	N/A	1.9709			--	--	--	--	--	--			--	--	--	--	--	up_48H			--	--	--	--	--	--	--			--
PF3D7_1216400	conserved Plasmodium membrane protein, unknown function	N/A	--	--	--	N/A	N/A	N/A	N/A	1.97339			--	--	--	--	--	--			--	--	--	--	--	--			--	--	--	--	--	--	--			--
PF3D7_0813000	conserved protein, unknown function	N/A	--	--	--	N/A	N/A	N/A	N/A	1.98083			--	--	--	--	--	--			--	--	--	--	up_32H	--			--	--	--	--	--	--	--			--
PF3D7_0800100	erythrocyte membrane protein 1, PfEMP1	VAR	--	--	--	GO:0020033;GO:0098609;GO:0020035;GO:0020013	antigenic variation;cell-cell adhesion;cytoadherence to microvasculature, mediated by symbiont protein;modulation by symbiont of host erythrocyte aggregation	GO:0009405	pathogenesis	1.99739			--	--	--	--	--	--			--	--	--	--	--	--			--	--	--	--	--	--	--			--
PF3D7_1102800	early transcribed membrane protein 11.2	ETRAMP11.2	--	--	--	N/A	N/A	N/A	N/A	1.99935			--	--	--	--	--	--			--	--	--	--	--	--			--	--	--	--	--	--	--			--
PF3D7_1431100	PhIL1 interacting protein PIP2	PIP2	--	--	--	N/A	N/A	N/A	N/A	2.01721			up_0H	--	--	--	--	--			--	--	--	--	--	--			--	--	--	--	--	--	--			--
PF3D7_1003700	MKT1 domain-containing protein, putative	N/A	--	--	--	N/A	N/A	GO:0006281	DNA repair	2.03303			--	--	--	--	--	--			--	--	--	--	--	--			--	--	--	--	--	--	--			--
PF3D7_1428500	protein kinase, putative	N/A	--	--	--	N/A	N/A	GO:0006468	protein phosphorylation	2.04018			--	--	--	--	--	--			--	--	--	--	--	--			--	--	--	--	--	--	--			--
PF3D7_1366700	conserved Plasmodium protein, unknown function	N/A	--	--	--	N/A	N/A	N/A	N/A	2.04059			--	--	--	--	--	--			--	--	--	--	--	--			--	--	--	--	--	--	--			--
PF3D7_0311500	conserved protein, unknown function	N/A	--	--	--	N/A	N/A	N/A	N/A	2.07368			--	--	--	--	--	--			--	--	--	--	--	--			--	--	--	--	--	--	--			--
PF3D7_1421800	conserved Plasmodium protein, unknown function	N/A	--	--	--	N/A	N/A	N/A	N/A	2.07707			--	up_3H	up_6H	--	--	--			--	--	--	--	--	down_48H			--	--	--	--	--	--	--			--
PF3D7_0215200	conserved Plasmodium protein, unknown function	N/A	--	--	--	N/A	N/A	N/A	N/A	2.07983			--	--	--	--	--	--			--	--	--	--	--	--			--	--	--	--	--	--	--			--
PF3D7_0415600	GTP:AMP phosphotransferase	GAK	--	--	--	GO:0006139	nucleobase-containing compound metabolic process	N/A	N/A	2.08343			--	--	--	--	--	--			--	--	--	--	up_32H	--			--	--	--	--	--	--	--			--
PF3D7_1369300	conserved Plasmodium protein, unknown function	N/A	--	--	--	N/A	N/A	N/A	N/A	2.0921			--	--	--	--	--	--			--	--	--	down_24H	--	--			--	--	down_16H	--	--	--	--			--
PF3D7_1461800	conserved Plasmodium protein, unknown function	N/A	--	--	--	N/A	N/A	N/A	N/A	2.10485			--	--	--	--	--	--			--	--	--	--	--	--			--	--	--	--	--	--	--			--
PF3D7_0401900	acyl-CoA synthetase	ACS6	--	--	--	GO:0015908	fatty acid transport	GO:0008152	metabolic process	2.11706			--	up_3H	up_6H	--	--	up_48H			--	up_3H	up_6H	up_24H	up_32H	up_48H			--	--	--	--	--	--	--			up_48H
PF3D7_1354400	V-type proton ATPase 21 kDa proteolipid subunit, putative	N/A	--	--	--	N/A	N/A	GO:0015991	ATP hydrolysis coupled proton transport	2.13218			--	--	--	--	--	--			--	--	--	--	--	--			--	--	--	--	--	--	--			--
PF3D7_0935700	Plasmodium exported protein, unknown function	N/A	--	--	--	N/A	N/A	N/A	N/A	2.13593			--	--	--	up_24H	--	--			--	down_3H	--	up_24H	--	--			--	--	up_16H	--	--	--	--			--
PF3D7_1476400	serine/threonine protein kinase, FIKK family, pseudogene	FIKK14	--	--	--	N/A	N/A	GO:0006468	protein phosphorylation	2.13848			--	--	--	--	--	--			--	--	--	--	up_32H	--			--	--	--	--	--	--	--			--
PF3D7_0821200	conserved protein, unknown function	N/A	--	--	--	N/A	N/A	N/A	N/A	2.1393			--	--	--	--	--	--			--	--	--	--	--	--			--	--	--	--	--	--	--			--
PF3D7_1128000	conserved Plasmodium protein, unknown function	N/A	--	--	--	N/A	N/A	N/A	N/A	2.13945			--	up_3H	--	--	--	--			--	--	--	--	--	--			--	--	--	up_24H	--	--	--			--
PF3D7_0805400	N-acetyltransferase, GNAT family, putative	N/A	--	--	--	N/A	N/A	N/A	N/A	2.1527			--	--	--	--	--	--			--	--	--	--	--	--			--	--	--	--	--	--	--			--
PF3D7_1352900	Plasmodium exported protein, unknown function	N/A	--	--	--	N/A	N/A	N/A	N/A	2.16332			--	--	--	--	--	up_48H			--	--	--	--	--	up_48H			--	--	up_16H	--	--	--	--			up_48H
PF3D7_0814700	conserved Plasmodium protein, unknown function	N/A	--	--	--	N/A	N/A	N/A	N/A	2.17021			--	--	--	--	--	--			--	--	--	--	--	--			--	--	--	--	--	--	--			--
PF3D7_1351600	glycerol kinase	GK	--	--	--	GO:0006071	glycerol metabolic process	GO:0005975;GO:0006072	carbohydrate metabolic process;glycerol-3-phosphate metabolic process	2.17222			up_0H	up_3H	up_6H	--	--	--			--	--	--	--	--	--			--	--	--	--	--	--	--			--
PF3D7_0620800	tRNA Alanine	N/A	--	--	--	N/A	N/A	N/A	N/A	2.19019			--	--	--	--	--	--			--	--	--	--	--	--			--	--	--	--	--	--	--			--
PF3D7_1113900	mitogen-activated protein kinase 2	MAPK2	--	--	--	GO:0000165;GO:0006468;GO:0007165	MAPK cascade;protein phosphorylation;signal transduction	GO:0006468	protein phosphorylation	2.19955			--	--	up_6H	--	up_32H	--			--	--	--	--	--	--			--	--	--	--	--	--	--			--
PF3D7_0830500	sporozoite and liver stage tryptophan-rich protein, putative	TryThrA	--	--	--	N/A	N/A	N/A	N/A	2.20014			--	--	--	--	--	--			--	--	--	--	--	--			--	--	--	--	--	--	--			--
PF3D7_1478800	Plasmodium exported protein, unknown function	N/A	--	--	--	N/A	N/A	N/A	N/A	2.2171			--	--	--	--	--	--			--	--	--	--	--	--			--	--	--	down_24H	--	--	--			--
PF3D7_0820300	conserved Plasmodium protein, unknown function	N/A	--	--	--	N/A	N/A	N/A	N/A	2.22031			--	--	--	--	--	--			--	--	--	up_24H	--	--			--	--	--	--	--	--	--			--
PF3D7_0624300	CPW-WPC family protein	N/A	--	--	--	N/A	N/A	N/A	N/A	2.22332			up_0H	up_3H	--	--	--	--			--	--	--	--	--	--			--	--	--	--	--	--	--			--
PF3D7_0622900	AP2 domain transcription factor AP2Tel	AP2Tel	--	--	--	N/A	N/A	N/A	N/A	2.22604			--	--	--	--	--	--			--	--	--	--	--	--			--	--	--	--	--	--	--			--
PF3D7_0406500	NYN domain-containing protein, putative	N/A	--	--	--	N/A	N/A	N/A	N/A	2.24277			--	--	--	--	--	--			--	--	--	--	--	--			--	--	--	--	--	--	--			--
PF3D7_1114700	serine/threonine protein kinase, putative	CLK3	--	--	--	N/A	N/A	GO:0006468	protein phosphorylation	2.25511			--	--	--	--	--	--			--	--	--	--	--	--			--	--	--	--	--	--	--			--
PF3D7_1362400	calpain	Pcalp	--	--	--	N/A	N/A	GO:0006508	proteolysis	2.25668			--	--	--	--	--	--			--	--	--	--	--	--			--	up_8H	--	--	--	--	down_48H			--
PF3D7_0421700	conserved Plasmodium protein, unknown function	N/A	--	--	--	N/A	N/A	N/A	N/A	2.25722			--	--	--	--	up_32H	--			--	--	--	--	--	--			up_0H	--	--	--	--	--	--			--
PF3D7_1407300	pre-mRNA-splicing factor 38B, putative	PRP38B	--	--	--	N/A	N/A	N/A	N/A	2.26816			--	--	--	--	--	--			--	--	--	--	--	--			--	--	--	--	--	--	--			--
PF3D7_1471600	conserved Plasmodium protein, unknown function	N/A	--	--	--	N/A	N/A	N/A	N/A	2.27476			--	--	--	--	--	--			--	--	--	--	--	--			--	--	--	--	--	--	--			--
PF3D7_1202300	dynein heavy chain, putative	N/A	--	--	--	N/A	N/A	N/A	N/A	2.27851			--	--	--	--	--	--			--	--	--	--	--	--			--	--	--	--	--	--	--			--
PF3D7_0205300	conserved Plasmodium protein, unknown function	N/A	--	--	--	N/A	N/A	N/A	N/A	2.29424			--	--	--	--	--	--			--	--	--	--	--	--			--	--	--	--	--	--	--			--
PF3D7_1472900	dihydroorotase, putative	N/A	--	--	--	GO:0006207	'de novo' pyrimidine nucleobase biosynthetic process	GO:0019856	pyrimidine nucleobase biosynthetic process	2.29433			--	--	--	--	--	--			--	--	--	--	--	--			--	--	down_16H	--	--	--	--			--
PF3D7_1001100	acyl-CoA binding protein, isoform 1, ACBP1	ACBP1	--	--	--	GO:0006631	fatty acid metabolic process	N/A	N/A	2.30923			--	--	--	--	--	--			--	--	--	--	--	--			--	--	--	--	--	--	--			--
PF3D7_0800900	Plasmodium exported protein (hyp7), unknown function, pseudogene	N/A	--	--	--	N/A	N/A	N/A	N/A	2.31945			--	--	--	up_24H	--	--			down_0H	down_3H	down_6H	--	--	down_48H			--	--	--	--	--	--	--			--
PF3D7_1018300	peptidase, putative	N/A	--	--	--	N/A	N/A	N/A	N/A	2.32456			--	--	--	--	--	--			--	--	--	--	up_32H	--			--	--	--	--	--	--	--			--
PF3D7_1454500	iron sulfur cluster assembly protein, putative	ISU	--	--	--	GO:0006879	cellular iron ion homeostasis	GO:0016226	iron-sulfur cluster assembly	2.32472			--	down_3H	--	--	--	--			--	--	--	up_24H	--	--			--	--	--	--	--	--	--			--
PF3D7_0914200	phospholipid or glycerol acyltransferase, putative	N/A	--	--	--	N/A	N/A	GO:0008152	metabolic process	2.32915			--	--	--	--	--	--			--	--	--	--	--	up_48H			--	--	--	up_24H	--	--	--			--
PF3D7_0606000	conserved Plasmodium protein, unknown function	N/A	--	--	--	N/A	N/A	N/A	N/A	2.37555			--	--	--	--	--	--			--	--	--	up_24H	--	--			--	up_8H	--	--	--	--	--			--
PF3D7_0711100	conserved protein, unknown function	N/A	--	--	--	N/A	N/A	N/A	N/A	2.37653			--	--	--	--	--	--			--	--	--	--	--	--			--	--	--	--	--	--	--			--
PF3D7_0702600	chitinase precursor fragment, truncated	N/A	--	--	--	N/A	N/A	N/A	N/A	2.38343			--	--	--	--	--	--			--	--	--	--	--	--			--	--	--	--	--	--	--			--
PF3D7_0800200	erythrocyte membrane protein 1, PfEMP1	VAR	--	--	--	GO:0020033;GO:0098609;GO:0020035;GO:0020013	antigenic variation;cell-cell adhesion;cytoadherence to microvasculature, mediated by symbiont protein;modulation by symbiont of host erythrocyte aggregation	GO:0009405	pathogenesis	2.40243			--	--	--	--	--	--			--	--	--	--	--	--			--	--	up_16H	--	--	--	--			--
PF3D7_1301800	surface-associated interspersed protein 13.1 (SURFIN 13.1), pseudogene	SURF13.1	--	--	--	N/A	N/A	N/A	N/A	2.4132			--	--	--	--	--	--			--	--	--	--	--	up_48H			--	--	--	--	--	--	--			--
PF3D7_1463500	fam-a protein	N/A	--	--	--	GO:0015914	phospholipid transport	N/A	N/A	2.41388			--	--	--	--	--	--			--	--	--	--	--	--			--	--	--	--	--	--	--			--
PF3D7_1325200	lactate dehydrogenase, putative	N/A	--	--	--	N/A	N/A	GO:0005975;GO:0019752;GO:0055114	carbohydrate metabolic process;carboxylic acid metabolic process;oxidation-reduction process	2.42542			--	--	--	--	--	--			--	--	--	--	--	--			--	--	--	--	--	--	--			--
PF3D7_0528100	AP-1 complex subunit beta, putative	N/A	--	--	--	GO:0016192	vesicle-mediated transport	GO:0006886;GO:0015031;GO:0016192	intracellular protein transport;protein transport;vesicle-mediated transport	2.43773			--	--	--	--	--	--			--	--	--	--	--	--			--	--	--	--	--	--	--			--
PF3D7_0206100	cysteine desulfuration protein SufE	SufE	--	--	--	N/A	N/A	N/A	N/A	2.44817			--	--	--	--	--	--			--	--	--	--	--	--			--	--	--	--	--	--	--			--
PF3D7_0315700	conserved Plasmodium membrane protein, unknown function	N/A	--	--	--	N/A	N/A	N/A	N/A	2.45415			--	--	--	--	--	--			--	--	--	--	--	--			--	--	--	up_24H	--	--	--			--
PF3D7_0527800	tRNA Leucine	N/A	--	--	--	N/A	N/A	N/A	N/A	2.46216			--	--	--	--	--	--			--	--	--	--	--	--			--	--	--	--	down_32H	--	--			--
PF3D7_1313800	conserved Plasmodium membrane protein, unknown function	N/A	--	--	--	N/A	N/A	N/A	N/A	2.46771			--	--	--	--	--	--			--	--	--	--	--	--			--	--	--	--	--	--	--			--
PF3D7_0108500	conserved Plasmodium protein, unknown function	N/A	--	--	--	N/A	N/A	N/A	N/A	2.48239			--	--	--	--	--	--			--	--	--	--	--	--			--	--	up_16H	--	--	--	--			--
PF3D7_1212900	bromodomain protein 2, putative	BDP2	--	--	--	N/A	N/A	N/A	N/A	2.50208			--	--	--	--	--	--			--	--	--	--	--	--			--	--	--	--	--	--	--			--
PF3D7_1337500	conserved Plasmodium protein, unknown function	N/A	--	--	--	N/A	N/A	N/A	N/A	2.50803			--	--	--	--	--	--			--	--	--	--	--	--			--	--	--	--	--	--	--			--
PF3D7_1471700	conserved Plasmodium protein, unknown function	N/A	--	--	--	N/A	N/A	N/A	N/A	2.53272			--	--	--	--	--	--			--	--	--	--	--	--			--	--	--	--	--	--	--			--
PF3D7_0611900	lsm12, putative	N/A	--	--	--	N/A	N/A	N/A	N/A	2.55048			--	--	--	--	--	--			--	--	--	--	--	--			--	down_8H	--	--	--	--	--			--
PF3D7_1245600	kinesin, putative	N/A	--	--	--	N/A	N/A	GO:0007018	microtubule-based movement	2.56721			--	--	--	--	--	--			--	--	--	--	--	--			--	--	--	--	up_32H	--	--			--
PF3D7_1310300	zinc finger protein, putative	N/A	--	--	--	N/A	N/A	N/A	N/A	2.57795			--	--	--	--	--	--			--	--	--	--	--	--			--	--	--	--	--	--	--			--
PF3D7_1466200	early gametocyte enriched phosphoprotein EGXP	EGXP	--	--	--	N/A	N/A	N/A	N/A	2.61215			--	--	--	--	--	--			--	--	--	--	--	down_48H			--	--	--	--	--	--	--			--
PF3D7_1460100	FYVE and coiled-coil domain-containing protein	FCP	--	--	--	N/A	N/A	N/A	N/A	2.61333			--	--	--	--	--	--			--	--	--	--	--	--			--	--	--	--	--	--	--			--
PF3D7_0310800	conserved Plasmodium protein, unknown function	N/A	--	--	--	N/A	N/A	N/A	N/A	2.62898			--	--	--	--	--	--			--	--	--	--	--	--			--	--	--	--	--	--	--			--
PF3D7_1200700	acyl-CoA synthetase	ACS7	--	--	--	N/A	N/A	GO:0008152	metabolic process	2.63504			--	--	--	--	--	--			--	--	--	--	--	--			--	--	--	--	--	--	--			--
PF3D7_0715100	C-Myc-binding protein, putative	MYCBP	--	--	--	N/A	N/A	GO:0006355	regulation of transcription, DNA-templated	2.64088			--	--	--	--	--	--			--	--	--	down_24H	--	--			--	--	--	--	--	--	--			--
PF3D7_1021100	conserved Plasmodium protein, unknown function	N/A	--	--	--	N/A	N/A	N/A	N/A	2.65926			--	--	--	--	--	--			--	--	--	--	--	--			--	--	--	--	--	--	--			--
PF3D7_1244700	conserved protein, unknown function	N/A	--	--	--	N/A	N/A	N/A	N/A	2.66977			--	--	--	--	--	--			--	--	--	--	--	--			--	--	--	down_24H	--	--	--			--
PF3D7_0314700	RING finger protein RNF1	RNF1	--	--	--	N/A	N/A	N/A	N/A	2.67124			--	--	--	--	--	--			--	--	--	--	--	--			--	--	--	--	--	--	--			--
PF3D7_0615100	enoyl-acyl carrier reductase	ENR	--	--	--	GO:0006633;GO:0042493	fatty acid biosynthetic process;response to drug	N/A	N/A	2.68916			--	--	--	--	--	up_48H			--	--	--	--	--	--			--	--	--	--	--	--	--			--
PF3D7_1220400	debranching enzyme-associated ribonuclease, putative	DRN1	--	--	--	N/A	N/A	N/A	N/A	2.70097			--	--	--	--	--	--			--	--	--	--	--	--			--	--	--	--	--	--	--			--
PF3D7_1206500	Tat binding protein 1(TBP-1)-interacting protein, putative	N/A	--	--	--	N/A	N/A	GO:0007131	reciprocal meiotic recombination	2.70167			--	--	--	--	--	--			--	--	--	--	--	--			--	--	--	--	--	--	--			--
PF3D7_1226200	conserved Plasmodium protein, unknown function	N/A	--	--	--	N/A	N/A	N/A	N/A	2.70221			--	--	--	--	--	--			--	--	--	--	--	--			--	--	--	--	--	--	--			--
PF3D7_1238400	conserved protein, unknown function	N/A	--	--	--	N/A	N/A	N/A	N/A	2.70698			--	--	--	--	--	--			--	--	--	--	--	--			--	--	--	--	--	--	--			--
PF3D7_0501400	interspersed repeat antigen	FIRA	--	--	--	N/A	N/A	N/A	N/A	2.71011			--	--	--	--	--	--			--	--	--	--	--	--			--	--	--	--	--	--	--			--
PF3D7_1149600	DnaJ protein, putative	N/A	Hsp40	J domain protein	--	N/A	N/A	N/A	N/A	2.71909			--	--	--	up_24H	--	--			--	--	--	up_24H	--	--			--	--	--	--	--	--	--			--
PF3D7_0107500	Niemann-Pick type C1-related protein	NCR1	--	--	--	GO:0055088;GO:0042493	lipid homeostasis;response to drug	N/A	N/A	2.73133			--	--	--	--	--	--			--	--	--	--	--	--			--	--	--	--	--	--	--			--
PF3D7_0811300	CCR4-associated factor 1	CAF1	--	--	--	N/A	N/A	N/A	N/A	2.76599			--	--	--	--	--	--			--	--	--	--	--	--			--	--	--	--	--	--	--			--
PF3D7_0916900	zinc finger protein, putative	N/A	--	--	--	N/A	N/A	N/A	N/A	2.77135			--	--	--	--	--	--			--	--	--	--	--	--			--	--	--	--	--	--	--			--
PF3D7_1405100	GTPase-activating protein, putative	N/A	--	--	--	N/A	N/A	N/A	N/A	2.80507			--	down_3H	--	--	--	down_48H			--	--	--	--	--	down_48H			--	--	--	--	down_32H	--	--			--
PF3D7_1208800	zinc finger protein, putative	N/A	--	--	--	N/A	N/A	N/A	N/A	2.80565			--	--	--	--	--	--			--	--	--	--	--	--			--	up_8H	--	--	--	--	--			--
PF3D7_1417000	inner membrane complex protein 1l	IMC1l	--	--	--	N/A	N/A	N/A	N/A	2.81511			--	--	--	--	--	--			--	--	--	--	--	--			--	--	--	--	--	--	--			--
PF3D7_1414600	mRNA-capping enzyme subunit alpha	Pgt1	--	--	--	GO:0006370	7-methylguanosine mRNA capping	GO:0006370	7-methylguanosine mRNA capping	2.81602			--	--	--	--	--	--			--	--	--	--	--	--			--	--	--	--	--	down_40H	--			--
PF3D7_0501100	heat shock protein 40, type II	HSP40	Hsp40	J domain protein	--	N/A	N/A	GO:0006457	protein folding	2.82288			--	--	--	--	--	--			--	--	--	--	--	up_48H			--	--	--	--	--	--	--			--
PF3D7_0701600	Pfmc-2TM Maurer's cleft two transmembrane protein	MC-2TM	--	--	--	GO:0042000	translocation of peptides or proteins into host	N/A	N/A	2.82796			--	--	--	--	--	--			--	--	--	--	--	--			--	--	--	down_24H	--	--	--			--
PF3D7_0911900	falstatin	ICP	--	--	--	GO:0048870;GO:0030260	cell motility;entry into host cell	N/A	N/A	2.83238			--	--	--	--	up_32H	--			--	--	--	up_24H	--	--			--	--	--	--	--	--	--			--
PF3D7_1114200	GTPase-activating protein, putative	N/A	--	--	--	N/A	N/A	N/A	N/A	2.8403			--	--	--	--	--	--			--	--	--	--	up_32H	--			--	--	--	--	--	--	--			--
PF3D7_0309100	conserved Plasmodium protein, unknown function	N/A	--	--	--	N/A	N/A	N/A	N/A	2.85803			--	--	--	--	--	--			--	--	--	--	down_32H	--			--	--	--	--	--	--	--			--
PF3D7_0514500	conserved Plasmodium membrane protein, unknown function	N/A	--	--	--	N/A	N/A	N/A	N/A	2.86301			--	--	--	--	--	--			--	--	--	down_24H	down_32H	--			--	--	--	--	--	--	--			--
PF3D7_0607100	MYND-type zinc finger protein, putative	N/A	--	--	--	N/A	N/A	N/A	N/A	2.86451			--	--	--	--	--	--			--	--	--	--	--	--			--	--	up_16H	--	--	--	--			--
PF3D7_0931700	PIH1 domain-containing protein, putative	N/A	--	--	--	N/A	N/A	N/A	N/A	2.87235			--	--	--	--	--	--			--	--	--	--	--	--			--	--	--	--	--	--	--			--
PF3D7_1004300	E3 ubiquitin-protein ligase, putative	N/A	--	--	--	GO:0016567	protein ubiquitination	N/A	N/A	2.88527			--	--	--	--	--	--			--	--	--	--	--	--			--	up_8H	--	--	--	--	--			--
PF3D7_0305300	conserved Plasmodium membrane protein, unknown function	N/A	--	--	--	N/A	N/A	N/A	N/A	2.89417			--	--	--	--	up_32H	--			--	--	--	--	--	up_48H			up_0H	--	--	--	--	--	--			--
PF3D7_1404600	adenylyl cyclase alpha	ACalpha	--	--	--	GO:0006171	cAMP biosynthetic process	GO:0009190;GO:0035556	cyclic nucleotide biosynthetic process;intracellular signal transduction	2.89466			--	--	--	--	--	--			--	--	--	--	--	--			--	--	--	--	--	--	--			--
PF3D7_1102900	Plasmodium exported protein (hyp11), unknown function	N/A	--	--	--	N/A	N/A	N/A	N/A	2.89923			--	down_3H	--	--	--	--			--	--	--	--	--	--			--	--	--	--	--	--	--			--
PF3D7_0112100	conserved Plasmodium protein, unknown function	N/A	--	--	--	N/A	N/A	N/A	N/A	2.92102			--	--	--	--	--	--			--	--	--	up_24H	--	up_48H			--	--	--	--	--	--	--			--
PF3D7_1320000	golgi protein 1	GP1	--	--	--	N/A	N/A	N/A	N/A	2.92136			--	--	--	--	--	--			--	--	--	--	--	--			--	--	--	--	--	--	--			--
PF3D7_0805600	PAP2-like protein, putative	N/A	--	--	--	N/A	N/A	N/A	N/A	2.9215			--	--	--	--	--	--			--	--	--	--	--	up_48H			--	--	--	--	--	--	--			--
PF3D7_0902300	serine/threonine protein kinase, FIKK family	FIKK9.4	--	--	--	N/A	N/A	GO:0006468	protein phosphorylation	2.94136			--	--	--	--	--	--			--	--	down_6H	--	--	--			--	--	--	--	--	--	--			--
PF3D7_0726700	conserved Plasmodium protein, unknown function	N/A	--	--	--	N/A	N/A	N/A	N/A	2.94395			--	--	--	--	--	--			--	--	--	--	--	--			--	--	--	--	--	--	--			--
PF3D7_0110600	phosphatidylinositol-4-phosphate 5-kinase	PIP5K	--	--	--	GO:0046854;GO:0042493	phosphatidylinositol phosphorylation;response to drug	GO:0046488	phosphatidylinositol metabolic process	2.96458			--	--	--	--	--	--			--	--	--	--	--	--			--	--	--	--	--	--	--			--
PF3D7_0812900	conserved Plasmodium protein, unknown function	N/A	--	--	--	N/A	N/A	N/A	N/A	2.97067			--	--	--	--	--	--			--	--	--	--	--	--			--	--	--	--	--	--	--			--
PF3D7_1430000	conserved protein, unknown function	N/A	--	--	--	N/A	N/A	N/A	N/A	2.97269			--	--	--	--	--	--			--	--	--	--	--	--			--	--	--	--	--	--	--			--
PF3D7_0820500	protein transport protein YIF1, putative	YIF1	--	--	--	N/A	N/A	N/A	N/A	2.99337			--	--	--	--	--	--			--	--	--	up_24H	--	up_48H			--	--	--	--	--	--	--			--
PF3D7_1146800	conserved Plasmodium protein, unknown function	N/A	--	--	--	N/A	N/A	N/A	N/A	2.99459			--	--	--	--	--	--			--	--	--	--	--	--			--	--	--	--	--	--	--			--
PF3D7_1425600	zinc finger protein, putative	N/A	--	--	--	N/A	N/A	N/A	N/A	2.9982			--	--	--	--	--	--			--	--	--	down_24H	--	--			--	--	--	--	--	--	--			--
PF3D7_1329600	conserved Plasmodium protein, unknown function	N/A	--	--	--	N/A	N/A	N/A	N/A	2.99884			--	--	--	--	--	--			--	--	--	--	up_32H	--			--	--	--	--	--	--	--			--
PF3D7_0816900	adenylate kinase 2	AK2	--	--	--	N/A	N/A	GO:0006139	nucleobase-containing compound metabolic process	3.03029			--	--	--	--	--	--			--	--	--	--	--	--			--	--	--	--	--	--	--			--
PF3D7_1344100	TLD domain-containing protein, putative	N/A	--	--	--	N/A	N/A	N/A	N/A	3.03512			--	down_3H	--	--	--	--			--	--	--	--	--	--			--	--	--	--	--	--	--			--
PF3D7_1445600	RNA-binding protein, putative	N/A	--	--	--	N/A	N/A	N/A	N/A	3.04458			--	--	--	up_24H	--	--			--	--	--	up_24H	--	--			--	--	--	--	--	--	--			--
PF3D7_1420300	DNL-type zinc finger protein	HEP1	--	--	--	GO:0050821	protein stabilization	N/A	N/A	3.05761			--	--	--	--	--	--			--	--	--	--	--	up_48H			up_0H	--	up_16H	--	--	--	--			--
PF3D7_0403400	conserved Plasmodium protein, unknown function	N/A	--	--	--	N/A	N/A	N/A	N/A	3.06405			--	--	--	--	--	--			--	--	--	--	--	--			--	--	up_16H	--	--	--	--			--
PF3D7_1436300	translocon component PTEX150	PTEX150	--	--	--	GO:0044053	translocation of peptides or proteins into host cell cytoplasm	N/A	N/A	3.08372			--	--	--	--	--	--			--	--	--	--	--	--			--	--	--	--	--	--	--			--
PF3D7_1119900	protein transport protein SEC16, putative	SEC16	--	--	--	N/A	N/A	N/A	N/A	3.09789			--	--	--	--	--	--			--	--	--	--	--	--			--	--	--	--	up_32H	--	--			--
PF3D7_1248700	conserved Plasmodium protein, unknown function	N/A	--	--	--	N/A	N/A	N/A	N/A	3.09825			--	--	--	--	--	--			--	--	--	--	--	--			--	--	--	--	--	--	--			--
PF3D7_1425700	conserved Plasmodium protein, unknown function	N/A	--	--	--	N/A	N/A	GO:0006810;GO:0070072	transport;vacuolar proton-transporting V-type ATPase complex assembly	3.10272			--	--	--	--	--	--			--	--	--	--	--	--			--	--	--	--	--	--	--			--
PF3D7_0629900	sec14-like cytosolic factor or phosphatidylinositol/phosphatidylcholine transfer protein, putative	N/A	--	--	--	GO:0016192	vesicle-mediated transport	N/A	N/A	3.1146			--	--	--	--	--	--			--	--	--	--	--	--			--	--	--	down_24H	--	--	--			--
PF3D7_1218200	conserved Plasmodium protein, unknown function	N/A	--	--	--	N/A	N/A	N/A	N/A	3.11527			--	--	--	--	--	--			--	up_3H	--	--	--	--			--	--	--	--	--	--	--			--
PF3D7_0315200	circumsporozoite- and TRAP-related protein	CTRP	--	--	--	GO:0002312;GO:0030260	B cell activation involved in immune response;entry into host cell	N/A	N/A	3.14893			--	--	--	--	--	--			--	--	--	--	--	--			--	--	--	--	--	--	--			--
PF3D7_1120700	conserved Plasmodium protein, unknown function	N/A	--	--	--	N/A	N/A	N/A	N/A	3.15055			--	--	--	--	--	--			--	--	--	--	--	--			--	--	--	--	--	--	--			--
PF3D7_1462400	conserved Plasmodium protein, unknown function	N/A	--	--	--	N/A	N/A	N/A	N/A	3.16013			--	--	--	--	--	--			--	--	--	--	--	--			--	--	--	--	--	--	--			--
PF3D7_1412900	ubiquitin-conjugating enzyme E2, putative	N/A	--	--	--	GO:0006511	ubiquitin-dependent protein catabolic process	N/A	N/A	3.16667			--	--	--	--	--	--			--	--	--	--	--	--			--	--	--	--	--	--	--			--
PF3D7_1241100	polyadenylation factor subunit 2, putative	PFS2	--	--	--	GO:0006379;GO:0006378	mRNA cleavage;mRNA polyadenylation	N/A	N/A	3.18285			--	--	--	--	--	--			--	--	--	--	--	--			--	--	--	--	--	--	--			--
PF3D7_0928100	conserved Plasmodium protein, unknown function	N/A	--	--	--	N/A	N/A	N/A	N/A	3.18915			--	--	--	--	--	up_48H			--	--	--	--	--	--			--	--	--	--	--	--	--			--
PF3D7_1207800	conserved Plasmodium protein, unknown function	N/A	--	--	--	N/A	N/A	N/A	N/A	3.19594			--	--	--	--	--	--			--	--	--	--	--	--			--	up_8H	--	--	--	--	--			--
PF3D7_1210600	conserved Plasmodium protein, unknown function	N/A	--	--	--	N/A	N/A	N/A	N/A	3.19744			--	--	--	--	--	--			--	--	--	--	--	--			--	--	--	--	--	--	--			--
PF3D7_0409800	zinc finger protein, putative	N/A	--	--	--	N/A	N/A	GO:0006355	regulation of transcription, DNA-templated	3.20267			--	--	--	--	--	--			--	--	down_6H	up_24H	--	--			--	down_8H	--	--	--	--	--			--
PF3D7_0321900	cyclic amine resistance locus protein	CARL	--	--	--	GO:0042493	response to drug	N/A	N/A	3.21055			--	--	--	--	--	--			--	--	--	--	--	--			--	--	--	--	--	--	--			--
PF3D7_1451200	conserved Plasmodium protein, unknown function	N/A	--	--	--	N/A	N/A	N/A	N/A	3.2221			--	--	--	--	--	--			--	--	--	--	--	--			--	--	--	--	--	--	--			--
PF3D7_1006000	IMP1-like protein, putative	IMP4	--	--	--	N/A	N/A	N/A	N/A	3.22901			--	--	--	--	--	--			--	--	--	--	--	--			down_0H	--	--	--	--	--	--			--
PF3D7_1326700	conserved Apicomplexan protein, unknown function	N/A	--	--	--	N/A	N/A	GO:0016042	lipid catabolic process	3.23026			--	--	--	--	--	--			--	--	--	--	--	--			--	--	down_16H	--	--	--	--			--
PF3D7_1458000	cysteine proteinase falcipain 1	FP1	--	--	--	GO:0030260;GO:0042540;GO:0006508	entry into host cell;hemoglobin catabolic process;proteolysis	GO:0006508	proteolysis	3.23319			--	--	--	--	--	--			--	--	--	--	--	--			--	--	--	--	--	--	--			--
PF3D7_1104100	syntaxin, Qa-SNARE family	SYN13	--	--	--	GO:0006886;GO:0031338	intracellular protein transport;regulation of vesicle fusion	GO:0016192	vesicle-mediated transport	3.23429			--	--	--	--	--	--			--	--	--	--	--	--			--	--	--	--	--	--	--			--
PF3D7_0822500	dynein light chain 1	DLC1	--	--	--	N/A	N/A	N/A	N/A	3.2576			--	--	--	--	--	--			--	--	--	--	--	--			--	--	--	--	--	--	--			--
PF3D7_1216500	male development gene 1	MDV1	--	--	--	GO:0035891	exit from host cell	N/A	N/A	3.26308			up_0H	up_3H	up_6H	--	--	--			--	--	down_6H	--	--	down_48H			--	--	--	--	--	--	--			--
PF3D7_0209700	RING zinc finger protein, putative	N/A	--	--	--	N/A	N/A	N/A	N/A	3.27268			--	--	--	up_24H	--	--			--	--	--	up_24H	--	--			--	--	--	--	--	--	--			--
PF3D7_1002100	EMP1-trafficking protein	PTP5	--	--	--	N/A	N/A	N/A	N/A	3.28272			down_0H	--	--	--	up_32H	up_48H			--	--	--	--	up_32H	up_48H			--	--	--	--	--	--	--			up_48H
PF3D7_1033800	plasmepsin VII	N/A	--	--	--	GO:0006508	proteolysis	N/A	N/A	3.28855			--	--	--	--	--	--			--	--	--	--	--	--			--	--	--	--	--	--	--			--
PF3D7_0904200	PH domain-containing protein, putative	PH	--	--	--	N/A	N/A	N/A	N/A	3.29042			--	up_3H	up_6H	up_24H	--	--			--	--	--	--	--	down_48H			--	--	--	--	--	--	--			--
PF3D7_0916700	RNA-binding protein musashi, putative	HoMu	--	--	--	N/A	N/A	N/A	N/A	3.29871			--	--	--	--	--	--			--	--	--	--	--	--			--	--	--	--	--	--	--			--
PF3D7_1429200	AP2 domain transcription factor AP2-O3, putative	ApiAP2	--	--	--	N/A	N/A	GO:0006355	regulation of transcription, DNA-templated	3.32477			--	--	--	--	--	--			--	--	--	--	--	--			--	--	--	--	--	--	--			--
PF3D7_0804700	conserved Plasmodium protein, unknown function	N/A	--	--	--	N/A	N/A	N/A	N/A	3.33232			--	--	--	--	--	--			--	--	--	--	--	down_48H			--	--	--	--	--	--	--			--
PF3D7_0528900	conserved protein, unknown function	N/A	--	--	--	N/A	N/A	N/A	N/A	3.36357			--	--	--	--	--	--			--	--	--	--	--	--			--	--	--	--	--	--	--			--
PF3D7_0509900	conserved protein, unknown function	N/A	--	--	--	N/A	N/A	N/A	N/A	3.37451			--	--	--	--	--	--			--	--	--	--	--	--			--	--	--	--	--	--	--			--
PF3D7_1401100	DnaJ protein, putative	N/A	Hsp40	J domain protein	--	N/A	N/A	N/A	N/A	3.38735			--	--	--	--	--	--			--	--	--	up_24H	--	--			--	--	--	--	--	--	--			--
PF3D7_0721200	conserved Plasmodium protein, unknown function	N/A	--	--	--	N/A	N/A	N/A	N/A	3.39611			--	--	--	down_24H	--	--			--	--	--	--	--	--			--	--	--	--	--	--	--			--
PF3D7_1240000	3-hydroxyisobutyryl-coenzyme A hydrolase, putative	N/A	--	--	--	GO:0008152	metabolic process	N/A	N/A	3.40938			--	--	--	--	--	--			--	--	down_6H	--	--	--			--	--	--	--	--	--	--			--
PF3D7_1124500	pyruvate dehydrogenase E1 component subunit alpha	pdhA	--	--	--	GO:0006086;GO:0006633;GO:0006099	acetyl-CoA biosynthetic process from pyruvate;fatty acid biosynthetic process;tricarboxylic acid cycle	GO:0008152	metabolic process	3.43994			--	--	--	--	up_32H	--			--	--	--	--	--	--			--	--	--	--	--	--	--			--
PF3D7_0632800	erythrocyte membrane protein 1, PfEMP1	VAR	--	--	--	GO:0020033;GO:0098609;GO:0020035;GO:0020013	antigenic variation;cell-cell adhesion;cytoadherence to microvasculature, mediated by symbiont protein;modulation by symbiont of host erythrocyte aggregation	GO:0009405	pathogenesis	3.45326			--	--	--	--	--	--			--	--	--	up_24H	--	--			--	--	up_16H	--	--	--	--			--
PF3D7_0309800	YTH domain-containing protein, putative	N/A	--	--	--	N/A	N/A	N/A	N/A	3.45487			--	--	--	up_24H	--	--			--	--	down_6H	--	--	--			--	--	--	--	--	--	--			--
PF3D7_0516500	major facilitator superfamily domain-containing protein, putative	MFS1	--	--	--	GO:0006810	transport	GO:0055085	transmembrane transport	3.45564			--	--	--	--	--	--			--	--	--	--	--	--			--	--	--	--	--	--	--			--
PF3D7_1455000	protein phosphatase PPM3, putative	PPM3	--	--	--	GO:0006470	protein dephosphorylation	N/A	N/A	3.47908			--	--	--	--	--	--			--	--	--	--	--	--			--	--	--	down_24H	--	down_40H	--			--
PF3D7_1102700	early transcribed membrane protein 11.1	ETRAMP11.1	--	--	--	N/A	N/A	N/A	N/A	3.47925			--	--	--	--	--	--			--	--	--	--	--	--			--	--	--	--	--	--	--			--
PF3D7_1423400	conserved Plasmodium membrane protein, unknown function	N/A	--	--	--	N/A	N/A	N/A	N/A	3.47935			--	--	--	--	--	--			--	--	--	--	--	--			--	--	--	--	--	--	--			--
PF3D7_1110900	ES2 protein, putative	N/A	--	--	--	N/A	N/A	N/A	N/A	3.48521			--	--	down_6H	--	--	--			--	--	--	--	--	--			--	--	--	--	--	--	--			--
PF3D7_1143600	conserved Plasmodium protein, unknown function	N/A	--	--	--	N/A	N/A	N/A	N/A	3.50133			--	--	--	down_24H	--	--			--	--	--	--	--	--			--	--	down_16H	--	--	--	--			--
PF3D7_0933000	CSTF domain-containing protein, putative	N/A	--	--	--	N/A	N/A	N/A	N/A	3.51944			--	--	--	--	--	up_48H			--	--	--	--	--	up_48H			--	--	--	--	--	--	--			up_48H
PF3D7_0424500	serine/threonine protein kinase, FIKK family	FIKK4.1	--	--	--	GO:0006468	protein phosphorylation	GO:0006468	protein phosphorylation	3.54198			--	--	--	--	--	--			--	--	--	up_24H	--	--			--	--	--	--	--	--	--			--
PF3D7_0517800	apicortin, putative	DCX	--	--	--	N/A	N/A	GO:0035556	intracellular signal transduction	3.54663			--	--	--	--	--	--			--	--	--	--	--	--			--	--	--	--	--	--	--			--
PF3D7_0625400	conserved Plasmodium protein, unknown function	N/A	--	--	--	N/A	N/A	N/A	N/A	3.58192			--	--	--	--	--	--			--	--	--	--	--	--			--	--	--	--	--	--	--			--
PF3D7_1222500	diphthine--ammonia ligase, putative	DPH6	--	--	--	GO:0017183	peptidyl-diphthamide biosynthetic process from peptidyl-histidine	N/A	N/A	3.60118			--	--	--	--	--	--			--	--	--	--	--	--			--	--	--	--	--	--	--			--
PF3D7_0419500	conserved Plasmodium membrane protein, unknown function	N/A	--	--	--	N/A	N/A	N/A	N/A	3.61269			--	--	--	--	--	--			--	--	--	--	--	--			--	--	--	--	--	--	--			--
PF3D7_1476600	Plasmodium exported protein, unknown function	N/A	--	--	--	N/A	N/A	N/A	N/A	3.61947			--	up_3H	--	--	up_32H	up_48H			down_0H	down_3H	--	--	--	--			--	--	--	--	--	--	--			--
PF3D7_0517200	conserved Plasmodium protein, unknown function	N/A	--	--	--	N/A	N/A	N/A	N/A	3.62596			--	--	--	--	--	--			--	--	--	--	--	--			--	--	--	down_24H	--	--	--			--
PF3D7_1211900	non-SERCA-type Ca2+ -transporting P-ATPase	ATP4	--	--	--	GO:0002028;GO:0042493	regulation of sodium ion transport;response to drug	N/A	N/A	3.64443			--	--	--	up_24H	--	--			--	--	--	--	--	--			--	--	--	--	--	--	--			--
PF3D7_0934900	conserved Plasmodium protein, unknown function	N/A	--	--	--	N/A	N/A	N/A	N/A	3.66989			--	--	--	--	--	--			--	--	--	--	--	--			--	--	--	--	--	--	--			--
PF3D7_0202500	early transcribed membrane protein 2	ETRAMP2	--	--	--	N/A	N/A	N/A	N/A	3.67916			--	--	--	--	--	--			--	--	--	--	--	down_48H			--	--	--	--	--	--	down_48H			--
PF3D7_1466800	conserved Plasmodium protein, unknown function	N/A	--	--	--	N/A	N/A	N/A	N/A	3.69499			--	--	--	--	--	--			--	--	--	--	--	--			--	--	--	--	--	--	--			--
PF3D7_1118900	conserved protein, unknown function	N/A	--	--	--	N/A	N/A	N/A	N/A	3.70671			up_0H	--	up_6H	--	--	--			--	--	--	--	--	--			--	--	--	--	--	--	--			--
PF3D7_0707600	mediator of RNA polymerase II transcription subunit 10, putative	MED10	--	--	--	N/A	N/A	N/A	N/A	3.71152			--	--	--	--	--	--			--	--	--	--	--	--			--	--	--	--	--	--	--			--
PF3D7_1110200	pre-mRNA-processing factor 6, putative	PRPF6	--	--	--	N/A	N/A	GO:0006396;GO:0000398	RNA processing;mRNA splicing, via spliceosome	3.71481			--	--	up_6H	up_24H	--	--			--	--	--	--	--	--			--	--	--	--	--	--	--			--
PF3D7_1315100	serine/threonine protein kinase PK9	PK9	--	--	--	GO:0016572;GO:0006468;GO:0042493	histone phosphorylation;protein phosphorylation;response to drug	GO:0006468	protein phosphorylation	3.71639			--	--	--	--	--	--			--	--	--	--	--	--			--	--	--	--	down_32H	--	--			--
PF3D7_0310200	phd finger protein, putative	N/A	--	--	--	GO:0042493	response to drug	N/A	N/A	3.75496			--	--	--	--	--	--			--	--	--	--	--	--			--	--	up_16H	--	--	--	--			--
PF3D7_0301300	epoxide hydrolase 1	EH1	--	--	--	N/A	N/A	N/A	N/A	3.77699			--	--	--	up_24H	--	--			--	--	--	--	--	--			--	--	--	--	down_32H	--	--			--
PF3D7_0301800	Plasmodium exported protein, unknown function	N/A	--	--	--	N/A	N/A	N/A	N/A	3.78016			--	--	--	--	--	--			--	--	--	--	--	--			--	--	--	--	--	--	--			--
PF3D7_0719200	NIMA related kinase 4	NEK4	--	--	--	GO:0006468;GO:0007165	protein phosphorylation;signal transduction	GO:0006468	protein phosphorylation	3.78424			--	--	--	--	--	--			--	--	--	--	--	--			--	--	--	--	--	--	--			--
PF3D7_1005000	methionine--tRNA ligase, putative	MRSapi	--	--	--	GO:0006431	methionyl-tRNA aminoacylation	GO:0006418	tRNA aminoacylation for protein translation	3.80951			--	--	--	--	--	--			--	--	--	--	--	--			--	--	--	--	--	--	--			--
PF3D7_0524800	ubiquitin fusion degradation protein 1, putative	UFD1	--	--	--	N/A	N/A	GO:0006511	ubiquitin-dependent protein catabolic process	3.85136			--	--	--	--	--	--			--	--	--	up_24H	--	--			--	--	--	--	--	--	--			--
PF3D7_1004100	conserved Plasmodium protein, unknown function	N/A	--	--	--	N/A	N/A	N/A	N/A	3.86897			--	--	--	--	--	--			--	--	--	--	--	--			up_0H	--	--	--	--	--	--			--
PF3D7_0726100	Plasmodium exported protein, unknown function	N/A	--	--	--	N/A	N/A	N/A	N/A	3.89429			--	--	--	--	--	--			--	--	--	--	--	--			--	--	--	--	--	--	--			--
PF3D7_1023700	conserved Plasmodium protein, unknown function	N/A	--	--	--	N/A	N/A	N/A	N/A	3.89895			--	--	--	--	--	--			--	--	--	--	--	--			--	--	--	--	--	--	--			--
PF3D7_0533100	erythrocyte membrane protein 1 (PfEMP1), pseudogene	VAR1CSA	--	--	--	N/A	N/A	GO:0009405	pathogenesis	3.92193			--	--	--	--	--	--			--	--	--	--	--	--			--	--	--	--	--	--	--			--
PF3D7_0524100	conserved Plasmodium protein, unknown function	N/A	--	--	--	N/A	N/A	N/A	N/A	3.93267			--	--	--	--	--	--			--	--	--	--	--	--			--	up_8H	--	--	--	--	--			--
PF3D7_1407000	LCCL domain-containing protein	CCp3	--	--	--	N/A	N/A	N/A	N/A	3.93451			--	--	--	--	--	--			--	--	--	--	--	--			--	--	up_16H	--	--	--	--			--
PF3D7_0917800	conserved Plasmodium protein, unknown function	N/A	--	--	--	N/A	N/A	N/A	N/A	3.95485			--	--	--	--	--	--			--	--	down_6H	--	--	--			--	--	--	--	--	up_40H	--			--
PF3D7_0502400	merozoite surface protein 8	MSP8	--	--	--	N/A	N/A	N/A	N/A	3.97313			--	--	--	--	--	--			--	--	--	up_24H	--	--			--	--	--	--	--	--	--			--
PF3D7_0827700	magnesium transporter, putative	N/A	--	--	--	N/A	N/A	GO:0015693	magnesium ion transport	3.97656			--	--	--	--	--	--			--	--	--	--	--	--			--	--	--	--	--	--	down_48H			--
PF3D7_0906400	dynein intermediate light chain, putative	N/A	--	--	--	N/A	N/A	N/A	N/A	3.97723			--	--	--	--	up_32H	--			--	up_3H	--	--	--	--			--	--	--	--	--	--	--			--
PF3D7_1108000	IWS1-like protein, putative	N/A	--	--	--	N/A	N/A	N/A	N/A	3.98099			--	--	--	--	--	up_48H			--	--	--	--	--	up_48H			--	--	up_16H	--	--	--	--			up_48H
PF3D7_0830600	Plasmodium exported protein (PHISTc), unknown function	N/A	--	--	--	N/A	N/A	N/A	N/A	3.98431			--	--	--	--	--	--			--	--	--	--	--	--			--	--	--	--	--	--	--			--
PF3D7_0309700	SECIS-binding protein 2, putative	SBP2	--	--	--	N/A	N/A	N/A	N/A	3.98506			--	--	--	--	--	--			--	--	--	--	--	--			--	--	--	--	--	--	--			--
PF3D7_1306900	U1 small nuclear ribonucleoprotein A, putative	SNRPA	--	--	--	GO:0000398	mRNA splicing, via spliceosome	N/A	N/A	4.00578			--	--	--	--	--	--			--	--	--	--	--	--			--	--	--	--	--	--	down_48H			--
PF3D7_0209100	patatin-like phospholipase, putative	N/A	--	--	--	N/A	N/A	GO:0006629;GO:0008152	lipid metabolic process;metabolic process	4.0263			down_0H	--	--	--	--	--			--	--	--	--	--	up_48H			--	--	--	--	--	--	--			--
PF3D7_1248400	conserved Plasmodium protein, unknown function	N/A	--	--	--	N/A	N/A	N/A	N/A	4.02809			--	--	--	--	--	--			--	--	--	--	--	--			--	--	--	--	--	--	--			--
PF3D7_0202200	EMP1-trafficking protein	PTP1	--	--	--	N/A	N/A	N/A	N/A	4.04138			--	--	--	--	--	--			--	--	--	--	--	--			--	--	--	--	--	--	--			--
PF3D7_0821100	protein kinase 1	PK1	--	--	--	N/A	N/A	GO:0006468	protein phosphorylation	4.04904			--	--	--	--	--	up_48H			--	--	--	--	--	--			--	--	--	--	--	--	--			--
PF3D7_0722800	conserved protein, unknown function	N/A	--	--	--	N/A	N/A	N/A	N/A	4.04973			--	up_3H	--	--	--	--			--	--	--	--	--	--			--	--	--	--	--	--	--			--
PF3D7_1105600	translocon component PTEX88	PTEX88	--	--	--	GO:0044053	translocation of peptides or proteins into host cell cytoplasm	N/A	N/A	4.05157			--	--	--	--	--	--			--	--	--	--	--	--			--	--	--	--	--	--	--			--
PF3D7_1431200	OST-HTH associated domain protein, putative	N/A	--	--	--	N/A	N/A	N/A	N/A	4.07088			--	--	--	--	down_32H	--			--	--	--	up_24H	--	--			--	--	--	--	--	--	--			--
PF3D7_0424600	Plasmodium exported protein (PHISTb), unknown function	N/A	--	--	--	N/A	N/A	N/A	N/A	4.09148			--	--	--	--	--	--			--	--	--	--	--	--			--	--	--	--	--	--	--			--
PF3D7_0617100	AP-2 complex subunit alpha, putative	N/A	--	--	--	N/A	N/A	GO:0006886;GO:0016192	intracellular protein transport;vesicle-mediated transport	4.10735			--	--	--	--	--	--			--	--	--	--	--	--			--	--	--	--	--	--	--			--
PF3D7_1016700	Plasmodium exported protein (PHISTc), unknown function	N/A	--	--	--	N/A	N/A	N/A	N/A	4.11732			--	--	--	--	--	--			--	--	--	up_24H	--	--			--	--	--	--	--	--	--			--
PF3D7_1319800	conserved Plasmodium protein, unknown function	Pfg17	--	--	--	N/A	N/A	N/A	N/A	4.13017			--	--	--	--	--	--			--	down_3H	--	--	--	down_48H			--	--	--	--	--	--	--			--
PF3D7_0936700	lysophospholipase, putative	N/A	--	--	--	N/A	N/A	N/A	N/A	4.15182			--	--	--	--	--	--			--	--	--	--	down_32H	--			--	--	--	--	--	--	--			--
PF3D7_1116800	heat shock protein 101	HSP101	Hsp100	Hsp101	--	GO:0009408;GO:0006986;GO:0044053	response to heat;response to unfolded protein;translocation of peptides or proteins into host cell cytoplasm	GO:0019538	protein metabolic process	4.15273			--	--	--	--	--	--			--	--	--	--	up_32H	--			--	--	--	--	--	--	--			--
PF3D7_0518700	mRNA-binding protein PUF1	PUF1	--	--	--	GO:0043487;GO:0006417	regulation of RNA stability;regulation of translation	N/A	N/A	4.15757			--	--	--	up_24H	up_32H	--			--	--	--	--	--	--			--	--	--	--	--	--	--			--
PF3D7_0604500	conserved Plasmodium protein, unknown function	N/A	--	--	--	N/A	N/A	N/A	N/A	4.16841			--	--	--	--	--	--			--	--	--	--	--	--			--	--	--	--	--	--	--			--
PF3D7_0423100	AP-4 complex subunit sigma, putative	N/A	--	--	--	GO:0016192	vesicle-mediated transport	GO:0015031	protein transport	4.17897			--	--	--	down_24H	--	--			--	--	--	--	--	--			--	--	--	--	--	--	--			--
PF3D7_1316000	protein kinase, putative	N/A	--	--	--	GO:0006468	protein phosphorylation	GO:0006468	protein phosphorylation	4.18443			--	up_3H	--	--	--	--			--	--	--	--	--	--			--	--	down_16H	--	--	--	--			--
PF3D7_1149500	ring-infected erythrocyte surface antigen 2, pseudogene	RESA2	Hsp40	RESA-2	--	N/A	N/A	N/A	N/A	4.19416			--	--	--	--	up_32H	--			--	--	--	up_24H	--	--			--	--	--	--	--	--	--			--
PF3D7_1356600	regulator of chromosome condensation, putative	N/A	--	--	--	N/A	N/A	N/A	N/A	4.19499			--	--	--	--	--	--			--	--	--	--	--	--			--	--	--	--	--	--	--			--
PF3D7_0816800	meiotic recombination protein DMC1, putative	DMC1	--	--	--	GO:0007131	reciprocal meiotic recombination	GO:0006259;GO:0006281;GO:0007131	DNA metabolic process;DNA repair;reciprocal meiotic recombination	4.19996			--	--	up_6H	up_24H	--	--			--	--	--	--	--	--			--	--	--	--	--	--	--			--
PF3D7_0503500	protein kinase, putative	N/A	--	--	--	GO:0006468	protein phosphorylation	N/A	N/A	4.20691			--	--	--	--	--	--			--	--	--	up_24H	--	--			--	--	--	down_24H	--	--	--			--
PF3D7_1216300	signal recognition particle subunit SRP19	SRP19	--	--	--	GO:0006617	SRP-dependent cotranslational protein targeting to membrane, signal sequence recognition	GO:0006614	SRP-dependent cotranslational protein targeting to membrane	4.20793			--	--	--	--	--	--			--	--	--	--	--	--			--	--	--	--	--	--	--			--
PF3D7_0905900	coatomer subunit beta, putative	SEC27	--	--	--	GO:0006888;GO:0006890	ER to Golgi vesicle-mediated transport;retrograde vesicle-mediated transport, Golgi to ER	GO:0006886;GO:0016192	intracellular protein transport;vesicle-mediated transport	4.21974			--	--	--	--	--	--			--	--	--	--	--	up_48H			--	--	--	--	--	--	--			--
PF3D7_0620900	tRNA Leucine	N/A	--	--	--	N/A	N/A	N/A	N/A	4.22543			--	--	--	--	--	--			--	--	--	--	--	--			--	--	--	--	--	--	--			--
PF3D7_1210400	general transcription factor 3C polypeptide 5, putative	N/A	--	--	--	N/A	N/A	N/A	N/A	4.23555			--	--	--	--	--	--			--	--	--	--	--	up_48H			--	--	--	--	down_32H	--	--			--
PF3D7_1336000	conserved Plasmodium protein, unknown function	N/A	--	--	--	N/A	N/A	N/A	N/A	4.23997			--	--	down_6H	--	--	--			--	--	--	--	--	--			--	--	--	--	--	--	--			--
PF3D7_0421900	conserved Plasmodium protein, unknown function	N/A	--	--	--	N/A	N/A	N/A	N/A	4.28718			up_0H	up_3H	up_6H	up_24H	up_32H	--			--	--	--	--	--	--			--	--	--	--	--	--	--			--
PF3D7_1239400	conserved protein, unknown function	N/A	--	--	--	N/A	N/A	GO:0006412	translation	4.303			--	--	--	--	--	--			--	--	--	--	--	--			--	--	--	--	--	--	--			--
PF3D7_1446400	pyruvate dehydrogenase E1 component subunit beta	pdhB	--	--	--	GO:0006086;GO:0006633;GO:0006099	acetyl-CoA biosynthetic process from pyruvate;fatty acid biosynthetic process;tricarboxylic acid cycle	GO:0008152	metabolic process	4.31624			--	--	--	--	--	--			--	--	--	--	down_32H	--			--	--	--	--	--	--	--			--
PF3D7_1446100	conserved Plasmodium protein, unknown function	N/A	--	--	--	N/A	N/A	N/A	N/A	4.32325			--	--	--	--	--	--			--	--	--	--	--	down_48H			--	--	--	--	--	--	--			--
PF3D7_0609100	zinc transporter ZIP1, putative	ZIP1	--	--	--	GO:0006810	transport	GO:0030001;GO:0055085	metal ion transport;transmembrane transport	4.32367			--	--	--	--	--	--			--	--	--	--	--	--			--	--	--	--	--	--	--			--
PF3D7_0517600	F-actin-capping protein subunit beta, putative	CPbeta	--	--	--	GO:0051693;GO:0051016;GO:0030260	actin filament capping;barbed-end actin filament capping;entry into host cell	GO:0051016	barbed-end actin filament capping	4.33547			--	--	--	--	--	--			--	--	--	--	--	--			--	--	--	--	--	--	--			--
PF3D7_0727900	conserved Plasmodium protein, unknown function	N/A	--	--	--	N/A	N/A	N/A	N/A	4.33748			--	--	--	--	down_32H	--			--	--	--	--	--	--			--	--	--	--	--	--	--			--
PF3D7_1237500	conserved Plasmodium protein, unknown function	N/A	--	--	--	N/A	N/A	N/A	N/A	4.34518			--	--	--	up_24H	up_32H	--			--	--	--	--	--	--			--	--	--	--	--	--	--			--
PF3D7_0318300	conserved Plasmodium protein, unknown function	N/A	--	--	--	N/A	N/A	N/A	N/A	4.35478			--	--	--	--	--	--			--	--	--	--	--	--			--	--	up_16H	--	--	--	--			--
PF3D7_0708200	conserved Plasmodium protein, unknown function	N/A	--	--	--	N/A	N/A	N/A	N/A	4.35808			--	--	--	--	--	--			--	--	--	--	--	--			--	--	--	--	--	--	--			--
PF3D7_1412800	glycylpeptide N-tetradecanoyltransferase	NMT	--	--	--	GO:0042493	response to drug	GO:0006499	N-terminal protein myristoylation	4.36099			--	--	--	--	--	--			--	--	--	--	--	--			--	--	--	--	--	--	--			--
PF3D7_0213600	conserved Plasmodium protein, unknown function	N/A	--	--	--	N/A	N/A	N/A	N/A	4.37207			--	--	--	--	--	--			down_0H	--	--	--	--	--			--	--	--	--	--	--	--			--
PF3D7_0210800	conserved Plasmodium protein, unknown function	N/A	--	--	--	N/A	N/A	N/A	N/A	4.38206			--	--	--	--	--	--			--	--	--	--	--	--			--	--	--	--	--	--	--			--
PF3D7_1018800	conserved protein, unknown function	N/A	--	--	--	N/A	N/A	N/A	N/A	4.38627			--	--	--	--	--	--			--	--	--	--	--	--			--	--	--	down_24H	--	--	--			--
PF3D7_1401400	early transcribed membrane protein 14.1	ETRAMP14	--	--	--	N/A	N/A	N/A	N/A	4.38635			--	--	--	--	--	--			--	--	--	up_24H	up_32H	--			--	--	--	--	--	--	--			--
PF3D7_1143800	oocyst capsule protein Cap93, putative	CAP93	--	--	--	N/A	N/A	N/A	N/A	4.39052			--	--	--	--	--	--			--	--	--	--	--	--			--	--	--	--	--	--	--			--
PF3D7_1118600	histone acetyltransferase MYST	MYST	--	--	--	GO:0043983;GO:0043984;GO:0043981;GO:0043982	histone H4-K12 acetylation;histone H4-K16 acetylation;histone H4-K5 acetylation;histone H4-K8 acetylation	GO:0016573;GO:0006355	histone acetylation;regulation of transcription, DNA-templated	4.40534			--	--	up_6H	--	--	--			--	--	--	--	--	up_48H			--	up_8H	--	--	--	up_40H	--			--
PF3D7_0103300	conserved protein, unknown function	N/A	--	--	--	N/A	N/A	N/A	N/A	4.4396			--	--	--	--	--	--			--	--	down_6H	--	up_32H	--			--	--	--	--	--	--	--			--
PF3D7_0830900	Plasmodium exported protein, unknown function	N/A	--	--	--	N/A	N/A	N/A	N/A	4.45962			--	down_3H	--	--	--	--			--	--	--	--	--	--			--	--	--	--	--	--	--			--
PF3D7_1345000	conserved Plasmodium protein, unknown function	N/A	--	--	--	N/A	N/A	N/A	N/A	4.46509			--	--	--	--	--	--			--	--	--	--	--	--			--	--	down_16H	--	--	--	--			--
PF3D7_1440600	protein SOC3, putative	SOC3	--	--	--	N/A	N/A	N/A	N/A	4.46842			--	--	--	--	--	--			--	--	--	--	--	--			--	up_8H	--	--	--	--	--			--
PF3D7_1213300	conserved Plasmodium protein, unknown function	N/A	--	--	--	N/A	N/A	N/A	N/A	4.47297			--	--	--	--	--	--			--	--	--	--	--	--			--	--	--	--	--	--	--			--
PF3D7_0319700	ABC transporter I family member 1, putative	ABCI3	--	--	--	GO:0042493	response to drug	N/A	N/A	4.47842			--	--	--	--	--	--			--	--	--	up_24H	--	--			--	--	--	--	--	--	--			--
PF3D7_0509300	conserved Plasmodium protein, unknown function	N/A	--	--	--	N/A	N/A	N/A	N/A	4.48392			--	--	--	up_24H	--	--			--	--	--	up_24H	--	--			--	--	--	--	--	--	--			--
PF3D7_0518000	NOSIP domain-containing protein, putative	N/A	--	--	--	N/A	N/A	N/A	N/A	4.48965			--	--	--	--	--	--			--	--	--	--	--	--			--	--	--	--	--	--	--			--
PF3D7_0627000	conserved Plasmodium protein, unknown function	N/A	--	--	--	N/A	N/A	N/A	N/A	4.51667			--	--	--	--	--	--			--	--	--	--	--	--			--	--	--	--	--	--	--			--
PF3D7_0722000	conserved Plasmodium protein, unknown function	N/A	--	--	--	N/A	N/A	N/A	N/A	4.51682			--	--	--	--	--	--			--	--	--	--	--	--			--	down_8H	--	--	--	--	--			--
PF3D7_0623800	tyrosine kinase-like protein, putative	TKL4	--	--	--	GO:0006468	protein phosphorylation	GO:0006468	protein phosphorylation	4.5201			--	--	--	--	--	--			--	--	--	--	--	--			--	--	--	--	--	--	--			--
PF3D7_1438300	tRNA Methionine	N/A	--	--	--	N/A	N/A	N/A	N/A	4.53843			--	--	--	--	--	--			--	--	--	--	--	--			--	--	--	--	--	--	--			--
PF3D7_1310400	conserved Plasmodium protein, unknown function	N/A	--	--	--	N/A	N/A	N/A	N/A	4.54547			--	--	--	--	--	--			--	down_3H	--	--	--	--			--	--	--	--	--	--	--			--
PF3D7_1311100	meiosis-specific nuclear structural protein 1, putative	N/A	--	--	--	N/A	N/A	N/A	N/A	4.5566			--	--	--	--	--	--			--	up_3H	--	--	--	--			down_0H	--	--	--	--	--	--			--
PF3D7_0113300	Plasmodium exported protein (hyp1), unknown function	N/A	--	--	--	N/A	N/A	N/A	N/A	4.57171			--	--	--	--	--	--			--	--	--	--	--	--			--	--	--	--	--	--	--			--
PF3D7_1001900	Plasmodium exported protein (hyp16), unknown function	PfJ23	--	--	--	N/A	N/A	N/A	N/A	4.58799			--	--	--	--	--	--			--	--	--	--	--	--			--	--	--	--	--	--	--			--
PF3D7_0320400	oocyst capsule protein Cap380	Cap380	--	--	--	N/A	N/A	N/A	N/A	4.59126			--	--	--	--	--	--			--	--	--	--	--	--			--	--	--	--	--	--	--			--
PF3D7_1119800	alternative splicing factor ASF-1, putative	ASF1	--	--	--	GO:0000380	alternative mRNA splicing, via spliceosome	N/A	N/A	4.5946			--	--	--	--	--	--			up_0H	--	--	--	--	--			--	--	--	--	--	--	--			--
PF3D7_1472000	pre-mRNA-splicing factor ISY1, putative	ISY1	--	--	--	GO:0000350;GO:0000389	generation of catalytic spliceosome for second transesterification step;mRNA 3'-splice site recognition	GO:0000350	generation of catalytic spliceosome for second transesterification step	4.60313			--	--	--	--	--	--			--	--	--	--	--	--			--	--	--	--	--	--	--			--
PF3D7_0724500	conserved Plasmodium protein, unknown function	N/A	--	--	--	N/A	N/A	N/A	N/A	4.60686			--	--	--	--	--	--			--	--	--	--	--	--			--	--	--	--	--	--	--			--
PF3D7_0114000	exported protein family 1	EPF1	Hsp40	RESA-like J domain protein	--	N/A	N/A	N/A	N/A	4.61139			--	--	--	--	--	--			--	--	--	--	down_32H	down_48H			--	--	--	--	--	--	--			--
PF3D7_1433200	conserved Plasmodium protein, unknown function	N/A	--	--	--	N/A	N/A	GO:0007049;GO:0051301;GO:0007059	cell cycle;cell division;chromosome segregation	4.61388			--	--	--	--	down_32H	--			--	--	--	--	down_32H	--			--	--	--	--	--	--	--			--
PF3D7_1407400	conserved Plasmodium protein, unknown function	N/A	--	--	--	N/A	N/A	N/A	N/A	4.63092			--	--	--	--	--	up_48H			--	--	--	--	--	--			--	--	--	--	--	--	--			--
PF3D7_1406100	tubby domain-containing protein, putative	N/A	--	--	--	N/A	N/A	N/A	N/A	4.63757			--	down_3H	--	--	--	--			--	--	down_6H	--	--	--			--	--	--	--	--	--	--			--
PF3D7_1332100	conserved protein, unknown function	N/A	--	--	--	N/A	N/A	GO:0006304;GO:0006310;GO:0006281;GO:0006974	DNA modification;DNA recombination;DNA repair;cellular response to DNA damage stimulus	4.64241			--	--	--	--	--	--			--	--	--	up_24H	down_32H	--			--	--	--	--	--	--	--			--
PF3D7_1200800	serine/threonine protein kinase, FIKK family	FIKK12	--	--	--	N/A	N/A	GO:0006468	protein phosphorylation	4.65682			--	--	--	--	--	--			--	--	--	--	--	--			--	--	--	--	--	--	--			--
PF3D7_0525900	NIMA related kinase 2	NEK2	--	--	--	GO:0006468	protein phosphorylation	GO:0006468	protein phosphorylation	4.67816			--	--	--	--	--	--			--	--	--	--	--	--			--	--	--	--	--	--	--			--
PF3D7_1329500	conserved protein, unknown function	N/A	--	--	--	N/A	N/A	N/A	N/A	4.7024			--	--	--	--	--	--			--	--	--	--	up_32H	--			--	--	--	--	--	--	--			--
PF3D7_1244900	conserved Plasmodium protein, unknown function	N/A	--	--	--	N/A	N/A	N/A	N/A	4.71334			--	--	--	--	--	--			--	--	--	--	--	--			--	--	--	down_24H	--	--	down_48H			--
PF3D7_0523800	divalent metal transporter, putative	N/A	--	--	--	N/A	N/A	GO:0030001	metal ion transport	4.71827			--	--	--	--	--	--			--	--	--	--	--	--			--	--	--	--	--	--	--			--
PF3D7_1322100	histone-lysine N-methyltransferase SET2	SET2	--	--	--	GO:0020033;GO:0010452;GO:0006355	antigenic variation;histone H3-K36 methylation;regulation of transcription, DNA-templated	N/A	N/A	4.72501			--	--	--	--	--	--			down_0H	--	--	--	--	up_48H			--	up_8H	--	--	--	--	--			--
PF3D7_1352600	protein kinase, putative	N/A	--	--	--	N/A	N/A	GO:0006468	protein phosphorylation	4.73064			--	--	--	--	--	--			--	--	--	--	--	--			--	--	--	--	--	--	--			--
PF3D7_1476800	lysophospholipase, putative	N/A	--	--	--	N/A	N/A	N/A	N/A	4.73338			--	--	--	--	--	--			--	--	--	--	--	--			--	--	--	--	--	--	--			--
PF3D7_1148800	Plasmodium exported protein (hyp11), unknown function	N/A	--	--	--	N/A	N/A	N/A	N/A	4.75661			--	--	up_6H	up_24H	--	--			--	--	--	--	--	--			--	--	--	--	--	--	--			--
PF3D7_1450100	signal recognition particle subunit SRP54	SRP54	--	--	--	GO:0006614	SRP-dependent cotranslational protein targeting to membrane	GO:0006614	SRP-dependent cotranslational protein targeting to membrane	4.79023			--	--	--	--	--	--			--	--	--	--	--	--			--	--	--	--	--	--	--			--
PF3D7_1204400	sexual stage-specific protein G37, putative	G37	--	--	--	N/A	N/A	N/A	N/A	4.80314			--	up_3H	--	--	--	--			--	--	--	--	--	--			--	--	--	--	--	--	--			--
PF3D7_1427100	lipase, putative	N/A	--	--	--	N/A	N/A	GO:0006629	lipid metabolic process	4.81559			--	--	--	--	--	--			--	--	--	--	--	--			--	--	--	--	--	--	--			--
PF3D7_0730300	AP2 domain transcription factor AP2-L, putative	ApiAP2	--	--	--	N/A	N/A	GO:0006355	regulation of transcription, DNA-templated	4.83537			--	--	--	--	--	--			down_0H	--	--	--	up_32H	--			--	--	--	--	--	--	--			--
PF3D7_1113600	conserved Plasmodium protein, unknown function	N/A	--	--	--	N/A	N/A	N/A	N/A	4.83968			--	--	--	--	--	--			--	--	--	--	--	--			--	--	--	--	--	--	--			--
PF3D7_1032100	mRNA-decapping enzyme subunit 1, putative	DCP1	--	--	--	GO:0000290	deadenylation-dependent decapping of nuclear-transcribed mRNA	GO:0000290;GO:0043085	deadenylation-dependent decapping of nuclear-transcribed mRNA;positive regulation of catalytic activity	4.85281			--	--	--	--	--	--			--	--	--	--	--	up_48H			--	--	--	--	--	--	--			--
PF3D7_1123500	golgi protein 2	GP2	--	--	--	N/A	N/A	N/A	N/A	4.85917			--	--	--	--	--	--			--	--	down_6H	--	--	--			--	--	--	--	--	--	--			--
PF3D7_1224900	splicing factor 3B subunit 6, putative	SF3B6	--	--	--	GO:0000398	mRNA splicing, via spliceosome	N/A	N/A	4.87548			--	--	--	--	--	--			--	--	up_6H	--	--	--			--	--	--	--	--	--	--			--
PF3D7_1312400	translation initiation factor IF-2, putative	IF2a	--	--	--	GO:0006413	translational initiation	N/A	N/A	4.90224			--	--	--	--	--	--			--	--	up_6H	down_24H	--	--			--	--	--	--	--	--	--			--
PF3D7_1453800	glucose-6-phosphate dehydrogenase-6-phosphogluconolactonase	GluPho	--	--	--	GO:0051156;GO:0006098	glucose 6-phosphate metabolic process;pentose-phosphate shunt	GO:0005975;GO:0006006;GO:0055114	carbohydrate metabolic process;glucose metabolic process;oxidation-reduction process	4.90543			--	--	--	--	--	--			--	--	--	--	--	--			--	--	--	--	--	--	--			--
PF3D7_0801400	conserved Plasmodium protein, unknown function	N/A	--	--	--	N/A	N/A	N/A	N/A	4.90822			--	--	--	--	down_32H	--			--	--	--	--	--	--			--	--	--	--	--	--	--			--
PF3D7_0901300	rifin	RIF	--	--	--	GO:0020033;GO:0020035;GO:0020013	antigenic variation;cytoadherence to microvasculature, mediated by symbiont protein;modulation by symbiont of host erythrocyte aggregation	N/A	N/A	4.95043			--	down_3H	--	--	--	--			--	--	down_6H	down_24H	--	--			--	--	--	--	--	--	--			--
PF3D7_0215500	conserved Plasmodium protein, unknown function	N/A	--	--	--	N/A	N/A	N/A	N/A	4.96163			--	--	--	--	--	--			--	--	--	--	--	--			--	--	--	--	--	--	--			--
PF3D7_1118800	actin-related protein 2/3 complex subunit 1, putative	ARC40	--	--	--	GO:0007015;GO:0045010	actin filament organization;actin nucleation	N/A	N/A	4.96546			--	--	--	--	--	--			--	--	--	--	--	--			--	--	--	--	down_32H	--	--			--
PF3D7_0605100	RNA-binding protein, putative	N/A	--	--	--	N/A	N/A	N/A	N/A	4.9815			--	--	--	--	--	--			--	--	--	--	--	--			--	--	--	--	--	--	--			--
PF3D7_1416400	conserved protein, unknown function	N/A	--	--	--	N/A	N/A	N/A	N/A	4.98959			--	--	--	--	--	--			--	--	--	--	--	--			up_0H	--	--	--	--	--	--			--
PF3D7_0907600	translation initiation factor SUI1, putative	N/A	--	--	--	N/A	N/A	GO:0006413	translational initiation	5.01603			--	--	--	--	--	--			--	--	--	--	--	--			--	--	--	--	--	--	--			--
PF3D7_1319200	conserved Plasmodium protein, unknown function	N/A	--	--	--	N/A	N/A	GO:0008033	tRNA processing	5.02676			--	--	--	--	--	--			--	--	--	--	--	--			--	--	--	--	--	--	--			--
PF3D7_0310100	calcium-dependent protein kinase 3	CDPK3	--	--	--	GO:0006468	protein phosphorylation	GO:0006468	protein phosphorylation	5.02764			--	--	--	--	--	--			--	--	--	--	--	--			--	--	--	--	--	--	--			--
PF3D7_1237400	hydrolase, putative	N/A	--	--	--	N/A	N/A	N/A	N/A	5.05558			--	--	--	up_24H	--	up_48H			down_0H	--	--	--	--	--			--	--	--	--	--	--	--			--
PF3D7_1351800	conserved Plasmodium protein, unknown function	N/A	--	--	--	N/A	N/A	N/A	N/A	5.05604			--	--	--	--	--	--			--	--	--	--	up_32H	--			--	--	--	--	--	--	--			--
PF3D7_1321000	conserved Plasmodium protein, unknown function	N/A	--	--	--	N/A	N/A	GO:0006810	transport	5.05828			--	--	--	--	--	--			--	--	--	--	--	--			--	--	--	--	--	--	--			--
PF3D7_0702300	sporozoite threonine and asparagine-rich protein	STARP	--	--	--	N/A	N/A	N/A	N/A	5.07237			--	--	--	--	--	--			--	--	--	--	--	--			--	--	--	--	--	--	--			--
PF3D7_1322900	conserved protein, unknown function	N/A	--	--	--	N/A	N/A	N/A	N/A	5.1022			--	--	up_6H	--	--	--			--	--	--	--	--	--			--	--	--	--	--	--	--			--
PF3D7_0708900	protein SCO1, putative	SCO1	Unrelated group	Cg3 protein	--	N/A	N/A	GO:0006878;GO:0006825;GO:0008535	cellular copper ion homeostasis;copper ion transport;respiratory chain complex IV assembly	5.13421			--	--	--	--	--	--			--	--	--	--	--	down_48H			--	--	--	--	--	--	--			--
PF3D7_1352100	ABC transporter B family member 6, putative	ABCB6	--	--	--	GO:0006810	transport	GO:0055085	transmembrane transport	5.1361			--	--	--	--	--	--			--	--	--	up_24H	--	--			--	--	--	--	--	--	--			--
PF3D7_1326900	conserved Plasmodium membrane protein, unknown function	N/A	--	--	--	N/A	N/A	N/A	N/A	5.14216			--	--	--	--	--	--			--	--	--	--	--	--			--	--	--	--	--	--	--			--
PF3D7_1437000	N-acetyltransferase, GNAT family, putative	N/A	--	--	--	N/A	N/A	N/A	N/A	5.15874			--	--	--	--	--	--			--	down_3H	--	--	--	--			--	--	--	--	--	--	--			--
PF3D7_1306500	MORN repeat protein, putative	N/A	--	--	--	N/A	N/A	N/A	N/A	5.16408			--	--	--	--	--	--			--	--	--	--	--	--			--	--	--	--	--	--	--			--
PF3D7_0209000	6-cysteine protein P230	P230	--	--	--	GO:0009405	pathogenesis	N/A	N/A	5.1672			--	--	--	--	--	--			--	--	--	--	--	--			--	--	--	--	--	--	--			--
PF3D7_1417200	NOT family protein, putative	N/A	--	--	--	N/A	N/A	N/A	N/A	5.1718			--	--	--	--	--	--			--	--	--	--	--	up_48H			--	--	--	--	--	--	--			--
PF3D7_1217700	conserved Plasmodium protein, unknown function	N/A	--	--	--	N/A	N/A	GO:0007155	cell adhesion	5.17236			--	--	--	--	--	--			--	--	--	--	--	--			--	--	--	--	--	--	--			--
PF3D7_1119400	ubiquitin-protein ligase, putative	N/A	--	--	--	N/A	N/A	N/A	N/A	5.18318			--	--	--	--	--	--			--	--	--	--	--	--			--	--	--	--	--	--	--			--
PF3D7_1335600	conserved Plasmodium protein, unknown function	N/A	--	--	--	N/A	N/A	N/A	N/A	5.19677			--	--	--	--	--	--			--	--	--	--	--	--			--	--	--	--	--	down_40H	--			--
PF3D7_0714300	palmitoyltransferase DHHC4, putative	DHHC4	--	--	--	GO:0018345	protein palmitoylation	N/A	N/A	5.21839			--	--	--	--	--	--			--	--	--	--	--	--			--	--	--	--	--	--	--			--
PF3D7_1346700	6-cysteine protein	P48/45	--	--	--	GO:0044007	dissemination or transmission of symbiont from host	N/A	N/A	5.22513			--	--	--	--	--	--			--	--	--	--	--	--			--	--	--	--	down_32H	--	--			--
PF3D7_1429300	CPW-WPC family protein	N/A	--	--	--	N/A	N/A	N/A	N/A	5.22798			--	--	--	--	--	--			--	--	--	--	--	--			--	--	--	--	--	--	--			--
PF3D7_1369800	tRNA Arginine	N/A	--	--	--	N/A	N/A	N/A	N/A	5.24995			--	--	--	--	--	--			--	--	--	--	--	--			--	--	--	--	--	--	--			--
PF3D7_1403000	conserved Plasmodium protein, unknown function	N/A	--	--	--	N/A	N/A	N/A	N/A	5.29887			--	--	--	--	--	--			--	--	--	--	--	--			--	--	--	down_24H	--	--	--			--
PF3D7_0933100	conserved Plasmodium protein, unknown function	N/A	--	--	--	N/A	N/A	N/A	N/A	5.30163			--	--	--	--	--	--			--	--	--	--	--	--			--	--	--	--	--	--	--			--
PF3D7_1218800	secreted ookinete protein, putative	PSOP17	--	--	--	N/A	N/A	N/A	N/A	5.34387			--	--	up_6H	--	--	--			--	--	--	--	--	--			--	--	--	--	--	--	--			--
PF3D7_1038800	RESA-like protein with PHIST and DnaJ domains	N/A	Hsp40	J domain protein	--	N/A	N/A	N/A	N/A	5.35788			--	--	--	up_24H	--	--			--	--	--	up_24H	--	--			down_0H	--	--	--	--	--	--			--
PF3D7_1321300	conserved Plasmodium membrane protein, unknown function	N/A	--	--	--	N/A	N/A	N/A	N/A	5.3581			--	--	--	--	--	--			--	--	--	--	--	--			--	--	--	--	--	--	--			--
PF3D7_0620500	cleavage stimulation factor subunit 1, putative	N/A	--	--	--	GO:0006396	RNA processing	N/A	N/A	5.35896			--	--	--	--	--	--			--	--	--	--	--	--			--	--	--	--	--	--	--			--
PF3D7_0914300	met-10+ like protein, putative	N/A	--	--	--	N/A	N/A	N/A	N/A	5.36204			--	--	--	--	--	--			--	--	--	--	--	--			--	--	up_16H	--	--	--	--			--
PF3D7_1223800	citrate/oxoglutarate carrier protein, putative	YHM2	--	--	--	GO:0006843;GO:0006842	mitochondrial citrate transmembrane transport;tricarboxylic acid transport	N/A	N/A	5.37531			--	--	--	--	--	--			--	up_3H	--	--	--	--			--	--	down_16H	--	--	--	--			--
PF3D7_1478000	Plasmodium exported protein (PHISTa), unknown function	GEXP17	--	--	--	N/A	N/A	N/A	N/A	5.37851			--	--	--	up_24H	--	--			--	--	--	--	--	--			--	--	--	--	--	--	--			--
PF3D7_1318500	conserved Plasmodium protein, unknown function	N/A	--	--	--	N/A	N/A	N/A	N/A	5.38964			--	--	--	--	down_32H	down_48H			--	--	--	--	down_32H	--			--	--	--	--	--	--	--			--
PF3D7_1453900	conserved Plasmodium protein, unknown function	N/A	--	--	--	N/A	N/A	N/A	N/A	5.39853			--	--	--	--	--	--			--	--	--	up_24H	--	--			--	--	--	--	--	--	--			--
PF3D7_1438800	OST-HTH associated domain protein, putative	N/A	--	--	--	N/A	N/A	N/A	N/A	5.39871			--	--	--	--	--	--			--	--	--	--	--	--			--	--	--	--	--	--	--			--
PF3D7_1459600	conserved Plasmodium protein, unknown function	N/A	--	--	--	N/A	N/A	N/A	N/A	5.43688			--	--	--	--	--	--			--	--	--	--	--	--			--	--	--	--	--	--	--			--
PF3D7_1217800	diphthamide biosynthesis protein 3, putative	DPH3	--	--	--	GO:0017183	peptidyl-diphthamide biosynthetic process from peptidyl-histidine	N/A	N/A	5.43815			down_0H	--	--	--	--	--			--	--	--	--	--	--			--	--	--	--	--	--	--			--
PF3D7_1246100	delta-aminolevulinic acid synthetase	ALAS	--	--	--	GO:0006783	heme biosynthetic process	GO:0009058;GO:0033014	biosynthetic process;tetrapyrrole biosynthetic process	5.44535			--	up_3H	--	up_24H	--	--			--	--	--	--	--	--			--	--	--	--	--	--	--			--
PF3D7_0319900	conserved protein, unknown function	N/A	--	--	--	N/A	N/A	N/A	N/A	5.46786			--	--	--	--	--	--			--	--	--	--	--	--			--	--	--	--	--	--	--			--
PF3D7_1426500	ABC transporter G family member 2	ABCG2	--	--	--	GO:0006869	lipid transport	N/A	N/A	5.47075			--	--	--	--	--	--			--	--	--	--	--	--			--	--	down_16H	--	--	--	--			--
PF3D7_0403500	ubiquitin specific protease, putative	N/A	--	--	--	GO:0016579	protein deubiquitination	GO:0016579	protein deubiquitination	5.48181			--	--	--	--	--	--			--	--	--	--	--	--			--	--	--	--	--	--	--			--
PF3D7_0318600	cleavage and polyadenylation specificity factor, putative	N/A	--	--	--	GO:0006379;GO:0006378	mRNA cleavage;mRNA polyadenylation	N/A	N/A	5.48304			--	--	--	--	--	--			--	--	--	--	--	--			--	--	--	--	--	--	--			--
PF3D7_0629500	amino acid transporter AAT1	AAT1	--	--	--	GO:0006855;GO:0042493	drug transmembrane transport;response to drug	N/A	N/A	5.48684			--	--	--	--	--	--			--	--	--	--	up_32H	up_48H			--	--	--	--	--	--	--			--
PF3D7_0113900	CX3CL1-binding protein 1	CBP1	--	--	--	N/A	N/A	N/A	N/A	5.49929			--	--	--	--	--	--			--	--	--	--	--	--			--	--	--	--	--	--	--			--
PF3D7_1417600	conserved Plasmodium protein, unknown function	N/A	--	--	--	N/A	N/A	N/A	N/A	5.5003			--	--	--	--	--	--			--	--	--	--	--	--			--	--	--	--	--	--	--			--
PF3D7_0731100	EMP1-trafficking protein	PTP2	--	--	--	GO:0006900	vesicle budding from membrane	N/A	N/A	5.50595			--	--	--	--	--	--			--	--	--	up_24H	--	--			--	--	--	--	--	--	--			--
PF3D7_1113200	conserved Plasmodium protein, unknown function	N/A	--	--	--	N/A	N/A	N/A	N/A	5.50646			--	--	--	--	--	--			--	--	--	--	--	--			--	--	--	--	--	--	--			--
PF3D7_1303400	LisH domain-containing protein, putative	LisH	--	--	--	N/A	N/A	N/A	N/A	5.50947			--	--	--	--	--	--			--	--	--	--	--	--			--	up_8H	--	--	--	--	--			--
PF3D7_0531000	SURF1 domain-containing protein, putative	N/A	--	--	--	N/A	N/A	N/A	N/A	5.51434			--	--	--	--	--	--			--	--	--	--	--	--			--	--	--	--	--	--	--			--
PF3D7_1023100	dynein heavy chain, putative	N/A	--	--	--	GO:0007017	microtubule-based process	GO:0007018	microtubule-based movement	5.52517			--	--	--	--	--	--			--	--	--	--	--	--			--	--	--	--	--	--	--			--
PF3D7_0809500	histone acetyltransferase subunit NuA4, putative	N/A	--	--	--	N/A	N/A	GO:0016573	histone acetylation	5.5333			--	--	--	--	--	--			--	--	--	--	--	--			--	--	--	--	--	--	--			--
PF3D7_0926100	protein kinase, putative	N/A	--	--	--	N/A	N/A	GO:0006468	protein phosphorylation	5.54218			--	--	--	--	--	--			--	--	--	--	--	--			--	--	--	--	--	--	--			--
PF3D7_1145100	coatomer subunit gamma, putative	SEC21	--	--	--	GO:0006888;GO:0006890	ER to Golgi vesicle-mediated transport;retrograde vesicle-mediated transport, Golgi to ER	GO:0006886;GO:0016192	intracellular protein transport;vesicle-mediated transport	5.55414			--	--	--	--	--	--			--	--	--	--	--	--			--	--	--	--	--	--	--			--
PF3D7_1414100	zinc finger protein, putative	N/A	--	--	--	N/A	N/A	N/A	N/A	5.56425			--	--	--	--	--	--			--	--	--	--	--	--			--	--	--	--	--	--	--			--
PF3D7_1018600	tRNA wybutosine-synthesizing protein, putative	N/A	--	--	--	N/A	N/A	GO:0008033	tRNA processing	5.57434			--	--	--	--	--	--			--	--	--	--	--	--			--	--	--	--	--	--	--			--
PF3D7_0424900	Plasmodium exported protein (PHISTa), unknown function	N/A	--	--	--	N/A	N/A	N/A	N/A	5.57881			--	up_3H	--	--	--	up_48H			--	--	--	--	--	down_48H			--	--	--	--	--	--	--			--
PF3D7_1202500	trimethylguanosine synthase, putative	TGS1	--	--	--	N/A	N/A	GO:0009452;GO:0001510	7-methylguanosine RNA capping;RNA methylation	5.58023			--	--	--	--	--	--			--	--	--	--	--	--			--	--	--	--	--	--	--			--
PF3D7_1348900	conserved Plasmodium protein, unknown function	N/A	--	--	--	N/A	N/A	N/A	N/A	5.59041			--	--	--	--	--	--			--	--	--	--	--	--			up_0H	--	--	--	--	--	--			--
PF3D7_1455800	LCCL domain-containing protein	CCp2	--	--	--	GO:0051301	cell division	N/A	N/A	5.59485			--	--	--	--	--	--			--	--	--	--	--	--			--	--	--	--	--	--	--			--
PF3D7_0804000	cactin homolog, putative	N/A	--	--	--	N/A	N/A	N/A	N/A	5.61593			--	--	--	--	--	--			--	--	--	--	--	--			--	--	--	--	--	--	--			--
PF3D7_1324400	PRELI domain-containing protein, putative	PRELID	--	--	--	N/A	N/A	N/A	N/A	5.62993			--	--	--	--	--	--			--	--	--	--	--	--			--	--	--	--	--	--	--			--
PF3D7_0923700	conserved protein, unknown function	N/A	--	--	--	N/A	N/A	GO:0003352	regulation of cilium movement	5.64665			--	--	--	--	--	--			--	--	--	--	down_32H	--			--	--	--	--	--	--	--			--
PF3D7_1133700	FHA domain-containing protein, putative	N/A	--	--	--	N/A	N/A	N/A	N/A	5.64821			--	--	--	--	--	--			--	--	--	--	--	--			--	--	--	--	--	--	--			--
PF3D7_0720100	pre-rRNA-processing protein ESF2, putative	ESF2	--	--	--	N/A	N/A	N/A	N/A	5.66411			--	--	--	--	--	--			--	--	--	--	--	--			--	--	--	--	--	--	--			--
PF3D7_0605600	nucleoside diphosphate kinase, putative	N/A	--	--	--	GO:0006241;GO:0006183;GO:0006228	CTP biosynthetic process;GTP biosynthetic process;UTP biosynthetic process	GO:0006165	nucleoside diphosphate phosphorylation	5.67387			--	--	--	up_24H	--	--			--	--	--	--	--	--			--	--	--	--	--	--	--			--
PF3D7_0822400	conserved Plasmodium protein, unknown function	N/A	--	--	--	N/A	N/A	N/A	N/A	5.67542			--	--	--	--	--	--			--	--	--	--	--	--			--	--	--	--	--	--	--			--
PF3D7_1465400	conserved protein, unknown function	N/A	--	--	--	N/A	N/A	N/A	N/A	5.69593			--	--	--	--	--	--			--	--	--	--	--	--			--	--	--	--	--	--	--			--
PF3D7_0515500	amino acid transporter, putative	N/A	--	--	--	N/A	N/A	GO:0006836	neurotransmitter transport	5.69999			--	--	--	--	--	--			--	--	--	--	--	--			--	--	--	--	--	--	--			--
PF3D7_1210500	conserved Plasmodium protein, unknown function	N/A	--	--	--	N/A	N/A	N/A	N/A	5.70383			--	--	--	--	--	--			--	--	--	--	--	--			--	--	--	--	--	--	--			--
PF3D7_1448700	HSP20-like chaperone, putative	N/A	--	--	--	N/A	N/A	N/A	N/A	5.7122			--	--	--	--	--	--			--	--	--	--	--	--			--	--	--	--	--	--	--			--
PF3D7_1472200	histone deacetylase, putative	HDA1	--	--	--	GO:0006325;GO:0006355	chromatin organization;regulation of transcription, DNA-templated	N/A	N/A	5.71434			--	--	--	--	--	--			--	--	--	--	--	--			--	--	--	--	--	--	--			--
PF3D7_1404800	conserved Plasmodium protein, unknown function	N/A	--	--	--	N/A	N/A	N/A	N/A	5.72412			--	--	--	--	--	--			--	down_3H	--	up_24H	--	--			--	--	--	--	--	--	--			--
PF3D7_1361200	conserved Plasmodium protein, unknown function	N/A	--	--	--	N/A	N/A	N/A	N/A	5.72458			--	--	--	--	--	--			--	--	--	--	--	--			--	--	--	down_24H	--	--	--			--
PF3D7_1034000	Sec1 family protein, putative	N/A	--	--	--	N/A	N/A	GO:0015031;GO:0006904;GO:0016192	protein transport;vesicle docking involved in exocytosis;vesicle-mediated transport	5.72818			down_0H	--	--	--	--	--			--	--	--	--	--	--			--	--	--	--	--	--	--			--
PF3D7_0113700	heat shock protein 40, type II	HSP40	Hsp40	J domain protein	--	N/A	N/A	GO:0006457	protein folding	5.74979			--	--	--	--	--	--			--	--	up_6H	--	--	--			--	--	--	--	--	--	--			--
PF3D7_1251100	conserved Plasmodium protein, unknown function	N/A	--	--	--	N/A	N/A	N/A	N/A	5.76409			--	--	--	--	--	--			--	--	--	--	--	--			--	--	--	--	--	--	--			--
PF3D7_0924700	splicing factor 3A subunit 3, putative	SF3A3	--	--	--	GO:0000398	mRNA splicing, via spliceosome	N/A	N/A	5.7762			--	--	--	--	--	--			--	--	--	--	--	--			--	--	--	--	--	--	--			--
PF3D7_0523000	multidrug resistance protein 1	MDR1	--	--	--	GO:0042493	response to drug	GO:0055085	transmembrane transport	5.77651			--	--	--	--	--	--			--	--	--	--	--	--			--	--	--	--	--	--	--			--
PF3D7_1343900	U4/U6 small nuclear ribonucleoprotein PRP4, putative	PRPF4	--	--	--	GO:0000398	mRNA splicing, via spliceosome	N/A	N/A	5.80566			--	--	--	--	--	--			--	--	--	--	--	--			--	--	--	down_24H	--	--	--			--
PF3D7_1217100	meiotic recombination protein SPO11, putative	SPO11	--	--	--	N/A	N/A	GO:0000737;GO:0006259;GO:0006265;GO:0006268	DNA catabolic process, endonucleolytic;DNA metabolic process;DNA topological change;DNA unwinding involved in DNA replication	5.80862			--	--	--	--	--	--			--	--	--	--	--	--			--	--	--	--	--	--	--			--
PF3D7_0215400	conserved Plasmodium protein, unknown function	N/A	--	--	--	N/A	N/A	N/A	N/A	5.81623			--	--	--	--	--	--			--	--	--	--	--	--			--	--	--	--	--	--	--			--
PF3D7_0527400	conserved Plasmodium protein, unknown function	N/A	--	--	--	N/A	N/A	N/A	N/A	5.82273			--	--	--	--	--	--			--	--	--	--	--	--			--	--	--	--	--	--	--			--
PF3D7_0220100	DnaJ protein, putative	N/A	Hsp40	J domain protein	--	N/A	N/A	N/A	N/A	5.82466			--	--	--	--	--	--			--	--	--	up_24H	--	--			--	--	--	--	--	--	--			--
PF3D7_1038700	Plasmodium exported protein, unknown function	N/A	--	--	--	N/A	N/A	N/A	N/A	5.8328			--	--	--	--	--	--			--	--	--	--	--	--			--	--	--	--	--	--	--			--
PF3D7_0302800	RNA-binding protein, putative	N/A	--	--	--	N/A	N/A	N/A	N/A	5.83299			--	--	--	--	--	--			--	--	--	--	--	--			--	--	--	--	--	--	--			--
PF3D7_0924900	alpha-tubulin N-acetyltransferase, putative	ATAT	--	--	--	N/A	N/A	GO:0071929	alpha-tubulin acetylation	5.83588			--	--	--	--	--	--			--	--	--	--	--	--			--	--	--	--	--	--	--			--
PF3D7_1248200	pre-mRNA-splicing factor RBM22, putative	RBM22	--	--	--	GO:0045292	mRNA cis splicing, via spliceosome	N/A	N/A	5.83606			--	--	--	--	--	--			--	--	--	--	--	--			--	--	--	--	--	--	--			--
PF3D7_1134800	coatomer subunit delta	N/A	--	--	--	GO:0006888;GO:0006890	ER to Golgi vesicle-mediated transport;retrograde vesicle-mediated transport, Golgi to ER	N/A	N/A	5.84943			--	--	--	--	--	--			--	--	--	--	--	--			--	--	--	--	--	--	--			--
PF3D7_1345100	thioredoxin 2	TRX2	--	--	--	N/A	N/A	GO:0045454	cell redox homeostasis	5.85069			--	--	--	--	--	--			--	--	--	--	up_32H	--			--	--	--	--	--	--	--			--
PF3D7_0517500	UTP--glucose-1-phosphate uridylyltransferase, putative	N/A	--	--	--	N/A	N/A	GO:0008152	metabolic process	5.88528			--	--	--	up_24H	--	--			--	--	--	--	--	--			--	--	--	--	--	--	--			--
PF3D7_0410100	tRNA Serine	N/A	--	--	--	N/A	N/A	N/A	N/A	5.90435			--	--	--	--	--	--			--	--	--	--	--	--			--	--	--	--	--	--	--			--
PF3D7_1355700	NLI interacting factor-like phosphatase, putative	NIF3	--	--	--	N/A	N/A	N/A	N/A	5.91654			--	--	--	--	--	--			--	--	--	up_24H	--	--			--	--	--	--	--	--	--			--
PF3D7_0518800	secreted ookinete protein, putative	PSOP13	--	--	--	N/A	N/A	N/A	N/A	5.92277			--	up_3H	--	--	--	--			--	--	--	--	--	--			--	--	--	down_24H	--	--	--			--
PF3D7_1354000	conserved Plasmodium protein, unknown function	N/A	--	--	--	N/A	N/A	N/A	N/A	5.95592			--	--	--	--	up_32H	--			--	--	--	--	--	--			--	--	--	--	--	--	--			--
PF3D7_0301500	Plasmodium exported protein, unknown function	N/A	--	--	--	N/A	N/A	N/A	N/A	5.96921			--	--	--	--	--	--			--	--	--	--	--	--			--	--	--	--	--	--	--			--
PF3D7_0804300	zinc finger protein, putative	N/A	--	--	--	N/A	N/A	N/A	N/A	5.98064			--	--	--	--	--	--			--	--	--	up_24H	--	--			--	up_8H	--	--	--	--	--			--
PF3D7_1113500	GTP-binding protein, putative	N/A	--	--	--	N/A	N/A	N/A	N/A	5.98358			--	--	--	--	--	--			--	--	--	--	--	--			--	--	--	--	--	--	--			--
PF3D7_0714600	conserved protein, unknown function	N/A	--	--	--	N/A	N/A	N/A	N/A	5.99559			--	--	--	--	--	--			--	--	--	--	--	--			--	--	--	--	--	--	--			--
PF3D7_1230900	serine/threonine protein kinase RIO1, putative	RIO1	--	--	--	N/A	N/A	N/A	N/A	6.0118			--	--	--	--	--	--			--	--	--	--	--	--			--	--	--	--	--	--	--			--
PF3D7_0110000	conserved Plasmodium protein, unknown function	N/A	--	--	--	N/A	N/A	N/A	N/A	6.01613			--	--	--	--	--	up_48H			--	--	--	down_24H	--	down_48H			--	--	--	--	--	--	--			--
PF3D7_0925100	conserved Plasmodium protein, unknown function	N/A	--	--	--	N/A	N/A	N/A	N/A	6.02112			--	--	--	--	--	--			--	--	--	--	--	--			--	--	--	--	--	--	--			--
PF3D7_0711200	conserved Plasmodium protein, unknown function	N/A	--	--	--	N/A	N/A	N/A	N/A	6.03563			--	--	--	--	--	--			--	--	--	--	--	--			--	--	--	--	--	--	--			--
PF3D7_0825900	conserved Plasmodium protein, unknown function	N/A	--	--	--	N/A	N/A	N/A	N/A	6.05661			--	up_3H	--	--	--	--			--	--	--	--	--	--			--	--	--	--	--	--	--			--
PF3D7_1411900	p1/s1 nuclease, putative	N/A	--	--	--	N/A	N/A	GO:0006308	DNA catabolic process	6.0632			--	--	--	--	--	--			--	--	--	--	--	--			--	--	--	--	--	--	--			--
PF3D7_1312200	conserved protein, unknown function	N/A	--	--	--	N/A	N/A	N/A	N/A	6.0727			--	--	--	--	--	--			--	--	--	--	--	--			--	--	--	--	--	--	--			--
PF3D7_1001400	exported lipase 1	XL1	--	--	--	N/A	N/A	N/A	N/A	6.07956			--	--	--	--	--	--			--	--	--	--	--	--			--	--	--	--	--	--	--			--
PF3D7_0511100	conserved Plasmodium protein, unknown function	N/A	--	--	--	N/A	N/A	N/A	N/A	6.08729			--	--	--	--	--	--			--	--	--	--	--	--			--	--	--	--	--	--	--			--
PF3D7_1239300	conserved Plasmodium protein, unknown function	N/A	--	--	--	N/A	N/A	N/A	N/A	6.09513			--	--	--	--	--	--			--	--	--	--	--	--			--	--	--	--	--	--	--			--
PF3D7_1138800	WD repeat-containing protein, putative	N/A	--	--	--	N/A	N/A	N/A	N/A	6.13973			--	--	--	--	--	--			--	--	--	--	--	up_48H			--	--	--	--	--	--	--			--
PF3D7_1418900	ATP-dependent RNA helicase DBP4, putative	DBP4	--	--	--	N/A	N/A	N/A	N/A	6.15047			--	--	--	--	--	--			--	--	--	--	--	--			--	--	--	--	--	--	--			--
PF3D7_0729500	mRNA (N6-adenosine)-methyltransferase, putative	N/A	--	--	--	GO:0009451	RNA modification	N/A	N/A	6.15241			--	--	--	--	--	--			--	--	--	--	up_32H	--			--	--	--	--	--	--	--			--
PF3D7_1014200	male gamete fusion factor HAP2, putative	HAP2	--	--	--	N/A	N/A	N/A	N/A	6.15637			--	--	--	--	--	--			--	--	--	--	--	--			--	up_8H	--	--	--	--	--			--
PF3D7_0617500	rifin, pseudogene	RIF	--	--	--	N/A	N/A	N/A	N/A	6.17198			--	--	--	--	--	--			--	--	--	--	--	--			--	--	--	--	--	--	--			--
PF3D7_1221900	conserved Plasmodium membrane protein, unknown function	N/A	--	--	--	N/A	N/A	GO:0016042	lipid catabolic process	6.17479			--	--	--	--	--	--			--	--	--	up_24H	--	--			--	--	--	--	--	--	--			--
PF3D7_0931100	nucleolar protein Nop52, putative	N/A	--	--	--	N/A	N/A	GO:0006364	rRNA processing	6.18155			--	--	--	--	--	--			--	--	--	--	--	--			--	--	--	--	--	--	--			--
PF3D7_1309600	ribosomal RNA methyltransferase, putative	N/A	--	--	--	GO:0006364	rRNA processing	GO:0001510;GO:0032259	RNA methylation;methylation	6.22654			--	--	--	--	--	--			--	--	--	--	--	--			--	--	--	--	--	--	--			--
PF3D7_1444400	conserved Plasmodium protein, unknown function	N/A	--	--	--	N/A	N/A	N/A	N/A	6.24112			--	--	--	--	--	--			--	--	--	--	--	--			--	--	--	down_24H	--	--	--			--
PF3D7_1473900	conserved Plasmodium protein, unknown function	N/A	--	--	--	N/A	N/A	N/A	N/A	6.25081			--	--	--	--	--	--			--	--	--	up_24H	--	--			--	--	down_16H	--	--	--	--			--
PF3D7_1200600	erythrocyte membrane protein 1, PfEMP1	VAR2CSA	--	--	--	GO:0020033;GO:0098609;GO:0020035;GO:0020013	antigenic variation;cell-cell adhesion;cytoadherence to microvasculature, mediated by symbiont protein;modulation by symbiont of host erythrocyte aggregation	GO:0009405	pathogenesis	6.25435			--	--	--	--	--	--			--	--	--	--	--	--			--	--	--	--	--	--	--			--
PF3D7_1352200	U3 small nucleolar RNA-associated protein 15, putative	UTP15	--	--	--	N/A	N/A	N/A	N/A	6.25638			--	--	--	--	--	--			--	--	--	up_24H	--	--			--	--	--	--	--	--	--			--
PF3D7_1470300	conserved Plasmodium protein, unknown function	N/A	--	--	--	N/A	N/A	N/A	N/A	6.26714			--	--	--	--	--	--			--	--	--	--	--	--			--	--	--	--	--	--	--			--
PF3D7_1132600	pre-mRNA-splicing factor 38A, putative	PRP38A	--	--	--	N/A	N/A	N/A	N/A	6.28715			--	down_3H	down_6H	--	--	--			--	--	--	--	--	--			down_0H	--	--	--	down_32H	--	--			--
PF3D7_0414500	RNA-binding protein, putative	N/A	--	--	--	GO:0016070	RNA metabolic process	N/A	N/A	6.28834			--	--	--	--	--	--			--	--	--	--	--	--			--	--	--	--	--	--	--			--
PF3D7_0407200	peptidyl-tRNA hydrolase 2, putative	PTH2	--	--	--	N/A	N/A	N/A	N/A	6.2989			--	--	--	--	--	--			--	--	--	--	--	--			--	--	--	--	--	--	--			--
PF3D7_0721700	secreted ookinete protein, putative	PSOP1	--	--	--	N/A	N/A	N/A	N/A	6.33117			--	--	--	--	--	--			--	--	--	--	--	--			--	--	--	--	--	--	--			--
PF3D7_0420000	zinc finger protein, putative	N/A	--	--	--	N/A	N/A	N/A	N/A	6.35317			--	--	--	--	--	--			--	--	--	--	--	--			--	--	--	--	--	--	--			--
PF3D7_0903500	nucleoporin NUP138, putative	NUP138	--	--	--	N/A	N/A	N/A	N/A	6.35711			--	--	--	--	--	--			--	--	--	up_24H	--	--			--	--	--	--	--	--	--			--
PF3D7_0717400	queuine tRNA-ribosyltransferase, putative	N/A	--	--	--	GO:0008616;GO:0006400	queuosine biosynthetic process;tRNA modification	GO:0006400	tRNA modification	6.36731			--	--	--	--	--	--			--	--	--	--	--	--			--	--	--	--	--	--	--			--
PF3D7_0801900	lysine-specific histone demethylase, putative	LSD2	--	--	--	N/A	N/A	GO:0055114	oxidation-reduction process	6.37343			--	--	--	--	up_32H	--			--	--	--	--	--	--			--	--	--	--	up_32H	--	--			--
PF3D7_0411700	conserved Plasmodium protein, unknown function	N/A	--	--	--	N/A	N/A	N/A	N/A	6.40258			--	up_3H	--	--	up_32H	--			--	--	--	--	--	--			--	--	--	--	--	--	--			--
PF3D7_1365300	conserved Plasmodium protein, unknown function	N/A	--	--	--	N/A	N/A	N/A	N/A	6.40947			--	--	--	--	--	--			--	--	--	--	--	--			--	--	--	--	--	--	--			--
PF3D7_1401700	conserved Plasmodium protein, unknown function	N/A	--	--	--	N/A	N/A	N/A	N/A	6.41595			--	down_3H	--	--	--	--			down_0H	--	down_6H	--	--	--			--	--	--	--	--	--	--			--
PF3D7_1350000	conserved Plasmodium protein, unknown function	N/A	--	--	--	N/A	N/A	N/A	N/A	6.42065			--	--	--	--	--	--			--	--	--	--	--	--			--	--	--	--	--	--	--			--
PF3D7_0806600	kinesin-like protein, putative	N/A	--	--	--	N/A	N/A	GO:0007018	microtubule-based movement	6.4256			--	--	--	--	--	--			--	--	--	--	--	--			--	--	--	--	down_32H	--	--			--
PF3D7_1229100	multidrug resistance-associated protein 2	MRP2	--	--	--	GO:0042493;GO:0006810	response to drug;transport	GO:0055085	transmembrane transport	6.4313			--	--	--	--	--	--			--	--	--	--	--	--			--	--	--	--	--	--	--			--
PF3D7_0206500	conserved Plasmodium protein, unknown function	N/A	--	--	--	N/A	N/A	N/A	N/A	6.43399			--	--	--	--	--	--			--	--	--	--	--	--			--	--	--	--	--	--	--			--
PF3D7_1302600	deoxyhypusine hydroxylase	DOHH	--	--	--	N/A	N/A	N/A	N/A	6.44559			--	--	--	--	--	--			--	--	--	--	--	--			--	--	--	--	--	--	--			--
PF3D7_0930400	zinc finger protein, putative	N/A	--	--	--	N/A	N/A	N/A	N/A	6.44937			--	--	--	--	--	--			--	--	--	--	--	--			--	--	--	--	--	--	--			--
PF3D7_0506200	TATA-box-binding protein	TBP	--	--	--	GO:0006366	transcription by RNA polymerase II	GO:0006352	DNA-templated transcription, initiation	6.45395			--	--	down_6H	--	--	--			--	--	--	--	--	--			--	--	--	--	--	--	--			--
PF3D7_1408800	conserved Plasmodium protein, unknown function	N/A	--	--	--	N/A	N/A	N/A	N/A	6.45469			--	--	--	--	--	--			--	--	--	--	--	--			--	--	--	--	--	--	--			--
PF3D7_1464200	zinc finger protein, putative	N/A	--	--	--	N/A	N/A	N/A	N/A	6.45502			--	--	--	--	--	--			--	--	--	--	--	--			--	--	--	--	--	up_40H	--			--
PF3D7_0309300	N2227-like protein, putative	N/A	--	--	--	N/A	N/A	N/A	N/A	6.45739			--	--	--	--	--	--			--	--	--	--	--	--			--	--	--	up_24H	--	--	--			--
PF3D7_0532200	Plasmodium exported protein (PHISTc), unknown function	N/A	--	--	--	N/A	N/A	N/A	N/A	6.46794			--	down_3H	--	--	--	--			--	--	--	--	down_32H	--			--	--	--	--	--	--	--			--
PF3D7_1332700	ATP-dependent RNA helicase DBP8, putative	DBP8	--	--	--	N/A	N/A	N/A	N/A	6.47836			--	--	--	--	--	--			--	--	--	--	--	--			--	--	--	--	--	--	--			--
PF3D7_1235300	CCR4-NOT transcription complex subunit 4, putative	NOT4	--	--	--	N/A	N/A	N/A	N/A	6.49066			--	--	--	--	--	--			--	up_3H	--	--	--	--			--	--	--	--	--	--	--			--
PF3D7_1366000	conserved Plasmodium protein, unknown function	N/A	--	--	--	N/A	N/A	N/A	N/A	6.51201			--	--	--	--	--	--			--	--	--	--	--	--			--	--	--	--	--	--	--			--
PF3D7_1136600	conserved Plasmodium protein, unknown function	N/A	--	--	--	N/A	N/A	N/A	N/A	6.52682			--	--	--	--	--	--			--	--	--	--	--	--			--	--	--	--	--	--	--			--
PF3D7_0802400	conserved Plasmodium protein, unknown function	N/A	--	--	--	N/A	N/A	N/A	N/A	6.53198			--	--	--	--	--	--			--	--	--	--	up_32H	--			--	--	--	--	--	--	--			--
PF3D7_0609200	citrate synthase-like protein, putative	N/A	--	--	--	N/A	N/A	N/A	N/A	6.5354			--	--	--	--	--	--			--	--	--	--	--	--			--	--	--	--	--	--	--			--
PF3D7_1454300	SNF1-related serine/threonine protein kinase KIN	KIN	--	--	--	GO:0009594;GO:0006468	detection of nutrient;protein phosphorylation	GO:0006468	protein phosphorylation	6.53928			--	--	--	--	--	--			--	--	--	--	--	--			--	--	--	--	--	--	--			--
PF3D7_1471800	conserved Plasmodium protein, unknown function	N/A	--	--	--	N/A	N/A	N/A	N/A	6.5624			--	--	--	--	--	--			--	--	--	--	--	--			--	--	--	--	--	--	--			--
PF3D7_1412200	conserved Plasmodium protein, unknown function	N/A	--	--	--	N/A	N/A	N/A	N/A	6.5687			--	--	--	--	down_32H	--			--	--	--	down_24H	--	--			--	--	--	--	--	--	--			--
PF3D7_1217500	conserved Plasmodium protein, unknown function	N/A	--	--	--	N/A	N/A	N/A	N/A	6.56918			--	--	--	up_24H	--	--			--	--	--	up_24H	--	--			--	--	--	--	--	--	--			--
PF3D7_1475600	bromodomain protein, putative	N/A	--	--	--	N/A	N/A	N/A	N/A	6.58598			--	--	--	--	--	--			--	--	--	--	--	--			--	--	--	--	--	--	--			--
PF3D7_0606600	conserved Plasmodium protein, unknown function	N/A	--	--	--	N/A	N/A	N/A	N/A	6.60072			--	--	--	--	--	--			--	--	--	--	--	--			--	--	--	--	--	--	--			--
PF3D7_0203300	ERCC1 nucleotide excision repair protein, putative	ERCC1	--	--	--	GO:0006289	nucleotide-excision repair	GO:0006281	DNA repair	6.60323			--	--	--	--	--	--			--	--	--	--	--	--			--	down_8H	--	--	--	--	--			--
PF3D7_1225400	rRNA-processing protein, putative	N/A	--	--	--	N/A	N/A	N/A	N/A	6.61677			--	--	--	--	--	--			--	--	--	--	--	--			--	down_8H	down_16H	--	--	--	--			--
PF3D7_0606100	RNA-binding protein, putative	N/A	--	--	--	N/A	N/A	N/A	N/A	6.63134			--	--	--	--	--	--			--	--	--	--	up_32H	--			--	--	--	--	--	--	--			--
PF3D7_1438600	conserved protein, unknown function	N/A	--	--	--	N/A	N/A	N/A	N/A	6.63866			--	--	--	--	--	--			--	--	--	--	--	--			--	--	--	--	--	--	--			--
PF3D7_1413100	conserved Plasmodium protein, unknown function	N/A	--	--	--	N/A	N/A	N/A	N/A	6.6524			--	--	--	--	--	--			--	--	--	--	--	--			--	--	--	--	--	--	--			--
PF3D7_0602700	conserved Plasmodium protein, unknown function	N/A	--	--	--	N/A	N/A	N/A	N/A	6.65485			--	--	--	--	--	--			--	--	--	--	--	--			--	--	--	--	--	--	--			--
PF3D7_1354800	metacaspase-1	MCA1	--	--	--	GO:0006915;GO:0006508	apoptotic process;proteolysis	N/A	N/A	6.65973			--	--	--	--	--	--			--	--	--	--	--	--			--	up_8H	--	--	--	--	--			--
PF3D7_1419900	cleavage and polyadenylation specificity factor subunit 4, putative	CPSF4	--	--	--	N/A	N/A	GO:0006397	mRNA processing	6.66768			--	--	--	--	--	--			--	--	--	--	--	--			--	--	--	--	--	--	--			--
PF3D7_1243800	WD repeat-containing protein 82, putative	WDR82	--	--	--	GO:0051568	histone H3-K4 methylation	N/A	N/A	6.66807			--	--	--	--	--	--			--	--	--	--	--	--			--	--	--	--	--	--	--			--
PF3D7_1413800	diphthamide biosynthesis protein 1, putative	DPH1	--	--	--	GO:0017183	peptidyl-diphthamide biosynthetic process from peptidyl-histidine	GO:0017183	peptidyl-diphthamide biosynthetic process from peptidyl-histidine	6.67611			--	--	--	up_24H	--	--			--	--	--	up_24H	--	--			--	--	--	--	--	--	--			--
PF3D7_0409100	U4/U6 small nuclear ribonucleoprotein PRP31, putative	PRPF31	--	--	--	GO:0000398;GO:0000387	mRNA splicing, via spliceosome;spliceosomal snRNP assembly	N/A	N/A	6.68269			--	--	--	--	--	--			--	--	--	--	--	--			--	--	--	--	--	--	--			--
PF3D7_0816000	ribosome assembly protein RRB1, putative	RRB1	--	--	--	GO:0042254	ribosome biogenesis	N/A	N/A	6.68308			--	--	--	--	--	--			--	--	--	up_24H	--	--			--	--	--	--	--	--	--			--
PF3D7_1407900	plasmepsin I	PMI	--	--	--	GO:0042540	hemoglobin catabolic process	GO:0006508	proteolysis	6.68336			--	--	--	--	--	--			--	--	--	--	up_32H	--			--	--	--	--	--	--	--			--
PF3D7_1133600	conserved Plasmodium protein, unknown function	N/A	--	--	--	N/A	N/A	N/A	N/A	6.68562			--	--	--	--	--	--			--	--	--	--	--	--			--	--	--	--	--	--	--			--
PF3D7_0724400	mitochondrial import inner membrane translocase subunit TIM14, putative	PAM18	Hsp40	J domain protein	--	N/A	N/A	N/A	N/A	6.69382			--	--	--	--	--	--			--	--	--	--	--	--			--	down_8H	--	down_24H	--	--	--			--
PF3D7_0929200	RNA-binding protein, putative	N/A	--	--	--	N/A	N/A	N/A	N/A	6.69767			--	--	--	--	--	--			--	--	--	--	--	up_48H			--	--	--	down_24H	--	--	--			--
PF3D7_1323800	vacuolar protein sorting-associated protein 52, putative	VPS52	--	--	--	GO:0006896	Golgi to vacuole transport	N/A	N/A	6.70188			--	down_3H	--	--	--	--			--	down_3H	--	--	--	--			--	--	--	--	--	--	--			--
PF3D7_1302500	conserved Plasmodium protein, unknown function	N/A	--	--	--	N/A	N/A	N/A	N/A	6.70452			--	--	--	--	--	--			--	--	--	--	--	--			--	--	--	--	--	--	--			--
PF3D7_0501300	skeleton-binding protein 1	SBP1	--	--	--	GO:0015031	protein transport	N/A	N/A	6.72031			--	--	--	--	--	--			--	--	--	--	--	down_48H			--	--	--	--	--	--	--			--
PF3D7_1219400	erythrocyte membrane protein 1 (PfEMP1), pseudogene	VAR	--	--	--	N/A	N/A	GO:0009405	pathogenesis	6.72358			--	--	--	--	--	--			--	--	--	--	--	down_48H			--	--	--	--	--	--	--			--
PF3D7_1138100	ubiquitin-related modifier 1, putative	URM1	--	--	--	GO:0032447;GO:0034227;GO:0002143	protein urmylation;tRNA thio-modification;tRNA wobble position uridine thiolation	GO:0034227	tRNA thio-modification	6.73322			--	--	--	--	--	--			--	--	--	--	--	--			--	--	--	--	--	--	--			--
PF3D7_1244400	RNA-binding protein, putative	N/A	--	--	--	N/A	N/A	N/A	N/A	6.73391			--	up_3H	--	--	--	--			--	--	--	--	--	--			--	--	--	--	--	--	--			--
PF3D7_0935900	ring-exported protein 1	REX1	--	--	--	GO:0009405	pathogenesis	N/A	N/A	6.74975			--	--	--	--	--	--			--	--	--	--	--	--			--	--	--	--	--	--	--			--
PF3D7_0620600	conserved Plasmodium protein, unknown function	N/A	--	--	--	N/A	N/A	N/A	N/A	6.76564			--	--	--	--	--	--			--	--	--	--	--	--			--	--	--	--	--	--	--			--
PF3D7_0722300	ubiquitin carboxyl-terminal hydrolase, putative	N/A	--	--	--	N/A	N/A	N/A	N/A	6.76821			--	--	--	--	--	--			--	--	--	--	--	--			--	--	--	--	--	--	--			--
PF3D7_1120400	alpha/beta hydrolase fold domain containing protein, putative	N/A	--	--	--	N/A	N/A	N/A	N/A	6.7972			--	--	--	--	--	--			--	--	--	--	--	--			--	--	--	--	--	--	--			--
PF3D7_0625600	poly(A) polymerase PAP, putative	PAP	--	--	--	GO:0043631	RNA polyadenylation	GO:0031123;GO:0043631	RNA 3'-end processing;RNA polyadenylation	6.81417			--	--	--	--	down_32H	--			--	--	--	--	--	--			--	--	--	--	--	--	--			--
PF3D7_1148900	Plasmodium exported protein, unknown function	N/A	--	--	--	N/A	N/A	N/A	N/A	6.81828			--	--	--	--	--	--			--	--	--	--	--	--			--	--	down_16H	--	--	--	--			--
PF3D7_1344700	conserved Plasmodium protein, unknown function	N/A	--	--	--	N/A	N/A	N/A	N/A	6.82108			--	--	--	--	--	--			--	--	--	--	--	--			--	up_8H	--	--	down_32H	--	--			--
PF3D7_1415200	DNA-directed RNA polymerases I and III subunit RPAC2, putative	N/A	--	--	--	GO:0006351	transcription, DNA-templated	GO:0006351	transcription, DNA-templated	6.83865			--	--	--	--	--	--			--	--	--	--	--	--			--	--	--	--	--	--	--			--
PF3D7_1022100	methyltransferase, putative	N/A	--	--	--	N/A	N/A	N/A	N/A	6.84555			--	--	--	--	--	--			--	--	--	--	--	--			--	--	--	--	--	--	--			--
PF3D7_1250600	translation initiation factor eIF-2B subunit beta, putative	N/A	--	--	--	GO:0006446	regulation of translational initiation	GO:0044237	cellular metabolic process	6.84878			--	--	--	--	--	--			--	--	--	--	--	--			--	--	--	--	--	--	--			--
PF3D7_1332500	SAM-dependent RNA methyltransferase, putative	N/A	--	--	--	N/A	N/A	N/A	N/A	6.85489			--	--	--	--	--	--			--	--	--	--	--	--			--	--	--	--	--	--	--			--
PF3D7_0315100	eukaryotic translation initiation factor 4E	eIF4E	--	--	--	GO:0006413	translational initiation	GO:0006413	translational initiation	6.87211			--	--	--	--	--	--			--	--	--	--	up_32H	--			--	--	--	--	--	--	--			--
PF3D7_1022600	kelch protein K10	Kelch10	--	--	--	GO:0042493	response to drug	N/A	N/A	6.87861			--	--	--	--	--	--			--	--	--	--	--	--			--	--	--	--	--	--	--			--
PF3D7_1016200	Rab3 GTPase-activating protein non-catalytic subunit, putative	N/A	--	--	--	N/A	N/A	GO:0043087	regulation of GTPase activity	6.88521			--	--	--	--	--	--			--	--	--	--	--	--			--	--	--	--	--	--	--			--
PF3D7_1213900	conserved Plasmodium protein, unknown function	N/A	--	--	--	N/A	N/A	GO:0009058;GO:0005978	biosynthetic process;glycogen biosynthetic process	6.89117			--	--	--	--	--	--			--	--	--	--	--	--			--	--	--	--	--	--	--			--
PF3D7_0818800	U3 small nucleolar ribonucleoprotein protein IMP4, putative	IMP4	--	--	--	GO:0006364;GO:0042274	rRNA processing;ribosomal small subunit biogenesis	N/A	N/A	6.91565			--	--	--	--	--	--			--	--	--	--	--	--			--	--	--	--	--	--	--			--
PF3D7_1456800	V-type H(+)-translocating pyrophosphatase, putative	VP1	--	--	--	GO:0006885	regulation of pH	GO:1902600	proton transmembrane transport	6.94337			--	--	--	--	--	--			--	--	--	--	--	--			--	--	--	--	--	--	--			--
PF3D7_0311700	plasmepsin VI	PM6	--	--	--	GO:0006508	proteolysis	N/A	N/A	6.94571			--	up_3H	up_6H	--	--	--			--	--	--	--	--	down_48H			--	--	--	--	--	--	--			--
PF3D7_1240600	erythrocyte membrane protein 1, PfEMP1	VAR	--	--	--	GO:0020033;GO:0098609;GO:0020035;GO:0020013	antigenic variation;cell-cell adhesion;cytoadherence to microvasculature, mediated by symbiont protein;modulation by symbiont of host erythrocyte aggregation	GO:0009405	pathogenesis	6.95077			--	--	--	--	--	--			--	--	--	--	--	--			--	--	--	--	--	--	--			--
PF3D7_0931200	selenoprotein	Sel2	--	--	--	GO:0045454	cell redox homeostasis	N/A	N/A	6.96546			--	--	--	--	--	--			--	--	--	--	--	--			--	--	--	--	--	--	--			--
PF3D7_1127000	protein phosphatase, putative	N/A	--	--	--	N/A	N/A	GO:0016311	dephosphorylation	6.97942			--	--	--	--	--	--			--	--	up_6H	--	--	--			--	--	--	--	--	--	--			--
PF3D7_1364300	pre-mRNA-splicing factor ATP-dependent RNA helicase PRP16	PRP16	--	--	--	GO:0000375;GO:0000398	RNA splicing, via transesterification reactions;mRNA splicing, via spliceosome	N/A	N/A	6.98179			--	--	--	--	--	--			--	--	--	--	--	--			--	--	--	--	--	--	--			--
PF3D7_1234700	upregulated in late gametocytes ULG8	ULG8	--	--	--	GO:0010468	regulation of gene expression	N/A	N/A	6.98478			--	--	--	--	--	--			--	--	--	--	--	down_48H			--	--	--	--	--	--	up_48H			--
PF3D7_1037600	TFIIH basal transcription factor complex helicase XPB subunit, putative	XPB	--	--	--	GO:0000717	nucleotide-excision repair, DNA duplex unwinding	GO:0006289;GO:0006367	nucleotide-excision repair;transcription initiation from RNA polymerase II promoter	7.03867			--	--	--	--	--	--			--	--	--	--	--	--			--	--	--	--	--	--	--			--
PF3D7_1343200	tRNA guanosine-2'-O-methyltransferase, putative	N/A	--	--	--	N/A	N/A	GO:0032259	methylation	7.0444			--	--	--	--	--	--			--	--	--	--	--	--			--	--	down_16H	--	--	--	--			--
PF3D7_0218700	pre-mRNA-processing protein 45, putative	PRP45	--	--	--	N/A	N/A	GO:0000398	mRNA splicing, via spliceosome	7.06124			--	--	--	--	--	--			--	--	--	--	--	--			--	--	--	--	--	--	--			--
PF3D7_1464900	ATP-dependent zinc metalloprotease FTSH, putative	N/A	--	--	--	N/A	N/A	GO:0006508	proteolysis	7.07445			--	--	--	--	--	--			down_0H	--	--	--	--	--			--	--	--	--	--	--	--			--
PF3D7_0830300	sporozoite invasion-associated protein 2	SIAP2	--	--	--	N/A	N/A	N/A	N/A	7.07451			--	--	--	--	--	--			--	--	--	--	--	--			--	--	--	--	--	--	--			--
PF3D7_0814300	AAA family ATPase, putative	N/A	--	--	--	GO:0010564;GO:0030433	regulation of cell cycle process;ubiquitin-dependent ERAD pathway	N/A	N/A	7.09948			--	--	--	--	--	--			--	--	--	--	--	--			--	--	--	--	--	--	--			--
PF3D7_1328600	conserved Plasmodium protein, unknown function	N/A	--	--	--	N/A	N/A	N/A	N/A	7.12389			--	--	--	--	--	--			--	--	--	--	--	--			--	--	--	up_24H	down_32H	--	--			--
PF3D7_1118300	insulinase, putative	N/A	--	--	--	N/A	N/A	N/A	N/A	7.12403			--	--	--	--	--	--			--	--	--	--	--	--			--	--	--	--	--	--	--			--
PF3D7_1351000	phosphatidylinositol transfer protein, putative	N/A	--	--	--	GO:0006810	transport	GO:0015914	phospholipid transport	7.13397			--	--	--	--	--	--			--	--	--	up_24H	--	--			--	--	--	--	--	--	--			--
PF3D7_0607200	RING zinc finger protein, putative	N/A	--	--	--	N/A	N/A	N/A	N/A	7.13746			--	--	--	--	--	--			--	--	--	--	--	--			--	--	up_16H	--	--	--	--			--
PF3D7_1002200	tryptophan-rich antigen 3	PArt	--	--	--	N/A	N/A	N/A	N/A	7.15474			--	--	--	--	--	--			--	--	--	--	--	--			--	--	--	--	--	--	--			--
PF3D7_1367400	conserved Plasmodium protein, unknown function	N/A	--	--	--	N/A	N/A	N/A	N/A	7.15532			--	--	--	--	--	--			--	--	--	--	--	--			--	--	--	--	--	--	--			--
PF3D7_0220700	Plasmodium exported protein (hyp9), unknown function	N/A	--	--	--	N/A	N/A	N/A	N/A	7.16042			--	--	--	--	--	--			--	--	--	--	--	--			--	--	--	--	--	--	--			--
PF3D7_1203500	threonylcarbamoyl-AMP synthase, putative	SUA5	--	--	--	N/A	N/A	N/A	N/A	7.18282			--	--	--	--	--	--			--	--	--	--	--	--			--	--	--	--	--	--	--			--
PF3D7_0205700	RNA-binding protein, putative	N/A	--	--	--	N/A	N/A	N/A	N/A	7.18418			--	down_3H	--	--	--	--			--	--	--	--	--	--			--	--	--	--	--	--	--			--
PF3D7_0614200	cytosolic Fe-S cluster assembly factor NAR1, putative	NAR1	--	--	--	GO:0016226	iron-sulfur cluster assembly	N/A	N/A	7.18454			--	--	--	--	--	--			--	--	--	--	--	--			--	--	--	--	--	--	down_48H			--
PF3D7_1407800	plasmepsin IV	PM4	--	--	--	GO:0042540	hemoglobin catabolic process	GO:0006508	proteolysis	7.1874			--	--	--	--	--	--			--	--	--	--	--	--			--	--	--	--	--	--	--			--
PF3D7_0724700	conserved Plasmodium protein, unknown function	N/A	--	--	--	N/A	N/A	N/A	N/A	7.19596			--	--	--	--	--	--			--	--	--	--	up_32H	--			--	--	--	--	--	--	--			--
PF3D7_0629800	cullin-like protein, putative	N/A	--	--	--	N/A	N/A	GO:0006511	ubiquitin-dependent protein catabolic process	7.1996			--	--	--	--	--	--			--	--	--	--	--	--			--	--	--	--	--	--	--			--
PF3D7_1112800	conserved protein, unknown function	N/A	--	--	--	N/A	N/A	N/A	N/A	7.20536			--	--	--	--	--	down_48H			--	--	--	--	--	--			--	--	--	--	--	--	--			--
PF3D7_1353200	membrane associated histidine-rich protein 2	MAHRP2	--	--	--	N/A	N/A	N/A	N/A	7.2207			--	--	--	--	up_32H	--			--	--	--	--	up_32H	--			--	--	--	--	--	--	--			--
PF3D7_1207700	blood stage antigen 41-3 precursor	N/A	--	--	--	N/A	N/A	N/A	N/A	7.22127			--	--	--	--	--	--			--	--	--	--	--	--			--	--	--	--	--	--	--			--
PF3D7_1140800	conserved Plasmodium protein, unknown function	N/A	--	--	--	N/A	N/A	N/A	N/A	7.22258			--	--	--	--	--	--			--	--	--	up_24H	--	--			--	--	--	--	--	--	--			--
PF3D7_1225300	conserved protein, unknown function	N/A	--	--	--	N/A	N/A	N/A	N/A	7.22904			--	--	--	--	--	--			--	--	--	--	--	--			--	--	up_16H	--	--	--	--			--
PF3D7_1038400	gametocyte-specific protein	Pf11-1	--	--	--	GO:0007276	gamete generation	N/A	N/A	7.23871			--	--	--	--	--	--			down_0H	--	--	--	--	--			--	--	--	--	--	up_40H	--			--
PF3D7_0603600	conserved Plasmodium protein, unknown function	N/A	--	--	--	N/A	N/A	GO:0006355	regulation of transcription, DNA-templated	7.24095			--	--	--	--	--	--			--	--	--	--	down_32H	--			--	--	--	--	--	--	--			--
PF3D7_0722600	U3 small nucleolar RNA-associated protein 7, putative	UTP7	--	--	--	N/A	N/A	N/A	N/A	7.24471			--	--	--	--	--	--			--	--	--	--	--	--			--	--	--	--	--	--	--			--
PF3D7_1216700	perforin-like protein 2	PLP2	--	--	--	N/A	N/A	N/A	N/A	7.24823			--	--	--	--	--	--			--	--	--	--	--	--			--	--	--	--	--	--	--			--
PF3D7_0409200	protein SOF1, putative	SOF1	--	--	--	N/A	N/A	N/A	N/A	7.25726			--	--	--	--	--	--			--	--	--	--	--	--			--	--	--	--	--	--	--			--
PF3D7_1141100	conserved Plasmodium protein, unknown function	N/A	--	--	--	N/A	N/A	N/A	N/A	7.26578			--	--	--	--	--	--			--	--	--	--	--	--			--	down_8H	--	--	--	--	--			--
PF3D7_0106700	small ribosomal subunit assembling AARP2 protein	AARP2	--	--	--	N/A	N/A	GO:0042254	ribosome biogenesis	7.27162			--	--	--	--	--	--			--	--	--	--	--	--			--	--	--	--	--	--	--			--
PF3D7_1032700	conserved Plasmodium protein, unknown function	N/A	--	--	--	N/A	N/A	N/A	N/A	7.27206			--	--	--	--	--	--			--	--	--	--	--	--			--	--	--	--	--	--	--			--
PF3D7_1142400	coproporphyrinogen-III oxidase	CPO	--	--	--	GO:0006783	heme biosynthetic process	GO:0055114;GO:0006779	oxidation-reduction process;porphyrin-containing compound biosynthetic process	7.30078			--	--	--	--	--	--			--	--	--	--	--	--			--	--	--	--	--	--	--			--
PF3D7_0407600	conserved Plasmodium protein, unknown function	N/A	--	--	--	N/A	N/A	N/A	N/A	7.32032			--	--	--	--	--	--			down_0H	down_3H	down_6H	--	--	--			--	--	--	--	--	--	--			--
PF3D7_0610900	transcription elongation factor SPT5, putative	SPT5	--	--	--	GO:0006351	transcription, DNA-templated	GO:0006412	translation	7.32439			down_0H	--	--	--	--	--			--	--	--	up_24H	--	--			--	--	--	up_24H	--	--	--			--
PF3D7_0521300	zinc finger protein, putative	N/A	--	--	--	N/A	N/A	N/A	N/A	7.3606			--	--	--	--	--	--			--	--	--	--	--	--			down_0H	--	--	--	--	--	--			--
PF3D7_0602800	JmjC domain-containing protein, putative	JmjC2	--	--	--	N/A	N/A	N/A	N/A	7.38136			--	--	--	--	--	--			--	--	--	--	--	--			--	--	--	--	--	--	--			--
PF3D7_1125900	XTBD domain-containing protein, putative	N/A	--	--	--	N/A	N/A	N/A	N/A	7.3991			--	--	--	--	--	--			--	--	--	--	up_32H	--			--	down_8H	--	--	--	--	--			--
PF3D7_1474500	splicing factor 3A subunit 1, putative	SF3A1	--	--	--	GO:0000398	mRNA splicing, via spliceosome	GO:0006396	RNA processing	7.40739			--	--	--	--	--	--			--	--	--	up_24H	--	--			--	--	--	--	--	--	--			--
PF3D7_1202700	conserved Plasmodium protein, unknown function	N/A	--	--	--	N/A	N/A	N/A	N/A	7.42983			--	--	--	--	--	--			--	--	--	--	--	--			--	--	up_16H	--	--	--	--			--
PF3D7_1237600	periodic tryptophan protein 1, putative	PWP1	--	--	--	GO:0006364	rRNA processing	N/A	N/A	7.43218			--	--	--	--	--	--			--	--	--	--	--	--			--	--	--	--	--	--	--			--
PF3D7_1100200	erythrocyte membrane protein 1, PfEMP1	VAR	--	--	--	GO:0020033;GO:0098609;GO:0020035;GO:0020013	antigenic variation;cell-cell adhesion;cytoadherence to microvasculature, mediated by symbiont protein;modulation by symbiont of host erythrocyte aggregation	GO:0009405	pathogenesis	7.44659			--	--	--	--	--	--			--	--	--	--	--	--			--	--	up_16H	--	--	--	--			--
PF3D7_1405800	ribosome biogenesis protein BOP1, putative	BOP1	--	--	--	N/A	N/A	GO:0006364	rRNA processing	7.4512			--	--	--	--	--	--			--	--	--	up_24H	up_32H	--			--	--	up_16H	--	--	--	--			--
PF3D7_0722100	protein pelota homolog, putative	N/A	--	--	--	GO:0000280	nuclear division	GO:0071025;GO:0070966;GO:0070481	RNA surveillance;nuclear-transcribed mRNA catabolic process, no-go decay;nuclear-transcribed mRNA catabolic process, non-stop decay	7.45404			--	--	--	--	--	--			--	--	--	--	--	--			--	--	--	--	--	--	--			--
PF3D7_1029400	LEM3/CDC50 family protein, putative	CDC50C	--	--	--	N/A	N/A	N/A	N/A	7.45563			--	--	--	--	--	--			--	--	--	--	--	--			--	--	--	--	--	--	--			--
PF3D7_1404500	rRNA biogenesis protein RRP5, putative	RRP5	--	--	--	N/A	N/A	GO:0006396	RNA processing	7.45827			--	--	--	--	--	--			--	--	--	--	--	--			down_0H	--	--	--	--	--	--			--
PF3D7_1445500	conserved Plasmodium protein, unknown function	N/A	--	--	--	N/A	N/A	GO:0006364;GO:0006355	rRNA processing;regulation of transcription, DNA-templated	7.46232			--	down_3H	down_6H	--	--	--			--	--	--	--	--	--			--	--	--	--	--	--	--			--
PF3D7_1458600	zinc finger protein, putative	N/A	--	--	--	N/A	N/A	GO:0006355	regulation of transcription, DNA-templated	7.48883			--	--	--	--	--	--			--	--	--	--	--	--			--	--	--	--	--	--	--			--
PF3D7_1009800	conserved Plasmodium membrane protein, unknown function	N/A	--	--	--	N/A	N/A	N/A	N/A	7.49107			--	--	--	--	--	--			--	--	--	--	--	--			--	--	--	down_24H	--	--	--			--
PF3D7_0802900	conserved Plasmodium protein, unknown function	N/A	--	--	--	N/A	N/A	N/A	N/A	7.50085			--	--	--	--	--	--			--	--	--	--	--	down_48H			--	--	--	--	--	--	--			--
PF3D7_1008800	nucleolar protein 5, putative	NOP5	--	--	--	GO:0006364	rRNA processing	N/A	N/A	7.5099			--	--	--	--	--	--			--	--	--	--	up_32H	--			--	--	--	--	--	--	--			--
PF3D7_1355900	RWD domain-containing protein, putative	N/A	--	--	--	N/A	N/A	N/A	N/A	7.51455			--	--	--	--	--	--			--	--	--	--	--	--			--	--	--	--	--	--	--			--
PF3D7_1027100	U3 small nucleolar ribonucleoprotein protein MPP10, putative	MPP10	--	--	--	N/A	N/A	GO:0006364	rRNA processing	7.52973			--	--	--	--	--	--			--	--	--	--	--	--			--	--	--	--	--	--	--			--
PF3D7_1342700	DNA-directed RNA polymerases I, II, and III subunit RPABC4, putative	RPB12	--	--	--	N/A	N/A	GO:0006351	transcription, DNA-templated	7.53237			--	--	--	--	--	--			--	up_3H	--	--	up_32H	--			--	--	--	--	--	--	--			--
PF3D7_1009100	conserved Plasmodium membrane protein, unknown function	N/A	--	--	--	N/A	N/A	N/A	N/A	7.53608			--	--	--	--	--	--			--	--	--	--	--	--			--	--	--	--	--	--	--			--
PF3D7_0821300	ATP-dependent RNA helicase DHX36, putative	DHX36	--	--	--	N/A	N/A	N/A	N/A	7.55936			--	--	--	--	--	--			down_0H	--	--	--	--	--			--	--	--	--	--	--	--			--
PF3D7_0301600	Plasmodium exported protein (hyp1), unknown function	GEXP21	--	--	--	N/A	N/A	N/A	N/A	7.56464			--	--	--	--	--	--			--	--	--	up_24H	--	--			--	up_8H	up_16H	up_24H	--	--	--			--
PF3D7_0407000	conserved Plasmodium protein, unknown function	N/A	--	--	--	N/A	N/A	N/A	N/A	7.57747			--	--	--	--	--	--			--	--	--	--	--	--			--	--	--	--	--	--	--			--
PF3D7_0629600	RNA-binding protein, putative	N/A	--	--	--	N/A	N/A	GO:0006397	mRNA processing	7.59152			down_0H	--	--	--	--	--			--	--	--	--	up_32H	--			--	--	--	--	--	--	--			--
PF3D7_1450300	NADPH--cytochrome P450 reductase, putative	CPR	--	--	--	N/A	N/A	N/A	N/A	7.59255			--	--	--	--	--	--			--	--	--	--	--	--			--	--	--	--	--	--	--			--
PF3D7_0627600	conserved Plasmodium protein, unknown function	N/A	--	--	--	N/A	N/A	N/A	N/A	7.60483			--	--	--	--	--	--			--	--	--	--	--	--			--	--	--	--	--	--	--			--
PF3D7_1426800	conserved Plasmodium protein, unknown function	N/A	--	--	--	N/A	N/A	N/A	N/A	7.60594			--	--	--	--	--	--			--	down_3H	--	--	--	--			--	--	up_16H	--	--	--	--			--
PF3D7_0615000	conserved Plasmodium protein, unknown function	N/A	--	--	--	N/A	N/A	N/A	N/A	7.61707			--	--	--	--	--	--			--	--	--	--	--	--			--	--	--	--	--	--	--			--
PF3D7_1217200	multiple RNA-binding domain-containing protein 1, putative	MRD1	--	--	--	GO:0034462	small-subunit processome assembly	N/A	N/A	7.61861			--	--	--	--	--	--			--	--	--	up_24H	up_32H	up_48H			--	--	--	--	--	--	--			--
PF3D7_1102600	Plasmodium exported protein, unknown function	GEXP14	--	--	--	N/A	N/A	N/A	N/A	7.62404			--	--	--	up_24H	up_32H	up_48H			down_0H	--	--	--	down_32H	--			--	--	--	--	--	--	--			--
PF3D7_1009300	conserved Plasmodium protein, unknown function	N/A	--	--	--	N/A	N/A	GO:0008152	metabolic process	7.62456			--	--	--	--	--	--			--	--	--	--	--	--			--	--	--	--	--	--	--			--
PF3D7_0607900	conserved Plasmodium protein, unknown function	N/A	--	--	--	N/A	N/A	N/A	N/A	7.6296			--	--	--	--	--	--			--	--	--	--	up_32H	down_48H			--	--	--	up_24H	--	--	--			--
PF3D7_0716200	PDCD2 domain-containing protein, putative	N/A	--	--	--	N/A	N/A	N/A	N/A	7.63495			--	--	--	--	--	--			--	--	--	--	--	--			--	--	--	--	--	--	--			--
PF3D7_0828000	rhomboid protease ROM3	ROM3	--	--	--	GO:0006465	signal peptide processing	N/A	N/A	7.64754			--	--	--	--	--	--			--	--	--	--	--	--			--	--	--	--	--	--	--			--
PF3D7_1363000	conserved Plasmodium protein, unknown function	N/A	--	--	--	N/A	N/A	N/A	N/A	7.66296			--	--	--	--	--	--			--	--	--	--	--	--			--	--	up_16H	--	--	--	--			--
PF3D7_1358200	conserved Plasmodium protein, unknown function	N/A	--	--	--	N/A	N/A	GO:0007155	cell adhesion	7.66688			--	--	--	--	--	--			--	--	--	--	--	--			--	--	--	--	--	--	--			--
PF3D7_0215000	acyl-CoA synthetase	ACS9	--	--	--	GO:0006631;GO:0015909	fatty acid metabolic process;long-chain fatty acid transport	GO:0008152	metabolic process	7.6722			--	--	--	--	up_32H	up_48H			--	--	--	--	--	down_48H			--	--	--	--	--	--	--			--
PF3D7_0519700	FoP domain-containing protein, putative	N/A	--	--	--	N/A	N/A	N/A	N/A	7.67931			--	--	--	--	--	--			--	--	--	--	--	--			--	--	--	--	--	--	--			--
PF3D7_1133100	conserved Plasmodium protein, unknown function	N/A	--	--	--	N/A	N/A	N/A	N/A	7.68041			--	--	--	--	--	--			--	--	--	--	up_32H	--			--	--	up_16H	--	--	--	--			--
PF3D7_1107300	polyadenylate-binding protein-interacting protein 1, putative	PAIP1	--	--	--	N/A	N/A	N/A	N/A	7.68626			--	--	--	--	--	--			--	--	--	--	--	--			--	--	--	--	--	--	--			--
PF3D7_0513200	conserved Plasmodium protein, unknown function	N/A	--	--	--	N/A	N/A	GO:0006397	mRNA processing	7.69235			--	--	--	--	--	--			--	--	--	--	--	--			--	--	--	--	--	--	--			--
PF3D7_0408600	sporozoite invasion-associated protein 1	SIAP1	--	--	--	N/A	N/A	N/A	N/A	7.70015			--	--	--	--	--	--			--	--	--	--	--	--			--	--	--	--	--	--	--			--
PF3D7_0415100	conserved protein, unknown function	N/A	--	--	--	N/A	N/A	N/A	N/A	7.70804			--	--	--	--	--	--			--	--	--	--	up_32H	--			--	down_8H	--	--	--	--	--			--
PF3D7_1302700	ATP-dependent RNA helicase DHR1, putative	N/A	--	--	--	GO:0042254	ribosome biogenesis	N/A	N/A	7.71822			--	--	--	--	--	--			--	--	--	--	--	--			--	--	--	--	--	--	--			--
PF3D7_1120500	tRNA nucleotidyltransferase, putative	N/A	--	--	--	N/A	N/A	GO:0006396	RNA processing	7.73064			--	--	--	--	--	--			--	--	--	down_24H	--	--			--	--	--	--	--	--	--			--
PF3D7_1355300	histone-lysine N-methyltransferase, putative	SET6	--	--	--	N/A	N/A	N/A	N/A	7.73281			--	--	--	--	--	--			down_0H	--	--	--	--	--			--	--	--	--	down_32H	--	--			--
PF3D7_0936400	ring-exported protein 4	REX4	--	--	--	N/A	N/A	N/A	N/A	7.73474			--	--	--	--	--	--			--	--	--	--	--	--			--	--	--	--	--	up_40H	--			--
PF3D7_0529200	sugar transporter, putative	N/A	--	--	--	GO:0008643	carbohydrate transport	N/A	N/A	7.75174			--	--	--	--	--	--			--	--	--	--	--	--			--	--	--	--	--	--	--			--
PF3D7_1327700	regulator of nonsense transcripts 3B, putative	UPF3B	--	--	--	N/A	N/A	N/A	N/A	7.774			--	--	--	--	--	--			--	--	--	--	--	--			--	--	--	down_24H	down_32H	--	--			--
PF3D7_1355600	PhIL1 interacting protein PIP1	PIP1	--	--	--	N/A	N/A	N/A	N/A	7.78009			--	--	--	--	--	--			--	--	--	--	--	--			--	--	--	--	--	--	--			--
PF3D7_0623500	superoxide dismutase [Fe]	SOD2	--	--	--	GO:0019430;GO:0006979	removal of superoxide radicals;response to oxidative stress	GO:0055114;GO:0006801	oxidation-reduction process;superoxide metabolic process	7.79192			--	--	--	--	--	--			--	up_3H	--	down_24H	--	--			--	--	--	--	--	--	--			--
PF3D7_1459000	ATP-dependent RNA helicase DBP5	DBP5	--	--	--	GO:0032508	DNA duplex unwinding	N/A	N/A	7.79616			--	--	--	--	--	--			--	--	--	--	--	--			--	--	--	--	--	--	--			--
PF3D7_1014800	conserved Plasmodium protein, unknown function	N/A	--	--	--	N/A	N/A	N/A	N/A	7.79922			--	--	--	--	--	--			--	--	--	down_24H	--	--			--	--	--	--	--	--	--			--
PF3D7_1102300	Plasmodium exported protein, unknown function	N/A	--	--	--	N/A	N/A	N/A	N/A	7.81021			--	--	--	--	--	--			--	up_3H	--	--	--	--			--	--	--	--	--	--	--			--
PF3D7_0801000	Plasmodium exported protein (PHISTc), unknown function	N/A	--	--	--	N/A	N/A	N/A	N/A	7.8205			--	--	--	--	--	--			down_0H	down_3H	down_6H	down_24H	--	down_48H			--	--	--	--	--	--	up_48H			--
PF3D7_1466400	AP2 domain transcription factor AP2-EXP	ApiAP2	--	--	--	GO:0010628	positive regulation of gene expression	GO:0006355	regulation of transcription, DNA-templated	7.82839			--	--	--	--	--	--			--	--	--	--	--	--			--	--	--	--	--	--	--			--
PF3D7_1449700	exosome complex exonuclease RRP6	RRP6	--	--	--	N/A	N/A	GO:0044237;GO:0006139	cellular metabolic process;nucleobase-containing compound metabolic process	7.83333			--	--	--	--	--	--			--	--	--	--	--	--			--	--	--	--	--	--	--			--
PF3D7_1457600	conserved Plasmodium protein, unknown function	N/A	--	--	--	N/A	N/A	N/A	N/A	7.84247			--	--	--	--	--	--			down_0H	--	--	--	--	--			--	--	--	--	--	--	--			--
PF3D7_0825500	protein KRI1, putative	KRI1	--	--	--	N/A	N/A	N/A	N/A	7.84605			--	--	--	--	--	--			--	--	--	--	up_32H	--			--	--	--	--	--	--	--			--
PF3D7_1251000	HSP20-like chaperone, putative	N/A	--	--	--	N/A	N/A	N/A	N/A	7.84939			--	--	--	--	--	--			--	--	--	--	--	--			--	--	--	--	--	--	--			--
PF3D7_1246000	conserved Plasmodium protein, unknown function	N/A	--	--	--	N/A	N/A	N/A	N/A	7.87207			--	--	--	--	--	--			--	--	--	--	--	--			--	--	--	--	--	--	--			--
PF3D7_1359000	conserved Plasmodium protein, unknown function	N/A	--	--	--	N/A	N/A	N/A	N/A	7.87813			--	--	--	--	--	--			--	--	--	--	up_32H	--			--	--	up_16H	--	--	--	--			--
PF3D7_0606500	polypyrimidine tract-binding protein, putative	PTB	--	--	--	GO:0008380;GO:0043484	RNA splicing;regulation of RNA splicing	N/A	N/A	7.87964			--	--	--	--	--	--			--	--	--	--	--	--			--	--	--	--	--	--	--			--
PF3D7_0902200	serine/threonine protein kinase, FIKK family	FIKK9.3	--	--	--	N/A	N/A	GO:0006468	protein phosphorylation	7.88259			--	--	--	--	--	--			--	--	--	--	--	--			--	up_8H	--	--	--	--	--			--
PF3D7_1134700	DNA-directed RNA polymerase I subunit RPA2, putative	RPA2	--	--	--	GO:0006360	transcription by RNA polymerase I	GO:0006351	transcription, DNA-templated	7.89049			--	--	--	--	--	--			--	--	--	--	--	--			--	--	--	--	--	--	--			--
PF3D7_1420700	surface protein P113	P113	--	--	--	N/A	N/A	N/A	N/A	7.90348			--	--	--	--	--	--			--	--	--	--	--	--			--	--	--	--	--	--	--			--
PF3D7_0502500	conserved Plasmodium protein, unknown function	N/A	--	--	--	N/A	N/A	N/A	N/A	7.90556			--	--	--	--	--	--			--	--	--	--	--	--			--	--	--	--	--	--	--			--
PF3D7_1126800	RNA-binding protein, putative	N/A	--	--	--	N/A	N/A	GO:0006397;GO:0051028;GO:0006417	mRNA processing;mRNA transport;regulation of translation	7.90865			--	--	--	--	--	--			--	--	down_6H	--	--	down_48H			--	--	--	--	--	--	--			--
PF3D7_1447200	conserved protein, unknown function	N/A	--	--	--	N/A	N/A	N/A	N/A	7.93574			--	--	--	--	--	--			--	--	--	--	--	--			--	--	--	--	--	--	--			--
PF3D7_1017400	phosphomannomutase, putative	PMM	--	--	--	GO:0009298	GDP-mannose biosynthetic process	GO:0009298	GDP-mannose biosynthetic process	7.93651			--	--	--	--	--	--			--	--	--	--	up_32H	--			--	--	--	--	--	--	--			--
PF3D7_0909900	helicase SKI2W, putative	N/A	--	--	--	N/A	N/A	GO:0006401	RNA catabolic process	7.95485			--	--	--	--	--	--			--	down_3H	--	--	--	--			--	--	--	up_24H	--	--	--			--
PF3D7_1248800	conserved Plasmodium protein, unknown function	N/A	--	--	--	N/A	N/A	N/A	N/A	7.96491			--	--	--	--	--	--			--	--	down_6H	--	--	--			--	--	--	--	--	--	--			--
PF3D7_0206700	adenylosuccinate lyase	ADSL	--	--	--	GO:0006163	purine nucleotide metabolic process	GO:0006188;GO:0009152	IMP biosynthetic process;purine ribonucleotide biosynthetic process	7.97507			--	--	--	--	--	--			--	--	--	--	--	--			--	--	--	--	--	--	--			--
PF3D7_0109700	rRNA biogenesis protein RRP36, putative	RRP36	--	--	--	N/A	N/A	GO:0000469	cleavage involved in rRNA processing	7.97792			--	--	--	--	--	--			--	--	--	--	up_32H	--			--	--	--	--	--	--	--			--
PF3D7_1347000	WD repeat-containing protein 92, putative	WDR92	--	--	--	GO:0034968	histone lysine methylation	N/A	N/A	7.98176			--	--	--	--	--	--			--	--	--	--	--	--			--	--	--	--	--	--	--			--
PF3D7_0800700	surface-associated interspersed protein 8.3 (SURFIN 8.3)	SURF8.3	--	--	--	N/A	N/A	N/A	N/A	7.9889			--	--	--	down_24H	--	--			--	--	--	down_24H	--	down_48H			--	up_8H	--	--	--	--	--			--
PF3D7_1464000	YL1 nuclear protein, putative	N/A	--	--	--	N/A	N/A	GO:0006338;GO:0043486;GO:0006355	chromatin remodeling;histone exchange;regulation of transcription, DNA-templated	8.01262			--	--	--	--	--	--			--	--	--	--	--	--			--	--	--	--	--	--	--			--
PF3D7_0905200	mitochondrial carrier protein, putative	N/A	--	--	--	N/A	N/A	N/A	N/A	8.02957			--	--	--	--	--	--			--	--	--	up_24H	--	--			--	--	--	--	--	--	--			--
PF3D7_1237200	conserved Plasmodium protein, unknown function	N/A	--	--	--	N/A	N/A	N/A	N/A	8.03085			--	--	--	--	up_32H	--			--	--	--	--	up_32H	--			--	--	--	--	--	--	--			--
PF3D7_0218400	ATP-dependent RNA helicase DDX47, putative	DDX47	--	--	--	N/A	N/A	N/A	N/A	8.03613			--	--	--	--	up_32H	--			--	--	--	--	up_32H	--			--	--	--	--	--	--	--			--
PF3D7_1139100	RNA-binding protein, putative	N/A	--	--	--	N/A	N/A	GO:0006397;GO:0051028;GO:0006417	mRNA processing;mRNA transport;regulation of translation	8.03642			--	--	--	--	--	--			--	--	--	--	--	--			--	down_8H	down_16H	--	--	--	down_48H			--
PF3D7_1224400	WD repeat-containing protein, putative	N/A	--	--	--	N/A	N/A	N/A	N/A	8.0446			--	--	--	--	--	--			--	--	--	up_24H	--	--			--	--	--	--	--	--	--			--
PF3D7_0420100	serine/threonine protein kinase RIO2	RIO2	--	--	--	N/A	N/A	GO:0006468	protein phosphorylation	8.04483			--	--	--	--	--	--			--	--	--	--	--	--			--	--	--	--	--	--	--			--
PF3D7_0415000	arsenical pump-driving ATPase, putative	N/A	--	--	--	N/A	N/A	N/A	N/A	8.0829			--	down_3H	--	--	--	--			--	--	--	--	--	--			--	--	--	--	--	--	--			--
PF3D7_1369400	conserved Plasmodium protein, unknown function	N/A	--	--	--	N/A	N/A	N/A	N/A	8.08306			--	--	--	--	--	--			--	--	--	--	--	--			--	--	--	--	--	--	--			--
PF3D7_0602600	SAC3 domain-containing protein, putative	N/A	--	--	--	N/A	N/A	GO:0006508	proteolysis	8.08331			--	--	--	--	--	--			--	--	--	--	--	--			--	up_8H	--	--	--	--	--			--
PF3D7_1029200	WD repeat-containing protein, putative	N/A	--	--	--	N/A	N/A	GO:0006810	transport	8.11044			--	--	--	--	--	--			--	--	--	--	--	--			--	--	--	--	--	--	--			--
PF3D7_1012900	autophagy-related protein 18	ATG18	--	--	--	GO:0042493	response to drug	N/A	N/A	8.11124			--	--	--	--	--	--			--	--	--	--	--	--			--	--	--	--	--	--	--			--
PF3D7_1434600	methionine aminopeptidase 2	METAP2	--	--	--	GO:0006464;GO:0006417;GO:0006412	cellular protein modification process;regulation of translation;translation	GO:0006508	proteolysis	8.11538			--	--	--	--	--	--			--	--	--	--	up_32H	up_48H			--	--	--	--	--	--	--			--
PF3D7_0310700	trafficking protein particle complex subunit 4, putative	N/A	--	--	--	N/A	N/A	GO:0016192	vesicle-mediated transport	8.11744			--	down_3H	--	--	--	--			--	--	--	--	--	--			--	--	--	--	--	--	--			--
PF3D7_1431300	large subunit GTPase 1, putative	LSG1	--	--	--	GO:0000027	ribosomal large subunit assembly	N/A	N/A	8.12216			--	--	--	--	--	--			--	--	--	--	--	--			--	--	--	--	--	--	--			--
PF3D7_1225500	small subunit rRNA processing factor, putative	N/A	--	--	--	N/A	N/A	GO:0006364;GO:0042254	rRNA processing;ribosome biogenesis	8.12679			--	--	--	--	--	--			--	--	--	--	--	--			--	--	--	--	--	--	--			--
PF3D7_1405900	RNA-binding protein, putative	N/A	--	--	--	N/A	N/A	N/A	N/A	8.15554			--	--	--	--	--	--			--	--	--	--	--	--			--	--	--	--	--	--	--			--
PF3D7_1301700	CX3CL1-binding protein 2	CBP2	--	--	--	N/A	N/A	N/A	N/A	8.16497			up_0H	--	--	--	--	--			--	--	--	--	--	--			--	--	--	--	--	--	--			--
PF3D7_0936500	virulence-associated protein 1	VAP1	--	--	--	GO:0009405	pathogenesis	N/A	N/A	8.16576			--	--	--	--	--	--			--	--	--	--	--	--			--	--	--	--	--	--	--			--
PF3D7_1203100	conserved Plasmodium protein, unknown function	N/A	--	--	--	N/A	N/A	N/A	N/A	8.16651			--	--	--	--	--	--			--	--	--	--	--	--			--	--	--	--	--	--	--			--
PF3D7_0712000	erythrocyte membrane protein 1, PfEMP1	VAR	--	--	--	GO:0020033;GO:0098609;GO:0020035;GO:0020013	antigenic variation;cell-cell adhesion;cytoadherence to microvasculature, mediated by symbiont protein;modulation by symbiont of host erythrocyte aggregation	GO:0009405	pathogenesis	8.17289			--	--	--	--	--	--			--	--	--	--	--	--			--	--	--	--	--	--	--			--
PF3D7_1226100	haloacid dehalogenase-like hydrolase, putative	HAD3	--	--	--	N/A	N/A	N/A	N/A	8.18707			--	--	--	--	--	--			--	--	--	--	--	--			--	--	--	--	--	--	--			--
PF3D7_0929000	transcription initiation factor TFIID subunit 7, putative	TAF7	--	--	--	GO:0006366	transcription by RNA polymerase II	GO:0006367	transcription initiation from RNA polymerase II promoter	8.19312			--	--	--	--	--	--			--	--	--	--	--	--			--	--	--	--	--	--	--			--
PF3D7_1118500	nucleolar protein 56, putative	NOP56	--	--	--	GO:0006364	rRNA processing	N/A	N/A	8.19656			--	--	--	--	--	--			--	--	--	--	--	--			--	--	up_16H	--	--	--	--			--
PF3D7_0901000	rifin	RIF	--	--	--	N/A	N/A	N/A	N/A	8.20621			--	--	--	--	--	--			--	--	--	--	--	--			--	--	--	--	--	--	--			--
PF3D7_1336700	parasitophorous vacuolar protein 3, putative	PV3	--	--	--	N/A	N/A	N/A	N/A	8.2315			--	--	--	--	--	--			--	--	--	--	--	--			--	--	--	--	--	--	--			--
PF3D7_1001500	early transcribed membrane protein 10.1	ETRAMP10	--	--	--	N/A	N/A	N/A	N/A	8.23634			--	--	--	--	--	--			--	--	--	--	--	--			--	--	--	--	--	--	--			--
PF3D7_0709000	chloroquine resistance transporter	CRT	--	--	--	GO:0015682;GO:0015684;GO:0034635;GO:0042493	ferric iron transport;ferrous iron transport;glutathione transport;response to drug	GO:0006855	drug transmembrane transport	8.2366			--	--	--	--	--	--			--	--	--	--	--	--			--	--	--	--	--	--	--			--
PF3D7_1413900	DnaJ protein, putative	N/A	Hsp40	J domain protein	--	N/A	N/A	N/A	N/A	8.23712			--	--	--	--	--	--			--	--	--	--	--	--			--	--	down_16H	--	--	down_40H	--			--
PF3D7_1200100	erythrocyte membrane protein 1, PfEMP1	VAR	--	--	--	GO:0020033;GO:0098609;GO:0020035;GO:0020013	antigenic variation;cell-cell adhesion;cytoadherence to microvasculature, mediated by symbiont protein;modulation by symbiont of host erythrocyte aggregation	GO:0009405	pathogenesis	8.24141			--	--	--	--	--	--			--	--	--	up_24H	up_32H	--			--	--	--	--	--	--	--			--
PF3D7_0922600	glutamine synthetase, putative	N/A	--	--	--	N/A	N/A	GO:0006542;GO:0006807	glutamine biosynthetic process;nitrogen compound metabolic process	8.24202			--	--	--	--	--	--			--	--	--	--	--	--			--	--	--	--	--	--	--			--
PF3D7_0832900	stevor	N/A	--	--	--	GO:0020013	modulation by symbiont of host erythrocyte aggregation	N/A	N/A	8.2486			--	--	--	--	--	--			--	--	--	--	--	--			--	--	--	--	--	--	--			--
PF3D7_1467200	WD repeat-containing protein 79, putative	WDR79	--	--	--	N/A	N/A	N/A	N/A	8.25593			--	--	--	--	--	--			--	--	--	--	--	--			--	--	--	--	--	--	--			--
PF3D7_1109200	conserved Plasmodium protein, unknown function	N/A	--	--	--	N/A	N/A	N/A	N/A	8.25729			--	--	--	--	--	down_48H			--	--	--	--	--	down_48H			--	--	--	--	--	--	--			--
PF3D7_0803000	peptidyl-prolyl cis-trans isomerase	CYP81	--	--	--	N/A	N/A	GO:0000413	protein peptidyl-prolyl isomerization	8.26448			--	--	--	down_24H	--	--			--	--	--	--	--	--			--	--	--	--	--	--	--			--
PF3D7_0526300	WD repeat-containing protein 55, putative	WDR55	--	--	--	GO:0006364	rRNA processing	N/A	N/A	8.26457			--	--	--	--	--	--			--	--	--	--	--	--			--	--	--	--	--	--	--			--
PF3D7_1203200	signal recognition particle subunit SRP14	SRP14	--	--	--	N/A	N/A	GO:0006614	SRP-dependent cotranslational protein targeting to membrane	8.26623			--	--	--	--	--	--			--	--	--	--	--	--			--	--	--	--	--	--	--			--
PF3D7_1200900	Plasmodium exported protein (PHISTc), unknown function	N/A	--	--	--	N/A	N/A	N/A	N/A	8.28187			--	--	--	--	--	--			--	--	--	--	--	--			--	--	--	--	--	--	--			--
PF3D7_1033500	WD repeat-containing protein 70, putative	WDR70	--	--	--	N/A	N/A	N/A	N/A	8.28918			--	--	--	--	--	--			--	--	--	--	--	--			--	--	--	--	--	--	--			--
PF3D7_1422400	conserved Plasmodium protein, unknown function	N/A	--	--	--	N/A	N/A	GO:0006468;GO:0007169	protein phosphorylation;transmembrane receptor protein tyrosine kinase signaling pathway	8.3048			--	--	--	--	--	--			--	--	--	up_24H	--	--			--	up_8H	--	--	--	--	--			--
PF3D7_0106900	2-C-methyl-D-erythritol 4-phosphate cytidylyltransferase, putative	IspD	--	--	--	GO:0042493	response to drug	GO:0008299	isoprenoid biosynthetic process	8.30822			--	--	--	--	--	--			--	--	--	--	--	--			--	--	--	--	--	--	--			--
PF3D7_1331200	conserved Plasmodium protein, unknown function	N/A	--	--	--	N/A	N/A	N/A	N/A	8.31396			--	--	--	--	--	--			--	--	--	--	--	--			--	--	--	--	--	--	--			--
PF3D7_1322400	conserved Plasmodium protein, unknown function	N/A	--	--	--	N/A	N/A	N/A	N/A	8.31967			--	--	--	up_24H	--	--			--	--	--	--	--	--			--	--	--	--	--	--	--			--
PF3D7_1370300	membrane associated histidine-rich protein 1	MAHRP1	--	--	--	N/A	N/A	N/A	N/A	8.32205			--	--	--	--	--	--			down_0H	--	down_6H	--	up_32H	--			--	--	--	--	--	--	--			--
PF3D7_0622000	conserved Plasmodium protein, unknown function	N/A	--	--	--	N/A	N/A	N/A	N/A	8.32276			--	--	--	--	--	--			--	--	--	down_24H	--	--			--	--	--	--	--	--	--			--
PF3D7_0214400	conserved protein, unknown function	N/A	--	--	--	N/A	N/A	N/A	N/A	8.32695			--	--	--	--	--	--			--	--	--	--	--	--			--	--	--	--	--	--	--			--
PF3D7_1321800	protein transport protein SFT2, putative	N/A	--	--	--	N/A	N/A	GO:0016192	vesicle-mediated transport	8.3484			--	--	--	--	--	--			--	--	--	--	--	--			--	--	--	--	--	--	--			--
PF3D7_1024800	exported protein 3	EXP3	--	--	UF::	N/A	N/A	N/A	N/A	8.38623			--	--	--	--	--	--			--	--	--	--	--	--			--	--	--	--	--	up_40H	--			--
PF3D7_0725100	conserved Plasmodium membrane protein, unknown function	N/A	--	--	--	N/A	N/A	N/A	N/A	8.39211			--	--	--	--	--	--			--	--	--	--	--	--			--	--	--	--	--	--	--			--
PF3D7_1359100	riboflavin kinase, putative	N/A	--	--	--	GO:0009231	riboflavin biosynthetic process	GO:0009231	riboflavin biosynthetic process	8.39602			--	--	--	--	--	--			--	--	--	--	--	--			--	--	--	--	--	--	--			--
PF3D7_1009000	diphthine methyl ester synthase, putative	DPH5	--	--	--	GO:0017183	peptidyl-diphthamide biosynthetic process from peptidyl-histidine	GO:0008152;GO:0017183	metabolic process;peptidyl-diphthamide biosynthetic process from peptidyl-histidine	8.3971			--	--	--	--	--	--			--	--	--	--	--	--			--	--	up_16H	--	--	--	--			--
PF3D7_0925200	ribosomal RNA-processing protein 8, putative	RRP8	--	--	--	N/A	N/A	N/A	N/A	8.41965			--	--	--	--	--	--			--	--	--	--	up_32H	--			--	--	--	--	--	--	--			--
PF3D7_1360500	guanylyl cyclase beta	GCbeta	--	--	--	GO:0071976	cell gliding	GO:0009190;GO:0035556	cyclic nucleotide biosynthetic process;intracellular signal transduction	8.43886			--	--	--	--	--	--			down_0H	--	--	--	--	--			--	up_8H	--	--	--	--	--			--
PF3D7_0906600	zinc finger protein, putative	N/A	--	--	--	N/A	N/A	GO:0006397	mRNA processing	8.44704			down_0H	--	--	--	--	--			down_0H	--	--	up_24H	--	--			--	--	--	--	--	--	--			--
PF3D7_1455400	hemolysin III	HlyIII	--	--	--	GO:0044179	hemolysis in other organism	N/A	N/A	8.45059			--	--	--	--	--	--			--	--	--	--	--	--			--	--	--	--	--	--	--			--
PF3D7_1334700	MSP7-like protein	MSRP7	--	--	--	N/A	N/A	N/A	N/A	8.46786			--	--	--	--	--	--			--	--	--	--	up_32H	--			--	--	--	--	--	--	--			--
PF3D7_0812500	RNA-binding protein, putative	N/A	--	--	--	N/A	N/A	N/A	N/A	8.46807			--	--	--	--	--	--			--	--	--	--	--	--			--	--	--	--	--	--	--			--
PF3D7_0933800	tubulin delta chain, putative	N/A	--	--	--	N/A	N/A	GO:0007017	microtubule-based process	8.483			--	--	--	--	--	--			--	--	--	--	--	--			--	--	--	--	--	--	--			--
PF3D7_0627900	ribonuclease P protein subunit p29, putative	POP4	--	--	--	N/A	N/A	GO:0006396	RNA processing	8.48762			--	--	--	--	--	--			--	--	--	--	--	--			--	--	--	--	--	--	--			--
PF3D7_1116200	pyridoxine biosynthesis protein PDX2	PDX2	--	--	--	GO:0000304;GO:0042819	response to singlet oxygen;vitamin B6 biosynthetic process	GO:0042823;GO:0042819	pyridoxal phosphate biosynthetic process;vitamin B6 biosynthetic process	8.49597			--	--	--	--	--	--			--	--	--	--	--	--			--	down_8H	--	--	--	--	--			--
PF3D7_0200200	rifin	RIF	--	--	--	GO:0020033;GO:0020035;GO:0020013	antigenic variation;cytoadherence to microvasculature, mediated by symbiont protein;modulation by symbiont of host erythrocyte aggregation	N/A	N/A	8.49624			--	--	down_6H	--	--	--			--	--	--	--	--	--			--	--	--	--	down_32H	--	--			--
PF3D7_1364500	exosome complex component RRP45, putative	RRP45	--	--	--	GO:0006396	RNA processing	N/A	N/A	8.4982			--	--	--	--	--	--			--	--	--	--	--	--			--	--	--	--	--	--	--			--
PF3D7_1461200	U3 small nucleolar ribonucleoprotein protein IMP3, putative	IMP3	--	--	--	GO:0006364;GO:0042274	rRNA processing;ribosomal small subunit biogenesis	N/A	N/A	8.51838			--	--	--	--	--	--			--	--	--	--	--	up_48H			--	--	--	--	--	up_40H	--			--
PF3D7_0725300	conserved protein, unknown function	N/A	--	--	--	N/A	N/A	N/A	N/A	8.51871			--	--	--	--	--	--			--	--	--	--	--	--			--	--	--	--	--	--	--			--
PF3D7_1415900	zinc finger protein, putative	N/A	--	--	--	N/A	N/A	N/A	N/A	8.52011			--	--	--	--	--	--			--	--	--	--	--	--			--	--	--	--	--	--	--			--
PF3D7_0824600	Fe-S cluster assembly protein DRE2, putative	DRE2	--	--	--	N/A	N/A	GO:0016226	iron-sulfur cluster assembly	8.53229			--	--	--	--	--	--			--	--	--	--	--	--			--	--	--	--	--	--	--			--
PF3D7_1036900	conserved Plasmodium protein, unknown function	N/A	--	--	--	N/A	N/A	N/A	N/A	8.5343			--	--	--	--	--	--			--	--	--	--	--	up_48H			--	up_8H	--	--	--	--	--			--
PF3D7_0819100	BRIX domain, putative	N/A	--	--	--	N/A	N/A	N/A	N/A	8.53486			--	--	--	--	--	--			--	--	--	--	--	up_48H			--	--	--	--	--	--	--			--
PF3D7_1123600	RAP protein, putative	N/A	--	--	--	N/A	N/A	N/A	N/A	8.54806			--	--	--	--	--	--			--	--	--	--	--	--			--	--	--	--	--	--	--			--
PF3D7_1307100	U3 small nucleolar RNA-associated protein 6, putative	UTP6	--	--	--	N/A	N/A	GO:0000462	maturation of SSU-rRNA from tricistronic rRNA transcript (SSU-rRNA, 5.8S rRNA, LSU-rRNA)	8.5555			--	down_3H	--	--	down_32H	--			--	--	--	--	up_32H	--			--	down_8H	--	--	--	--	--			--
PF3D7_1361000	protein arginine N-methyltransferase 5, putative	PRMT5	--	--	--	N/A	N/A	GO:0035246;GO:0006479	peptidyl-arginine N-methylation;protein methylation	8.58485			--	--	--	--	--	--			--	--	--	--	--	--			--	--	--	--	--	--	--			--
PF3D7_1419100	ATP-dependent rRNA helicase SPB4, putative	SPB4	--	--	--	GO:0000027	ribosomal large subunit assembly	N/A	N/A	8.5907			--	--	--	--	--	--			--	--	--	--	--	--			--	--	--	--	--	--	--			--
PF3D7_0410300	protein phosphatase PPM1, putative	PPM1	--	--	--	GO:0006470	protein dephosphorylation	N/A	N/A	8.59375			--	--	--	--	--	--			--	--	--	--	--	--			--	--	--	--	--	--	--			--
PF3D7_1464300	conserved Plasmodium protein, unknown function	N/A	--	--	--	N/A	N/A	N/A	N/A	8.60551			--	--	--	--	--	--			--	--	--	--	--	--			--	--	--	--	--	--	--			--
PF3D7_0323800	conserved Plasmodium protein, unknown function	N/A	--	--	--	N/A	N/A	N/A	N/A	8.62518			--	--	--	--	--	--			--	--	--	--	--	--			--	up_8H	--	--	--	--	--			--
PF3D7_1122900	dynein heavy chain, putative	N/A	--	--	--	GO:0007018	microtubule-based movement	GO:0007018	microtubule-based movement	8.63554			--	--	--	--	--	--			--	--	--	--	--	--			--	--	--	--	--	--	--			--
PF3D7_1449800	conserved protein, unknown function	N/A	--	--	--	N/A	N/A	N/A	N/A	8.63927			--	--	--	--	--	--			up_0H	--	--	--	--	--			--	--	--	--	down_32H	--	--			--
PF3D7_0302000	pre-mRNA-splicing factor PRP46, putative	PRP46	--	--	--	N/A	N/A	N/A	N/A	8.63976			--	--	--	--	--	--			--	--	--	--	up_32H	--			--	up_8H	--	up_24H	--	--	--			--
PF3D7_1109400	essential nuclear protein 1, putative	ENP1	--	--	--	GO:0006364	rRNA processing	N/A	N/A	8.64184			--	--	--	--	--	--			--	--	--	--	up_32H	--			--	--	--	--	--	--	--			--
PF3D7_1476000	conserved Plasmodium protein, unknown function	N/A	--	--	--	N/A	N/A	N/A	N/A	8.64456			--	--	--	--	--	--			--	--	--	--	up_32H	--			--	--	--	--	--	--	--			--
PF3D7_0402400	Plasmodium exported protein, unknown function	GEXP18	--	--	--	N/A	N/A	N/A	N/A	8.65252			--	--	--	--	--	--			--	--	--	up_24H	--	--			--	--	--	--	--	up_40H	--			--
PF3D7_0630900	ATP-dependent RNA helicase HAS1	HAS1	--	--	--	GO:0032508;GO:0016070;GO:0010501	DNA duplex unwinding;RNA metabolic process;RNA secondary structure unwinding	N/A	N/A	8.68246			--	--	--	--	--	--			--	--	up_6H	up_24H	--	--			--	--	--	--	--	--	--			--
PF3D7_1014500	conserved Plasmodium protein, unknown function	N/A	--	--	--	N/A	N/A	N/A	N/A	8.71037			--	--	--	--	--	--			--	--	--	--	--	--			down_0H	--	--	--	--	--	--			--
PF3D7_1137300	CLPTM1 domain-containing protein, putative	N/A	--	--	--	N/A	N/A	N/A	N/A	8.71647			--	--	--	up_24H	--	--			down_0H	--	--	up_24H	up_32H	--			--	--	up_16H	--	--	--	--			--
PF3D7_1339000	conserved Plasmodium protein, unknown function	N/A	--	--	--	N/A	N/A	N/A	N/A	8.73478			--	--	--	--	--	--			--	--	--	--	--	--			--	--	--	--	--	--	--			--
PF3D7_0318000	conserved Plasmodium protein, unknown function	N/A	--	--	--	N/A	N/A	N/A	N/A	8.74757			--	--	--	--	--	--			--	--	--	--	--	down_48H			--	down_8H	down_16H	down_24H	--	--	--			--
PF3D7_1005100	U3 small nucleolar RNA-associated protein 25, putative	UTP25	--	--	--	GO:0042274	ribosomal small subunit biogenesis	N/A	N/A	8.74926			--	--	--	--	--	--			--	--	--	--	--	--			--	--	--	--	--	--	--			--
PF3D7_1349800	GPN-loop GTPase, putative	N/A	--	--	--	N/A	N/A	N/A	N/A	8.76197			--	--	--	--	--	--			--	--	--	--	--	--			--	--	--	--	--	--	--			--
PF3D7_1241800	ATP-dependent RNA helicase DBP9, putative	DBP9	--	--	--	GO:0016070	RNA metabolic process	N/A	N/A	8.77076			--	--	--	--	--	--			--	--	--	--	--	--			--	--	--	--	--	--	--			--
PF3D7_1227800	elongator complex protein 3, putative	ELP3	--	--	--	N/A	N/A	N/A	N/A	8.77407			--	--	--	--	--	--			--	--	--	--	up_32H	--			--	--	--	--	--	--	--			--
PF3D7_1360100	RNA-binding protein, putative	RRM1	--	--	--	GO:0048024	regulation of mRNA splicing, via spliceosome	N/A	N/A	8.77684			--	--	--	--	--	--			--	--	--	--	--	--			--	--	--	--	--	--	--			--
PF3D7_0616100	conserved Plasmodium protein, unknown function	N/A	--	--	--	N/A	N/A	N/A	N/A	8.77955			--	--	--	--	--	--			--	--	--	--	--	--			--	--	--	--	--	up_40H	up_48H			--
PF3D7_0821500	ribosomal RNA small subunit methyltransferase NEP1, putative	NEP1	--	--	--	GO:0042274	ribosomal small subunit biogenesis	N/A	N/A	8.77971			--	--	--	--	--	down_48H			--	--	--	--	--	--			--	--	up_16H	--	--	--	--			--
PF3D7_1302000	EMP1-trafficking protein	PTP6	--	--	--	N/A	N/A	N/A	N/A	8.79183			--	--	--	--	--	--			--	--	--	up_24H	--	--			--	--	--	--	--	--	--			--
PF3D7_1340000	secreted ookinete protein, putative	PSOP7	--	--	--	GO:0030260	entry into host cell	N/A	N/A	8.79766			--	--	--	--	--	--			--	--	--	--	--	--			--	--	--	--	--	--	--			--
PF3D7_0208300	conserved Plasmodium protein, unknown function	N/A	--	--	--	N/A	N/A	GO:0009790;GO:0030216	embryo development;keratinocyte differentiation	8.79794			--	--	--	--	--	--			--	--	--	--	--	--			--	--	--	--	--	--	--			--
PF3D7_1314800	ubiquitin-like protein, putative	N/A	--	--	--	GO:0019941	modification-dependent protein catabolic process	N/A	N/A	8.7988			--	--	--	--	--	--			--	--	--	--	--	--			--	--	--	--	--	--	--			--
PF3D7_1208100	conserved Plasmodium protein, unknown function	N/A	--	--	--	N/A	N/A	N/A	N/A	8.80125			--	--	--	--	--	--			--	--	--	--	up_32H	--			--	--	--	--	--	--	--			--
PF3D7_0723400	conserved Plasmodium protein, unknown function	N/A	--	--	--	N/A	N/A	N/A	N/A	8.80407			--	--	--	--	--	up_48H			--	--	--	up_24H	up_32H	--			--	--	--	--	--	--	--			--
PF3D7_1006700	conserved Plasmodium protein, unknown function	N/A	--	--	--	N/A	N/A	GO:0015031;GO:0016192	protein transport;vesicle-mediated transport	8.81298			--	--	--	--	--	--			--	--	--	up_24H	--	--			--	--	--	--	--	--	--			--
PF3D7_1411500	conserved Plasmodium protein, unknown function	N/A	--	--	--	N/A	N/A	GO:0008380;GO:0006397	RNA splicing;mRNA processing	8.82411			--	--	--	--	--	--			--	--	--	--	--	--			--	--	--	--	--	--	--			--
PF3D7_1214500	conserved Plasmodium protein, unknown function	N/A	--	--	--	N/A	N/A	N/A	N/A	8.82785			--	--	--	--	--	--			--	--	--	--	--	--			--	--	--	--	--	--	--			--
PF3D7_0524400	ribosome-interacting GTPase 1, putative	RBG1	--	--	--	N/A	N/A	N/A	N/A	8.82896			--	--	--	--	--	--			--	--	--	--	--	--			--	up_8H	--	--	--	--	--			--
PF3D7_1013900	translation initiation factor eIF-2B subunit delta, putative	N/A	--	--	--	GO:0006446	regulation of translational initiation	GO:0044237	cellular metabolic process	8.83531			--	--	--	--	--	--			--	--	--	--	--	--			--	--	--	--	--	--	--			--
PF3D7_1136800	DnaJ protein, putative	N/A	Hsp40	J domain protein	--	N/A	N/A	N/A	N/A	8.83699			--	--	--	--	--	--			--	--	--	--	--	--			--	--	--	--	--	--	--			--
PF3D7_1007800	conserved Plasmodium protein, unknown function	N/A	--	--	--	N/A	N/A	N/A	N/A	8.83949			--	down_3H	--	--	--	--			--	--	--	--	--	--			--	--	--	--	--	--	--			--
PF3D7_0906500	arginase	N/A	--	--	--	GO:0006525	arginine metabolic process	N/A	N/A	8.8396			--	--	--	--	--	--			--	--	--	up_24H	--	--			--	up_8H	--	--	--	--	--			--
PF3D7_1009200	ribonuclease, putative	N/A	--	--	--	N/A	N/A	GO:0006397	mRNA processing	8.8399			--	--	--	--	--	--			--	--	--	--	--	--			--	--	--	--	--	--	--			--
PF3D7_0722500	pre-mRNA-splicing factor CWC15, putative	CWC15	--	--	--	GO:0008380;GO:0000398;GO:0051726	RNA splicing;mRNA splicing, via spliceosome;regulation of cell cycle	GO:0000398	mRNA splicing, via spliceosome	8.85057			--	--	--	--	--	--			--	--	--	--	--	--			--	--	--	--	--	--	--			--
PF3D7_0514900	conserved Plasmodium protein, unknown function	N/A	--	--	--	N/A	N/A	N/A	N/A	8.8527			--	--	--	--	--	--			--	--	--	--	--	--			--	--	--	--	--	--	--			--
PF3D7_0522300	18S rRNA (guanine-N(7))-methyltransferase, putative	N/A	--	--	--	GO:0070476	rRNA (guanine-N7)-methylation	GO:0008152;GO:0070476	metabolic process;rRNA (guanine-N7)-methylation	8.85347			--	--	--	--	--	--			down_0H	--	--	--	--	--			--	--	--	--	down_32H	--	--			--
PF3D7_0928500	conserved Plasmodium protein, unknown function	N/A	--	--	--	N/A	N/A	N/A	N/A	8.86342			--	--	--	--	--	--			--	--	--	--	--	--			--	--	--	--	--	--	--			--
PF3D7_0203700	protein MAK16, putative	MAK16	--	--	--	GO:0042273	ribosomal large subunit biogenesis	N/A	N/A	8.86866			--	--	--	--	--	--			--	--	--	up_24H	up_32H	--			--	--	--	--	--	--	--			--
PF3D7_1432500	RNA methyltransferase, putative	N/A	--	--	--	N/A	N/A	N/A	N/A	8.88545			--	--	--	--	--	--			--	--	--	--	up_32H	--			--	--	--	--	--	--	--			--
PF3D7_0524500	conserved Plasmodium protein, unknown function	N/A	--	--	--	N/A	N/A	N/A	N/A	8.88722			--	--	--	--	--	--			--	--	--	--	--	--			--	--	--	--	--	--	--			--
PF3D7_0419800	60S ribosomal protein L7ae/L30e, putative	N/A	--	--	--	GO:0006412	translation	N/A	N/A	8.89518			--	--	--	--	--	--			--	--	--	--	--	--			--	--	--	--	--	--	--			--
PF3D7_1442800	conserved Plasmodium protein, unknown function	N/A	--	--	--	N/A	N/A	GO:0006412;GO:0006414	translation;translational elongation	8.89674			--	--	--	--	--	--			--	--	--	--	--	--			--	--	--	--	--	--	--			--
PF3D7_1423000	nucleolar GTP-binding protein 2, putative	NOG2	--	--	--	GO:0000055	ribosomal large subunit export from nucleus	N/A	N/A	8.9089			--	--	--	--	--	--			--	--	--	--	--	--			--	--	--	--	--	--	--			--
PF3D7_0507900	conserved Plasmodium protein, unknown function	N/A	--	--	--	N/A	N/A	N/A	N/A	8.91035			--	--	--	--	--	--			--	--	--	--	up_32H	up_48H			--	--	--	--	--	--	--			--
PF3D7_1129800	conserved Plasmodium protein, unknown function	N/A	--	--	--	N/A	N/A	N/A	N/A	8.91041			--	--	--	down_24H	--	--			--	--	--	--	--	down_48H			--	--	--	--	--	--	--			--
PF3D7_0632500	erythrocyte membrane protein 1, PfEMP1	VAR	--	--	--	GO:0020033;GO:0098609;GO:0020035;GO:0020013	antigenic variation;cell-cell adhesion;cytoadherence to microvasculature, mediated by symbiont protein;modulation by symbiont of host erythrocyte aggregation	GO:0009405	pathogenesis	8.91472			--	--	--	--	--	--			--	--	--	--	--	--			--	--	up_16H	--	--	--	--			--
PF3D7_1463400	DNA-directed RNA polymerase III subunit RPC4, putative	N/A	--	--	--	N/A	N/A	GO:0006383	transcription by RNA polymerase III	8.92524			--	--	--	--	--	--			--	--	--	--	--	--			--	down_8H	--	--	--	--	--			--
PF3D7_0617400	erythrocyte membrane protein 1, PfEMP1	VAR	--	--	--	GO:0020033;GO:0098609;GO:0020035;GO:0020013	antigenic variation;cell-cell adhesion;cytoadherence to microvasculature, mediated by symbiont protein;modulation by symbiont of host erythrocyte aggregation	GO:0009405	pathogenesis	8.92718			--	--	--	--	--	--			--	--	--	--	--	--			--	--	--	--	--	--	--			--
PF3D7_1027900	palmitoyltransferase DHHC10, putative	DHHC10	--	--	--	GO:0018345	protein palmitoylation	N/A	N/A	8.93236			--	--	--	--	--	--			--	--	--	--	--	--			--	--	--	--	--	--	--			--
PF3D7_1201500	GPN-loop GTPase, putative	N/A	--	--	--	N/A	N/A	N/A	N/A	8.93292			--	--	--	--	--	--			--	--	--	--	--	--			--	--	--	--	--	--	--			--
PF3D7_1251500	ATP-dependent RNA helicase DRS1, putative	DRS1	--	--	--	GO:0000027	ribosomal large subunit assembly	N/A	N/A	8.93822			--	--	--	--	--	--			--	--	--	--	--	--			--	--	--	--	--	--	--			--
PF3D7_1337400	zinc finger protein, putative	N/A	--	--	--	N/A	N/A	GO:0006355	regulation of transcription, DNA-templated	8.94377			--	--	--	down_24H	--	--			--	--	--	--	up_32H	--			--	--	--	--	--	--	--			--
PF3D7_1414700	ubiquitin carboxyl-terminal hydrolase, putative	N/A	--	--	--	N/A	N/A	GO:0016579;GO:0006511	protein deubiquitination;ubiquitin-dependent protein catabolic process	8.94641			--	--	--	--	--	--			--	--	--	--	up_32H	--			--	--	--	--	--	--	--			--
PF3D7_1450700	conserved Plasmodium protein, unknown function	N/A	--	--	--	N/A	N/A	N/A	N/A	8.96323			--	--	--	--	--	--			--	--	--	--	--	--			--	--	--	--	--	--	--			--
PF3D7_0727200	cysteine desulfurase, putative	NFS	--	--	--	GO:0006534	cysteine metabolic process	N/A	N/A	8.96989			--	--	--	--	--	--			--	--	--	--	--	--			--	--	--	--	--	--	--			--
PF3D7_1247900	U3 small nucleolar RNA-associated protein 11, putative	UTP11	--	--	--	N/A	N/A	GO:0006364	rRNA processing	8.98762			--	--	--	--	--	--			--	--	--	--	--	--			--	--	--	--	down_32H	--	--			--
PF3D7_0723000	tRNAHis guanylyltransferase, putative	N/A	--	--	--	N/A	N/A	GO:0006400	tRNA modification	8.99392			--	--	--	--	--	--			--	--	--	--	up_32H	--			--	--	--	--	--	--	--			--
PF3D7_0517100	conserved protein, unknown function	N/A	--	--	--	N/A	N/A	N/A	N/A	9.00756			--	--	--	--	--	--			--	--	--	--	--	--			--	--	--	--	--	--	--			--
PF3D7_1450400	zinc finger protein, putative	N/A	--	--	--	N/A	N/A	GO:0006355	regulation of transcription, DNA-templated	9.00777			down_0H	--	--	--	--	--			--	--	--	--	--	--			--	--	--	--	--	--	--			--
PF3D7_0509400	RNA polymerase I	RNAPI	--	--	--	GO:0006360	transcription by RNA polymerase I	GO:0006351	transcription, DNA-templated	9.01015			--	up_3H	up_6H	--	--	up_48H			--	--	--	up_24H	up_32H	--			--	--	--	--	--	--	--			--
PF3D7_1470200	conserved Plasmodium protein, unknown function	N/A	--	--	--	N/A	N/A	N/A	N/A	9.01207			--	--	--	--	--	--			--	--	--	--	--	--			--	--	--	--	--	--	--			--
PF3D7_1429500	diphthamide biosynthesis protein 2, putative	DPH2	--	--	--	N/A	N/A	N/A	N/A	9.01294			--	--	--	--	--	--			--	--	--	up_24H	--	--			--	--	--	--	--	--	--			--
PF3D7_1317700	conserved Plasmodium protein, unknown function	N/A	--	--	--	N/A	N/A	N/A	N/A	9.02282			--	--	--	--	--	--			--	--	--	--	--	--			--	--	--	--	--	--	--			--
PF3D7_0821600	polyribonucleotide 5'-hydroxyl-kinase Clp1, putative	CLP1	--	--	--	GO:0006388	tRNA splicing, via endonucleolytic cleavage and ligation	N/A	N/A	9.02286			--	--	--	--	--	--			--	--	--	--	--	--			--	--	--	--	--	up_40H	--			--
PF3D7_1344900	conserved Plasmodium protein, unknown function	N/A	--	--	--	N/A	N/A	N/A	N/A	9.02329			--	--	--	--	--	--			down_0H	--	--	--	up_32H	--			--	--	--	--	--	--	--			--
PF3D7_1358100	Sas10 domain-containing protein, putative	N/A	--	--	--	N/A	N/A	N/A	N/A	9.02344			--	--	--	--	--	--			--	--	--	--	up_32H	--			--	--	--	--	--	--	--			--
PF3D7_0819000	conserved Plasmodium protein, unknown function	N/A	--	--	--	N/A	N/A	N/A	N/A	9.02356			--	--	--	--	--	--			--	--	--	--	--	--			--	--	--	--	--	--	--			--
PF3D7_1353100	Plasmodium exported protein, unknown function	N/A	--	--	--	N/A	N/A	N/A	N/A	9.02929			--	--	--	--	--	--			--	--	--	--	--	--			--	--	--	--	--	--	--			--
PF3D7_1105700	tRNA-splicing ligase RtcB, putative	RTCB	--	--	--	N/A	N/A	GO:0006396	RNA processing	9.04089			--	--	--	--	--	--			--	--	--	--	--	--			--	--	--	--	--	--	--			--
PF3D7_1239900	vacuolar protein sorting-associated protein 16, putative	VPS16	--	--	--	N/A	N/A	GO:0006886;GO:0007033	intracellular protein transport;vacuole organization	9.05212			--	--	--	--	--	--			--	--	--	--	--	--			--	--	--	--	--	--	--			--
PF3D7_1018900	conserved Plasmodium protein, unknown function	N/A	--	--	--	N/A	N/A	N/A	N/A	9.06851			--	--	--	--	--	--			--	--	--	--	--	--			--	--	--	--	--	--	--			--
PF3D7_1246600	pre-mRNA-splicing factor CWC26, putative	BUD13	--	--	--	GO:0000398	mRNA splicing, via spliceosome	N/A	N/A	9.07032			--	--	--	--	--	--			--	--	--	--	--	--			--	--	--	--	--	--	--			--
PF3D7_1333600	U3 small nucleolar RNA-associated protein 4, putative	UTP4	--	--	--	N/A	N/A	N/A	N/A	9.07077			--	--	--	--	--	--			--	--	--	up_24H	--	--			--	--	--	--	--	--	--			--
PF3D7_1219600	aminophospholipid-transporting P-ATPase	ATPase2	--	--	--	GO:0015914;GO:0042493	phospholipid transport;response to drug	GO:0015914	phospholipid transport	9.0718			--	--	--	--	--	--			--	down_3H	--	--	--	--			--	up_8H	--	--	--	--	--			--
PF3D7_1350900	AP2 domain transcription factor AP2-O4, putative	ApiAP2	--	--	--	N/A	N/A	N/A	N/A	9.07321			--	--	--	--	--	--			--	--	--	--	--	--			--	--	--	--	--	--	--			--
PF3D7_1030400	conserved protein, unknown function	N/A	--	--	--	N/A	N/A	N/A	N/A	9.09588			--	--	--	--	--	--			--	--	--	--	--	--			--	--	--	--	--	--	--			--
PF3D7_1311000	protein ISD11	ISD11	--	--	--	N/A	N/A	N/A	N/A	9.10063			--	--	--	--	--	--			--	down_3H	--	--	--	--			--	--	--	--	down_32H	--	--			--
PF3D7_1021500	ATP-dependent RNA helicase ROK1, putative	ROK1	--	--	--	GO:0030490	maturation of SSU-rRNA	N/A	N/A	9.10113			--	--	--	--	--	--			--	--	--	--	--	--			--	--	--	--	--	--	--			--
PF3D7_1364800	DNA-directed RNA polymerases I, II, and III subunit RPABC1, putative	RPB5	--	--	--	GO:0006366	transcription by RNA polymerase II	GO:0006351	transcription, DNA-templated	9.11544			--	--	--	--	--	--			--	--	--	--	--	--			--	--	--	--	--	--	--			--
PF3D7_0801500	nucleolar protein 10, putative	NOL10	--	--	--	N/A	N/A	N/A	N/A	9.11599			--	--	--	--	--	--			--	--	--	--	--	up_48H			--	--	--	--	--	--	--			--
PF3D7_1207100	small subunit rRNA processing factor, putative	N/A	--	--	--	N/A	N/A	N/A	N/A	9.1175			--	--	--	--	--	--			--	--	--	--	--	--			--	--	--	--	--	--	--			--
PF3D7_0424700	serine/threonine protein kinase, FIKK family	FIKK4.2	--	--	--	N/A	N/A	GO:0006468	protein phosphorylation	9.11991			--	--	--	up_24H	--	--			--	down_3H	down_6H	--	--	down_48H			--	--	--	--	--	--	--			--
PF3D7_1020700	N-acetyltransferase, GNAT family, putative	N/A	--	--	--	N/A	N/A	N/A	N/A	9.1224			--	--	--	--	--	--			--	--	--	--	up_32H	--			--	--	--	--	--	--	--			--
PF3D7_0703900	conserved Plasmodium membrane protein, unknown function	N/A	--	--	--	N/A	N/A	GO:0007155;GO:0006817	cell adhesion;phosphate ion transport	9.13222			--	--	--	--	--	--			--	--	--	up_24H	--	--			--	--	--	--	--	--	--			--
PF3D7_1453400	gamma-tubulin complex component, putative	N/A	--	--	--	N/A	N/A	GO:0000226;GO:0007020	microtubule cytoskeleton organization;microtubule nucleation	9.13694			--	--	--	--	--	--			--	--	--	--	--	--			--	--	--	--	--	--	--			--
PF3D7_1104200	chromatin remodeling protein	SNF2L	--	--	--	GO:0006338;GO:0006355	chromatin remodeling;regulation of transcription, DNA-templated	N/A	N/A	9.14722			--	--	--	--	--	--			--	--	--	--	--	up_48H			--	--	--	--	--	--	--			--
PF3D7_1419400	conserved Plasmodium membrane protein, unknown function	N/A	--	--	--	N/A	N/A	N/A	N/A	9.14805			--	--	--	--	--	--			--	--	--	--	--	--			--	--	--	--	--	--	--			--
PF3D7_1254200	rifin	RIF	--	--	--	GO:0020033;GO:0020035;GO:0020013	antigenic variation;cytoadherence to microvasculature, mediated by symbiont protein;modulation by symbiont of host erythrocyte aggregation	N/A	N/A	9.1504			--	--	down_6H	--	--	--			--	--	--	--	--	--			--	--	--	--	--	--	--			--
PF3D7_0802300	periodic tryptophan protein 2, putative	PWP2	--	--	--	N/A	N/A	N/A	N/A	9.17987			--	--	--	--	--	--			--	--	--	--	up_32H	--			--	--	--	--	--	--	--			--
PF3D7_0308600	pre-mRNA-processing factor 19, putative	PRPF19	--	--	--	GO:0000349	generation of catalytic spliceosome for first transesterification step	GO:0007023;GO:0016567;GO:0007021	post-chaperonin tubulin folding pathway;protein ubiquitination;tubulin complex assembly	9.1801			--	--	--	--	--	--			--	--	--	--	--	--			--	--	down_16H	--	--	--	--			--
PF3D7_0933900	conserved Plasmodium protein, unknown function	N/A	--	--	--	N/A	N/A	GO:0015074;GO:0006310;GO:0006508;GO:0032196	DNA integration;DNA recombination;proteolysis;transposition	9.18628			--	--	--	--	--	--			--	--	--	--	--	--			--	--	up_16H	--	--	--	--			--
PF3D7_1423800	vacuolar protein sorting-associated protein 3, putative	VPS3	--	--	--	N/A	N/A	N/A	N/A	9.19077			--	--	--	--	--	--			--	down_3H	--	--	--	--			--	--	--	--	--	up_40H	--			--
PF3D7_1410000	ER membrane protein complex subunit 2, putative	EMC2	--	--	--	GO:0034975	protein folding in endoplasmic reticulum	N/A	N/A	9.20017			--	--	--	--	--	--			--	--	--	--	--	--			--	--	--	--	--	--	--			--
PF3D7_1407600	conserved Plasmodium protein, unknown function	N/A	--	--	--	N/A	N/A	N/A	N/A	9.20248			--	up_3H	--	--	--	--			--	--	--	--	--	down_48H			--	--	--	--	--	--	--			--
PF3D7_1354300	large subunit rRNA methyltransferase, putative	N/A	--	--	--	GO:0006364	rRNA processing	GO:0032259;GO:0006364	methylation;rRNA processing	9.21262			--	--	--	--	--	--			--	--	--	--	--	up_48H			--	--	--	--	--	--	--			--
PF3D7_1350300	conserved protein, unknown function	N/A	--	--	--	N/A	N/A	N/A	N/A	9.21631			--	--	--	--	--	--			--	--	--	--	--	--			--	--	--	down_24H	--	--	--			--
PF3D7_1457700	large ribosomal subunit nuclear export factor, putative	N/A	--	--	--	N/A	N/A	N/A	N/A	9.22224			--	--	--	--	--	--			--	--	--	--	--	--			--	--	up_16H	--	--	--	--			--
PF3D7_0103700	L-seryl-tRNA(Sec) kinase, putative	PSTK	--	--	--	N/A	N/A	N/A	N/A	9.22857			--	--	--	--	--	--			--	--	--	--	--	--			--	--	--	--	--	--	--			--
PF3D7_1354600	60S ribosomal protein L7-2, putative	N/A	--	--	--	N/A	N/A	N/A	N/A	9.23565			--	--	--	--	--	--			--	--	--	--	--	--			--	--	--	--	--	--	--			--
PF3D7_1228400	conserved Plasmodium protein, unknown function	N/A	--	--	--	N/A	N/A	N/A	N/A	9.2367			--	--	--	--	--	--			--	--	--	--	--	--			--	--	--	--	--	--	--			--
PF3D7_0922900	3-oxoacyl-[acyl-carrier-protein] reductase	FabG	--	--	--	N/A	N/A	GO:0006633;GO:0055114	fatty acid biosynthetic process;oxidation-reduction process	9.23792			--	--	--	--	--	--			--	--	--	--	--	--			--	--	--	--	--	--	--			--
PF3D7_1234500	conserved Plasmodium protein, unknown function	N/A	--	--	--	N/A	N/A	N/A	N/A	9.25262			--	--	--	--	--	--			--	--	--	--	--	--			--	--	--	--	--	--	--			--
PF3D7_1323000	beta-hydroxyacyl-ACP dehydratase	FabZ	--	--	--	GO:0006633	fatty acid biosynthetic process	GO:0006633	fatty acid biosynthetic process	9.25511			--	--	--	--	--	--			--	--	--	--	--	down_48H			--	--	--	down_24H	--	--	--			--
PF3D7_0300100	erythrocyte membrane protein 1, PfEMP1	VAR	--	--	--	N/A	N/A	GO:0009405	pathogenesis	9.27369			--	--	down_6H	--	down_32H	--			--	--	--	--	down_32H	--			--	--	--	--	--	--	--			--
PF3D7_0206600	DNA-directed RNA polymerase III subunit RPC10, putative	N/A	--	--	--	N/A	N/A	GO:0006351	transcription, DNA-templated	9.28066			--	down_3H	--	down_24H	--	--			--	--	--	--	--	--			--	--	--	--	--	--	--			--
PF3D7_0526500	conserved Plasmodium protein, unknown function	N/A	--	--	--	N/A	N/A	GO:0006396;GO:0008380;GO:0007049;GO:0006397	RNA processing;RNA splicing;cell cycle;mRNA processing	9.28225			--	down_3H	--	--	--	--			--	--	--	--	--	--			--	--	--	--	--	--	--			--
PF3D7_0915600	conserved Plasmodium protein, unknown function	N/A	--	--	--	N/A	N/A	N/A	N/A	9.29769			--	--	--	--	--	--			--	--	--	--	--	--			--	--	--	--	--	--	--			--
PF3D7_1474100	mitochondrial ribosomal protein L20 precursor, putative	N/A	--	--	--	GO:0006412	translation	GO:0006412	translation	9.29821			--	--	--	--	--	--			--	--	--	--	up_32H	--			--	--	--	--	--	--	--			--
PF3D7_0510400	PDCD2 domain-containing protein, putative	N/A	--	--	--	N/A	N/A	N/A	N/A	9.31701			--	down_3H	--	--	--	--			--	--	--	up_24H	--	--			--	--	--	--	--	--	--			--
PF3D7_1454200	conserved Plasmodium protein, unknown function	N/A	--	--	--	N/A	N/A	N/A	N/A	9.32177			--	--	--	--	--	--			--	--	--	--	--	--			--	--	--	--	--	--	--			--
PF3D7_0410400	exosome complex component RRP4	RRP4	--	--	--	GO:0006364	rRNA processing	N/A	N/A	9.33217			--	--	--	--	--	--			--	--	--	--	--	--			--	--	--	--	--	--	--			--
PF3D7_0411000	conserved Plasmodium protein, unknown function	N/A	--	--	--	N/A	N/A	N/A	N/A	9.33596			--	--	--	--	--	--			--	--	--	up_24H	--	--			--	--	--	--	--	--	--			--
PF3D7_1407100	rRNA 2'-O-methyltransferase fibrillarin, putative	NOP1	--	--	--	GO:0006364	rRNA processing	GO:0006364	rRNA processing	9.33963			--	--	--	up_24H	--	--			--	--	--	up_24H	--	--			--	--	--	--	--	--	--			--
PF3D7_1140700	conserved Plasmodium protein, unknown function	N/A	--	--	--	N/A	N/A	N/A	N/A	9.35985			--	--	--	--	--	--			--	--	--	--	--	--			--	--	up_16H	--	--	--	--			--
PF3D7_0621900	signal recognition particle subunit SRP68, putative	SRP68	--	--	--	N/A	N/A	N/A	N/A	9.36384			--	--	--	--	--	--			--	--	--	--	--	--			--	--	--	--	--	--	--			--
PF3D7_0213900	RTR1 domain-containing protein, putative	N/A	--	--	--	N/A	N/A	N/A	N/A	9.37483			--	--	--	--	--	--			--	--	--	--	--	--			--	--	--	--	--	--	--			--
PF3D7_1451900	ribosome biogenesis protein TSR1, putative	TSR1	--	--	--	N/A	N/A	GO:0042254	ribosome biogenesis	9.38493			--	--	--	--	--	--			--	--	--	up_24H	up_32H	up_48H			--	--	--	--	--	--	--			--
PF3D7_0314600	conserved protein, unknown function	N/A	--	--	--	N/A	N/A	N/A	N/A	9.38631			--	--	--	--	--	--			--	--	--	--	--	down_48H			--	--	--	--	--	--	--			--
PF3D7_0716100	protein SDA1, putative	SDA1	--	--	--	N/A	N/A	GO:0015031;GO:0042254	protein transport;ribosome biogenesis	9.39439			--	--	--	--	--	--			--	--	--	--	up_32H	--			--	--	--	--	--	--	--			--
PF3D7_0723500	dynactin subunit 5, putative	N/A	--	--	--	GO:0007018	microtubule-based movement	N/A	N/A	9.40619			--	--	--	--	--	--			--	--	--	--	--	--			--	--	--	--	--	--	--			--
PF3D7_1317900	nucleolar complex protein 4, putative	NOC4	--	--	--	GO:0042254	ribosome biogenesis	N/A	N/A	9.41841			--	--	--	--	--	--			--	--	--	--	--	--			--	--	--	--	--	--	--			--
PF3D7_0811500	histone-arginine methyltransferase CARM1, putative	CARM1	--	--	--	GO:0016571	histone methylation	N/A	N/A	9.43073			--	--	--	--	--	--			--	--	--	--	--	--			--	up_8H	--	--	--	--	--			--
PF3D7_1216200	glycerol-3-phosphate dehydrogenase [NAD(+)], putative	N/A	--	--	--	GO:0006072	glycerol-3-phosphate metabolic process	GO:0005975;GO:0046168;GO:0006072;GO:0055114	carbohydrate metabolic process;glycerol-3-phosphate catabolic process;glycerol-3-phosphate metabolic process;oxidation-reduction process	9.43565			--	--	--	--	--	--			--	--	--	--	--	--			--	--	--	--	--	--	--			--
PF3D7_0422200	erythrocyte membrane-associated antigen	N/A	--	--	--	N/A	N/A	N/A	N/A	9.44245			--	--	--	--	--	--			--	--	--	--	--	down_48H			--	--	--	--	--	--	--			--
PF3D7_0803100	U3 small nucleolar RNA-associated protein 14, putative	UTP14	--	--	--	N/A	N/A	N/A	N/A	9.44669			--	--	--	--	--	--			--	--	--	--	--	--			--	--	--	--	--	--	--			--
PF3D7_0808600	erythrocyte membrane protein 1, PfEMP1	VAR	--	--	--	GO:0020033;GO:0098609;GO:0020035;GO:0020013	antigenic variation;cell-cell adhesion;cytoadherence to microvasculature, mediated by symbiont protein;modulation by symbiont of host erythrocyte aggregation	GO:0009405	pathogenesis	9.45505			--	--	--	--	--	--			--	--	--	--	down_32H	down_48H			--	--	--	--	--	--	--			--
PF3D7_1315400	zinc finger (CCCH type) protein, putative	N/A	--	--	--	N/A	N/A	N/A	N/A	9.45696			--	--	--	--	--	--			--	--	--	--	--	--			--	--	--	--	--	--	--			--
PF3D7_1233400	conserved Plasmodium membrane protein, unknown function	N/A	--	--	--	N/A	N/A	N/A	N/A	9.46149			--	--	--	up_24H	--	--			--	--	--	up_24H	--	--			--	--	--	--	--	--	--			--
PF3D7_1313100	conserved Plasmodium protein, unknown function	N/A	--	--	--	N/A	N/A	N/A	N/A	9.46212			--	--	--	--	up_32H	--			--	down_3H	--	up_24H	--	--			--	--	--	up_24H	--	--	--			--
PF3D7_1251800	conserved Plasmodium protein, unknown function	N/A	--	--	--	N/A	N/A	N/A	N/A	9.48115			--	--	--	--	--	--			--	--	--	--	--	--			--	--	--	--	--	--	--			--
PF3D7_0827300	conserved Plasmodium protein, unknown function	N/A	--	--	--	N/A	N/A	N/A	N/A	9.48326			--	--	--	--	--	--			--	--	--	--	--	--			--	--	--	--	--	up_40H	--			--
PF3D7_1359500	conserved Plasmodium protein, unknown function	N/A	--	--	--	N/A	N/A	N/A	N/A	9.49418			--	--	--	--	--	--			--	--	--	--	--	--			--	--	--	--	--	--	--			--
PF3D7_0405000	ATP-dependent RNA helicase DDX51, putative	DDX51	--	--	--	GO:0016070	RNA metabolic process	N/A	N/A	9.5435			--	--	--	--	--	--			--	--	--	--	--	--			--	--	--	--	--	--	--			--
PF3D7_0814100	conserved Plasmodium protein, unknown function	N/A	--	--	--	N/A	N/A	N/A	N/A	9.54932			--	--	--	--	--	--			--	--	--	--	--	--			--	--	--	--	--	--	--			--
PF3D7_1009900	heptatricopeptide repeat-containing protein, putative	N/A	--	--	--	N/A	N/A	N/A	N/A	9.55486			--	--	--	--	--	--			--	up_3H	--	--	--	--			--	--	--	--	--	--	--			--
PF3D7_0213800	conserved protein, unknown function	N/A	--	--	--	N/A	N/A	N/A	N/A	9.55549			--	--	--	--	--	--			--	--	--	--	--	--			--	--	--	--	--	--	--			--
PF3D7_1340300	nucleolar complex protein 2, putative	N/A	--	--	--	N/A	N/A	N/A	N/A	9.56257			--	--	--	--	--	--			--	--	--	up_24H	up_32H	--			--	--	--	--	--	--	--			--
PF3D7_0804800	peptidyl-prolyl cis-trans isomerase	CYP24	Protein folding	Peptidyl prolyl isomerase	--	GO:0006457	protein folding	GO:0000413	protein peptidyl-prolyl isomerization	9.57562			--	--	--	--	--	--			--	--	--	--	up_32H	--			--	--	--	--	--	--	--			--
PF3D7_0322800	conserved Plasmodium protein, unknown function	N/A	--	--	--	N/A	N/A	N/A	N/A	9.57711			--	--	--	--	down_32H	--			--	--	--	--	--	--			--	--	--	--	--	--	--			--
PF3D7_1030700	RNA methyltransferase, putative	N/A	--	--	--	N/A	N/A	GO:0006396	RNA processing	9.57892			--	--	--	--	--	--			--	--	--	--	--	--			--	--	--	--	--	--	--			--
PF3D7_1251600	conserved Plasmodium protein, unknown function	N/A	--	--	--	N/A	N/A	N/A	N/A	9.58131			--	--	--	--	--	--			--	--	--	--	--	up_48H			--	--	--	--	--	--	--			--
PF3D7_1437800	trafficking protein particle complex subunit 5, putative	TRAPPC5	--	--	--	N/A	N/A	GO:0048193	Golgi vesicle transport	9.58969			--	--	--	--	--	--			--	--	--	--	--	--			--	--	--	--	--	--	--			--
PF3D7_1209200	U6 snRNA-associated Sm-like protein LSm7, putative	LSM7	--	--	--	GO:0000375;GO:0000398	RNA splicing, via transesterification reactions;mRNA splicing, via spliceosome	N/A	N/A	9.59266			--	--	--	--	--	--			--	--	--	--	up_32H	--			--	--	--	--	--	--	--			--
PF3D7_0528700	peptidyl-prolyl cis-trans isomerase	CYP23	--	--	--	GO:0006457	protein folding	GO:0000413	protein peptidyl-prolyl isomerization	9.59847			--	--	--	--	--	--			--	--	--	--	up_32H	up_48H			--	--	--	--	--	--	--			--
PF3D7_1349000	conserved Plasmodium protein, unknown function	N/A	--	--	--	N/A	N/A	N/A	N/A	9.60272			--	--	--	--	--	--			--	--	--	--	--	--			--	--	--	--	--	--	--			--
PF3D7_0709600	ribonucleases P/MRP protein subunit POP1, putative	POP1	--	--	--	N/A	N/A	GO:0001682	tRNA 5'-leader removal	9.60351			--	--	--	--	--	--			--	--	--	--	--	--			--	--	--	--	--	--	--			--
PF3D7_1408200	AP2 domain transcription factor AP2-G2, putative	ApiAP2	--	--	--	N/A	N/A	GO:0006355	regulation of transcription, DNA-templated	9.6054			--	--	--	--	--	--			--	--	--	up_24H	--	--			--	--	--	--	--	--	--			--
PF3D7_1351900	conserved protein, unknown function	N/A	--	--	--	N/A	N/A	N/A	N/A	9.60798			--	--	--	--	--	--			--	--	--	--	--	--			--	--	up_16H	--	--	--	--			--
PF3D7_0422600	conserved Plasmodium protein, unknown function	N/A	--	--	--	N/A	N/A	N/A	N/A	9.61827			--	--	--	--	--	--			--	--	--	--	--	--			--	down_8H	--	--	--	--	--			--
PF3D7_1211200	conserved Plasmodium protein, unknown function	N/A	--	--	--	N/A	N/A	N/A	N/A	9.6207			--	--	--	--	--	--			--	--	--	--	--	--			--	--	--	--	--	--	--			--
PF3D7_0216200	conserved Plasmodium protein, unknown function	N/A	--	--	--	N/A	N/A	N/A	N/A	9.62072			--	--	--	--	--	--			--	--	--	--	--	--			--	--	--	--	--	--	--			--
PF3D7_1355200	RAP protein, putative	N/A	--	--	--	N/A	N/A	N/A	N/A	9.63093			--	--	--	--	--	--			--	--	--	--	--	--			--	--	--	--	--	--	--			--
PF3D7_1149300	serine/threonine protein kinase, FIKK family	FIKK11	--	--	--	GO:0006468	protein phosphorylation	GO:0006468	protein phosphorylation	9.64012			--	--	--	--	--	--			--	--	--	--	--	--			--	--	--	--	--	--	--			--
PF3D7_0208200	KRR1 small subunit processome component, putative	KRR1	--	--	--	GO:0006364;GO:0042274	rRNA processing;ribosomal small subunit biogenesis	N/A	N/A	9.64415			--	--	--	--	--	--			--	--	--	--	--	--			--	--	--	--	--	--	--			--
PF3D7_1116700	dipeptidyl aminopeptidase 1	DPAP1	--	--	--	GO:0042493	response to drug	GO:0006508	proteolysis	9.65904			--	--	--	--	--	--			--	--	--	--	up_32H	--			--	--	--	--	--	--	--			--
PF3D7_0612800	6-cysteine protein	P12p	--	--	--	N/A	N/A	N/A	N/A	9.66339			--	--	--	--	--	--			--	--	--	--	up_32H	--			--	--	--	--	--	--	--			--
PF3D7_0511500	RNA pseudouridylate synthase, putative	N/A	--	--	--	N/A	N/A	GO:0009451;GO:0001522	RNA modification;pseudouridine synthesis	9.704			--	--	--	--	--	--			--	--	--	--	--	--			--	--	up_16H	--	--	--	--			--
PF3D7_0708300	EKC/KEOPS complex subunit BUD32	BUD32	--	--	--	N/A	N/A	GO:0006468	protein phosphorylation	9.70724			--	--	--	--	--	--			--	--	--	--	--	--			--	--	--	--	--	--	--			--
PF3D7_1461600	splicing factor 3B subunit 2, putative	SF3B2	--	--	--	GO:0000398	mRNA splicing, via spliceosome	N/A	N/A	9.71082			--	--	--	--	--	up_48H			--	--	--	--	up_32H	up_48H			--	--	--	up_24H	--	--	--			up_48H
PF3D7_0823100	RWD domain-containing protein, putative	N/A	--	--	--	N/A	N/A	N/A	N/A	9.71319			--	--	--	--	--	--			--	--	--	--	--	--			--	--	--	--	--	--	--			--
PF3D7_0705000	mRNA cap guanine-N7 methyltransferase, putative	N/A	--	--	--	GO:0006370	7-methylguanosine mRNA capping	N/A	N/A	9.71968			--	--	--	--	--	--			--	--	--	--	--	--			--	--	up_16H	--	--	--	--			--
PF3D7_1255200	erythrocyte membrane protein 1, PfEMP1	VAR	--	--	--	GO:0020033;GO:0098609;GO:0020035;GO:0020013	antigenic variation;cell-cell adhesion;cytoadherence to microvasculature, mediated by symbiont protein;modulation by symbiont of host erythrocyte aggregation	GO:0009405	pathogenesis	9.72138			--	--	--	--	--	--			--	--	--	--	--	--			--	--	--	--	--	--	--			--
PF3D7_1220100	pre-mRNA-processing factor 17, putative	PRP17	--	--	--	GO:0000350;GO:0000389	generation of catalytic spliceosome for second transesterification step;mRNA 3'-splice site recognition	N/A	N/A	9.72411			--	--	--	--	--	--			--	--	--	--	up_32H	up_48H			--	up_8H	--	--	--	--	--			--
PF3D7_1226700	U3 small nucleolar RNA-interacting protein 2, putative	RRP9	--	--	--	N/A	N/A	N/A	N/A	9.72448			--	--	--	--	--	--			--	--	--	up_24H	--	--			--	--	--	--	--	--	--			--
PF3D7_1014400	MO15-related protein kinase	MRK	--	--	--	GO:0006468;GO:0051726	protein phosphorylation;regulation of cell cycle	GO:0006468	protein phosphorylation	9.73132			--	--	--	--	--	--			--	--	--	--	--	--			--	--	--	--	--	--	--			--
PF3D7_1425900	conserved Plasmodium protein, unknown function	N/A	--	--	--	N/A	N/A	GO:0006260;GO:0006270;GO:0006275	DNA replication;DNA replication initiation;regulation of DNA replication	9.73132			--	--	--	--	--	--			--	--	--	--	--	--			--	--	--	--	--	--	--			--
PF3D7_0314500	conserved Plasmodium protein, unknown function	N/A	--	--	--	N/A	N/A	N/A	N/A	9.74124			--	--	--	--	--	--			--	--	--	--	--	--			--	--	--	--	--	--	--			--
PF3D7_0921800	ribosome production factor 1, putative	RPF1	--	--	--	GO:0000027	ribosomal large subunit assembly	N/A	N/A	9.74184			--	--	--	--	--	--			--	--	--	--	--	--			--	--	--	--	--	--	--			--
PF3D7_1148700	Plasmodium exported protein (PHISTc), unknown function	GEXP12	--	--	--	N/A	N/A	N/A	N/A	9.75655			--	--	--	--	--	--			--	--	--	--	--	--			--	--	--	--	--	--	--			--
PF3D7_0528800	nucleolar preribosomal GTPase, putative	N/A	--	--	--	N/A	N/A	N/A	N/A	9.75926			--	--	--	--	--	--			--	--	--	--	--	--			--	--	--	--	--	--	--			--
PF3D7_0710700	conserved Plasmodium protein, unknown function	N/A	--	--	--	N/A	N/A	N/A	N/A	9.77383			--	--	--	--	--	--			--	--	--	--	up_32H	--			--	--	--	--	--	--	--			--
PF3D7_1466700	60S ribosome subunit biogenesis protein NIP7, putative	NIP7	--	--	--	GO:0042273	ribosomal large subunit biogenesis	GO:0042255	ribosome assembly	9.78134			--	--	--	--	--	--			--	--	--	--	--	--			--	--	--	--	--	--	--			--
PF3D7_1372200	histidine-rich protein III	HRPIII	--	--	--	N/A	N/A	N/A	N/A	9.80128			--	--	--	--	--	--			--	--	--	--	--	--			--	--	up_16H	--	--	--	--			--
PF3D7_0516300	tRNA pseudouridine synthase, putative	N/A	--	--	--	N/A	N/A	GO:0009451;GO:0001522	RNA modification;pseudouridine synthesis	9.80351			--	--	--	--	--	--			--	--	--	--	--	--			--	--	--	--	--	--	--			--
PF3D7_0211100	conserved Plasmodium protein, unknown function	N/A	--	--	--	N/A	N/A	N/A	N/A	9.82907			--	--	--	--	--	--			--	--	--	--	--	--			--	--	--	--	--	--	--			--
PF3D7_0903400	ATP-dependent RNA helicase DDX60, putative	DDX60	--	--	--	N/A	N/A	N/A	N/A	9.8311			--	--	--	--	--	--			--	--	--	--	--	--			--	--	--	--	--	--	--			--
PF3D7_0917700	GPN-loop GTPase, putative	N/A	--	--	--	N/A	N/A	N/A	N/A	9.832			--	--	--	--	--	--			--	--	--	--	--	--			--	--	--	--	--	--	--			--
PF3D7_0914700	major facilitator superfamily-related transporter, putative	MFR4	--	--	--	N/A	N/A	GO:0055085	transmembrane transport	9.83204			--	--	--	--	--	--			--	--	--	--	up_32H	--			--	--	--	--	--	--	--			--
PF3D7_0418100	protein SOC1, putative	SOC1	--	--	--	N/A	N/A	N/A	N/A	9.83336			--	--	--	--	--	--			--	--	--	--	--	--			--	--	--	--	--	--	--			--
PF3D7_0824900	conserved Plasmodium protein, unknown function	N/A	--	--	--	N/A	N/A	N/A	N/A	9.84113			--	--	--	--	--	--			--	--	--	--	--	--			--	--	--	--	--	--	--			--
PF3D7_1413000	conserved Plasmodium protein, unknown function	N/A	--	--	--	N/A	N/A	N/A	N/A	9.8512			--	--	--	--	--	--			--	--	--	--	--	--			--	--	--	--	--	--	--			--
PF3D7_1458800	DNA-directed RNA polymerase III subunit RPC5, putative	N/A	--	--	--	N/A	N/A	GO:0006351	transcription, DNA-templated	9.85524			--	--	--	--	--	--			--	--	--	--	up_32H	--			--	--	up_16H	--	--	--	--			--
PF3D7_0806700	conserved Plasmodium membrane protein, unknown function	N/A	--	--	--	N/A	N/A	N/A	N/A	9.85816			--	--	--	--	--	--			--	--	--	--	up_32H	--			--	--	--	--	--	--	--			--
PF3D7_0403200	pre-mRNA splicing factor, putative	N/A	--	--	--	N/A	N/A	N/A	N/A	9.86783			--	--	--	--	--	--			--	--	--	--	--	--			--	--	up_16H	--	--	--	--			--
PF3D7_0906300	Maf-like protein, putative	N/A	--	--	--	N/A	N/A	N/A	N/A	9.87522			--	--	--	--	--	--			--	--	--	--	--	--			--	--	--	--	--	--	--			--
PF3D7_1029500	conserved Plasmodium protein, unknown function	N/A	--	--	--	N/A	N/A	N/A	N/A	9.88219			--	--	--	--	--	--			--	--	--	--	--	--			--	--	--	--	--	--	--			--
PF3D7_0719900	conserved Plasmodium membrane protein, unknown function	N/A	--	--	--	N/A	N/A	N/A	N/A	9.89864			--	up_3H	--	--	--	--			--	--	--	--	--	--			--	--	--	--	--	--	--			--
PF3D7_1247200	conserved protein, unknown function	N/A	--	--	--	N/A	N/A	N/A	N/A	9.90011			--	--	--	--	--	--			--	--	--	--	up_32H	--			--	--	--	--	--	--	--			--
PF3D7_0403300	conserved Plasmodium protein, unknown function	N/A	--	--	--	N/A	N/A	N/A	N/A	9.90792			--	--	--	--	--	--			--	--	--	--	--	--			--	--	--	--	--	--	--			--
PF3D7_0913000	conserved protein, unknown function	N/A	--	--	--	N/A	N/A	N/A	N/A	9.91505			--	--	--	--	--	--			--	--	up_6H	--	--	--			--	--	--	--	--	--	--			--
PF3D7_0526900	transmembrane emp24 domain-containing protein, putative	N/A	--	--	--	N/A	N/A	GO:0015031;GO:0016192	protein transport;vesicle-mediated transport	9.91826			--	--	--	--	--	--			--	--	--	--	--	--			--	--	--	--	--	--	--			--
PF3D7_1441100	conserved Plasmodium protein, unknown function	N/A	--	--	--	N/A	N/A	N/A	N/A	9.92014			--	--	--	--	--	--			--	--	--	--	--	--			--	--	--	--	--	--	--			--
PF3D7_0922100	ubiquitin-like protein, putative	N/A	--	--	--	N/A	N/A	N/A	N/A	9.92347			--	--	--	--	--	--			--	--	--	--	up_32H	--			--	--	--	--	--	--	--			--
PF3D7_1202000	ATP-dependent DNA/RNA helicase PSH2	PSH2	--	--	--	GO:0032508	DNA duplex unwinding	N/A	N/A	9.92536			--	--	--	--	--	--			--	--	--	--	--	--			--	--	--	--	--	--	--			--
PF3D7_0813400	conserved protein, unknown function	N/A	--	--	--	N/A	N/A	N/A	N/A	9.93913			--	--	--	--	--	--			--	--	--	up_24H	up_32H	--			--	--	--	--	--	--	--			--
PF3D7_0215600	conserved Plasmodium protein, unknown function	N/A	--	--	--	N/A	N/A	GO:0007155;GO:0006817	cell adhesion;phosphate ion transport	9.93913			--	--	--	--	--	--			--	--	--	--	--	--			--	--	--	--	--	--	--			--
PF3D7_1438000	eukaryotic translation initiation factor eIF2A, putative	N/A	--	--	--	N/A	N/A	GO:0006413	translational initiation	9.94067			--	--	--	--	--	--			--	--	--	--	--	--			--	--	--	--	--	--	--			--
PF3D7_1457100	conserved Plasmodium protein, unknown function	N/A	--	--	--	N/A	N/A	N/A	N/A	9.94452			--	--	--	--	--	--			--	--	--	--	--	--			--	--	--	--	--	--	--			--
PF3D7_0409300	methyltransferase, putative	N/A	--	--	--	N/A	N/A	GO:0008295	spermidine biosynthetic process	9.94885			--	--	--	--	--	--			--	--	--	up_24H	--	--			--	--	--	--	--	--	--			--
PF3D7_0514400	tRNA Phenylalanine	N/A	--	--	--	N/A	N/A	N/A	N/A	9.955			--	--	--	--	--	--			--	--	--	--	--	--			--	--	--	--	--	--	--			--
PF3D7_0918800	dihydrouridine synthase, putative	N/A	--	--	--	N/A	N/A	GO:0055114;GO:0008033	oxidation-reduction process;tRNA processing	9.96598			--	--	--	--	--	--			--	--	--	--	up_32H	--			--	--	--	--	--	--	--			--
PF3D7_1206600	DNA-directed RNA polymerase III subunit RPC2, putative	RPC2	--	--	--	GO:0006383	transcription by RNA polymerase III	GO:0006351	transcription, DNA-templated	9.97234			--	--	--	--	--	--			--	--	--	up_24H	--	--			--	up_8H	--	--	--	--	--			--
PF3D7_1134200	conserved Plasmodium protein, unknown function	N/A	--	--	--	N/A	N/A	N/A	N/A	9.97593			--	--	--	--	--	--			--	--	--	--	--	--			--	--	--	down_24H	--	--	--			--
PF3D7_0531400	conserved Plasmodium protein, unknown function	N/A	--	--	--	N/A	N/A	N/A	N/A	9.98054			--	--	--	--	--	--			--	--	--	--	up_32H	--			--	--	--	--	--	--	--			--
PF3D7_0527900	ATP-dependent RNA helicase DDX41, putative	DDX41	--	--	--	N/A	N/A	N/A	N/A	9.98119			--	--	--	--	--	--			--	--	--	--	--	--			--	--	--	--	--	--	--			--
PF3D7_1130600	methyltransferase, putative	N/A	--	--	--	N/A	N/A	GO:0008033	tRNA processing	9.99637			--	--	--	--	--	--			--	--	--	--	--	--			--	--	--	--	--	--	--			--
PF3D7_0923100	OTU domain-containing protein, putative	N/A	--	--	--	GO:0016579	protein deubiquitination	N/A	N/A	10.0017			--	--	--	--	--	--			--	--	--	--	--	--			--	--	--	--	--	--	--			--
PF3D7_1041300	erythrocyte membrane protein 1, PfEMP1	VAR	--	--	--	GO:0020033;GO:0098609;GO:0020035;GO:0020013	antigenic variation;cell-cell adhesion;cytoadherence to microvasculature, mediated by symbiont protein;modulation by symbiont of host erythrocyte aggregation	GO:0009405	pathogenesis	10.0111			--	--	--	--	--	--			--	--	--	--	--	--			--	--	--	--	down_32H	--	--			--
PF3D7_0306100	conserved Plasmodium protein, unknown function	N/A	--	--	--	N/A	N/A	N/A	N/A	10.0351			--	--	--	--	--	--			--	--	--	--	--	--			--	--	--	--	--	--	--			--
PF3D7_1357700	U3 small nucleolar RNA-associated protein 21, putative	UTP21	--	--	--	N/A	N/A	GO:0006364	rRNA processing	10.0363			down_0H	--	--	--	--	--			--	--	--	--	--	--			--	--	--	--	--	--	--			--
PF3D7_0214500	conserved Plasmodium protein, unknown function	N/A	--	--	--	N/A	N/A	N/A	N/A	10.0383			--	--	--	--	--	--			--	--	--	--	up_32H	--			--	--	--	down_24H	--	--	--			--
PF3D7_1327200	ribonuclease P protein subunit RPR2, putative	RPR2	--	--	--	N/A	N/A	N/A	N/A	10.0522			--	--	--	--	--	--			--	--	--	--	up_32H	--			--	--	--	--	--	--	--			--
PF3D7_1309000	conserved protein, unknown function	N/A	--	--	--	N/A	N/A	N/A	N/A	10.0546			--	--	--	--	--	--			--	--	down_6H	--	--	down_48H			--	--	--	--	--	--	--			--
PF3D7_0818700	DNA helicase, putative	N/A	--	--	--	N/A	N/A	N/A	N/A	10.0594			--	--	--	--	--	--			--	--	--	--	--	--			--	--	--	--	--	--	--			--
PF3D7_1447100	conserved Plasmodium protein, unknown function	N/A	--	--	--	N/A	N/A	N/A	N/A	10.0785			--	--	--	--	--	--			--	--	--	--	--	--			--	--	--	--	--	--	--			--
PF3D7_1126500	WD repeat-containing protein, putative	N/A	--	--	--	N/A	N/A	N/A	N/A	10.0852			--	--	--	--	--	--			--	--	--	--	--	--			--	--	--	--	--	--	--			--
PF3D7_0621500	ribonuclease P/MRP protein subunit RPP1, putative	RPP1	--	--	--	N/A	N/A	GO:0008033	tRNA processing	10.0953			--	--	--	--	--	--			--	--	--	--	--	--			--	--	--	--	down_32H	--	--			--
PF3D7_1320900	RNA-binding protein, putative	N/A	--	--	--	GO:0006457	protein folding	N/A	N/A	10.0955			--	--	--	--	--	--			--	--	--	--	--	--			--	--	--	--	--	--	--			--
PF3D7_1458900	golgi apparatus membrane protein TVP23, putative	TVP23	--	--	--	N/A	N/A	N/A	N/A	10.1017			--	--	--	--	--	--			--	--	--	--	--	--			--	--	--	--	--	--	--			--
PF3D7_1230500	WD repeat-containing protein, putative	N/A	--	--	--	N/A	N/A	N/A	N/A	10.1126			down_0H	--	--	--	--	--			--	--	--	--	--	--			--	--	--	--	down_32H	--	--			--
PF3D7_0917600	pre-mRNA-splicing factor ATP-dependent RNA helicase PRP43, putative	PRP43	--	--	--	N/A	N/A	N/A	N/A	10.1146			--	--	--	--	--	--			--	--	--	--	up_32H	--			--	--	down_16H	--	--	--	--			--
PF3D7_1017600	conserved Plasmodium protein, unknown function	N/A	--	--	--	N/A	N/A	N/A	N/A	10.1163			--	--	--	--	--	--			--	--	--	--	--	--			--	--	--	--	--	--	--			--
PF3D7_0727300	DNA (cytosine-5)-methyltransferase	DNMT	--	--	--	GO:0006306	DNA methylation	N/A	N/A	10.1183			--	--	--	--	--	--			--	--	--	--	--	--			--	--	--	--	--	--	--			--
PF3D7_0528600	conserved Plasmodium protein, unknown function	N/A	--	--	--	N/A	N/A	N/A	N/A	10.1206			--	--	--	--	--	--			--	--	--	--	--	--			--	--	--	--	--	--	--			--
PF3D7_0725200	mago nashi protein homologue, putative	N/A	--	--	--	GO:0007530	sex determination	N/A	N/A	10.1227			--	--	--	--	--	--			--	--	--	--	--	--			--	--	--	--	--	--	--			--
PF3D7_0313400	conserved Plasmodium protein, unknown function	N/A	--	--	--	N/A	N/A	N/A	N/A	10.1235			--	--	--	--	--	--			--	--	--	up_24H	--	--			--	--	--	--	--	--	--			--
PF3D7_0529600	tRNA Arginine	N/A	--	--	--	N/A	N/A	N/A	N/A	10.1256			--	--	--	--	--	--			--	--	--	--	--	--			--	--	--	--	--	--	--			--
PF3D7_1011200	BET1-like protein, putative, unspecified product	BET1	--	--	--	N/A	N/A	GO:0015031;GO:0016192	protein transport;vesicle-mediated transport	10.1294			--	--	--	--	--	--			--	--	--	up_24H	--	--			--	--	--	--	--	--	--			--
PF3D7_0404500	6-cysteine protein P52	P52	--	--	--	N/A	N/A	N/A	N/A	10.1407			--	--	--	--	--	--			--	--	--	--	--	--			--	--	--	--	--	--	--			--
PF3D7_1445400	protein serine/threonine kinase-1	CLK1	--	--	--	GO:0006468;GO:0045595	protein phosphorylation;regulation of cell differentiation	GO:0006468	protein phosphorylation	10.1536			--	--	--	--	--	--			--	--	--	--	--	--			--	--	--	--	--	--	--			--
PF3D7_1369100	conserved Plasmodium protein, unknown function	N/A	--	--	--	N/A	N/A	N/A	N/A	10.157			--	--	--	--	--	--			--	--	--	--	--	--			--	--	--	--	--	--	--			--
PF3D7_1367600	ribosome biogenesis protein MRT4, putative	N/A	--	--	--	GO:0000027;GO:0042273	ribosomal large subunit assembly;ribosomal large subunit biogenesis	GO:0042254	ribosome biogenesis	10.1614			--	--	--	--	--	--			--	--	--	--	--	--			--	--	--	--	--	--	--			--
PF3D7_0205500	DNA-directed RNA polymerase II 16 kDa subunit, putative	N/A	--	--	--	GO:0006366	transcription by RNA polymerase II	GO:0006352;GO:0044237	DNA-templated transcription, initiation;cellular metabolic process	10.1645			--	--	--	--	--	--			--	--	--	--	up_32H	--			--	--	--	--	--	--	--			--
PF3D7_1037700	enhancer of rudimentary homolog, putative	ERH	--	--	--	N/A	N/A	GO:0007049;GO:0045747;GO:0006221	cell cycle;positive regulation of Notch signaling pathway;pyrimidine nucleotide biosynthetic process	10.1767			--	--	--	--	--	--			--	--	--	--	--	--			--	--	--	--	--	--	--			--
PF3D7_0903800	LCCL domain-containing protein	CCp4	--	--	--	N/A	N/A	N/A	N/A	10.179			--	down_3H	down_6H	--	--	--			--	--	--	--	--	--			--	--	--	--	--	--	--			--
PF3D7_1202800	DNA/RNA-binding protein, putative	N/A	--	--	--	N/A	N/A	N/A	N/A	10.1851			--	--	--	--	--	--			--	--	--	--	--	--			--	--	--	--	--	--	--			--
PF3D7_1032900	RNA polymerase II-associated protein 1, putative	N/A	--	--	--	N/A	N/A	GO:0006508	proteolysis	10.1978			--	--	--	--	--	--			--	--	--	--	up_32H	up_48H			--	--	--	--	--	--	--			--
PF3D7_1324000	conserved Plasmodium protein, unknown function	N/A	--	--	--	N/A	N/A	GO:0006529;GO:0006541	asparagine biosynthetic process;glutamine metabolic process	10.1979			--	--	--	--	--	down_48H			--	--	--	--	up_32H	--			--	down_8H	--	--	--	--	--			--
PF3D7_0504700	centrosomal protein CEP120, putative	CEP120	--	--	--	N/A	N/A	N/A	N/A	10.2055			--	--	--	--	--	--			--	--	--	--	--	--			--	--	--	up_24H	--	--	--			--
PF3D7_1473700	nucleoporin NUP116/NSP116, putative	NUP116	--	--	--	GO:0006606	protein import into nucleus	N/A	N/A	10.2551			--	--	up_6H	--	--	--			--	--	down_6H	--	--	down_48H			--	--	up_16H	up_24H	--	--	--			--
PF3D7_0417400	conserved Plasmodium protein, unknown function	N/A	--	--	--	N/A	N/A	N/A	N/A	10.2615			--	--	--	--	--	--			--	--	--	--	--	--			--	--	--	--	--	--	--			--
PF3D7_0723600	proteasome assembly chaperone 4, putative	N/A	--	--	--	N/A	N/A	GO:0043248	proteasome assembly	10.263			--	--	--	--	--	--			--	--	--	--	up_32H	--			--	--	--	--	--	up_40H	--			--
PF3D7_1238300	pre-mRNA-splicing factor CWC22, putative	CWC22	--	--	--	GO:0000398	mRNA splicing, via spliceosome	N/A	N/A	10.2707			--	--	--	--	--	--			--	--	--	--	up_32H	--			--	--	--	--	--	--	--			--
PF3D7_1309300	U4/U6 small nuclear ribonucleoprotein PRP3, putative	PRPF3	--	--	--	GO:0000398	mRNA splicing, via spliceosome	N/A	N/A	10.2881			--	--	--	--	--	--			--	--	--	--	--	--			--	--	--	--	--	--	--			--
PF3D7_1434500	dynein-related AAA-type ATPase, putative	N/A	--	--	--	N/A	N/A	N/A	N/A	10.2921			--	--	--	--	--	--			--	--	--	up_24H	up_32H	--			--	--	up_16H	--	--	--	--			--
PF3D7_0923000	DNA-directed RNA polymerase II subunit RPB3, putative	RPB3	--	--	--	N/A	N/A	GO:0006351	transcription, DNA-templated	10.301			--	--	--	--	--	--			--	--	--	--	--	--			--	--	--	--	--	--	--			--
PF3D7_1150100	rifin, pseudogene	RIF	--	--	--	N/A	N/A	N/A	N/A	10.3269			--	--	--	--	--	--			--	--	--	--	--	--			--	--	--	--	--	--	--			--
PF3D7_0715000	4-nitrophenylphosphatase	PNPase	--	--	--	GO:0008152	metabolic process	GO:0008152	metabolic process	10.3477			--	--	--	--	--	--			--	--	--	--	up_32H	--			--	--	--	--	--	--	--			--
PF3D7_1315800	transcription factor MYB1	MYB1	--	--	--	GO:0006355	regulation of transcription, DNA-templated	N/A	N/A	10.3491			--	--	--	--	--	--			--	--	--	--	--	--			--	--	--	--	--	--	--			--
PF3D7_1128300	ATP-dependent 6-phosphofructokinase	PFK11	--	--	--	N/A	N/A	GO:0006096	glycolytic process	10.353			--	--	--	--	--	--			--	--	--	--	--	--			--	--	--	--	down_32H	--	--			--
PF3D7_1469100	conserved Plasmodium protein, unknown function	N/A	--	--	--	N/A	N/A	N/A	N/A	10.3595			--	--	--	--	--	--			--	--	--	--	--	--			--	--	--	--	--	--	--			--
PF3D7_1445900	ATP-dependent RNA helicase DDX5, putative	DDX5	--	--	--	N/A	N/A	N/A	N/A	10.3638			--	--	--	--	--	--			down_0H	--	--	--	up_32H	--			--	--	--	--	--	--	--			--
PF3D7_0108300	conserved Plasmodium protein, unknown function	ARP	--	--	--	N/A	N/A	N/A	N/A	10.3805			--	--	--	--	--	--			--	--	--	--	--	--			--	--	--	--	--	--	--			--
PF3D7_1338800	CPW-WPC family protein	N/A	--	--	--	N/A	N/A	N/A	N/A	10.3822			--	--	--	--	--	--			--	--	--	--	up_32H	--			--	--	--	--	--	--	--			--
PF3D7_0902600	serine/threonine protein kinase, FIKK family	FIKK9.7	--	--	--	N/A	N/A	GO:0006468	protein phosphorylation	10.3843			--	--	--	--	--	--			--	--	--	--	--	--			--	--	--	--	--	--	--			--
PF3D7_0520600	bis(5'-nucleosyl)-tetraphosphatase [asymmetrical]	Ap4AH	--	--	--	N/A	N/A	N/A	N/A	10.3853			--	--	--	--	--	--			--	--	--	--	up_32H	--			--	--	--	--	--	--	--			--
PF3D7_1332400	nucleotidyltransferase, putative	N/A	--	--	--	N/A	N/A	N/A	N/A	10.4011			--	down_3H	--	--	--	--			down_0H	--	--	--	up_32H	--			--	--	--	--	--	--	--			--
PF3D7_0822800	U5 small nuclear ribonucleoprotein 40 kDa protein, putative	SNRNP40	--	--	--	GO:0000375	RNA splicing, via transesterification reactions	N/A	N/A	10.4115			--	--	--	--	--	--			--	--	--	--	--	--			--	--	--	--	--	--	--			--
PF3D7_0614400	pre-mRNA-splicing factor CWF7, putative	CWF7	--	--	--	GO:0006397	mRNA processing	GO:0008380;GO:0006397	RNA splicing;mRNA processing	10.4149			--	--	--	--	--	--			--	--	--	--	--	--			--	--	--	--	--	--	--			--
PF3D7_0407100	methyltransferase, putative	N/A	--	--	--	N/A	N/A	GO:0008152	metabolic process	10.4163			--	--	--	--	--	--			--	--	--	--	--	--			--	--	--	--	--	--	--			--
PF3D7_0729400	ribosome biogenesis protein BRX1, putative	N/A	--	--	--	GO:0000027	ribosomal large subunit assembly	N/A	N/A	10.4188			--	--	--	--	--	--			--	--	--	up_24H	up_32H	--			--	--	--	--	--	--	--			--
PF3D7_0920800	inosine-5'-monophosphate dehydrogenase	IMPDH	--	--	--	N/A	N/A	GO:0055114;GO:0006164	oxidation-reduction process;purine nucleotide biosynthetic process	10.4364			--	--	--	--	--	--			--	--	--	--	--	--			--	--	--	--	--	--	--			--
PF3D7_0616300	conserved Plasmodium protein, unknown function	N/A	--	--	--	N/A	N/A	N/A	N/A	10.4379			--	--	--	--	--	--			--	--	--	--	--	--			--	--	--	--	--	--	--			--
PF3D7_1465600	conserved Plasmodium protein, unknown function	N/A	--	--	--	N/A	N/A	N/A	N/A	10.443			--	--	--	--	--	--			--	--	--	--	--	--			--	--	--	--	--	--	--			--
PF3D7_1466600	enkurin domain-containing protein, putative	N/A	--	--	--	N/A	N/A	N/A	N/A	10.4462			--	--	--	--	--	--			--	--	--	--	--	--			--	--	--	down_24H	--	--	--			--
PF3D7_1229000	conserved Plasmodium membrane protein, unknown function	N/A	--	--	--	N/A	N/A	N/A	N/A	10.4482			--	--	down_6H	--	--	--			--	--	--	--	up_32H	--			--	--	--	--	--	--	--			--
PF3D7_1401300	epoxide hydrolase 2	EH2	--	--	--	N/A	N/A	N/A	N/A	10.4523			--	--	--	--	--	--			--	up_3H	up_6H	--	--	--			--	--	--	--	--	--	--			--
PF3D7_0707900	ribosomal protein S8e, putative	N/A	--	--	--	N/A	N/A	N/A	N/A	10.4603			--	--	--	--	--	up_48H			--	--	--	--	--	--			--	--	--	--	--	--	--			--
PF3D7_0905800	conserved Plasmodium protein, unknown function	N/A	--	--	--	N/A	N/A	GO:0006354;GO:0006357	DNA-templated transcription, elongation;regulation of transcription by RNA polymerase II	10.4618			--	--	--	--	--	--			--	--	--	--	--	--			down_0H	--	--	--	--	--	--			--
PF3D7_0824800	conserved Plasmodium membrane protein, unknown function	N/A	--	--	--	N/A	N/A	N/A	N/A	10.4678			--	--	--	--	--	--			--	--	--	--	up_32H	--			--	--	--	--	--	--	--			--
PF3D7_0512300	CDK-activating kinase assembly factor MAT1	MAT1	--	--	--	GO:0032147	activation of protein kinase activity	N/A	N/A	10.4733			--	--	--	--	--	--			--	--	--	--	--	--			--	--	--	--	--	--	--			--
PF3D7_0928300	conserved Plasmodium protein, unknown function	N/A	--	--	--	N/A	N/A	N/A	N/A	10.4832			--	--	down_6H	--	--	--			--	--	down_6H	--	--	--			--	--	down_16H	--	--	--	--			--
PF3D7_1134500	alpha/beta hydrolase, putative	N/A	--	--	--	N/A	N/A	N/A	N/A	10.4885			--	down_3H	down_6H	down_24H	--	--			--	--	--	--	--	--			--	--	--	--	--	down_40H	--			--
PF3D7_0916600	methyltransferase, putative	N/A	--	--	--	N/A	N/A	GO:0006744	ubiquinone biosynthetic process	10.496			--	--	--	--	--	--			--	--	--	--	--	--			--	--	--	--	--	down_40H	--			--
PF3D7_1007600	conserved protein, unknown function	N/A	--	--	--	N/A	N/A	N/A	N/A	10.502			--	up_3H	--	up_24H	up_32H	--			--	--	--	--	--	--			--	--	--	--	--	--	--			--
PF3D7_0622200	radical SAM protein, putative	N/A	--	--	--	N/A	N/A	GO:0006400	tRNA modification	10.5162			--	--	--	--	--	--			--	--	--	--	--	--			--	--	--	--	--	--	--			--
PF3D7_1417500	H/ACA ribonucleoprotein complex subunit 4, putative	CBF5	--	--	--	N/A	N/A	GO:0009451;GO:0006396;GO:0001522	RNA modification;RNA processing;pseudouridine synthesis	10.5309			--	--	--	--	--	--			--	--	--	--	up_32H	--			--	--	--	--	--	--	--			--
PF3D7_0317700	CPSF (cleavage and polyadenylation specific factor), subunit A, putative	N/A	--	--	--	N/A	N/A	N/A	N/A	10.5354			--	--	--	--	--	--			--	--	--	--	--	--			--	--	--	--	--	--	--			--
PF3D7_1474700	protein kinase, putative	N/A	--	--	--	N/A	N/A	GO:0006468	protein phosphorylation	10.5377			--	--	--	down_24H	--	--			--	--	--	--	--	--			--	--	down_16H	--	down_32H	--	--			--
PF3D7_0921200	conserved Plasmodium membrane protein, unknown function	N/A	--	--	--	N/A	N/A	N/A	N/A	10.5533			--	--	down_6H	--	--	--			--	--	--	--	up_32H	--			--	--	--	--	--	--	--			--
PF3D7_1244200	RNA polymerase II transcription factor B subunit 2, putative	TFB2	--	--	--	GO:0006366	transcription by RNA polymerase II	GO:0006289	nucleotide-excision repair	10.5557			--	--	--	--	--	--			--	--	down_6H	--	--	--			--	up_8H	--	--	--	--	--			--
PF3D7_0909400	exoribonuclease, putative	N/A	--	--	--	N/A	N/A	GO:0006139	nucleobase-containing compound metabolic process	10.5715			--	--	--	--	--	--			--	--	--	--	up_32H	--			--	--	--	--	--	--	--			--
PF3D7_1111000	tRNA m5C-methyltransferase, putative	N/A	--	--	--	N/A	N/A	GO:0006364	rRNA processing	10.5874			--	--	--	--	--	--			--	--	--	--	up_32H	--			--	--	--	--	--	--	--			--
PF3D7_1028400	nucleolar preribosomal assembly protein, putative	N/A	--	--	--	N/A	N/A	N/A	N/A	10.5878			--	--	--	--	--	--			--	--	--	--	--	--			--	--	--	--	--	--	--			--
PF3D7_1445100	histidine--tRNA ligase, putative	N/A	--	--	--	GO:0006427;GO:0006418	histidyl-tRNA aminoacylation;tRNA aminoacylation for protein translation	N/A	N/A	10.5904			--	--	--	--	--	--			--	--	--	--	--	--			--	--	--	--	--	--	--			--
PF3D7_1442300	tRNA import protein tRIP	tRIP	--	--	--	N/A	N/A	N/A	N/A	10.5991			--	--	--	--	--	--			--	--	--	--	--	--			up_0H	--	--	--	--	--	--			--
PF3D7_0105600	conserved Plasmodium protein, unknown function	N/A	--	--	--	N/A	N/A	GO:0032259;GO:0006364	methylation;rRNA processing	10.6038			--	--	--	--	--	--			--	--	--	--	--	--			--	--	--	--	--	--	--			--
PF3D7_1121700	protein GCN20	GCN20	--	--	--	GO:0006417;GO:0006810	regulation of translation;transport	N/A	N/A	10.6095			--	--	--	--	--	--			--	--	--	--	--	--			--	--	--	--	--	--	--			--
PF3D7_1319300	tRNA (guanine(26)-N(2))-dimethyltransferase, putative	TRM1	--	--	--	GO:0030488	tRNA methylation	GO:0008033	tRNA processing	10.6106			--	--	--	--	--	--			--	--	--	--	--	--			--	--	--	--	--	--	--			--
PF3D7_0626200	conserved Plasmodium protein, unknown function	N/A	--	--	--	N/A	N/A	N/A	N/A	10.612			--	--	--	--	--	--			--	--	--	--	--	--			--	--	--	--	--	--	--			--
PF3D7_0628600	DNA methyltransferase 1-associated protein 1, putative	N/A	--	--	--	N/A	N/A	N/A	N/A	10.6265			--	--	--	--	--	--			--	--	--	--	--	--			--	--	down_16H	down_24H	--	--	--			--
PF3D7_1034300	thioredoxin-like associated protein 2, putative	TLAP2	--	--	--	N/A	N/A	N/A	N/A	10.6274			--	--	--	--	--	--			--	--	--	--	--	--			--	--	--	--	--	--	--			--
PF3D7_1120000	conserved protein, unknown function	N/A	--	--	--	N/A	N/A	N/A	N/A	10.6319			--	--	--	--	--	--			--	--	--	--	up_32H	--			--	--	--	--	--	--	--			--
PF3D7_0932900	conserved Plasmodium protein, unknown function	N/A	--	--	--	N/A	N/A	N/A	N/A	10.6527			--	--	--	--	--	--			--	--	--	--	--	--			--	--	--	--	--	--	--			--
PF3D7_1351100	conserved protein, unknown function	N/A	--	--	--	N/A	N/A	N/A	N/A	10.6702			--	--	--	--	--	--			--	--	--	--	--	--			--	--	--	--	--	--	--			--
PF3D7_1369200	conserved Plasmodium protein, unknown function	N/A	--	--	--	N/A	N/A	N/A	N/A	10.6887			down_0H	--	--	--	--	--			--	--	--	--	--	--			--	up_8H	--	--	--	--	--			--
PF3D7_1442600	TRAP-like protein	TREP	--	--	--	N/A	N/A	N/A	N/A	10.6916			--	--	--	--	--	--			--	--	--	--	--	--			--	--	--	--	--	--	--			--
PF3D7_1420000	splicing factor 3B subunit 4, putative	SF3B4	--	--	--	GO:0008380;GO:0000375;GO:0000398	RNA splicing;RNA splicing, via transesterification reactions;mRNA splicing, via spliceosome	N/A	N/A	10.6942			--	--	--	--	--	--			--	--	--	--	--	--			--	--	--	--	--	--	--			--
PF3D7_0505000	MMS19-like protein, putative	N/A	--	--	--	N/A	N/A	N/A	N/A	10.6957			--	--	--	--	--	--			--	--	--	--	--	--			--	--	--	--	--	--	--			--
PF3D7_0711700	erythrocyte membrane protein 1, PfEMP1	VAR	--	--	--	GO:0020033;GO:0098609;GO:0020035;GO:0020013	antigenic variation;cell-cell adhesion;cytoadherence to microvasculature, mediated by symbiont protein;modulation by symbiont of host erythrocyte aggregation	GO:0009405	pathogenesis	10.6963			--	--	--	--	--	--			--	--	--	--	--	--			--	--	--	--	--	--	--			--
PF3D7_0830800	surface-associated interspersed protein 8.2 (SURFIN 8.2)	SURF8.2	--	--	--	N/A	N/A	N/A	N/A	10.6981			--	--	--	--	--	--			--	--	--	--	--	--			--	--	--	--	--	--	--			--
PF3D7_1348300	elongation factor Tu, putative	N/A	--	--	--	GO:0006414	translational elongation	N/A	N/A	10.6995			--	--	--	--	--	--			--	--	--	--	--	--			--	--	--	--	--	--	--			--
PF3D7_1405000	conserved Plasmodium protein, unknown function	N/A	--	--	--	N/A	N/A	N/A	N/A	10.7005			--	--	--	--	--	--			--	--	--	--	--	--			--	--	--	--	--	--	--			--
PF3D7_1137100	mitochondrial ribosomal protein S9 precursor, putative	N/A	--	--	--	GO:0006412	translation	GO:0006412	translation	10.7042			--	--	--	--	--	--			--	--	--	--	--	--			--	--	--	--	--	--	--			--
PF3D7_0610800	transketolase	TK	--	--	--	GO:0006098	pentose-phosphate shunt	GO:0008152	metabolic process	10.7131			--	--	--	--	--	--			--	--	--	--	--	--			--	--	--	--	--	--	--			--
PF3D7_0308900	splicing factor 3B subunit 1, putative	SF3B1	--	--	--	GO:0000398	mRNA splicing, via spliceosome	N/A	N/A	10.718			--	--	--	--	--	--			--	--	--	up_24H	--	--			--	--	--	--	--	up_40H	--			--
PF3D7_1469300	pre-rRNA-processing protein PNO1, putative	PNO1	--	--	--	N/A	N/A	N/A	N/A	10.7208			--	--	--	--	--	--			--	--	--	--	up_32H	--			--	--	--	--	--	--	--			--
PF3D7_0703700	conserved protein, unknown function	N/A	--	--	--	N/A	N/A	N/A	N/A	10.7231			--	--	--	--	--	--			--	--	--	--	--	--			--	--	--	--	--	--	--			--
PF3D7_1135300	conserved Plasmodium membrane protein, unknown function	N/A	--	--	--	N/A	N/A	N/A	N/A	10.7282			--	--	--	--	--	--			down_0H	--	--	--	--	--			--	--	--	--	--	--	--			--
PF3D7_0518500	ATP-dependent RNA helicase DDX23, putative	DDX23	--	--	--	N/A	N/A	N/A	N/A	10.7316			--	--	--	--	--	--			--	--	--	--	--	--			--	up_8H	--	--	--	--	--			--
PF3D7_0829100	coiled-coil domain-containing protein 124, putative	CCDC124	--	--	--	N/A	N/A	N/A	N/A	10.7382			--	--	--	--	--	--			--	--	--	--	--	--			--	--	--	--	--	--	--			--
PF3D7_1128500	Fe-S cluster assembly protein, putative	N/A	--	--	--	N/A	N/A	N/A	N/A	10.7525			--	--	--	--	--	--			--	--	--	--	--	--			--	--	--	--	--	--	--			--
PF3D7_1340100	exosome complex component RRP42, putative	RRP42	--	--	--	GO:0016075	rRNA catabolic process	N/A	N/A	10.765			--	down_3H	--	--	--	--			--	--	--	--	--	--			--	--	--	--	--	--	--			--
PF3D7_0508700	pre-mRNA-processing ATP-dependent RNA helicase PRP5, putative	PRP5	--	--	--	N/A	N/A	N/A	N/A	10.7653			--	--	--	--	--	--			--	--	--	--	--	--			--	--	--	--	--	--	--			--
PF3D7_1445200	ATP-dependent RNA helicase MAK5, putative	MAK5	--	--	--	GO:0042273	ribosomal large subunit biogenesis	N/A	N/A	10.771			--	--	--	--	--	--			--	--	--	--	--	--			--	--	--	--	--	--	--			--
PF3D7_1365000	conserved Plasmodium protein, unknown function	N/A	--	--	--	N/A	N/A	N/A	N/A	10.7761			--	--	--	--	--	--			--	--	--	--	--	--			--	--	--	--	--	--	--			--
PF3D7_0721300	ATP-dependent RNA helicase DBP7, putative	DBP7	--	--	--	GO:0016070	RNA metabolic process	N/A	N/A	10.7761			--	--	--	--	--	--			--	--	--	--	--	--			--	--	--	--	--	--	--			--
PF3D7_1107700	pescadillo homolog	PES	--	--	--	GO:0051726;GO:0042254	regulation of cell cycle;ribosome biogenesis	GO:0042254	ribosome biogenesis	10.7794			--	--	--	--	--	--			--	--	--	--	--	--			--	--	--	--	--	--	--			--
PF3D7_1224300	polyadenylate-binding protein 1, putative	PABP1	--	--	--	N/A	N/A	N/A	N/A	10.7801			--	--	--	--	--	--			--	--	--	--	--	--			--	--	--	--	--	--	--			--
PF3D7_1018700	conserved Plasmodium protein, unknown function	N/A	--	--	--	N/A	N/A	N/A	N/A	10.7919			--	--	--	--	--	--			--	--	--	--	--	--			--	--	--	--	--	--	--			--
PF3D7_0623600	transcription or splicing factor-like protein, putative	N/A	--	--	--	GO:0008380;GO:0000375	RNA splicing;RNA splicing, via transesterification reactions	N/A	N/A	10.7928			--	--	--	--	--	--			--	--	--	--	--	--			--	--	--	--	--	--	--			--
PF3D7_1215100	SUN domain-containing protein, putative	N/A	--	--	--	N/A	N/A	N/A	N/A	10.7953			--	--	--	--	--	--			--	--	--	--	--	--			--	--	--	--	--	up_40H	--			--
PF3D7_1408500	conserved Plasmodium protein, unknown function	N/A	--	--	--	N/A	N/A	N/A	N/A	10.8039			--	--	--	--	--	--			--	--	--	--	--	--			--	--	--	--	--	--	--			--
PF3D7_0729300	60S ribosomal export protein NMD3, putative	NMD3	--	--	--	GO:0000027;GO:0042273;GO:0000055	ribosomal large subunit assembly;ribosomal large subunit biogenesis;ribosomal large subunit export from nucleus	N/A	N/A	10.8051			--	--	--	--	--	--			--	--	--	up_24H	--	--			--	--	--	--	--	--	--			--
PF3D7_0502800	DnaJ protein, putative	N/A	Hsp40	J domain protein	--	N/A	N/A	N/A	N/A	10.8101			--	--	--	--	--	--			--	--	--	--	up_32H	--			--	down_8H	--	--	--	--	--			--
PF3D7_1123900	13 kDa ribonucleoprotein-associated protein, putative	SNU13	--	--	--	GO:0000398	mRNA splicing, via spliceosome	N/A	N/A	10.8117			--	--	--	--	--	--			--	--	--	--	up_32H	--			--	--	--	--	--	--	--			--
PF3D7_1454000	RNA-binding protein, putative	N/A	--	--	--	N/A	N/A	N/A	N/A	10.8241			--	--	--	--	--	--			down_0H	--	--	--	--	--			--	--	up_16H	--	--	--	--			--
PF3D7_1353400	Ran-binding protein, putative	N/A	--	--	--	N/A	N/A	N/A	N/A	10.8405			--	--	--	--	--	--			--	--	--	--	--	--			--	--	--	--	--	--	--			--
PF3D7_0826100	HECT-like E3 ubiquitin ligase, putative	HEUL	--	--	--	GO:0016049;GO:0009405;GO:0006511	cell growth;pathogenesis;ubiquitin-dependent protein catabolic process	N/A	N/A	10.8428			--	--	--	--	--	--			--	--	--	--	--	--			--	--	--	--	--	--	--			--
PF3D7_0322400	regulator of initiation factor 2 (eIF2)	N/A	--	--	--	N/A	N/A	GO:0007049	cell cycle	10.8504			--	--	--	--	--	--			--	--	--	--	--	--			--	--	--	--	--	--	--			--
PF3D7_1230800	pre-mRNA-splicing regulator, putative	N/A	--	--	--	N/A	N/A	GO:0080009	mRNA methylation	10.8744			--	--	--	--	--	--			--	up_3H	--	--	--	--			--	--	--	--	--	--	--			--
PF3D7_1340500	conserved Plasmodium protein, unknown function	N/A	--	--	--	N/A	N/A	N/A	N/A	10.886			--	--	--	--	--	--			--	--	--	--	--	--			--	--	--	--	--	up_40H	--			--
PF3D7_0908600	ribosomal RNA methyltransferase, putative	N/A	--	--	--	N/A	N/A	GO:0032259	methylation	10.8975			--	--	--	--	--	--			--	--	--	--	--	--			--	--	--	--	--	--	--			--
PF3D7_1027400	DNA-directed RNA polymerase II subunit RPB7, putative	RPB7	--	--	--	GO:0006367	transcription initiation from RNA polymerase II promoter	GO:0006351	transcription, DNA-templated	10.899			--	--	--	--	--	--			--	--	--	--	--	--			--	--	--	--	--	--	--			--
PF3D7_0610700	conserved Plasmodium protein, unknown function	N/A	--	--	--	N/A	N/A	N/A	N/A	10.9045			down_0H	--	--	--	--	--			--	--	--	--	up_32H	--			--	--	--	--	--	--	--			--
PF3D7_1033000	heptatricopeptide repeat-containing protein HPR1, putative	HPR1	--	--	--	N/A	N/A	N/A	N/A	10.9047			--	--	--	--	--	--			--	--	--	--	--	--			--	--	--	--	--	--	--			--
PF3D7_0910300	conserved protein, unknown function	N/A	--	--	--	N/A	N/A	N/A	N/A	10.9085			--	--	--	--	--	--			--	--	--	--	--	--			--	--	--	down_24H	--	--	--			--
PF3D7_1405500	COBW domain-containing protein 1, putative	CBWD1	--	--	--	N/A	N/A	N/A	N/A	10.9182			--	down_3H	--	--	--	--			--	--	--	--	--	--			--	--	--	--	--	--	--			--
PF3D7_0306700	ER membrane protein complex subunit 5, putative	EMC5	--	--	--	GO:0034975	protein folding in endoplasmic reticulum	N/A	N/A	10.9209			--	--	--	--	--	--			--	--	--	--	--	--			--	--	--	--	--	--	--			--
PF3D7_0500100	erythrocyte membrane protein 1, PfEMP1	VAR	--	--	--	GO:0020033;GO:0098609;GO:0020035;GO:0020013	antigenic variation;cell-cell adhesion;cytoadherence to microvasculature, mediated by symbiont protein;modulation by symbiont of host erythrocyte aggregation	GO:0009405	pathogenesis	10.9267			--	--	--	--	--	--			--	--	--	--	--	--			--	--	--	up_24H	--	--	--			--
PF3D7_1415800	ribosomal RNA small subunit methyltransferase A1	KsgA1	--	--	--	N/A	N/A	GO:0000154;GO:0006364	rRNA modification;rRNA processing	10.9333			--	--	--	--	--	--			--	--	--	--	--	--			--	--	--	--	--	--	--			--
PF3D7_0524900	S-adenosyl-L-methionine-dependent tRNA 4-demethylwyosine synthase, putative	TYW1	--	--	--	GO:0031591	wybutosine biosynthetic process	N/A	N/A	10.9405			--	--	--	--	--	--			--	--	--	up_24H	up_32H	--			--	up_8H	--	down_24H	--	--	--			--
PF3D7_1412600	deoxyhypusine synthase	DHS	--	--	--	N/A	N/A	GO:0008612	peptidyl-lysine modification to peptidyl-hypusine	10.9442			--	--	--	--	--	--			--	--	--	--	up_32H	--			--	--	--	--	--	--	--			--
PF3D7_1359300	exosome complex exonuclease RRP44	DIS3	--	--	--	N/A	N/A	N/A	N/A	10.9547			--	--	--	--	--	--			--	--	--	--	--	--			--	--	--	--	--	--	--			--
PF3D7_0706500	conserved Plasmodium protein, unknown function	N/A	--	--	--	N/A	N/A	GO:0006412	translation	10.9547			--	--	--	--	--	--			--	--	--	--	--	up_48H			--	--	--	up_24H	--	--	--			--
PF3D7_1369900	tRNA Tryptophan	N/A	--	--	--	N/A	N/A	N/A	N/A	10.9593			--	--	--	--	--	--			--	--	--	--	up_32H	--			--	--	--	--	--	--	--			--
PF3D7_1323900	protein BCP1, putative	N/A	--	--	--	N/A	N/A	N/A	N/A	10.9617			--	--	--	--	--	--			--	--	--	--	--	--			--	down_8H	--	--	--	--	--			--
PF3D7_1315900	exportin-T, putative	N/A	--	--	--	GO:0006409	tRNA export from nucleus	N/A	N/A	10.9633			--	--	--	--	--	--			--	--	--	--	--	--			--	--	--	--	--	--	--			--
PF3D7_0223500	erythrocyte membrane protein 1, PfEMP1	VAR	--	--	--	GO:0020033;GO:0098609;GO:0020035;GO:0020013	antigenic variation;cell-cell adhesion;cytoadherence to microvasculature, mediated by symbiont protein;modulation by symbiont of host erythrocyte aggregation	GO:0009405	pathogenesis	10.9744			--	--	--	down_24H	--	--			--	--	--	--	--	--			--	--	--	--	--	--	--			--
PF3D7_1143300	DNA-directed RNA polymerases I and III subunit RPAC1, putative	RPC40	--	--	--	GO:0042797;GO:0006360	tRNA transcription by RNA polymerase III;transcription by RNA polymerase I	GO:0006351	transcription, DNA-templated	10.9818			--	--	--	--	--	--			--	--	--	--	--	--			--	--	--	--	--	--	--			--
PF3D7_1110300	conserved Plasmodium protein, unknown function	N/A	--	--	--	N/A	N/A	GO:0006364;GO:0042254	rRNA processing;ribosome biogenesis	10.9846			--	--	--	--	--	--			--	--	--	--	--	--			--	--	--	--	--	--	--			--
PF3D7_0304900	conserved protein, unknown function	N/A	--	--	--	N/A	N/A	N/A	N/A	10.9908			--	--	--	--	--	--			--	--	--	--	up_32H	--			--	--	--	down_24H	--	--	--			--
PF3D7_1142700	methyltransferase, putative	N/A	--	--	--	N/A	N/A	N/A	N/A	10.9952			--	--	--	--	--	--			--	--	--	--	--	--			--	--	--	--	--	up_40H	--			--
PF3D7_0113800	DBL containing protein, unknown function	N/A	--	--	--	N/A	N/A	GO:0009405	pathogenesis	10.9974			--	--	--	--	--	--			--	--	--	--	--	--			--	--	up_16H	--	--	--	up_48H			--
PF3D7_0710800	protein transport protein USE1, putative	USE1	--	--	--	GO:0006890	retrograde vesicle-mediated transport, Golgi to ER	GO:0015031	protein transport	11.0004			--	--	--	--	--	--			--	--	--	--	--	--			--	down_8H	--	--	--	--	--			--
PF3D7_0506800	transcription factor 25, putative	TCF25	--	--	--	N/A	N/A	GO:0000122	negative regulation of transcription by RNA polymerase II	11.0025			--	--	--	--	--	--			--	--	--	--	up_32H	--			--	--	--	--	--	--	--			--
PF3D7_1368900	conserved protein, unknown function	N/A	--	--	--	N/A	N/A	N/A	N/A	11.0213			--	--	--	--	--	--			--	--	--	--	--	--			--	--	--	--	--	--	--			--
PF3D7_0621300	mRNA-binding protein PUF3	PUF3	--	--	--	N/A	N/A	N/A	N/A	11.028			--	--	--	--	--	--			--	--	--	--	--	--			--	--	--	--	--	--	--			--
PF3D7_0818400	rRNA-processing protein FCF1, putative	FCF1	--	--	--	N/A	N/A	N/A	N/A	11.0282			--	--	--	--	--	--			--	--	--	--	--	--			--	--	--	--	--	--	--			--
PF3D7_1124800	ribosome biogenesis regulatory protein, putative	RRS1	--	--	--	N/A	N/A	GO:0042254	ribosome biogenesis	11.0288			--	--	--	--	--	--			--	--	--	--	--	--			--	--	--	--	--	--	--			--
PF3D7_1134600	zinc finger protein, putative	N/A	--	--	--	N/A	N/A	N/A	N/A	11.0466			--	--	--	--	--	--			--	--	--	--	--	--			--	--	--	--	--	--	--			--
PF3D7_1111700	conserved Plasmodium protein, unknown function	N/A	--	--	--	N/A	N/A	N/A	N/A	11.0503			--	--	--	--	--	--			--	--	--	--	--	--			--	--	--	--	--	--	--			--
PF3D7_1364400	conserved Plasmodium protein, unknown function	N/A	--	--	--	N/A	N/A	N/A	N/A	11.0608			--	--	--	--	--	--			--	--	--	--	--	--			--	--	--	--	--	--	--			--
PF3D7_0912800	tRNA (adenine(58)-N(1))-methyltransferase non-catalytic subunit TRM6, putative	GCD10	--	--	--	N/A	N/A	GO:0006446;GO:0030488	regulation of translational initiation;tRNA methylation	11.0657			--	--	--	--	--	--			--	--	--	up_24H	--	--			--	--	--	--	--	--	--			--
PF3D7_0822200	phosphorylated CTD interacting factor 1 WW domain-containing protein, putative	N/A	--	--	--	N/A	N/A	N/A	N/A	11.067			--	down_3H	down_6H	--	--	--			--	--	down_6H	--	--	--			--	--	--	--	--	--	--			--
PF3D7_1013100	U3 small nucleolar RNA-associated protein 13, putative	UTP13	--	--	--	N/A	N/A	GO:0006364	rRNA processing	11.0674			--	--	--	--	--	--			--	--	--	--	--	--			--	--	--	--	--	--	--			--
PF3D7_0210900	conserved Plasmodium protein, unknown function	N/A	--	--	--	N/A	N/A	N/A	N/A	11.0712			--	--	--	--	--	--			--	--	--	--	--	--			--	--	--	--	--	--	--			--
PF3D7_1033600	pre-mRNA-splicing factor CEF1, putative	CEF1	--	--	--	GO:0000398	mRNA splicing, via spliceosome	N/A	N/A	11.0713			--	--	--	--	--	--			--	--	--	--	--	--			--	--	--	--	--	--	--			--
PF3D7_0110400	DNA-directed RNA polymerase II subunit RPB9, putative	RPB9	--	--	--	GO:0006366	transcription by RNA polymerase II	GO:0006351	transcription, DNA-templated	11.0893			--	--	--	--	--	--			--	--	--	up_24H	up_32H	--			--	--	--	--	--	--	--			--
PF3D7_0209200	exosome complex component MTR3, putative	MTR3	--	--	--	N/A	N/A	N/A	N/A	11.1004			--	--	--	--	--	--			--	--	--	--	--	--			--	--	--	--	--	--	--			--
PF3D7_1204600	cytidine deaminase, putative	N/A	--	--	--	N/A	N/A	GO:0008033	tRNA processing	11.1198			--	--	--	--	--	--			--	--	--	--	--	--			--	--	--	--	--	--	--			--
PF3D7_1247100	conserved protein, unknown function	N/A	--	--	--	N/A	N/A	N/A	N/A	11.1225			--	--	--	--	--	--			--	--	--	--	--	--			--	--	up_16H	--	--	--	--			--
PF3D7_1476700	lysophospholipase, putative	N/A	--	--	--	N/A	N/A	N/A	N/A	11.1296			--	--	--	--	--	--			--	--	--	--	--	--			--	--	--	--	--	down_40H	--			--
PF3D7_1124400	U6 snRNA-associated Sm-like protein LSm1, putative	LSM1	--	--	--	GO:0008380;GO:0000290;GO:0006397	RNA splicing;deadenylation-dependent decapping of nuclear-transcribed mRNA;mRNA processing	N/A	N/A	11.1301			--	--	--	--	--	--			--	--	--	--	--	--			--	--	--	--	down_32H	up_40H	--			--
PF3D7_1349200	glutamate--tRNA ligase, putative	N/A	--	--	--	GO:0006424	glutamyl-tRNA aminoacylation	GO:0006424;GO:0043039;GO:0006418;GO:0006412	glutamyl-tRNA aminoacylation;tRNA aminoacylation;tRNA aminoacylation for protein translation;translation	11.1421			--	--	--	--	--	--			--	--	--	--	up_32H	--			--	--	--	--	--	--	--			--
PF3D7_0827000	ATP-dependent RNA helicase DBP10, putative	DBP10	--	--	--	GO:1902626	assembly of large subunit precursor of preribosome	N/A	N/A	11.1463			--	--	--	--	--	--			--	--	--	--	up_32H	--			--	--	up_16H	--	--	--	--			--
PF3D7_1451500	pre-mRNA-splicing factor CWF18, putative	N/A	--	--	--	N/A	N/A	N/A	N/A	11.1567			--	--	up_6H	--	--	up_48H			--	down_3H	--	--	--	--			--	--	--	--	--	--	--			--
PF3D7_1373500	erythrocyte membrane protein 1, PfEMP1	VAR	--	--	--	N/A	N/A	GO:0009405	pathogenesis	11.1572			--	--	--	--	down_32H	--			--	--	--	--	--	--			--	--	--	--	--	--	--			--
PF3D7_1346500	conserved Plasmodium protein, unknown function	N/A	--	--	--	N/A	N/A	N/A	N/A	11.1627			--	--	--	--	--	--			--	--	--	--	up_32H	--			--	--	--	--	--	--	--			--
PF3D7_0303300	DNA-directed RNA polymerases I, II, and III subunit RPABC2, putative	RPB6	--	--	--	GO:0006366	transcription by RNA polymerase II	GO:0006351	transcription, DNA-templated	11.167			--	--	--	--	--	--			--	--	--	--	--	--			--	--	--	--	--	--	--			--
PF3D7_1409000	WD repeat-containing protein, putative	N/A	--	--	--	N/A	N/A	N/A	N/A	11.1717			--	--	--	--	--	--			--	--	--	up_24H	--	--			--	--	--	--	--	--	--			--
PF3D7_1002400	transformer-2 protein homolog beta, putative	TRA2B	--	--	--	GO:0000398;GO:0000381	mRNA splicing, via spliceosome;regulation of alternative mRNA splicing, via spliceosome	N/A	N/A	11.1742			--	--	--	--	--	--			--	--	--	--	--	--			--	--	--	--	--	--	--			--
PF3D7_1329000	DNA-directed RNA polymerase III subunit RPC1, putative	N/A	--	--	--	GO:0006383	transcription by RNA polymerase III	GO:0006351	transcription, DNA-templated	11.1881			--	--	--	--	--	--			--	--	--	--	--	--			--	--	--	--	--	--	--			--
PF3D7_1038600	Plasmodium exported protein, unknown function	N/A	--	--	--	N/A	N/A	N/A	N/A	11.1905			--	--	--	--	--	--			--	--	--	--	--	--			--	--	--	--	--	--	--			--
PF3D7_1471900	conserved Plasmodium protein, unknown function	N/A	--	--	--	N/A	N/A	N/A	N/A	11.1916			--	--	--	down_24H	--	--			--	--	--	--	--	--			--	--	--	--	--	--	--			--
PF3D7_1438500	cleavage and polyadenylation specificity factor subunit 3, putative	CPSF3	--	--	--	GO:0006379;GO:0006378;GO:0042493	mRNA cleavage;mRNA polyadenylation;response to drug	N/A	N/A	11.192			--	--	--	--	--	--			--	--	--	--	up_32H	--			--	--	--	--	--	--	--			--
PF3D7_1448000	U3 small nucleolar RNA-associated protein 12, putative	UTP12	--	--	--	N/A	N/A	N/A	N/A	11.2071			--	--	--	--	--	--			--	--	--	--	--	--			--	--	--	--	--	--	--			--
PF3D7_1412500	actin II	ACT2	--	--	--	GO:0007010	cytoskeleton organization	N/A	N/A	11.2184			--	--	--	--	--	--			--	--	--	--	--	--			--	--	--	--	--	--	--			--
PF3D7_0405500	conserved Plasmodium protein, unknown function	N/A	--	--	--	N/A	N/A	N/A	N/A	11.2185			--	--	--	--	--	--			--	--	--	--	--	--			--	down_8H	--	--	--	--	--			--
PF3D7_1010200	DNA2/NAM7 helicase, putative	N/A	--	--	--	N/A	N/A	N/A	N/A	11.2191			--	--	--	--	--	--			--	--	--	--	up_32H	up_48H			--	--	--	--	--	--	--			--
PF3D7_1466900	conserved Plasmodium protein, unknown function	N/A	--	--	--	N/A	N/A	N/A	N/A	11.222			--	--	--	--	--	--			--	--	--	--	--	--			--	--	--	--	--	--	--			--
PF3D7_1020400	rRNA (cytosine-C(5))-methyltransferase, putative	RCM1	--	--	--	N/A	N/A	N/A	N/A	11.2223			--	--	--	--	--	--			--	down_3H	--	--	--	--			--	--	--	--	--	--	--			--
PF3D7_1429700	mitochondrial ribosomal protein L15 precursor, putative	N/A	--	--	--	GO:0006412	translation	N/A	N/A	11.234			--	--	--	--	--	--			--	--	--	--	--	down_48H			--	down_8H	--	--	--	--	--			--
PF3D7_0208800	conserved Plasmodium protein, unknown function	N/A	--	--	--	N/A	N/A	N/A	N/A	11.2503			--	--	--	--	--	--			--	--	--	--	--	--			--	--	--	--	--	--	--			--
PF3D7_1467700	conserved Plasmodium protein, unknown function	N/A	--	--	--	N/A	N/A	N/A	N/A	11.2511			--	--	--	--	--	--			--	--	--	--	--	--			--	--	--	--	--	--	--			--
PF3D7_1225600	conserved Plasmodium protein, unknown function	N/A	--	--	--	N/A	N/A	N/A	N/A	11.2579			--	--	--	--	--	--			--	--	--	--	--	--			--	--	--	--	--	--	--			--
PF3D7_0914000	pseudouridylate synthase, putative	N/A	--	--	--	N/A	N/A	GO:0009451;GO:0001522	RNA modification;pseudouridine synthesis	11.2649			down_0H	--	--	--	--	--			--	--	--	--	--	--			--	up_8H	--	--	--	--	--			--
PF3D7_1450600	S-adenosylmethionine-dependent methyltransferase, putative	N/A	--	--	--	N/A	N/A	GO:0006479	protein methylation	11.2675			--	--	--	--	--	--			--	--	--	--	up_32H	--			--	--	down_16H	--	--	--	--			--
PF3D7_1440500	allantoicase, putative	N/A	--	--	--	N/A	N/A	GO:0000256	allantoin catabolic process	11.2776			--	--	--	--	--	--			--	--	--	--	--	--			--	--	--	--	--	--	--			--
PF3D7_1011600	heptatricopeptide repeat-containing protein, putative	N/A	--	--	--	N/A	N/A	N/A	N/A	11.2965			--	--	--	--	--	--			--	--	--	--	--	--			--	--	--	--	--	--	--			--
PF3D7_0309000	dual specificity protein phosphatase	YVH1	--	--	--	GO:0006470	protein dephosphorylation	GO:0016311;GO:0006470	dephosphorylation;protein dephosphorylation	11.3055			--	down_3H	--	--	--	--			--	--	--	--	--	--			--	--	--	--	--	--	--			--
PF3D7_0525500	WD repeat-containing protein, putative	N/A	--	--	--	N/A	N/A	N/A	N/A	11.3161			--	--	--	--	--	--			--	--	--	--	--	--			--	--	--	--	--	--	--			--
PF3D7_0202000	knob-associated histidine-rich protein	KAHRP	--	--	--	N/A	N/A	N/A	N/A	11.3204			--	--	--	--	--	--			--	--	--	--	--	--			up_0H	--	--	--	--	--	--			--
PF3D7_0726200	serine/threonine protein kinase, FIKK family	FIKK7.1	--	--	--	N/A	N/A	GO:0006468	protein phosphorylation	11.3271			--	--	--	--	--	--			--	--	--	--	--	--			--	--	--	--	--	--	--			--
PF3D7_0712900	erythrocyte membrane protein 1, PfEMP1	VAR	--	--	--	GO:0020033;GO:0098609;GO:0020035;GO:0020013	antigenic variation;cell-cell adhesion;cytoadherence to microvasculature, mediated by symbiont protein;modulation by symbiont of host erythrocyte aggregation	GO:0009405	pathogenesis	11.3291			--	--	--	--	--	--			--	--	--	--	--	--			--	--	--	--	--	--	--			--
PF3D7_1441000	cytoplasmic tRNA 2-thiolation protein 2, putative	NCS2	--	--	--	GO:0034227;GO:0002143	tRNA thio-modification;tRNA wobble position uridine thiolation	N/A	N/A	11.3509			--	--	--	down_24H	--	--			--	--	--	--	--	--			--	--	--	down_24H	--	--	--			--
PF3D7_1473500	conserved Plasmodium protein, unknown function	N/A	--	--	--	N/A	N/A	GO:0006810	transport	11.3512			--	--	--	--	--	--			--	--	--	--	--	--			--	--	--	--	--	--	--			--
PF3D7_0923300	perforin-like protein 3	PLP3	--	--	--	GO:0030260	entry into host cell	N/A	N/A	11.3555			--	--	--	--	--	--			--	down_3H	--	--	--	--			--	--	--	--	--	--	--			--
PF3D7_1347500	DNA/RNA-binding protein Alba 4	ALBA4	--	--	--	GO:0006417	regulation of translation	N/A	N/A	11.378			--	--	--	--	--	--			--	--	--	--	--	--			--	--	--	--	--	--	--			--
PF3D7_1244800	translation machinery-associated protein 46, putative	N/A	--	--	--	GO:0002181	cytoplasmic translation	N/A	N/A	11.3914			--	--	--	--	--	--			--	--	--	--	--	--			--	--	--	--	--	--	--			--
PF3D7_0923200	nitric oxide synthase, putative	NOS	--	--	--	N/A	N/A	GO:0055114	oxidation-reduction process	11.3936			--	--	--	--	--	--			--	--	--	--	up_32H	--			--	--	--	--	--	--	--			--
PF3D7_1469500	conserved Plasmodium protein, unknown function	N/A	--	--	--	N/A	N/A	N/A	N/A	11.3961			--	--	--	--	--	--			--	--	--	--	--	--			--	--	down_16H	--	--	--	--			--
PF3D7_0602100	ATP-dependent RNA helicase, putative	N/A	--	--	--	N/A	N/A	GO:0006401	RNA catabolic process	11.4007			--	--	--	--	--	--			--	--	--	--	--	--			--	--	--	up_24H	--	--	--			--
PF3D7_1408900	tRNA-dihydrouridine synthase, putative	N/A	--	--	--	N/A	N/A	GO:0055114;GO:0008033	oxidation-reduction process;tRNA processing	11.4053			--	--	--	--	--	--			--	--	--	up_24H	--	--			--	--	--	--	--	--	--			--
PF3D7_1309500	H/ACA ribonucleoprotein complex subunit 1, putative	GAR1	--	--	--	GO:0009451	RNA modification	GO:0001522;GO:0042254	pseudouridine synthesis;ribosome biogenesis	11.4073			--	--	--	--	--	--			--	--	--	--	up_32H	--			--	--	--	--	--	--	--			--
PF3D7_1327800	ribose-phosphate pyrophosphokinase, putative	N/A	--	--	--	GO:0006015	5-phosphoribose 1-diphosphate biosynthetic process	GO:0009165	nucleotide biosynthetic process	11.42			--	--	--	--	--	--			--	--	--	--	--	--			--	--	--	--	--	--	--			--
PF3D7_0623200	ferredoxin--NADP reductase	FNR	--	--	--	N/A	N/A	GO:0055114	oxidation-reduction process	11.4331			--	--	--	--	--	--			--	--	--	--	--	--			--	--	--	--	--	--	--			--
PF3D7_0607500	4-hydroxybenzoate polyprenyltransferase, putative	COQ2	--	--	--	GO:0006744	ubiquinone biosynthetic process	N/A	N/A	11.4575			--	--	--	--	--	--			--	--	--	--	down_32H	--			--	--	--	--	--	--	--			--
PF3D7_0109800	phenylalanine--tRNA ligase alpha subunit	cPheRS	--	--	--	GO:0006432;GO:0042493	phenylalanyl-tRNA aminoacylation;response to drug	GO:0006432;GO:0043039	phenylalanyl-tRNA aminoacylation;tRNA aminoacylation	11.4626			--	--	--	--	--	--			--	--	--	--	up_32H	--			--	--	--	down_24H	--	--	--			--
PF3D7_1349400	cytidine and deoxycytidylate deaminase, putative	N/A	--	--	--	N/A	N/A	N/A	N/A	11.4689			--	--	--	--	--	--			--	--	--	--	up_32H	--			--	--	--	--	--	--	--			--
PF3D7_1006800	single-strand telomeric DNA-binding protein GBP2, putative	GBP2	--	--	--	GO:0000723	telomere maintenance	N/A	N/A	11.4712			--	--	--	--	--	up_48H			--	--	--	--	--	up_48H			--	up_8H	--	--	up_32H	--	--			up_48H
PF3D7_1309700	vacuolar protein sorting-associated protein 18, putative	VPS18	--	--	--	N/A	N/A	GO:0015031	protein transport	11.4749			--	--	--	--	--	--			--	--	--	--	--	--			--	--	--	--	--	--	--			--
PF3D7_1407500	multifunctional methyltransferase subunit TRM112, putative	N/A	--	--	--	GO:0070476;GO:0042273;GO:0042274	rRNA (guanine-N7)-methylation;ribosomal large subunit biogenesis;ribosomal small subunit biogenesis	N/A	N/A	11.4764			--	--	--	--	--	--			--	--	--	--	--	--			--	--	--	--	--	--	--			--
PF3D7_0615600	zinc finger protein, putative	N/A	--	--	--	N/A	N/A	N/A	N/A	11.4779			--	--	--	--	--	--			--	--	--	--	--	--			--	--	--	--	--	--	--			--
PF3D7_1310800	tetratricopeptide repeat protein, putative	N/A	--	--	--	N/A	N/A	N/A	N/A	11.4983			--	--	--	--	--	--			--	--	--	up_24H	--	--			--	--	--	--	--	--	--			--
PF3D7_1316700	conserved protein, unknown function	N/A	--	--	--	N/A	N/A	N/A	N/A	11.4984			--	--	--	--	--	--			--	--	--	--	--	--			--	--	--	--	--	--	--			--
PF3D7_0700500	rifin	RIF	--	--	--	GO:0020033;GO:0020035;GO:0020013	antigenic variation;cytoadherence to microvasculature, mediated by symbiont protein;modulation by symbiont of host erythrocyte aggregation	N/A	N/A	11.5303			--	--	--	--	--	--			--	--	--	--	up_32H	--			--	--	--	--	--	--	--			--
PF3D7_0310300	phosphoglycerate mutase, putative	N/A	--	--	--	N/A	N/A	N/A	N/A	11.5326			--	--	--	--	--	--			--	--	--	--	--	--			--	--	up_16H	--	--	--	--			--
PF3D7_0530600	XAP-5 DNA binding protein, putative	N/A	--	--	--	N/A	N/A	N/A	N/A	11.5404			--	--	--	--	--	--			--	--	--	--	--	--			--	--	up_16H	--	--	--	--			--
PF3D7_1421400	DNA-directed RNA polymerase III subunit RPC6, putative	RPC34	--	--	--	GO:0042797	tRNA transcription by RNA polymerase III	GO:0006383	transcription by RNA polymerase III	11.544			--	--	--	--	--	--			--	--	--	up_24H	up_32H	down_48H			--	--	--	--	--	--	--			--
PF3D7_0313500	Ras-like G protein	PfG	--	--	--	N/A	N/A	N/A	N/A	11.5585			--	--	--	--	--	down_48H			--	--	--	--	--	--			--	--	--	--	--	--	--			--
PF3D7_1110400	RNA-binding protein, putative	N/A	--	--	--	N/A	N/A	N/A	N/A	11.5646			--	--	--	--	--	--			--	--	--	--	--	--			--	--	--	--	--	--	--			--
PF3D7_1356700	DnaJ protein, putative	N/A	Hsp40	J domain protein	--	GO:0006457	protein folding	N/A	N/A	11.5797			down_0H	--	--	--	--	--			--	down_3H	--	--	--	--			--	up_8H	--	--	--	--	--			--
PF3D7_0106400	pre-rRNA-processing protein TSR2, putative	N/A	--	--	--	N/A	N/A	GO:0006364	rRNA processing	11.5847			--	--	--	--	--	--			--	--	--	--	up_32H	--			--	--	--	--	--	--	--			--
PF3D7_0921600	tetratricopeptide repeat protein, putative	N/A	--	--	--	N/A	N/A	N/A	N/A	11.5927			--	--	--	--	--	up_48H			--	--	--	--	--	--			--	--	up_16H	--	--	--	down_48H			--
PF3D7_1231900	WD repeat-containing protein, putative	N/A	--	--	--	N/A	N/A	N/A	N/A	11.5949			--	--	--	--	--	down_48H			--	--	--	--	--	--			--	--	--	--	--	--	--			--
PF3D7_1035000	U2 snRNA/tRNA pseudouridine synthase, putative	N/A	--	--	--	GO:1990481;GO:0031120	mRNA pseudouridine synthesis;snRNA pseudouridine synthesis	GO:0009451;GO:0001522	RNA modification;pseudouridine synthesis	11.6044			--	--	--	--	--	--			--	--	--	--	--	--			--	--	--	--	--	--	--			--
PF3D7_1224600	cytochrome c heme lyase, putative	CCHL	--	--	--	GO:0018063;GO:0055114	cytochrome c-heme linkage;oxidation-reduction process	N/A	N/A	11.6489			--	down_3H	--	--	down_32H	down_48H			--	--	--	--	--	--			--	--	--	--	--	--	--			--
PF3D7_0422700	eukaryotic initiation factor 4A-III, putative	EIF4A3	--	--	--	GO:0006417	regulation of translation	N/A	N/A	11.6581			--	--	--	--	--	--			--	--	--	--	up_32H	up_48H			--	up_8H	--	--	--	--	--			--
PF3D7_1116300	peptidyl-prolyl cis-trans isomerase	CYP19C	--	--	--	GO:0006457	protein folding	GO:0000413	protein peptidyl-prolyl isomerization	11.6674			--	--	--	--	--	--			--	--	--	--	--	--			--	--	--	--	--	--	--			--
PF3D7_0923900	polyadenylate-binding protein 2, putative	PABP2	--	--	--	N/A	N/A	N/A	N/A	11.6762			--	--	--	--	--	--			--	--	--	--	--	--			--	--	--	--	--	--	--			--
PF3D7_0415300	cdc2-related protein kinase 3	CRK3	--	--	--	GO:0006468	protein phosphorylation	GO:0006468	protein phosphorylation	11.6904			--	--	--	--	up_32H	--			--	--	--	--	up_32H	--			--	--	--	--	--	--	down_48H			--
PF3D7_0410600	conserved protein, unknown function	N/A	--	--	--	N/A	N/A	GO:0006417	regulation of translation	11.693			--	--	--	--	--	--			--	--	--	--	--	--			--	--	--	--	--	--	--			--
PF3D7_0521700	ATP-dependent RNA helicase DDX1, putative	DDX1	--	--	--	N/A	N/A	N/A	N/A	11.7017			--	--	--	--	--	--			--	--	--	--	--	--			--	--	--	--	--	--	--			--
PF3D7_0205400	PCI domain-containing protein, putative	N/A	--	--	--	N/A	N/A	N/A	N/A	11.7398			--	--	--	--	--	--			--	--	--	--	up_32H	--			--	--	--	--	--	--	--			--
PF3D7_1346200	nuclear import protein MOG1, putative	N/A	--	--	--	N/A	N/A	N/A	N/A	11.7512			--	--	--	--	--	--			--	--	--	--	--	--			--	--	--	--	--	--	--			--
PF3D7_1315700	tRNA (adenine(58)-N(1))-methyltransferase catalytic subunit TRM61, putative	GCD14	--	--	--	N/A	N/A	GO:0030488	tRNA methylation	11.7542			--	--	--	--	--	--			--	--	--	--	--	--			--	--	--	--	--	--	--			--
PF3D7_0709300	Cg2 protein	CG2	--	--	--	N/A	N/A	GO:0006357	regulation of transcription by RNA polymerase II	11.7587			--	--	--	--	--	--			--	--	down_6H	--	--	--			--	--	--	--	--	--	--			--
PF3D7_1249100	conserved protein, unknown function	N/A	--	--	--	N/A	N/A	N/A	N/A	11.7644			--	--	--	--	--	--			--	--	--	--	up_32H	--			--	down_8H	--	--	--	--	--			--
PF3D7_1227900	RNA pseudouridylate synthase, putative	N/A	--	--	--	GO:0009451	RNA modification	GO:0009451;GO:0001522	RNA modification;pseudouridine synthesis	11.7853			--	--	--	--	--	--			--	--	--	--	--	--			--	--	down_16H	--	--	--	--			--
PF3D7_0704000	conserved Plasmodium membrane protein, unknown function	N/A	--	--	--	N/A	N/A	N/A	N/A	11.7895			--	--	--	--	--	--			--	--	--	up_24H	up_32H	--			--	--	down_16H	--	--	--	--			--
PF3D7_0616700	ras GTPAse, putative	N/A	--	--	--	N/A	N/A	GO:0015031;GO:0007264	protein transport;small GTPase mediated signal transduction	11.8104			--	--	--	--	--	--			--	--	--	--	--	--			--	--	--	--	--	up_40H	--			--
PF3D7_1021400	endomembrane protein 70, putative	N/A	--	--	--	N/A	N/A	N/A	N/A	11.8126			--	--	--	--	--	--			--	--	--	--	--	--			--	--	--	--	--	--	--			--
PF3D7_0530700	conserved Plasmodium protein, unknown function	N/A	--	--	--	N/A	N/A	GO:0007049	cell cycle	11.8145			--	--	--	--	--	--			--	--	--	--	--	--			--	--	--	--	--	--	--			--
PF3D7_1010900	conserved Plasmodium protein, unknown function	N/A	--	--	--	N/A	N/A	N/A	N/A	11.8162			--	--	--	--	--	--			--	--	--	--	--	--			--	--	--	--	--	--	--			--
PF3D7_1214600	adrenodoxin-type ferredoxin, putative	N/A	--	--	--	GO:0055114	oxidation-reduction process	N/A	N/A	11.8436			--	--	--	--	--	--			--	--	down_6H	down_24H	--	--			--	--	--	--	--	--	--			--
PF3D7_1250000	rRNA-processing protein FCF2, putative	FCF2	--	--	--	N/A	N/A	N/A	N/A	11.8454			--	--	--	--	--	--			--	--	--	--	--	--			--	--	--	--	--	--	--			--
PF3D7_1009400	zinc finger protein, putative	ZNF2	--	--	--	N/A	N/A	N/A	N/A	11.8461			--	--	--	down_24H	--	--			--	--	--	--	--	--			--	--	--	--	--	--	--			--
PF3D7_0520100	protein phosphatase PPM9, putative	PPM9	--	--	--	N/A	N/A	N/A	N/A	11.8539			--	--	--	--	--	--			--	--	--	up_24H	--	--			--	--	--	--	--	--	--			--
PF3D7_0314400	serine/threonine protein phosphatase 6, putative	PPP6	--	--	--	GO:0006470	protein dephosphorylation	N/A	N/A	11.8594			--	--	--	--	down_32H	--			--	--	--	--	--	--			--	--	--	--	--	--	--			--
PF3D7_1427800	exosome complex component RRP41	RRP41	--	--	--	GO:0016075	rRNA catabolic process	N/A	N/A	11.8729			--	--	--	--	--	--			--	--	--	--	--	--			--	--	--	--	--	--	--			--
PF3D7_0903100	protein RER1, putative	RER1	--	--	--	N/A	N/A	N/A	N/A	11.8766			--	--	--	--	--	--			--	--	--	--	up_32H	--			--	--	--	--	--	--	--			--
PF3D7_1346300	DNA/RNA-binding protein Alba 2	ALBA2	--	--	--	N/A	N/A	N/A	N/A	11.8791			--	--	--	--	--	--			--	--	--	--	up_32H	--			--	--	--	--	--	--	--			--
PF3D7_1304900	DNA-directed RNA polymerase II subunit RPB11, putative	RPB11	--	--	--	GO:0006366	transcription by RNA polymerase II	GO:0006351	transcription, DNA-templated	11.887			--	--	--	--	--	--			--	--	--	--	up_32H	--			--	--	--	--	--	--	--			--
PF3D7_1465300	ribonuclease Z, putative	N/A	--	--	--	GO:0034414	tRNA 3'-trailer cleavage, endonucleolytic	N/A	N/A	11.8879			--	--	--	--	--	--			--	--	--	--	up_32H	--			--	--	--	--	--	--	--			--
PF3D7_1471000	RNA 3'-terminal phosphate cyclase-like protein, putative	RCL1	--	--	--	GO:0006364;GO:0042254	rRNA processing;ribosome biogenesis	N/A	N/A	11.9008			--	--	--	--	--	--			--	--	--	--	--	--			--	--	--	--	--	--	--			--
PF3D7_1147800	membrane associated erythrocyte binding-like protein	MAEBL	--	--	--	GO:0030260	entry into host cell	GO:0009405	pathogenesis	11.9269			--	--	--	--	--	--			--	down_3H	--	--	--	--			--	--	down_16H	--	--	--	--			--
PF3D7_1434100	queuine tRNA-ribosyltransferase, putative	N/A	--	--	--	N/A	N/A	GO:0006400	tRNA modification	11.9449			--	--	--	--	--	--			--	--	--	--	--	--			--	--	--	--	--	--	--			--
PF3D7_1456900	conserved protein, unknown function	N/A	--	--	--	N/A	N/A	N/A	N/A	11.9502			--	--	--	--	--	--			down_0H	--	--	--	--	--			--	--	down_16H	--	--	--	--			--
PF3D7_1360200	ER membrane protein complex subunit 3, putative	EMC3	--	--	--	GO:0034975	protein folding in endoplasmic reticulum	N/A	N/A	11.9522			--	down_3H	--	--	--	--			--	--	--	--	--	--			--	--	--	--	--	--	--			--
PF3D7_1330800	RNA-binding protein, putative	N/A	--	--	--	N/A	N/A	N/A	N/A	11.9532			--	--	--	--	--	--			--	--	--	--	--	--			--	--	--	--	--	--	--			--
PF3D7_0204800	3'-5' exonuclease, putative	N/A	--	--	--	N/A	N/A	GO:0006139	nucleobase-containing compound metabolic process	11.9534			--	--	--	--	--	--			--	--	up_6H	--	--	--			--	--	--	--	--	--	--			--
PF3D7_1213700	DNA-directed RNA polymerases I, II, and III subunit RPABC3, putative	RPB8	--	--	--	GO:0006352	DNA-templated transcription, initiation	GO:0006351	transcription, DNA-templated	11.961			--	--	--	--	--	--			--	--	--	--	up_32H	--			--	--	--	--	--	--	down_48H			--
PF3D7_1145800	conserved Plasmodium protein, unknown function	N/A	--	--	--	N/A	N/A	N/A	N/A	11.9652			up_0H	--	--	--	--	--			--	--	--	--	up_32H	--			--	--	--	--	--	--	--			--
PF3D7_1465200	mediator of RNA polymerase II transcription subunit 4, putative	MED4	--	--	--	N/A	N/A	N/A	N/A	11.975			--	--	--	--	--	--			--	--	--	--	up_32H	--			--	--	--	--	--	--	--			--
PF3D7_1337300	exoribonuclease, putative	N/A	--	--	--	N/A	N/A	N/A	N/A	11.9779			--	--	--	--	--	--			--	--	--	--	--	--			--	--	--	--	--	--	--			--
PF3D7_1012600	GMP synthase [glutamine-hydrolyzing]	GMPS	--	--	--	GO:0006164	purine nucleotide biosynthetic process	GO:0006177;GO:0006164	GMP biosynthetic process;purine nucleotide biosynthetic process	11.9784			--	--	--	--	--	--			--	--	--	--	--	--			--	--	--	--	--	--	--			--
PF3D7_0322900	40S ribosomal protein S3A, putative	RPS3A	--	--	--	GO:0006412	translation	GO:0006412	translation	11.9861			--	--	--	--	--	--			--	--	--	--	--	--			--	--	--	--	--	--	--			--
PF3D7_0319500	RNA-binding protein, putative	N/A	--	--	--	N/A	N/A	N/A	N/A	11.9886			--	--	--	--	--	--			--	--	--	--	--	--			--	--	--	--	--	--	--			--
PF3D7_0712600	erythrocyte membrane protein 1, PfEMP1	VAR	--	--	--	GO:0020033;GO:0098609;GO:0020035;GO:0020013	antigenic variation;cell-cell adhesion;cytoadherence to microvasculature, mediated by symbiont protein;modulation by symbiont of host erythrocyte aggregation	GO:0009405	pathogenesis	11.9954			--	--	--	--	--	--			--	down_3H	--	--	--	--			--	--	--	--	--	--	--			--
PF3D7_0815100	heptatricopeptide repeat and RAP domain-containing protein, putative	N/A	--	--	--	N/A	N/A	N/A	N/A	11.9963			up_0H	--	--	--	--	--			--	--	--	--	--	--			--	--	--	--	--	--	--			--
PF3D7_1365400	ubiquitin-activating enzyme	Uba2	--	--	--	GO:0010564;GO:0030433	regulation of cell cycle process;ubiquitin-dependent ERAD pathway	N/A	N/A	11.9993			--	--	--	--	--	--			--	--	--	--	--	--			--	--	up_16H	--	--	--	--			--
PF3D7_1434000	CCR4-associated factor 16, putative	CAF16	--	--	--	GO:0042493;GO:0006810	response to drug;transport	N/A	N/A	12.0042			--	--	--	--	--	--			--	--	--	--	--	--			--	--	up_16H	--	--	--	--			--
PF3D7_0909800	small nuclear ribonucleoprotein Sm D3, putative	SNRPD3	--	--	--	GO:0000398	mRNA splicing, via spliceosome	N/A	N/A	12.0056			--	--	--	--	--	--			--	--	--	--	--	--			--	--	--	--	--	--	--			--
PF3D7_0812700	U1 small nuclear ribonucleoprotein C, putative	SNRPC	--	--	--	GO:0000398	mRNA splicing, via spliceosome	N/A	N/A	12.0082			--	--	--	--	--	--			--	--	--	--	--	--			--	--	--	--	--	--	--			--
PF3D7_1138600	beta-catenin-like protein 1, putative	N/A	--	--	--	N/A	N/A	N/A	N/A	12.0105			--	--	--	--	--	--			--	--	--	--	--	--			--	--	--	--	--	--	--			--
PF3D7_1307300	ATP-dependent RNA helicase DBP6, putative	DBP6	--	--	--	N/A	N/A	N/A	N/A	12.0209			--	--	--	--	--	--			--	--	--	--	up_32H	--			--	--	--	--	--	--	--			--
PF3D7_1421000	DIX domain-containing protein, putative	N/A	--	--	--	N/A	N/A	N/A	N/A	12.022			--	--	--	--	--	--			--	--	--	--	--	--			--	--	--	--	--	--	--			--
PF3D7_1341200	60S ribosomal protein L18, putative	N/A	--	--	--	GO:0006412	translation	GO:0006412	translation	12.0226			--	--	--	--	--	--			--	--	--	--	--	--			--	--	--	--	--	--	--			--
PF3D7_1005600	DnaJ protein, putative	N/A	Hsp40	J domain protein	--	N/A	N/A	N/A	N/A	12.0243			--	--	--	--	--	--			--	--	--	--	--	--			--	--	--	--	--	--	--			--
PF3D7_1358500	zinc finger protein, putative	N/A	--	--	--	N/A	N/A	N/A	N/A	12.0255			--	--	--	--	--	--			--	--	--	--	--	--			--	--	--	--	--	--	--			--
PF3D7_0206300	pentafunctional AROM polypeptide, putative, pseudogene	AROM	--	--	--	N/A	N/A	N/A	N/A	12.0313			--	--	--	--	--	--			--	--	--	--	--	--			--	--	up_16H	--	--	--	--			--
PF3D7_1251400	conserved Plasmodium protein, unknown function	N/A	--	--	--	N/A	N/A	N/A	N/A	12.0543			--	--	--	--	--	--			--	--	--	--	--	--			--	--	down_16H	--	--	--	--			--
PF3D7_0322700	conserved Plasmodium protein, unknown function	N/A	--	--	--	N/A	N/A	N/A	N/A	12.065			--	--	--	--	--	--			--	--	--	--	--	--			--	--	--	--	--	--	--			--
PF3D7_1429000	protein archease, putative	N/A	--	--	--	N/A	N/A	N/A	N/A	12.0683			--	--	--	--	--	--			--	--	--	--	--	--			--	--	--	--	--	--	--			--
PF3D7_0808800	rifin	RIF	--	--	--	GO:0020033;GO:0020035;GO:0020013	antigenic variation;cytoadherence to microvasculature, mediated by symbiont protein;modulation by symbiont of host erythrocyte aggregation	N/A	N/A	12.0692			--	down_3H	--	--	--	--			--	--	--	--	--	--			--	down_8H	--	--	--	--	--			--
PF3D7_1237800	ubiquitin-like modifier HUB1, putative	HUB1	--	--	--	GO:0000398	mRNA splicing, via spliceosome	N/A	N/A	12.0767			--	--	--	--	--	--			--	--	--	--	--	--			--	--	--	--	--	--	--			--
PF3D7_1311700	cytochrome c, putative	N/A	--	--	--	N/A	N/A	N/A	N/A	12.0778			--	--	--	--	--	--			--	--	--	--	--	--			--	--	--	--	down_32H	--	--			--
PF3D7_0922700	pre-mRNA-splicing factor 18, putative	PRP18	--	--	--	GO:0000398	mRNA splicing, via spliceosome	GO:0008380	RNA splicing	12.0865			--	--	--	--	--	--			--	--	--	--	--	--			--	--	--	--	--	--	--			--
PF3D7_1028000	methyltransferase, putative	N/A	--	--	--	N/A	N/A	GO:0008152	metabolic process	12.1084			--	--	--	--	--	--			--	--	--	--	up_32H	--			--	down_8H	--	--	--	--	--			--
PF3D7_1463000	mediator of RNA polymerase II transcription subunit 20, putative	MED20	--	--	--	N/A	N/A	N/A	N/A	12.1109			--	--	--	--	--	--			--	--	--	--	--	--			--	--	--	--	--	--	--			--
PF3D7_1366300	conserved Plasmodium protein, unknown function	N/A	--	--	--	N/A	N/A	N/A	N/A	12.115			--	--	--	--	--	--			--	--	--	up_24H	--	--			--	--	--	down_24H	--	--	--			--
PF3D7_0310600	eukaryotic translation initiation factor 3 subunit K, putative, unspecified product	EIF3K	--	--	--	N/A	N/A	N/A	N/A	12.1365			--	--	--	--	--	--			--	--	--	--	--	--			--	--	--	--	--	--	--			--
PF3D7_1103600	actin-like protein, putative	ALP2a	--	--	--	N/A	N/A	N/A	N/A	12.1435			--	--	down_6H	--	--	--			--	--	--	--	--	--			--	--	down_16H	--	--	--	--			--
PF3D7_0219100	saccharopine dehydrogenase, putative	N/A	--	--	--	N/A	N/A	GO:0008610;GO:0055114	lipid biosynthetic process;oxidation-reduction process	12.1494			--	--	down_6H	--	--	--			--	--	down_6H	--	--	--			--	--	--	--	--	--	--			--
PF3D7_1129400	rRNA (cytosine-C(5))-methyltransferase, putative	NOP2	--	--	--	GO:0042273	ribosomal large subunit biogenesis	GO:0006364	rRNA processing	12.1519			--	--	--	--	--	--			--	--	--	--	--	--			--	--	--	--	--	--	--			--
PF3D7_0913900	arginine--tRNA ligase, putative	RRSapi	--	--	--	N/A	N/A	GO:0006420;GO:0006418	arginyl-tRNA aminoacylation;tRNA aminoacylation for protein translation	12.1578			--	--	down_6H	--	--	--			--	--	down_6H	--	up_32H	--			--	--	--	--	--	--	--			--
PF3D7_1015300	methionine aminopeptidase 1b, putative	METAP1b	--	--	--	GO:0006508	proteolysis	GO:0006508	proteolysis	12.1595			--	--	--	--	--	--			--	--	--	--	--	--			--	--	--	--	--	--	--			--
PF3D7_1410200	CTP synthase	CTPS	--	--	--	GO:0006241	CTP biosynthetic process	GO:0006221	pyrimidine nucleotide biosynthetic process	12.164			--	--	--	up_24H	up_32H	--			--	--	--	up_24H	up_32H	--			--	--	--	--	--	--	--			--
PF3D7_1327000	conserved Plasmodium protein, unknown function	N/A	--	--	--	N/A	N/A	N/A	N/A	12.1728			--	--	--	--	--	--			--	--	--	--	up_32H	--			--	--	--	--	--	--	--			--
PF3D7_0730900	EMP1-trafficking protein	PTP4	--	--	--	N/A	N/A	N/A	N/A	12.1752			--	--	--	--	--	--			--	--	--	up_24H	--	--			--	--	--	--	--	--	--			--
PF3D7_1227400	conserved Plasmodium protein, unknown function	N/A	--	--	--	N/A	N/A	GO:0043631;GO:0006397	RNA polyadenylation;mRNA processing	12.1819			--	--	--	--	--	--			--	--	--	--	--	--			--	--	--	--	--	--	--			--
PF3D7_0612900	nucleolar GTP-binding protein 1, putative	NOG1	--	--	--	GO:0042273	ribosomal large subunit biogenesis	N/A	N/A	12.1944			--	--	--	--	--	up_48H			--	--	--	--	up_32H	up_48H			--	--	--	--	--	--	--			up_48H
PF3D7_1126600	steryl ester hydrolase, putative	N/A	--	--	--	N/A	N/A	GO:0016042;GO:0006629	lipid catabolic process;lipid metabolic process	12.2093			--	--	--	--	--	--			--	--	--	--	--	--			--	--	--	--	--	--	--			--
PF3D7_1303300	conserved Plasmodium protein, unknown function	N/A	--	--	--	N/A	N/A	GO:0019464	glycine decarboxylation via glycine cleavage system	12.224			--	--	--	--	--	--			--	--	--	--	--	--			--	--	--	--	--	--	--			--
PF3D7_1454600	mitochondrial ribosomal protein S11 precursor, putative	N/A	--	--	--	GO:0006412	translation	N/A	N/A	12.2318			--	--	--	--	--	--			--	--	--	--	--	--			--	down_8H	--	--	down_32H	--	--			--
PF3D7_1023200	orotidine 5'-phosphate decarboxylase	OMPDC	--	--	--	GO:0006207	'de novo' pyrimidine nucleobase biosynthetic process	GO:0006207;GO:0008152;GO:0006221	'de novo' pyrimidine nucleobase biosynthetic process;metabolic process;pyrimidine nucleotide biosynthetic process	12.2449			--	--	--	--	--	--			--	--	--	--	--	--			--	--	--	--	--	--	--			--
PF3D7_0424000	Plasmodium exported protein (PHISTc), unknown function	N/A	--	--	--	N/A	N/A	N/A	N/A	12.248			--	down_3H	down_6H	down_24H	--	down_48H			--	--	--	--	--	up_48H			--	--	--	--	--	--	--			--
PF3D7_1028100	protoporphyrinogen oxidase	PPO	--	--	--	GO:0006783;GO:0019353	heme biosynthetic process;protoporphyrinogen IX biosynthetic process from glutamate	GO:0055114	oxidation-reduction process	12.2518			--	--	--	--	--	--			--	--	--	--	up_32H	--			--	--	--	--	--	--	--			--
PF3D7_0704200	tRNA m5C-methyltransferase, putative	N/A	--	--	--	N/A	N/A	N/A	N/A	12.2548			--	--	--	--	--	--			--	--	--	--	--	--			--	--	--	--	--	--	--			--
PF3D7_1324200	micro-fibrillar-associated protein, putative	N/A	--	--	--	N/A	N/A	N/A	N/A	12.2556			--	--	--	--	--	--			--	--	--	--	--	--			--	--	--	--	--	--	--			--
PF3D7_1125200	conserved Plasmodium protein, unknown function	N/A	--	--	--	N/A	N/A	N/A	N/A	12.2973			--	--	--	--	--	--			--	--	--	--	--	--			--	--	--	--	--	--	--			--
PF3D7_0930700	conserved Plasmodium protein, unknown function	N/A	--	--	--	N/A	N/A	N/A	N/A	12.3044			--	--	--	--	--	--			--	--	--	--	--	--			--	--	--	--	--	--	--			--
PF3D7_0921900	conserved Plasmodium protein, unknown function	N/A	--	--	--	N/A	N/A	N/A	N/A	12.3125			--	--	--	--	--	--			--	--	--	--	--	--			--	--	--	--	--	--	--			--
PF3D7_1225700	VAC14 domain-containing protein, putative	N/A	--	--	--	N/A	N/A	N/A	N/A	12.3198			--	--	--	--	--	--			--	--	--	--	--	--			--	--	--	--	--	--	--			--
PF3D7_0809200	asparagine-rich antigen Pfa55-14	pfa55-14	--	--	--	N/A	N/A	N/A	N/A	12.3227			--	--	--	--	up_32H	--			--	--	--	--	--	--			--	--	down_16H	--	--	--	--			--
PF3D7_0720000	exosome complex component CSL4, putative	CSL4	--	--	--	N/A	N/A	N/A	N/A	12.327			--	--	--	--	--	--			--	--	--	--	--	--			--	--	--	--	--	--	--			--
PF3D7_0822100	mediator of RNA polymerase II transcription subunit 7, putative	MED7	--	--	--	N/A	N/A	GO:0006357	regulation of transcription by RNA polymerase II	12.335			--	--	--	--	--	--			--	--	--	--	--	--			--	--	--	--	--	--	--			--
PF3D7_1402700	U2 snRNP-associated SURP motif-containing protein, putative	SR140	--	--	--	N/A	N/A	GO:0006396	RNA processing	12.3413			--	--	--	--	--	--			--	--	--	--	--	--			--	--	--	--	--	up_40H	--			--
PF3D7_1127300	tRNA (guanine-N(7)-)-methyltransferase, putative	N/A	--	--	--	GO:0030488	tRNA methylation	GO:0006400	tRNA modification	12.3453			--	--	--	--	--	--			--	--	--	--	--	--			--	--	--	--	--	--	--			--
PF3D7_0807100	DNA helicase PSH3	PSH3	--	--	--	GO:0032508	DNA duplex unwinding	N/A	N/A	12.3725			--	--	--	--	--	--			--	--	--	--	--	--			--	--	--	--	--	--	--			--
PF3D7_0309500	asparagine synthetase [glutamine-hydrolyzing], putative	AS	--	--	--	N/A	N/A	GO:0006529	asparagine biosynthetic process	12.3737			--	--	--	--	--	--			--	--	--	--	--	--			--	--	--	--	--	--	--			--
PF3D7_1365900	ubiquitin-60S ribosomal protein L40	N/A	--	--	--	GO:0006464;GO:0006412;GO:0006511	cellular protein modification process;translation;ubiquitin-dependent protein catabolic process	GO:0006412	translation	12.3766			--	--	--	--	up_32H	--			--	--	--	--	up_32H	--			--	up_8H	--	--	--	--	--			--
PF3D7_1112500	RNA transcription, translation and transport factor protein, putative	N/A	--	--	--	N/A	N/A	N/A	N/A	12.3772			--	--	--	--	--	--			--	--	--	--	--	--			--	--	--	--	--	--	--			--
PF3D7_1246500	methyltransferase, putative	N/A	--	--	--	N/A	N/A	GO:0006396	RNA processing	12.3776			--	--	--	--	--	--			--	--	--	--	--	--			--	down_8H	--	--	--	--	--			--
PF3D7_1115300	cysteine proteinase falcipain 2b	FP2B	--	--	--	GO:0006508	proteolysis	GO:0006508	proteolysis	12.3781			--	down_3H	--	--	--	--			--	down_3H	down_6H	--	--	--			--	--	--	--	--	--	--			--
PF3D7_1315500	conserved protein, unknown function	N/A	--	--	--	N/A	N/A	N/A	N/A	12.3788			--	--	--	--	--	--			--	--	--	--	--	down_48H			--	--	down_16H	--	--	--	--			--
PF3D7_1473000	conserved Plasmodium protein, unknown function	N/A	--	--	--	N/A	N/A	N/A	N/A	12.3887			--	down_3H	--	--	down_32H	--			--	--	--	--	--	--			--	down_8H	--	--	--	--	--			--
PF3D7_0601900	conserved Plasmodium protein, unknown function	N/A	--	--	--	N/A	N/A	N/A	N/A	12.398			--	--	--	--	--	--			--	--	--	up_24H	up_32H	--			--	--	--	--	--	--	--			--
PF3D7_0724200	type 2A phosphatase-associated protein 42, putative	TAP42	--	--	--	N/A	N/A	GO:0042113;GO:0009966;GO:0009607;GO:0007165	B cell activation;regulation of signal transduction;response to biotic stimulus;signal transduction	12.4003			--	--	--	--	--	--			--	--	--	--	up_32H	--			--	--	--	--	--	--	--			--
PF3D7_1305700	conserved Plasmodium protein, unknown function	N/A	--	--	--	N/A	N/A	N/A	N/A	12.4021			--	--	--	--	--	--			--	--	--	--	--	--			--	--	--	--	--	--	--			--
PF3D7_1326400	translation initiation factor eIF-2B subunit gamma, putative	N/A	--	--	--	GO:0006413	translational initiation	N/A	N/A	12.4071			--	--	--	--	--	--			--	--	--	--	--	--			--	--	--	--	--	--	--			--
PF3D7_0827100	translation initiation factor IF-2, putative	IF2c	--	--	--	GO:0006413	translational initiation	N/A	N/A	12.4381			--	--	--	--	--	--			--	--	--	--	--	--			--	--	--	--	--	--	--			--
PF3D7_1032600	conserved protein, unknown function	N/A	--	--	--	N/A	N/A	N/A	N/A	12.4385			--	--	--	--	--	--			--	--	--	--	--	--			--	--	--	--	--	--	--			--
PF3D7_1362200	RuvB-like helicase 3	RUVB3	--	--	--	GO:0051259	protein complex oligomerization	N/A	N/A	12.4441			--	--	--	--	--	--			--	--	--	--	--	--			--	--	up_16H	--	--	--	--			--
PF3D7_1406200	transcription elongation factor SPT6, putative	SPT6	--	--	--	N/A	N/A	GO:0006357	regulation of transcription by RNA polymerase II	12.4472			--	--	--	--	--	--			--	--	--	--	--	--			--	--	--	--	--	--	--			--
PF3D7_0412200	conserved Plasmodium protein, unknown function	N/A	--	--	--	N/A	N/A	N/A	N/A	12.4657			--	--	--	--	--	--			--	--	down_6H	--	--	--			--	--	--	--	--	--	--			--
PF3D7_1144600	transcription initiation factor IIF subunit beta, putative	TFG2	--	--	--	N/A	N/A	GO:0006366;GO:0006367	transcription by RNA polymerase II;transcription initiation from RNA polymerase II promoter	12.4708			--	--	--	--	--	--			--	--	--	--	--	--			--	--	--	--	--	--	--			--
PF3D7_1016500	Plasmodium exported protein (PHISTc), unknown function	N/A	--	--	--	N/A	N/A	N/A	N/A	12.4759			--	--	--	--	--	--			--	--	--	up_24H	--	--			--	--	--	--	--	--	--			--
PF3D7_1000400	rifin	RIF	--	--	--	GO:0020033;GO:0020035;GO:0020013	antigenic variation;cytoadherence to microvasculature, mediated by symbiont protein;modulation by symbiont of host erythrocyte aggregation	N/A	N/A	12.4785			--	--	--	--	--	--			--	--	--	--	--	--			--	--	--	--	--	--	--			--
PF3D7_0528200	eukaryotic translation initiation factor 3 subunit E, putative	EIF3E	--	--	--	N/A	N/A	N/A	N/A	12.4865			--	--	--	--	--	--			--	--	--	--	up_32H	--			--	--	--	--	--	--	--			--
PF3D7_1121600	exported protein 1	EXP1	--	--	--	GO:0006749;GO:0042493	glutathione metabolic process;response to drug	N/A	N/A	12.4877			--	--	--	--	--	--			--	--	--	--	up_32H	--			--	--	--	--	--	--	--			--
PF3D7_0907700	proteasome activator 28 subunit beta, putative	PA28	--	--	--	N/A	N/A	N/A	N/A	12.5045			--	--	--	--	--	--			--	--	--	--	--	--			--	--	--	--	--	--	--			--
PF3D7_1467100	DNA-3-methyladenine glycosylase, putative	N/A	--	--	--	GO:0006284	base-excision repair	GO:0006284	base-excision repair	12.5126			--	--	--	--	--	--			--	--	--	--	--	--			--	--	--	--	--	--	--			--
PF3D7_1368300	conserved Plasmodium protein, unknown function	N/A	--	--	--	N/A	N/A	GO:0006310;GO:0006281;GO:0006974	DNA recombination;DNA repair;cellular response to DNA damage stimulus	12.5174			--	--	--	--	--	--			--	up_3H	--	--	--	--			--	--	--	--	--	--	--			--
PF3D7_1003800	U5 small nuclear ribonucleoprotein component, putative	EFTUD2	--	--	--	GO:0000398	mRNA splicing, via spliceosome	N/A	N/A	12.5188			--	--	--	--	--	--			--	--	--	--	--	--			--	--	--	--	--	--	--			--
PF3D7_0813300	conserved protein, unknown function	N/A	--	--	--	N/A	N/A	N/A	N/A	12.5211			--	--	--	--	--	--			--	--	--	--	--	--			--	--	--	--	--	--	--			--
PF3D7_1030100	pre-mRNA-splicing factor ATP-dependent RNA helicase PRP22, putative	PRP22	--	--	--	GO:0008380	RNA splicing	N/A	N/A	12.5282			--	--	--	--	--	--			--	--	--	--	--	--			--	--	--	--	--	--	--			--
PF3D7_1339300	conserved Plasmodium protein, unknown function	N/A	--	--	--	N/A	N/A	N/A	N/A	12.538			--	--	--	--	--	--			--	--	--	--	--	--			--	--	--	--	--	--	--			--
PF3D7_1368500	heptatricopeptide repeat-containing protein, putative	N/A	--	--	--	N/A	N/A	N/A	N/A	12.5445			--	--	--	--	--	--			--	--	--	--	--	--			--	--	--	--	--	--	--			--
PF3D7_1031100	conserved Plasmodium protein, unknown function	N/A	--	--	--	N/A	N/A	N/A	N/A	12.5465			--	--	--	--	--	--			--	--	--	--	--	--			--	--	--	--	--	--	--			--
PF3D7_1477500	Plasmodium exported protein (PHISTb), unknown function	N/A	--	--	--	N/A	N/A	N/A	N/A	12.5582			--	--	--	--	--	--			--	--	--	up_24H	--	--			--	--	--	--	--	--	--			--
PF3D7_1301400	Plasmodium exported protein (hyp12), unknown function	HYP12	--	--	--	N/A	N/A	N/A	N/A	12.5654			--	--	--	--	--	--			--	up_3H	--	up_24H	--	--			--	--	--	--	--	--	--			--
PF3D7_0702900	centrin, putative	N/A	--	--	--	N/A	N/A	N/A	N/A	12.5773			--	--	--	--	--	--			--	--	--	--	--	--			--	--	--	--	--	--	--			--
PF3D7_0804600	tRNA pseudouridine synthase, putative	N/A	--	--	--	N/A	N/A	GO:0009451;GO:0001522	RNA modification;pseudouridine synthesis	12.5799			--	--	--	--	--	--			--	--	--	--	--	--			--	--	--	--	--	--	--			--
PF3D7_0934100	TFIIH basal transcription factor complex helicase XPD subunit	XPD	--	--	--	N/A	N/A	GO:0006139	nucleobase-containing compound metabolic process	12.5975			--	--	--	--	--	--			--	--	--	--	--	--			--	--	--	--	--	--	--			--
PF3D7_1220500	ribosome biogenesis protein TSR3, putative	TSR3	--	--	--	N/A	N/A	N/A	N/A	12.6034			--	--	--	--	--	--			--	--	--	--	--	--			--	--	--	--	--	--	--			--
PF3D7_0514600	ribose-5-phosphate isomerase, putative	N/A	--	--	--	GO:0009052;GO:0008615	pentose-phosphate shunt, non-oxidative branch;pyridoxine biosynthetic process	GO:0009052	pentose-phosphate shunt, non-oxidative branch	12.6102			--	--	--	--	--	--			--	--	--	--	--	--			--	--	--	--	--	--	--			--
PF3D7_1237100	conserved Plasmodium protein, unknown function	N/A	--	--	--	N/A	N/A	N/A	N/A	12.6368			--	--	down_6H	--	--	--			--	--	--	--	--	--			--	--	--	--	--	--	--			--
PF3D7_1129100	parasitophorous vacuolar protein 1	PV1	--	--	--	GO:0009405	pathogenesis	N/A	N/A	12.6513			--	--	--	--	--	--			--	--	--	--	up_32H	--			--	--	--	--	--	--	--			--
PF3D7_1342900	AP2 domain transcription factor, putative	ApiAP2	--	--	--	N/A	N/A	GO:0006355	regulation of transcription, DNA-templated	12.6577			--	--	--	--	--	--			--	--	--	--	--	--			--	--	--	--	--	--	--			--
PF3D7_1209100	conserved Plasmodium protein, unknown function	N/A	--	--	--	N/A	N/A	GO:0006633	fatty acid biosynthetic process	12.659			--	--	--	--	--	--			--	--	--	--	--	--			--	--	--	--	--	--	--			--
PF3D7_0918900	gamma-glutamylcysteine synthetase	gammaGCS	--	--	--	N/A	N/A	GO:0006750	glutathione biosynthetic process	12.6633			--	--	--	--	--	--			--	--	--	--	--	--			--	--	--	--	--	--	--			--
PF3D7_1210300	conserved Plasmodium protein, unknown function	N/A	--	--	--	N/A	N/A	N/A	N/A	12.6708			--	--	--	--	--	--			--	--	--	--	up_32H	--			--	--	--	--	--	--	--			--
PF3D7_1477000	Plasmodium exported protein (hyp17), unknown function, pseudogene	N/A	--	--	--	N/A	N/A	N/A	N/A	12.6784			--	--	--	--	--	--			--	--	--	up_24H	--	--			--	up_8H	--	--	--	--	--			--
PF3D7_1367100	U1 small nuclear ribonucleoprotein 70 kDa homolog, putative	SNP1	--	--	--	GO:0000398	mRNA splicing, via spliceosome	N/A	N/A	12.6863			--	--	--	--	--	--			--	--	--	--	--	--			--	--	--	--	--	--	--			--
PF3D7_1358900	GTP-binding protein, putative	N/A	--	--	--	N/A	N/A	N/A	N/A	12.7099			--	--	--	--	--	--			--	--	--	--	up_32H	--			--	--	--	--	--	--	--			--
PF3D7_0906700	leucine-rich repeat protein	LRR9	--	--	--	N/A	N/A	N/A	N/A	12.7133			--	--	--	--	--	--			--	--	--	--	--	--			--	--	--	--	--	--	--			--
PF3D7_0710900	50S ribosomal protein L1, mitochondrial, putative	RPL1	--	--	--	N/A	N/A	N/A	N/A	12.7285			--	down_3H	--	--	--	--			--	--	--	--	--	--			--	--	--	--	--	--	--			--
PF3D7_1249000	conserved Plasmodium membrane protein, unknown function	N/A	--	--	--	N/A	N/A	N/A	N/A	12.7572			--	--	--	--	--	--			--	--	--	--	up_32H	--			--	--	--	--	--	--	--			--
PF3D7_1475000	mediator of RNA polymerase II transcription subunit 31, putative	MED31	--	--	--	GO:0006366	transcription by RNA polymerase II	GO:0006355	regulation of transcription, DNA-templated	12.7582			--	--	--	--	--	--			--	--	--	--	--	--			--	down_8H	--	--	--	--	--			--
PF3D7_1030600	tRNA N6-adenosine threonylcarbamoyltransferase	KAE1	--	--	--	N/A	N/A	N/A	N/A	12.7612			--	--	--	--	--	--			--	--	--	--	--	--			--	--	--	--	--	--	--			--
PF3D7_1307000	exosome complex component RRP40, putative	RRP40	--	--	--	GO:0006364	rRNA processing	N/A	N/A	12.7718			--	--	--	--	--	--			--	--	--	--	--	--			--	--	--	--	--	--	--			--
PF3D7_0532300	Plasmodium exported protein (PHISTb), unknown function	N/A	--	--	--	N/A	N/A	N/A	N/A	12.7803			--	--	--	--	--	down_48H			--	--	--	up_24H	--	down_48H			--	--	--	--	--	--	--			--
PF3D7_1419300	glutathione S-transferase	GST	--	--	--	N/A	N/A	N/A	N/A	12.7824			--	--	--	--	--	--			--	--	--	--	up_32H	--			--	--	--	--	--	--	--			--
PF3D7_1242600	protein farnesyltransferase subunit alpha	N/A	--	--	--	N/A	N/A	GO:0018342	protein prenylation	12.7839			--	--	--	--	--	--			--	--	--	--	up_32H	--			--	--	--	--	--	--	--			--
PF3D7_1352700	intron-binding protein aquarius, putative	AQR	--	--	--	N/A	N/A	N/A	N/A	12.7948			--	--	--	--	--	--			--	--	--	--	up_32H	--			--	--	--	--	--	--	--			--
PF3D7_1317000	U4/U6.U5 tri-snRNP-associated protein 2, putative	USP39	--	--	--	GO:0000398;GO:0000245	mRNA splicing, via spliceosome;spliceosomal complex assembly	GO:0016579	protein deubiquitination	12.8063			--	--	--	--	--	--			--	--	--	--	--	--			--	--	--	--	--	--	--			--
PF3D7_1369500	conserved protein, unknown function	N/A	--	--	--	N/A	N/A	N/A	N/A	12.8079			--	--	--	--	--	--			--	--	--	up_24H	--	--			--	--	--	--	--	--	--			--
PF3D7_1027500	conserved Plasmodium protein, unknown function	N/A	--	--	--	N/A	N/A	N/A	N/A	12.808			--	--	--	--	--	--			--	--	--	--	--	--			--	--	--	--	--	--	--			--
PF3D7_1364900	ferrochelatase	FC	--	--	--	GO:0006783	heme biosynthetic process	GO:0006783	heme biosynthetic process	12.8083			--	--	--	--	--	--			--	--	--	--	up_32H	--			--	--	--	--	--	--	--			--
PF3D7_1130100	60S ribosomal protein L38	RPL38	--	--	--	GO:0006412	translation	GO:0006412	translation	12.8113			--	--	--	--	--	--			--	--	up_6H	--	--	--			--	--	--	--	--	--	--			--
PF3D7_0611400	SWIB/MDM2 domain-containing protein	SWIB	--	--	--	N/A	N/A	N/A	N/A	12.8135			--	down_3H	--	--	--	--			--	--	--	--	--	--			--	--	--	--	--	--	--			--
PF3D7_1473100	GTPase-activating protein, putative	N/A	--	--	--	N/A	N/A	N/A	N/A	12.8161			--	--	--	--	--	--			--	--	--	--	up_32H	--			--	--	--	--	--	--	--			--
PF3D7_0517700	eukaryotic translation initiation factor 3 subunit B, putative	EIF3B	--	--	--	N/A	N/A	GO:0006413	translational initiation	12.8215			--	--	--	--	--	--			--	--	--	--	--	--			--	--	up_16H	--	--	--	--			--
PF3D7_1456300	conserved Plasmodium protein, unknown function	N/A	--	--	--	N/A	N/A	N/A	N/A	12.8282			--	--	--	--	--	--			--	--	--	--	up_32H	--			--	--	--	--	--	--	--			--
PF3D7_0925900	parasitophorous vacuolar protein 5, putative	PV5	--	--	--	N/A	N/A	N/A	N/A	12.8311			--	--	--	--	--	--			--	--	--	--	up_32H	--			--	--	--	--	--	--	--			--
PF3D7_1139200	VPS9 domain-containing protein, putative	N/A	--	--	--	N/A	N/A	N/A	N/A	12.8481			--	--	--	--	--	--			--	--	--	--	--	--			--	--	--	--	--	--	--			--
PF3D7_0520700	CDC73 domain-containing protein, putative	N/A	--	--	--	N/A	N/A	N/A	N/A	12.8563			--	--	--	--	--	--			--	--	--	--	up_32H	--			--	--	--	--	--	--	--			--
PF3D7_1301300	Plasmodium exported protein (PHISTa-like), unknown function, pseudogene	N/A	--	--	--	N/A	N/A	N/A	N/A	12.8592			--	--	--	--	--	--			--	--	--	--	--	--			--	--	--	--	--	--	--			--
PF3D7_1035800	probable protein, unknown function	M712	--	--	--	N/A	N/A	N/A	N/A	12.8802			--	--	--	up_24H	--	--			--	--	--	up_24H	up_32H	--			--	--	--	--	--	--	--			--
PF3D7_0712400	erythrocyte membrane protein 1, PfEMP1	VAR	--	--	--	GO:0020033;GO:0098609;GO:0020035;GO:0020013	antigenic variation;cell-cell adhesion;cytoadherence to microvasculature, mediated by symbiont protein;modulation by symbiont of host erythrocyte aggregation	GO:0009405	pathogenesis	12.8857			--	--	--	--	--	--			--	--	--	--	--	--			--	--	--	--	down_32H	--	--			--
PF3D7_0800800	Plasmodium exported protein (hyp7), unknown function	N/A	--	--	--	N/A	N/A	N/A	N/A	12.8996			--	--	--	--	--	--			--	--	--	--	--	--			--	--	--	--	--	--	--			--
PF3D7_1429400	rRNA (adenosine-2'-O-)-methyltransferase, putative	N/A	--	--	--	N/A	N/A	GO:0006396	RNA processing	12.9122			--	--	--	--	--	--			--	--	--	--	--	--			--	--	--	--	--	--	--			--
PF3D7_1430300	acid phosphatase, putative	N/A	--	--	--	N/A	N/A	N/A	N/A	12.9131			--	--	--	--	--	--			--	--	--	--	--	up_48H			--	--	--	--	--	--	--			--
PF3D7_1212700	eukaryotic translation initiation factor 3 subunit A, putative	EIF3A	--	--	--	GO:0006446;GO:0006413	regulation of translational initiation;translational initiation	N/A	N/A	12.9155			--	--	--	--	--	--			--	--	--	--	--	--			--	--	--	--	--	--	--			--
PF3D7_0912500	SAP domain-containing protein, putative	N/A	--	--	--	N/A	N/A	GO:0006355	regulation of transcription, DNA-templated	12.9358			--	--	--	--	--	--			--	--	--	--	up_32H	--			--	--	--	--	--	--	--			--
PF3D7_1319900	conserved Plasmodium protein, unknown function	N/A	--	--	--	N/A	N/A	N/A	N/A	12.9419			--	--	--	--	--	--			--	--	--	--	--	--			--	--	--	--	--	--	--			--
PF3D7_0411400	DEAD box ATP-dependent RNA helicase, putative	N/A	--	--	--	GO:0016070	RNA metabolic process	N/A	N/A	12.951			--	--	--	--	--	--			--	--	--	--	--	--			--	--	--	--	--	--	--			--
PF3D7_1367700	alanine--tRNA ligase	AlaRS	--	--	--	GO:0006419	alanyl-tRNA aminoacylation	GO:0006419;GO:0043039	alanyl-tRNA aminoacylation;tRNA aminoacylation	12.9773			--	--	--	--	--	--			--	--	--	--	--	--			--	--	--	--	--	--	--			--
PF3D7_1422700	conserved Plasmodium protein, unknown function	N/A	--	--	--	N/A	N/A	N/A	N/A	12.9887			--	--	--	--	--	--			--	--	--	--	--	--			--	--	--	--	--	--	--			--
PF3D7_0918300	eukaryotic translation initiation factor 3 subunit F, putative	EIF3F	--	--	--	GO:0006413	translational initiation	N/A	N/A	13.0051			--	--	--	--	--	--			--	--	--	--	--	--			--	--	--	--	--	--	--			--
PF3D7_0101000	rifin	RIF	--	--	--	GO:0020033;GO:0020035;GO:0020013	antigenic variation;cytoadherence to microvasculature, mediated by symbiont protein;modulation by symbiont of host erythrocyte aggregation	N/A	N/A	13.037			--	--	--	--	--	--			--	--	--	--	--	--			--	--	--	--	--	--	--			--
PF3D7_1039000	serine/threonine protein kinase, FIKK family	FIKK10.2	--	--	--	GO:0006468	protein phosphorylation	GO:0006468	protein phosphorylation	13.0512			--	--	--	--	--	--			--	--	--	--	up_32H	--			--	--	--	--	--	--	--			--
PF3D7_1336900	tryptophan--tRNA ligase	cTrpRS	--	--	--	GO:0006436	tryptophanyl-tRNA aminoacylation	GO:0006418;GO:0006436	tRNA aminoacylation for protein translation;tryptophanyl-tRNA aminoacylation	13.0552			--	--	--	--	--	--			--	--	--	--	--	--			--	--	down_16H	--	--	--	--			--
PF3D7_1248100	methyltransferase, putative	N/A	--	--	--	N/A	N/A	GO:0006400	tRNA modification	13.0608			--	--	--	--	--	--			--	--	--	--	--	--			--	--	--	--	--	--	--			--
PF3D7_1126200	40S ribosomal protein S18, putative	RPS18	--	--	--	GO:0006412	translation	GO:0006412	translation	13.095			--	--	--	--	--	--			--	--	--	--	--	--			--	--	--	--	--	--	--			--
PF3D7_1463700	cyclin 1	CYC1	--	--	--	GO:0000281;GO:0045737;GO:0010564;GO:0031952	mitotic cytokinesis;positive regulation of cyclin-dependent protein serine/threonine kinase activity;regulation of cell cycle process;regulation of protein autophosphorylation	N/A	N/A	13.0967			--	--	down_6H	--	--	--			--	--	down_6H	--	--	--			--	down_8H	--	--	--	--	--			--
PF3D7_1135800	conserved Plasmodium protein, unknown function	N/A	--	--	--	N/A	N/A	N/A	N/A	13.1061			--	--	--	--	--	--			--	--	--	--	--	--			--	--	--	--	--	--	--			--
PF3D7_0311100	pre-mRNA splicing factor, putative	N/A	--	--	--	N/A	N/A	GO:0006397	mRNA processing	13.1064			--	--	--	--	--	--			--	--	--	--	--	--			--	--	--	--	--	--	--			--
PF3D7_1205900	conserved protein, unknown function	N/A	--	--	--	N/A	N/A	N/A	N/A	13.118			--	--	--	--	--	--			--	--	--	--	--	--			--	--	down_16H	--	--	--	--			--
PF3D7_1308900	mRNA-decapping enzyme 2, putative	DCP2	--	--	--	GO:0000290	deadenylation-dependent decapping of nuclear-transcribed mRNA	N/A	N/A	13.1224			--	--	--	--	--	--			--	--	--	--	--	--			--	--	--	--	--	--	--			--
PF3D7_1102500	Plasmodium exported protein (PHISTb), unknown function	GEXP02	--	--	--	N/A	N/A	N/A	N/A	13.1385			--	--	--	--	--	--			--	--	--	--	--	--			--	--	--	up_24H	--	--	--			--
PF3D7_1436100	conserved Plasmodium membrane protein, unknown function	N/A	--	--	--	N/A	N/A	N/A	N/A	13.1665			--	--	--	--	--	--			--	--	--	--	--	--			--	--	--	--	--	--	--			--
PF3D7_1203700	nucleosome assembly protein	NAPL	--	--	--	GO:0006334	nucleosome assembly	GO:0006334	nucleosome assembly	13.1791			--	--	--	--	--	--			--	--	--	--	--	--			--	--	--	--	--	--	--			--
PF3D7_0204700	hexose transporter	HT	--	--	--	GO:0042493	response to drug	GO:0055085	transmembrane transport	13.1815			--	--	--	--	--	--			--	--	--	--	--	--			--	--	--	--	--	--	--			--
PF3D7_1467600	conserved Plasmodium protein, unknown function	N/A	--	--	--	N/A	N/A	GO:0006817	phosphate ion transport	13.1843			--	--	--	--	--	--			--	--	--	down_24H	--	down_48H			--	--	--	--	--	--	--			--
PF3D7_0600300	rifin	RIF	--	--	--	GO:0020033;GO:0020035;GO:0020013	antigenic variation;cytoadherence to microvasculature, mediated by symbiont protein;modulation by symbiont of host erythrocyte aggregation	N/A	N/A	13.1874			--	--	--	--	down_32H	--			--	--	--	--	down_32H	--			--	--	--	--	--	--	--			--
PF3D7_0302100	serine/threonine protein kinase	SRPK1	--	--	--	GO:0006468	protein phosphorylation	GO:0006468	protein phosphorylation	13.1957			--	--	--	--	--	--			--	--	--	--	--	up_48H			--	--	--	--	--	--	--			--
PF3D7_0823600	lipoate-protein ligase B	LipB	--	--	--	GO:0009107	lipoate biosynthetic process	GO:0006464;GO:0009249	cellular protein modification process;protein lipoylation	13.1996			--	--	--	--	--	--			--	--	--	--	--	--			--	--	down_16H	--	--	--	down_48H			--
PF3D7_0831000	Plasmodium exported protein (PHISTb), unknown function	GEXP09	Hsp40	J domain protein	--	N/A	N/A	N/A	N/A	13.205			--	--	--	--	--	--			--	--	--	--	--	--			--	--	--	--	--	--	--			--
PF3D7_0908700	tRNA pseudouridine synthase, putative	N/A	--	--	--	N/A	N/A	GO:0009451;GO:0001522	RNA modification;pseudouridine synthesis	13.206			--	--	--	--	--	--			--	--	--	--	--	--			--	--	--	--	--	--	--			--
PF3D7_0805800	conserved Plasmodium protein, unknown function	N/A	--	--	--	N/A	N/A	N/A	N/A	13.2131			--	--	--	--	--	--			--	down_3H	--	--	--	--			--	--	--	--	--	--	--			--
PF3D7_1314900	general transcription factor IIH subunit 2	P44	--	--	--	N/A	N/A	GO:0006281;GO:0006289;GO:0006351	DNA repair;nucleotide-excision repair;transcription, DNA-templated	13.217			--	--	--	--	--	--			--	--	--	--	--	--			--	--	--	--	--	up_40H	--			--
PF3D7_0513500	mitochondrial import inner membrane translocase subunit TIM16, putative	PAM16	--	--	--	N/A	N/A	GO:0065002	intracellular protein transmembrane transport	13.2193			--	--	--	--	--	--			--	--	--	--	--	--			--	--	--	--	--	--	--			--
PF3D7_1245400	50S ribosomal protein L3, mitochondrial, putative	N/A	--	--	--	GO:0006412	translation	GO:0006412	translation	13.2368			--	up_3H	--	--	--	--			--	--	--	--	--	--			--	--	--	--	--	--	--			--
PF3D7_1010600	eukaryotic translation initiation factor 2 subunit beta	eIF2beta	--	--	--	GO:0001731;GO:0006413	formation of translation preinitiation complex;translational initiation	GO:0006413	translational initiation	13.2375			--	--	--	--	--	--			--	--	--	--	--	--			--	--	up_16H	--	up_32H	--	--			--
PF3D7_1235500	mRNA methyltransferase, putative	N/A	--	--	--	N/A	N/A	GO:0032259	methylation	13.24			--	--	--	--	--	--			--	--	--	--	up_32H	--			--	--	--	down_24H	--	--	--			--
PF3D7_0322100	mRNA-capping enzyme subunit beta	Prt1	--	--	--	N/A	N/A	N/A	N/A	13.2546			--	--	--	--	--	up_48H			down_0H	--	--	--	--	--			--	--	--	--	--	--	--			--
PF3D7_0716000	RNA-binding protein, putative	N/A	--	--	--	N/A	N/A	GO:0006397	mRNA processing	13.2556			--	--	--	--	--	--			--	--	--	--	--	--			--	--	--	--	--	--	--			--
PF3D7_1207600	tRNA delta(2)-isopentenylpyrophosphate transferase, putative	MiaA	--	--	--	GO:0008033	tRNA processing	GO:0008033	tRNA processing	13.2717			--	--	--	--	--	--			--	--	--	--	up_32H	--			--	--	--	--	--	--	--			--
PF3D7_0622500	RNA methyltransferase, putative	N/A	--	--	--	N/A	N/A	GO:0006364	rRNA processing	13.2722			--	--	down_6H	--	--	--			--	--	--	--	--	--			--	--	--	--	--	--	down_48H			--
PF3D7_0820000	Snf2-related CBP activator, putative	SRCAP	--	--	--	N/A	N/A	N/A	N/A	13.2885			--	--	--	--	--	--			--	--	--	--	up_32H	--			--	--	--	--	--	--	--			--
PF3D7_1109900	60S ribosomal protein L36	RPL36	--	--	--	GO:0006412	translation	GO:0006412	translation	13.3378			--	--	--	--	--	--			--	--	--	--	--	--			--	--	--	--	--	--	--			--
PF3D7_0626700	ATPase	N/A	--	--	--	N/A	N/A	N/A	N/A	13.3445			--	--	--	--	--	--			--	--	--	--	--	--			--	--	up_16H	--	--	--	--			--
PF3D7_0831100	surface-associated interspersed protein 8.1 (SURFIN 8.1)	SURF8.1	--	--	--	N/A	N/A	N/A	N/A	13.3454			--	--	--	--	--	--			--	--	--	--	--	--			--	--	--	--	--	--	--			--
PF3D7_0630500	ribosome biogenesis protein YTM1, putative	YTM1	--	--	--	GO:0042273	ribosomal large subunit biogenesis	N/A	N/A	13.3544			--	--	--	--	--	--			--	--	--	--	--	--			--	--	--	--	--	--	--			--
PF3D7_0830400	CRA domain-containing protein, putative	N/A	--	--	--	N/A	N/A	N/A	N/A	13.3793			--	--	--	--	--	--			--	--	--	--	--	--			--	--	--	--	--	--	--			--
PF3D7_1117800	DNA mismatch repair protein MLH	MLH	--	--	--	GO:0006298	mismatch repair	GO:0006298	mismatch repair	13.3851			--	--	--	--	--	--			--	--	--	--	--	--			--	--	--	down_24H	--	--	--			--
PF3D7_0410900	conserved Plasmodium protein, unknown function	N/A	--	--	--	N/A	N/A	N/A	N/A	13.3858			--	--	--	--	--	--			--	--	--	--	up_32H	down_48H			--	--	--	--	--	--	--			--
PF3D7_0316800	40S ribosomal protein S15A, putative	N/A	--	--	--	GO:0006412	translation	GO:0006412	translation	13.3967			--	--	--	--	--	--			--	--	--	--	--	--			--	--	--	--	--	--	--			--
PF3D7_1428300	proliferation-associated protein 2g4, putative	N/A	--	--	--	GO:0007050;GO:0008283	cell cycle arrest;cell proliferation	N/A	N/A	13.398			--	--	--	--	--	--			--	--	--	--	--	--			--	--	--	--	--	--	--			--
PF3D7_0937600	erythrocyte membrane protein 1, PfEMP1	VAR	--	--	--	N/A	N/A	GO:0009405	pathogenesis	13.4291			--	--	--	--	down_32H	--			--	--	--	--	--	--			--	--	--	--	--	--	--			--
PF3D7_0308500	activator of Hsp90 ATPase, putative	N/A	--	--	--	N/A	N/A	GO:0006950	response to stress	13.4316			--	--	--	--	--	--			--	--	--	--	up_32H	--			--	--	--	--	--	--	--			--
PF3D7_0506100	60S ribosomal subunit protein L24, putative	N/A	--	--	--	GO:0006412	translation	N/A	N/A	13.4417			--	--	--	down_24H	--	--			--	--	--	--	--	--			--	--	--	--	--	--	--			--
PF3D7_1460700	60S ribosomal protein L27	RPL27	--	--	--	GO:0006412	translation	GO:0006412	translation	13.4426			--	--	--	--	--	--			--	--	--	--	--	--			--	--	--	--	--	--	--			--
PF3D7_0519800	EELM2 domain-containing protein, putative	N/A	--	--	--	N/A	N/A	N/A	N/A	13.4447			--	--	--	up_24H	--	--			--	--	--	up_24H	--	--			--	--	--	--	--	--	--			--
PF3D7_0920900	U4/U6 snRNA-associated-splicing factor, putative	PRP24	--	--	--	N/A	N/A	N/A	N/A	13.4483			--	--	--	--	--	--			--	--	--	--	--	--			--	--	--	--	--	--	--			--
PF3D7_0903900	60S ribosomal protein L32	RPL32	--	--	--	N/A	N/A	GO:0006412	translation	13.4517			--	--	--	--	--	--			--	--	--	--	--	--			--	--	--	--	--	--	--			--
PF3D7_1354100	conserved Plasmodium protein, unknown function	N/A	--	--	--	N/A	N/A	N/A	N/A	13.4535			--	--	--	--	--	--			--	--	--	--	--	down_48H			--	--	--	--	--	--	--			--
PF3D7_0323600	conserved Plasmodium protein, unknown function	N/A	--	--	--	N/A	N/A	N/A	N/A	13.4623			--	--	--	--	--	--			--	--	--	--	--	--			--	--	--	--	--	--	--			--
PF3D7_1419700	conserved Plasmodium protein, unknown function	N/A	--	--	--	N/A	N/A	N/A	N/A	13.4802			--	--	--	--	--	--			--	--	--	up_24H	--	--			--	--	--	--	--	--	--			--
PF3D7_1338200	60S ribosomal protein L6, putative	RPL6	--	--	--	GO:0002181	cytoplasmic translation	GO:0006412	translation	13.4975			--	--	--	--	--	--			--	down_3H	--	--	--	--			--	--	--	--	--	--	--			--
PF3D7_0616900	conserved Plasmodium protein, unknown function	N/A	--	--	--	N/A	N/A	N/A	N/A	13.5143			--	down_3H	--	--	--	down_48H			--	--	--	--	--	--			--	--	--	--	--	--	--			--
PF3D7_0628700	conserved Plasmodium protein, unknown function	N/A	--	--	--	N/A	N/A	N/A	N/A	13.5375			--	--	--	--	--	--			--	--	--	--	--	--			--	--	--	--	--	--	--			--
PF3D7_0623100	nuclear polyadenylated RNA-binding protein NAB2, putative	NAB2	--	--	--	N/A	N/A	N/A	N/A	13.5504			--	--	--	--	--	--			--	--	--	--	up_32H	--			--	--	--	--	--	--	--			--
PF3D7_1106000	RuvB-like helicase 2	RUVB2	--	--	--	GO:0006310;GO:0006281	DNA recombination;DNA repair	N/A	N/A	13.5747			--	--	--	--	--	--			--	--	--	--	--	--			--	--	--	--	--	--	down_48H			--
PF3D7_1139300	AP2 domain transcription factor, putative	ApiAP2	--	--	--	N/A	N/A	GO:0006355	regulation of transcription, DNA-templated	13.5821			--	--	--	--	--	--			--	--	--	up_24H	up_32H	down_48H			--	--	--	--	--	--	--			--
PF3D7_0307200	60S ribosomal protein L7, putative	N/A	--	--	--	GO:0006412	translation	N/A	N/A	13.5825			--	--	--	--	--	--			--	--	--	--	--	--			--	--	--	--	--	--	--			--
PF3D7_1139900	ER membrane protein complex subunit 8, putative	EMC8	--	--	--	N/A	N/A	N/A	N/A	13.5998			--	--	--	--	--	--			--	--	--	--	--	--			--	--	--	--	--	--	--			--
PF3D7_0610100	pre-mRNA-splicing factor SLU7, putative	SLU7	--	--	--	GO:0008380;GO:0000375;GO:0000350	RNA splicing;RNA splicing, via transesterification reactions;generation of catalytic spliceosome for second transesterification step	N/A	N/A	13.6067			--	--	--	--	--	--			--	--	--	--	up_32H	--			--	--	--	--	--	--	--			--
PF3D7_0813600	translation initiation factor SUI1, putative	N/A	--	--	--	N/A	N/A	GO:0006413	translational initiation	13.615			--	--	--	--	--	--			--	--	--	--	--	--			--	--	--	--	--	--	--			--
PF3D7_0321000	conserved protein, unknown function	N/A	--	--	--	N/A	N/A	N/A	N/A	13.6213			--	--	--	--	up_32H	--			--	--	--	--	up_32H	--			--	--	up_16H	--	--	--	--			--
PF3D7_1106700	DNA replication ATP-dependent helicase/nuclease DNA2, putative	DNA2	--	--	--	GO:0006261	DNA-dependent DNA replication	N/A	N/A	13.6218			--	--	down_6H	--	--	--			--	--	--	--	--	--			--	--	--	--	--	--	--			--
PF3D7_1129900	major facilitator superfamily-related transporter, putative	MFR5	--	--	--	N/A	N/A	N/A	N/A	13.6266			--	--	--	--	--	--			--	--	--	up_24H	up_32H	--			--	--	--	--	--	--	--			--
PF3D7_1411800	conserved Plasmodium protein, unknown function	N/A	--	--	--	N/A	N/A	N/A	N/A	13.6278			--	--	--	--	--	--			--	--	--	--	--	--			--	--	--	--	--	--	--			--
PF3D7_1331700	glutamine--tRNA ligase, putative	N/A	--	--	--	N/A	N/A	GO:0006425;GO:0043039;GO:0006418;GO:0006412	glutaminyl-tRNA aminoacylation;tRNA aminoacylation;tRNA aminoacylation for protein translation;translation	13.6434			--	--	--	--	--	--			--	--	--	--	--	--			--	--	--	--	--	--	--			--
PF3D7_1465900	40S ribosomal protein S3	N/A	--	--	--	GO:0006412	translation	GO:0006412	translation	13.6672			--	--	--	--	--	--			--	--	--	--	--	--			--	--	--	--	--	--	--			--
PF3D7_0908800	mitochondrial carrier protein, putative	N/A	--	--	--	N/A	N/A	GO:0055085	transmembrane transport	13.6715			--	down_3H	down_6H	--	--	--			--	--	down_6H	--	--	--			--	down_8H	--	--	--	--	--			--
PF3D7_1462300	GTP-binding protein, putative	N/A	--	--	--	N/A	N/A	N/A	N/A	13.6758			--	--	--	--	--	--			--	--	--	--	--	up_48H			--	--	--	--	--	--	--			--
PF3D7_0416900	conserved Plasmodium protein, unknown function	N/A	--	--	--	N/A	N/A	N/A	N/A	13.6788			--	--	--	--	--	--			--	--	--	--	--	--			--	--	--	--	--	--	--			--
PF3D7_1414800	small nuclear ribonucleoprotein-associated protein B, putative	SMB1	--	--	--	GO:0000398	mRNA splicing, via spliceosome	N/A	N/A	13.6797			--	--	--	--	--	--			--	--	--	--	--	--			--	--	--	--	--	--	--			--
PF3D7_0921100	conserved Plasmodium protein, unknown function	N/A	--	--	--	N/A	N/A	N/A	N/A	13.6804			--	--	--	--	--	--			--	--	--	--	up_32H	--			--	--	--	--	--	--	--			--
PF3D7_0811200	ER membrane protein complex subunit 1, putative	EMC1	--	--	--	GO:0034975	protein folding in endoplasmic reticulum	N/A	N/A	13.683			--	--	--	--	--	--			--	--	--	--	--	--			--	--	--	--	--	--	--			--
PF3D7_0625800	conserved Plasmodium protein, unknown function	N/A	--	--	--	N/A	N/A	N/A	N/A	13.6888			--	--	--	--	--	--			--	--	--	--	--	--			--	--	--	--	--	--	--			--
PF3D7_1305400	AAR2 protein, putative	N/A	--	--	--	N/A	N/A	N/A	N/A	13.7028			--	--	--	--	--	--			--	--	--	--	up_32H	--			--	--	--	--	--	--	--			--
PF3D7_0319200	CCR4 domain-containing protein 4, putative	CCR4-4	--	--	--	N/A	N/A	N/A	N/A	13.7029			--	--	--	--	--	--			--	--	--	--	--	--			--	--	--	--	--	--	--			--
PF3D7_0201900	erythrocyte membrane protein 3	EMP3	--	--	--	N/A	N/A	N/A	N/A	13.7059			--	--	--	--	down_32H	--			--	--	--	--	--	--			--	--	--	--	--	--	--			--
PF3D7_1005300	conserved Plasmodium protein, unknown function	N/A	--	--	--	N/A	N/A	N/A	N/A	13.7063			--	--	--	--	--	--			--	--	--	--	--	--			--	--	--	--	--	--	--			--
PF3D7_1333300	transmembrane emp24 domain-containing protein, putative	N/A	--	--	--	GO:0006886	intracellular protein transport	N/A	N/A	13.7065			--	--	--	--	--	--			--	--	--	--	--	--			--	--	--	--	--	--	--			--
PF3D7_1308100	CCAAT-binding transcription factor, putative	N/A	--	--	--	GO:0006355	regulation of transcription, DNA-templated	N/A	N/A	13.7067			--	--	--	--	--	--			--	--	--	--	--	--			--	--	--	--	--	--	--			--
PF3D7_1108800	conserved Plasmodium protein, unknown function	N/A	--	--	--	N/A	N/A	N/A	N/A	13.7107			--	--	--	--	--	--			--	--	--	--	--	--			--	--	--	--	--	--	--			--
PF3D7_1218600	arginine--tRNA ligase	RRS	--	--	--	GO:0006420	arginyl-tRNA aminoacylation	GO:0006420;GO:0006418	arginyl-tRNA aminoacylation;tRNA aminoacylation for protein translation	13.7159			--	--	--	--	--	--			--	--	--	--	--	--			--	--	--	--	--	--	--			--
PF3D7_1027200	mitochondrial ribosomal protein S22 precursor, putative	N/A	--	--	--	N/A	N/A	GO:0006412	translation	13.7165			--	--	--	--	--	--			--	--	--	--	--	--			--	--	--	--	--	--	--			--
PF3D7_1462900	conserved Plasmodium protein, unknown function	N/A	--	--	--	N/A	N/A	GO:0030163	protein catabolic process	13.7204			--	--	--	--	--	--			--	--	--	--	--	--			--	--	--	--	--	--	--			--
PF3D7_0108800	mitochondrial carrier protein, putative	N/A	--	--	--	N/A	N/A	GO:0006810	transport	13.7302			--	--	--	--	--	--			--	--	--	--	--	down_48H			--	--	--	--	--	--	--			--
PF3D7_1243100	zinc finger protein, putative	N/A	--	--	--	N/A	N/A	N/A	N/A	13.7321			--	--	--	--	--	--			--	--	--	--	--	--			--	--	up_16H	--	--	--	--			--
PF3D7_1108900	tetratricopeptide repeat protein, putative	N/A	--	--	--	N/A	N/A	N/A	N/A	13.7359			--	--	--	--	--	--			--	down_3H	--	--	--	--			--	--	--	--	--	--	--			--
PF3D7_0212400	conserved Plasmodium membrane protein, unknown function	N/A	--	--	--	N/A	N/A	N/A	N/A	13.7496			--	--	--	--	--	--			--	--	--	--	--	--			--	--	--	--	--	--	--			--
PF3D7_1428800	transcription initiation TFIID-like, putative	N/A	--	--	--	N/A	N/A	GO:0006352	DNA-templated transcription, initiation	13.751			--	--	down_6H	--	--	--			--	--	--	--	--	--			--	--	--	--	--	--	--			--
PF3D7_0204300	conserved Plasmodium protein, unknown function	N/A	--	--	--	N/A	N/A	N/A	N/A	13.7586			--	--	--	--	--	--			--	--	--	--	--	--			--	--	--	down_24H	--	--	--			--
PF3D7_0409400	chaperone protein DnaJ	DnaJ	Hsp40	J domain protein	--	GO:0009408	response to heat	GO:0006457	protein folding	13.7663			--	--	--	--	--	--			--	--	--	up_24H	up_32H	--			--	--	--	--	--	--	--			--
PF3D7_0317600	40S ribosomal protein S11, putative	RPS11	--	--	--	N/A	N/A	GO:0006412	translation	13.7724			--	--	--	--	--	--			--	--	--	--	--	--			--	--	--	--	--	--	--			--
PF3D7_0708500	heat shock protein 86 family protein	N/A	--	--	--	GO:0009408;GO:0006986	response to heat;response to unfolded protein	GO:0007219;GO:0045892	Notch signaling pathway;negative regulation of transcription, DNA-templated	13.8069			--	--	--	--	--	--			--	--	--	--	--	--			--	--	--	--	--	--	--			--
PF3D7_0317100	6-cysteine protein	B9	--	--	--	N/A	N/A	GO:0006412;GO:0006413	translation;translational initiation	13.8104			--	--	--	--	--	--			--	--	--	down_24H	--	--			--	--	--	--	--	--	--			--
PF3D7_1147500	protein farnesyltransferase subunit beta	FTB	--	--	--	GO:0018343;GO:0042493	protein farnesylation;response to drug	N/A	N/A	13.8157			--	--	--	--	--	--			--	--	--	--	--	--			--	--	--	--	--	--	--			--
PF3D7_1359400	CUGBP Elav-like family member 1	CELF1	--	--	--	N/A	N/A	N/A	N/A	13.8233			--	--	--	--	--	--			--	--	--	--	--	--			--	--	--	--	--	--	--			--
PF3D7_1342000	40S ribosomal protein S6	N/A	--	--	--	GO:0006412	translation	GO:0006412	translation	13.8291			--	down_3H	--	--	--	--			--	--	--	--	--	--			--	--	--	--	--	--	--			--
PF3D7_0819500	conserved protein, unknown function	N/A	--	--	--	N/A	N/A	N/A	N/A	13.8297			--	--	--	--	--	--			--	--	--	--	--	--			--	--	--	--	--	--	--			--
PF3D7_0621800	nascent polypeptide-associated complex subunit alpha, putative	N/A	--	--	--	GO:0051083	'de novo' cotranslational protein folding	N/A	N/A	13.8305			--	--	--	--	--	--			--	--	--	--	up_32H	--			--	--	--	--	--	--	up_48H			--
PF3D7_1142600	60S ribosomal protein L35ae, putative	N/A	--	--	--	GO:0006412	translation	GO:0006412	translation	13.8396			--	--	--	--	--	--			--	--	--	--	--	--			--	--	--	--	--	--	--			--
PF3D7_0703100	cytosolic iron-sulfur assembly component 2, putative	CIA2	--	--	--	GO:0016226;GO:0097428	iron-sulfur cluster assembly;protein maturation by iron-sulfur cluster transfer	N/A	N/A	13.8456			--	--	--	--	--	up_48H			--	--	--	--	--	--			--	--	--	--	--	--	--			--
PF3D7_0505600	conserved protein, unknown function	N/A	--	--	--	N/A	N/A	N/A	N/A	13.8468			--	--	--	--	--	--			--	--	--	--	--	--			--	--	--	--	--	--	--			--
PF3D7_0403700	pre-mRNA-splicing factor CLF1, putative	CLF1	--	--	--	GO:0006270;GO:0000354	DNA replication initiation;cis assembly of pre-catalytic spliceosome	GO:0006396	RNA processing	13.8535			--	--	--	--	--	--			--	--	--	--	up_32H	--			--	--	--	--	--	--	--			--
PF3D7_1015200	cysteine--tRNA ligase	CysRS	--	--	--	N/A	N/A	GO:0006423;GO:0006418	cysteinyl-tRNA aminoacylation;tRNA aminoacylation for protein translation	13.8593			--	--	--	--	--	--			--	--	--	--	up_32H	--			down_0H	--	down_16H	--	--	--	--			--
PF3D7_0610500	peptidyl-tRNA hydrolase PTRHD1, putative	N/A	--	--	--	N/A	N/A	N/A	N/A	13.862			--	--	--	--	--	--			--	--	--	--	--	--			--	--	--	--	--	--	--			--
PF3D7_1313700	Maf-like protein, putative	N/A	--	--	--	N/A	N/A	N/A	N/A	13.8628			--	--	--	--	--	--			--	--	--	--	--	--			--	down_8H	--	--	--	--	--			--
PF3D7_0706000	importin-7, putative	N/A	--	--	--	N/A	N/A	GO:0006886	intracellular protein transport	13.8714			--	--	--	--	--	--			--	--	--	--	--	--			--	--	--	down_24H	down_32H	--	--			--
PF3D7_0928900	guanylate kinase	GK	--	--	--	GO:0006186;GO:0016310	dGDP phosphorylation;phosphorylation	GO:0006163	purine nucleotide metabolic process	13.874			--	--	--	--	--	--			--	--	--	--	--	--			--	--	--	--	--	--	--			--
PF3D7_1443300	U6 snRNA-associated Sm-like protein LSm5, putative	LSM5	--	--	--	GO:0008380	RNA splicing	N/A	N/A	13.8786			--	--	--	--	--	--			--	--	--	--	--	--			--	--	--	--	--	--	--			--
PF3D7_0408700	perforin-like protein 1	PLP1	--	--	--	N/A	N/A	N/A	N/A	13.8973			--	--	--	--	--	--			--	--	--	--	--	--			up_0H	--	--	--	--	--	--			--
PF3D7_0110900	adenylate kinase-like protein 1	AKLP1	--	--	--	N/A	N/A	N/A	N/A	13.9215			--	--	--	--	--	--			--	--	--	--	--	--			--	--	--	--	--	--	--			--
PF3D7_0524000	karyopherin beta	KASbeta	--	--	--	GO:0006607;GO:0006913	NLS-bearing protein import into nucleus;nucleocytoplasmic transport	N/A	N/A	13.9304			--	--	--	--	--	--			--	--	--	--	--	--			--	--	--	--	--	--	--			--
PF3D7_1305300	translational activator GCN1, putative	GCN1	--	--	--	N/A	N/A	N/A	N/A	13.9387			--	--	--	--	--	--			--	--	--	up_24H	--	--			--	--	--	--	--	--	--			--
PF3D7_1436400	conserved Plasmodium protein, unknown function	N/A	--	--	--	N/A	N/A	N/A	N/A	13.9392			--	--	--	--	--	--			--	--	--	--	up_32H	--			--	--	--	--	--	--	--			--
PF3D7_0502700	conserved protein, unknown function	N/A	--	--	--	N/A	N/A	N/A	N/A	13.9408			--	--	down_6H	--	--	--			--	--	--	--	up_32H	--			--	down_8H	--	--	--	--	--			--
PF3D7_1105900	conserved Plasmodium membrane protein, unknown function	N/A	--	--	--	N/A	N/A	GO:0006810	transport	13.9426			--	--	--	--	--	--			--	--	--	--	--	--			--	--	--	down_24H	--	--	--			--
PF3D7_1142500	60S ribosomal protein L28	RPL28	--	--	--	N/A	N/A	N/A	N/A	13.9452			--	--	--	--	--	--			--	--	--	--	--	--			--	--	--	--	--	--	--			--
PF3D7_0616400	conserved Plasmodium protein, unknown function	N/A	--	--	--	N/A	N/A	N/A	N/A	13.9455			--	--	--	--	--	--			--	--	--	--	--	--			--	--	up_16H	--	--	--	--			--
PF3D7_1442000	ADP-ribosylation factor, putative	N/A	--	--	--	GO:0006471	protein ADP-ribosylation	N/A	N/A	13.9472			--	--	down_6H	--	--	--			--	--	--	--	--	--			--	--	--	--	--	--	--			--
PF3D7_0913300	conserved protein, unknown function	N/A	--	--	--	N/A	N/A	GO:0008152	metabolic process	13.9493			--	--	--	--	--	--			down_0H	--	--	--	--	--			--	--	--	--	--	up_40H	--			--
PF3D7_1308200	carbamoyl phosphate synthetase	cpsSII	--	--	--	GO:0006207;GO:0006538	'de novo' pyrimidine nucleobase biosynthetic process;glutamate catabolic process	GO:0006807	nitrogen compound metabolic process	13.9632			--	--	--	--	--	--			--	--	--	--	up_32H	--			--	--	--	--	--	--	--			--
PF3D7_1468900	zinc finger protein, putative	N/A	--	--	--	N/A	N/A	N/A	N/A	13.9708			--	--	--	--	--	--			--	--	--	--	up_32H	--			--	--	down_16H	--	--	--	--			--
PF3D7_1003500	40S ribosomal protein S20e, putative	N/A	--	--	--	GO:0006412	translation	GO:0006412	translation	13.9799			--	--	--	--	--	--			--	--	--	--	up_32H	--			--	--	--	--	--	--	--			--
PF3D7_0503300	serine/arginine-rich splicing factor 12	SRSF12	--	--	--	GO:0008380	RNA splicing	N/A	N/A	13.9815			--	--	--	--	--	--			--	--	--	--	--	--			down_0H	down_8H	--	--	--	--	--			--
PF3D7_0204500	aspartate transaminase	AspAT	--	--	--	GO:0006520	cellular amino acid metabolic process	GO:0009058	biosynthetic process	13.9883			--	--	--	--	--	--			--	--	--	--	--	--			--	--	--	--	--	--	--			--
PF3D7_1326800	syntaxin, Qa-SNARE family	SYN18	--	--	--	GO:0006886;GO:0031338;GO:0016192	intracellular protein transport;regulation of vesicle fusion;vesicle-mediated transport	N/A	N/A	14.013			--	--	--	--	--	--			--	--	--	--	--	--			--	--	--	--	--	--	--			--
PF3D7_0408300	zinc finger Ran-binding domain-containing protein 2, putative	ZRANB2	--	--	--	N/A	N/A	N/A	N/A	14.0209			--	--	--	--	--	--			--	--	--	--	--	--			--	--	--	--	--	--	--			--
PF3D7_1363200	bifunctional polynucleotide phosphatase/kinase	PNKP	--	--	--	GO:0006974	cellular response to DNA damage stimulus	N/A	N/A	14.0267			--	--	--	--	--	--			--	--	--	--	--	--			--	down_8H	--	--	--	--	--			--
PF3D7_0728900	RNA-binding protein, putative	N/A	--	--	--	N/A	N/A	N/A	N/A	14.0268			--	--	--	--	--	--			--	--	--	--	--	--			--	--	down_16H	--	down_32H	--	--			--
PF3D7_0512400	conserved Plasmodium protein, unknown function	N/A	--	--	--	N/A	N/A	N/A	N/A	14.0271			--	--	--	--	--	--			--	--	--	--	--	--			--	--	--	--	--	--	--			--
PF3D7_0526800	conserved Plasmodium protein, unknown function	N/A	--	--	--	N/A	N/A	N/A	N/A	14.0539			--	--	--	--	--	--			--	--	--	--	--	--			--	--	--	--	--	--	--			--
PF3D7_1453000	conserved Plasmodium protein, unknown function	N/A	--	--	--	N/A	N/A	N/A	N/A	14.0569			--	--	--	--	--	--			--	--	--	--	--	--			--	--	--	--	--	--	--			--
PF3D7_0906910	tubulin-specific chaperone, putative	N/A	--	--	--	N/A	N/A	N/A	N/A	14.0596			--	--	--	--	--	--			--	--	--	--	up_32H	down_48H			--	--	--	--	--	--	--			--
PF3D7_0218500	small nuclear ribonucleoprotein Sm D2, putative	SNRPD2	--	--	--	GO:0000387	spliceosomal snRNP assembly	N/A	N/A	14.0717			--	--	--	--	--	--			--	--	--	--	--	--			--	--	--	--	--	--	--			--
PF3D7_0608000	diphthine methyltransferase, putative	DPH7	--	--	--	GO:0070988	demethylation	N/A	N/A	14.1089			--	--	--	--	--	--			--	--	--	--	--	--			--	--	--	--	--	--	--			--
PF3D7_0622700	conserved Plasmodium membrane protein, unknown function	N/A	--	--	--	N/A	N/A	N/A	N/A	14.1205			--	--	--	--	--	--			--	--	--	--	--	--			--	--	--	--	--	--	--			--
PF3D7_0104500	conserved protein, unknown function	N/A	--	--	--	N/A	N/A	N/A	N/A	14.1267			--	--	--	--	--	--			--	--	--	--	--	--			--	--	--	--	--	--	--			--
PF3D7_0928200	conserved Plasmodium protein, unknown function	N/A	--	--	--	N/A	N/A	N/A	N/A	14.1355			--	--	--	--	--	down_48H			--	--	--	--	up_32H	down_48H			--	--	--	--	up_32H	--	--			--
PF3D7_1223500	conserved Plasmodium protein, unknown function	N/A	--	--	--	N/A	N/A	N/A	N/A	14.1388			--	--	--	--	--	--			--	--	--	--	--	--			--	--	--	--	--	--	--			--
PF3D7_0626600	conserved Plasmodium protein, unknown function	N/A	--	--	--	N/A	N/A	N/A	N/A	14.1518			--	--	--	--	--	--			--	--	--	--	--	--			--	--	--	--	--	--	--			--
PF3D7_0516200	40S ribosomal protein S11	RPS11	--	--	--	GO:0006412	translation	GO:0006412	translation	14.1561			--	--	--	--	--	--			--	--	--	--	up_32H	--			--	--	--	--	--	--	--			--
PF3D7_0600200	erythrocyte membrane protein 1, PfEMP1	VAR	--	--	--	GO:0020033;GO:0098609;GO:0020035;GO:0020013	antigenic variation;cell-cell adhesion;cytoadherence to microvasculature, mediated by symbiont protein;modulation by symbiont of host erythrocyte aggregation	GO:0009405	pathogenesis	14.1596			down_0H	down_3H	--	down_24H	--	--			--	--	--	--	--	--			--	--	--	--	--	--	--			--
PF3D7_1423200	peptidyl-prolyl cis-trans isomerase	CYP52	--	--	--	GO:0006457	protein folding	GO:0000413	protein peptidyl-prolyl isomerization	14.1614			--	--	--	--	--	--			--	--	--	--	up_32H	--			--	--	--	--	--	--	--			--
PF3D7_1033700	bromodomain protein 1	BDP1	--	--	--	GO:0030260;GO:0006355	entry into host cell;regulation of transcription, DNA-templated	N/A	N/A	14.1674			--	--	--	--	--	--			--	--	--	--	up_32H	--			--	--	--	--	--	--	--			--
PF3D7_1479500	stevor	N/A	--	--	--	GO:0020013	modulation by symbiont of host erythrocyte aggregation	N/A	N/A	14.1714			--	--	down_6H	--	--	--			--	--	down_6H	--	--	--			--	--	--	--	--	--	--			--
PF3D7_0616000	pyridoxal kinase	PDXK	--	--	--	GO:0016310;GO:0008614;GO:0000304;GO:0042819	phosphorylation;pyridoxine metabolic process;response to singlet oxygen;vitamin B6 biosynthetic process	N/A	N/A	14.1751			--	--	--	--	--	down_48H			--	--	--	--	--	--			up_0H	--	--	--	--	--	--			--
PF3D7_1439100	DEAD/DEAH box helicase, putative	N/A	--	--	--	N/A	N/A	N/A	N/A	14.1888			--	--	--	--	--	--			--	--	--	--	up_32H	--			--	--	--	--	--	--	--			--
PF3D7_1128200	multiprotein-bridging factor 1, putative	MBF1	--	--	--	GO:0006355	regulation of transcription, DNA-templated	N/A	N/A	14.2073			--	--	--	--	--	--			--	--	--	--	--	--			--	--	--	--	--	--	--			--
PF3D7_1307800	FHA domain-containing protein, putative	N/A	--	--	--	N/A	N/A	N/A	N/A	14.2107			--	--	--	--	--	--			--	--	--	--	--	--			--	--	--	--	--	--	--			--
PF3D7_0422500	pre-mRNA-splicing helicase BRR2, putative	BRR2	--	--	--	GO:0000375	RNA splicing, via transesterification reactions	N/A	N/A	14.2264			--	--	--	--	--	--			--	--	--	--	--	--			--	--	--	--	--	--	--			--
PF3D7_0217700	E2F-associated phosphoprotein, putative	N/A	--	--	--	N/A	N/A	N/A	N/A	14.2281			--	--	--	--	down_32H	--			--	--	--	--	--	--			--	--	--	--	--	--	--			--
PF3D7_1351400	60S ribosomal protein L17, putative	N/A	--	--	--	N/A	N/A	GO:0006412	translation	14.229			--	--	--	--	--	--			--	--	--	--	--	--			--	--	--	--	--	--	--			--
PF3D7_1461900	valine--tRNA ligase, putative	N/A	--	--	--	GO:0006438	valyl-tRNA aminoacylation	GO:0006418;GO:0006438	tRNA aminoacylation for protein translation;valyl-tRNA aminoacylation	14.2372			--	--	--	--	--	--			--	--	--	--	--	--			--	--	--	--	--	--	--			--
PF3D7_0318200	DNA-directed RNA polymerase II subunit RPB1	RPB1	--	--	--	GO:0006366	transcription by RNA polymerase II	GO:0006366;GO:0006351	transcription by RNA polymerase II;transcription, DNA-templated	14.2378			--	--	--	--	--	--			--	--	--	--	--	--			--	--	--	--	--	--	--			--
PF3D7_1441900	RNA polymerase II transcription factor B subunit 5, putative	TFB5	--	--	--	N/A	N/A	GO:0006289;GO:0006355	nucleotide-excision repair;regulation of transcription, DNA-templated	14.2426			down_0H	--	--	--	--	--			--	--	--	--	--	--			--	--	--	--	--	--	--			--
PF3D7_0216300	conserved Plasmodium protein, unknown function	N/A	--	--	--	N/A	N/A	N/A	N/A	14.2571			--	--	--	--	--	--			--	--	--	up_24H	--	--			--	--	--	--	--	--	--			--
PF3D7_0823700	mitochondrial import receptor subunit TOM7, putative	TOM7	--	--	--	GO:0006626	protein targeting to mitochondrion	N/A	N/A	14.2586			--	--	--	--	--	--			--	--	--	--	--	--			--	--	--	--	--	--	--			--
PF3D7_0915200	ribonuclease H2 subunit C, putative	N/A	--	--	--	N/A	N/A	GO:0006401	RNA catabolic process	14.266			--	--	down_6H	--	--	--			--	--	--	down_24H	up_32H	--			--	--	--	--	--	--	--			--
PF3D7_1142200	conserved Plasmodium protein, unknown function	N/A	--	--	--	N/A	N/A	N/A	N/A	14.2731			--	--	--	--	--	--			--	--	--	--	--	--			--	--	--	--	--	--	--			--
PF3D7_0422400	40S ribosomal protein S19	RPS19	--	--	--	GO:0006412	translation	GO:0006412	translation	14.2756			--	--	--	--	--	--			--	--	--	--	--	--			--	--	--	--	--	--	--			--
PF3D7_0628000	6-pyruvoyltetrahydropterin synthase	PTPS	--	--	--	GO:0006729	tetrahydrobiopterin biosynthetic process	N/A	N/A	14.2782			--	--	--	--	--	--			--	--	--	--	--	--			--	--	--	--	--	--	--			--
PF3D7_0312800	60S ribosomal protein L26, putative	N/A	--	--	--	GO:0006412	translation	GO:0006412	translation	14.2941			--	--	--	--	--	--			--	--	--	--	--	--			--	--	--	--	--	--	--			--
PF3D7_1325800	conserved Plasmodium protein, unknown function	N/A	--	--	--	N/A	N/A	N/A	N/A	14.2965			--	--	--	--	--	--			--	--	--	up_24H	--	--			--	--	--	--	--	--	--			--
PF3D7_1362300	transmembrane and coiled-coil domain-containing protein 1, putative	TMCO1	--	--	--	N/A	N/A	GO:0032469	endoplasmic reticulum calcium ion homeostasis	14.302			down_0H	--	--	--	--	--			--	--	--	--	--	--			--	--	--	--	--	--	--			--
PF3D7_1144000	40S ribosomal protein S21	RPS21	--	--	--	GO:0006412	translation	GO:0006412	translation	14.3122			--	--	--	--	--	--			--	--	--	--	down_32H	--			--	--	--	--	--	--	--			--
PF3D7_1119300	splicing factor U2AF small subunit, putative	U2AF1	--	--	--	GO:0000398	mRNA splicing, via spliceosome	N/A	N/A	14.3125			--	--	--	--	--	--			--	--	--	--	--	--			--	--	--	--	--	--	--			--
PF3D7_0907300	prefoldin-like protein, putative	N/A	--	--	--	N/A	N/A	GO:0006457	protein folding	14.3223			--	--	--	--	--	--			--	--	up_6H	--	--	--			--	--	--	--	--	--	--			--
PF3D7_0719300	actin-related protein, putative	ARP6	--	--	--	N/A	N/A	N/A	N/A	14.3497			--	--	--	--	--	--			--	--	--	--	up_32H	--			--	--	--	--	--	--	--			--
PF3D7_1125400	mitochondrial import inner membrane translocase subunit TIM44, putative	TIM44	--	--	--	GO:0006626	protein targeting to mitochondrion	N/A	N/A	14.3642			--	up_3H	--	--	--	--			--	--	--	--	up_32H	--			--	--	--	--	--	--	--			--
PF3D7_1017800	conserved Plasmodium protein, unknown function	N/A	--	--	--	N/A	N/A	N/A	N/A	14.3705			--	--	--	--	--	--			--	--	--	--	--	--			--	--	--	--	--	--	--			--
PF3D7_1431700	60S ribosomal protein L14, putative	N/A	--	--	--	GO:0006412	translation	GO:0006412	translation	14.4267			--	--	--	--	--	--			--	down_3H	--	--	--	--			--	--	--	--	--	--	--			--
PF3D7_0823000	serine/threonine protein kinase VPS15, putative	VPS15	--	--	--	N/A	N/A	GO:0006468	protein phosphorylation	14.4295			--	--	--	--	--	--			--	--	--	--	--	--			--	--	--	--	--	--	--			--
PF3D7_0936200	Plasmodium exported protein (hyp11), unknown function	N/A	--	--	--	N/A	N/A	N/A	N/A	14.4297			--	--	--	--	--	--			--	--	--	--	--	--			--	--	--	--	--	--	--			--
PF3D7_0702400	small exported membrane protein 1	SEMP1	--	--	--	N/A	N/A	N/A	N/A	14.4364			--	--	--	--	--	--			--	--	--	--	--	--			--	--	--	--	--	--	--			--
PF3D7_1132200	T-complex protein 1 subunit alpha	TCP1	CCT/TCP chaperonin	TCP-1, alpha	--	GO:0006457	protein folding	GO:0006457	protein folding	14.4447			--	--	--	--	up_32H	--			--	--	--	--	up_32H	--			--	--	--	--	--	--	--			--
PF3D7_1311200	alternative splicing regulator, putative	N/A	--	--	--	N/A	N/A	N/A	N/A	14.4475			--	--	--	--	--	--			--	--	--	--	--	--			--	--	down_16H	--	up_32H	--	--			--
PF3D7_0819900	U6 snRNA-associated Sm-like protein LSm3, putative	LSM3	--	--	--	GO:0000398	mRNA splicing, via spliceosome	N/A	N/A	14.4481			--	--	--	--	--	--			--	--	--	--	--	--			--	--	--	down_24H	--	--	--			--
PF3D7_0418200	eukaryotic translation initiation factor 3 subunit M, putative	EIF3M	--	--	--	N/A	N/A	N/A	N/A	14.4528			--	--	--	--	--	--			--	--	--	--	--	up_48H			--	--	--	--	--	--	--			--
PF3D7_0730200	AP-4 complex subunit beta, putative	N/A	--	--	--	GO:0016192	vesicle-mediated transport	GO:0006886;GO:0015031;GO:0016192	intracellular protein transport;protein transport;vesicle-mediated transport	14.4569			--	--	--	--	--	--			--	--	--	--	--	--			--	--	--	--	--	--	--			--
PF3D7_0807600	conserved Plasmodium protein, unknown function	N/A	--	--	--	N/A	N/A	N/A	N/A	14.4613			--	--	--	--	--	--			--	--	--	--	--	--			--	--	--	--	--	--	--			--
PF3D7_0608310	sorting assembly machinery 50 kDa subunit, putative	SAM50	--	--	--	N/A	N/A	N/A	N/A	14.4658			--	--	--	--	--	--			--	--	--	--	--	down_48H			--	--	--	--	--	--	--			--
PF3D7_0109500	N-acetyltransferase, GNAT family, putative	N/A	--	--	--	N/A	N/A	N/A	N/A	14.4807			--	--	--	--	--	--			--	--	--	--	--	--			--	--	--	--	--	--	--			--
PF3D7_0415900	60S ribosomal protein L15, putative	N/A	--	--	--	GO:0006412	translation	GO:0006412	translation	14.4843			--	--	--	--	--	--			--	--	--	--	--	--			--	--	--	--	--	--	--			--
PF3D7_1467500	DNA/RNA-binding protein KIN17, putative	N/A	--	--	--	N/A	N/A	N/A	N/A	14.4844			--	--	--	--	--	--			--	--	--	--	--	--			--	--	--	--	--	--	--			--
PF3D7_1444900	conserved protein, unknown function	N/A	--	--	--	N/A	N/A	N/A	N/A	14.4915			--	--	--	--	--	--			--	--	--	--	--	--			--	--	--	--	--	--	--			--
PF3D7_1457300	MA3 domain-containing protein, putative	N/A	--	--	--	N/A	N/A	GO:0016070;GO:0006446;GO:0006412	RNA metabolic process;regulation of translational initiation;translation	14.4953			--	--	--	--	--	--			--	--	--	--	up_32H	--			--	--	--	--	--	--	--			--
PF3D7_1323100	60S ribosomal protein L6, putative	N/A	--	--	--	GO:0006412	translation	GO:0006412	translation	14.4978			--	--	--	--	--	--			--	--	--	--	--	--			--	--	--	--	--	--	--			--
PF3D7_0830700	Plasmodium exported protein (hyp9), unknown function	N/A	--	--	--	N/A	N/A	N/A	N/A	14.5079			--	--	--	--	--	--			--	--	--	--	up_32H	--			--	--	--	--	--	--	--			--
PF3D7_1401500	esterase, putative	N/A	--	--	--	N/A	N/A	N/A	N/A	14.5088			--	--	--	--	--	--			--	--	up_6H	up_24H	--	--			--	--	--	--	--	--	--			--
PF3D7_1460400	ubiquitin carboxyl-terminal hydrolase isozyme L3	UCHL3	--	--	--	GO:0000338;GO:0016579	protein deneddylation;protein deubiquitination	GO:0006511	ubiquitin-dependent protein catabolic process	14.5139			--	--	--	--	--	--			--	--	--	--	up_32H	--			--	--	--	--	--	--	--			--
PF3D7_0930600	peptidyl-prolyl cis-trans isomerase	CYP72	--	--	--	N/A	N/A	GO:0000413	protein peptidyl-prolyl isomerization	14.5166			--	--	--	--	--	--			--	--	--	--	--	--			--	--	--	--	--	--	--			--
PF3D7_1420400	glycine--tRNA ligase	GlyRS	--	--	--	GO:0006426	glycyl-tRNA aminoacylation	GO:0006426	glycyl-tRNA aminoacylation	14.5247			--	--	--	--	--	--			--	--	--	--	up_32H	up_48H			--	--	down_16H	--	--	--	--			--
PF3D7_1350200	small nuclear ribonucleoprotein E, putative	SNRPE	--	--	--	GO:0006396;GO:0000375;GO:0000398;GO:0000387	RNA processing;RNA splicing, via transesterification reactions;mRNA splicing, via spliceosome;spliceosomal snRNP assembly	N/A	N/A	14.5281			--	--	--	--	--	--			--	--	--	--	--	--			--	--	--	--	--	--	--			--
PF3D7_0404600	conserved Plasmodium membrane protein, unknown function	N/A	--	--	--	N/A	N/A	GO:0006817	phosphate ion transport	14.5307			--	--	--	down_24H	--	--			up_0H	--	--	--	up_32H	--			--	--	--	up_24H	--	--	--			--
PF3D7_1242700	40S ribosomal protein S17, putative	N/A	--	--	--	GO:0006412	translation	GO:0006412	translation	14.5349			--	--	--	--	up_32H	--			--	--	--	--	up_32H	--			--	--	--	--	--	--	--			--
PF3D7_1478600	EMP1-trafficking protein	PTP3	--	--	--	N/A	N/A	N/A	N/A	14.5433			--	--	--	--	--	--			--	--	up_6H	up_24H	--	--			--	--	--	--	--	--	--			--
PF3D7_1366800	phosphatidylserine synthase, putative	N/A	--	--	--	GO:0006659	phosphatidylserine biosynthetic process	GO:0006659	phosphatidylserine biosynthetic process	14.5618			--	--	--	--	--	--			--	--	--	--	--	--			--	down_8H	--	--	--	--	--			--
PF3D7_1354900	conserved Plasmodium protein, unknown function	N/A	--	--	--	N/A	N/A	N/A	N/A	14.5698			--	--	--	--	--	--			--	--	--	--	--	--			--	--	--	--	up_32H	--	--			--
PF3D7_1452400	conserved Plasmodium protein, unknown function	N/A	--	--	--	N/A	N/A	N/A	N/A	14.5773			--	--	--	--	--	--			--	--	--	--	--	--			--	--	--	--	--	--	--			--
PF3D7_1402100	pseudouridine synthase, putative	N/A	--	--	--	N/A	N/A	GO:0009451;GO:0001522	RNA modification;pseudouridine synthesis	14.5809			--	--	--	--	--	down_48H			--	--	--	down_24H	--	down_48H			--	--	--	--	--	--	--			--
PF3D7_0902000	serine/threonine protein kinase, FIKK family	FIKK9.1	--	--	--	N/A	N/A	GO:0006468	protein phosphorylation	14.5849			--	--	--	--	--	--			--	--	--	--	--	--			--	--	--	--	--	--	--			--
PF3D7_0522200	transcription initiation factor TFIID subunit 10, putative	TAF10	--	--	--	GO:0006366	transcription by RNA polymerase II	N/A	N/A	14.6144			--	--	--	--	--	--			--	--	--	--	down_32H	down_48H			--	--	--	--	--	--	--			--
PF3D7_0210500	conserved Plasmodium protein, unknown function	N/A	--	--	--	N/A	N/A	N/A	N/A	14.6223			--	--	--	--	--	--			--	--	--	--	up_32H	--			--	--	--	--	--	--	--			--
PF3D7_0821700	60S ribosomal protein L22, putative	N/A	--	--	--	GO:0002181	cytoplasmic translation	GO:0006412	translation	14.6282			--	--	--	--	--	--			--	--	--	--	up_32H	--			--	--	--	--	down_32H	--	--			--
PF3D7_1252300	conserved Plasmodium protein, unknown function	N/A	--	--	--	N/A	N/A	N/A	N/A	14.6293			--	--	--	--	--	--			--	--	--	up_24H	up_32H	--			--	--	--	--	up_32H	--	--			--
PF3D7_1453600	RAP protein, putative	N/A	--	--	--	N/A	N/A	N/A	N/A	14.6431			--	--	--	--	--	--			--	--	--	--	--	--			--	--	--	--	--	--	--			--
PF3D7_1412400	conserved Plasmodium protein, unknown function	N/A	--	--	--	N/A	N/A	GO:0046488	phosphatidylinositol metabolic process	14.6515			--	--	--	--	--	--			--	--	--	--	--	--			--	--	--	--	--	--	--			--
PF3D7_0515000	pre-mRNA-splicing factor CWC2, putative	CWC2	--	--	--	GO:0000398;GO:0045787;GO:0000387	mRNA splicing, via spliceosome;positive regulation of cell cycle;spliceosomal snRNP assembly	N/A	N/A	14.6543			--	--	--	--	--	--			--	--	--	--	--	--			--	--	--	--	--	--	--			--
PF3D7_0921300	conserved protein, unknown function	N/A	--	--	--	N/A	N/A	N/A	N/A	14.6566			--	--	--	--	--	--			--	--	--	--	up_32H	--			--	--	--	--	--	--	--			--
PF3D7_0405400	pre-mRNA-processing-splicing factor 8, putative	PRPF8	--	--	--	GO:0008380;GO:0000375	RNA splicing;RNA splicing, via transesterification reactions	GO:0000398	mRNA splicing, via spliceosome	14.6615			--	--	--	--	--	--			--	--	--	--	--	--			--	--	--	--	--	--	--			--
PF3D7_0307800	conserved Plasmodium protein, unknown function	N/A	--	--	--	N/A	N/A	N/A	N/A	14.6621			--	--	--	--	--	--			--	--	--	--	--	--			--	--	--	--	up_32H	--	--			--
PF3D7_1355500	serine/threonine protein phosphatase 5	PP5	Hsp90 co-chaperones	PfPP5	--	N/A	N/A	N/A	N/A	14.6632			--	--	--	--	--	--			--	--	--	--	up_32H	--			--	--	--	--	--	--	--			--
PF3D7_1012500	phosphoglucomutase, putative	N/A	--	--	--	N/A	N/A	GO:0005975;GO:0071704	carbohydrate metabolic process;organic substance metabolic process	14.6792			--	--	--	--	--	--			--	--	--	--	--	--			--	--	--	--	--	down_40H	--			--
PF3D7_1026800	40S ribosomal protein S2	RPS2	--	--	--	GO:0006412	translation	GO:0006412	translation	14.6807			--	--	--	--	--	--			--	--	--	--	--	--			--	--	--	--	--	--	--			--
PF3D7_0920100	chaperone, putative	N/A	Hsp40	J domain protein	--	N/A	N/A	GO:0051259;GO:0097428	protein complex oligomerization;protein maturation by iron-sulfur cluster transfer	14.6814			--	--	--	--	--	--			--	--	--	--	--	--			--	--	--	--	--	--	--			--
PF3D7_1205100	O-phosphoseryl-tRNA(Sec) selenium transferase, putative	SEPSECS	--	--	--	N/A	N/A	GO:0097056	selenocysteinyl-tRNA(Sec) biosynthetic process	14.6884			--	--	--	--	--	--			--	--	--	--	--	--			--	--	--	--	--	--	--			--
PF3D7_1363300	50S ribosomal protein L9, mitochondrial, putative	N/A	--	--	--	N/A	N/A	N/A	N/A	14.6941			--	--	--	--	--	--			--	--	--	--	--	--			--	--	--	--	--	--	--			--
PF3D7_0813900	40S ribosomal protein S16, putative	RPS16	--	--	--	GO:0006412	translation	GO:0006412	translation	14.7139			--	--	--	--	--	--			--	--	--	--	--	--			--	--	--	--	--	--	--			--
PF3D7_0702500	Plasmodium exported protein, unknown function	N/A	--	--	--	N/A	N/A	N/A	N/A	14.715			--	--	--	--	--	--			--	--	--	--	--	--			--	--	--	--	--	--	--			--
PF3D7_0215700	DNA-directed RNA polymerase II subunit RPB2, putative	RPB2	--	--	--	GO:0006366	transcription by RNA polymerase II	GO:0006351	transcription, DNA-templated	14.7202			--	--	--	--	--	--			--	--	--	--	--	--			--	--	--	--	--	--	--			--
PF3D7_1345800	conserved Plasmodium protein, unknown function	N/A	--	--	--	N/A	N/A	N/A	N/A	14.727			--	--	--	--	--	--			--	--	--	--	--	--			--	--	--	--	--	--	--			--
PF3D7_0719000	conserved protein, unknown function	N/A	--	--	--	N/A	N/A	N/A	N/A	14.7349			--	--	--	--	--	--			--	--	--	--	up_32H	--			--	--	--	--	--	--	--			--
PF3D7_1421600	conserved Plasmodium protein, unknown function	N/A	--	--	--	N/A	N/A	N/A	N/A	14.744			--	--	--	--	--	--			--	--	--	up_24H	up_32H	--			--	--	--	--	--	--	--			--
PF3D7_0503800	60S ribosomal protein L31	RPL31	--	--	--	GO:0006412	translation	GO:0006412	translation	14.7513			--	--	--	--	--	--			--	--	--	--	--	--			--	--	--	--	--	--	--			--
PF3D7_1421500	mitochondrial import inner membrane translocase subunit TIM8, putative	TIM8	--	--	--	N/A	N/A	N/A	N/A	14.7567			--	--	--	--	--	--			--	--	--	--	--	--			--	down_8H	--	--	--	--	--			--
PF3D7_1426100	transcription factor BTF3, putative	BTF3	--	--	--	N/A	N/A	N/A	N/A	14.7578			--	--	--	--	--	--			--	--	--	--	--	--			--	--	--	--	--	--	--			--
PF3D7_0915900	conserved Plasmodium protein, unknown function	N/A	--	--	--	N/A	N/A	N/A	N/A	14.763			--	--	--	--	--	--			--	--	--	--	--	--			--	--	--	--	--	--	--			--
PF3D7_0806000	AAA family ATPase, putative	N/A	--	--	--	N/A	N/A	N/A	N/A	14.7697			--	down_3H	--	--	--	--			--	--	--	--	--	--			--	--	--	--	--	--	--			--
PF3D7_0730700	tRNA Threonine	N/A	--	--	--	N/A	N/A	N/A	N/A	14.7754			--	--	--	--	--	--			--	down_3H	--	--	--	--			--	--	--	--	--	--	--			--
PF3D7_1402500	ribosomal protein S27a, putative	N/A	--	--	--	N/A	N/A	GO:0006412	translation	14.7776			--	--	--	--	--	--			--	--	--	--	up_32H	--			--	--	--	--	--	--	up_48H			--
PF3D7_1426000	60S ribosomal protein L21	RPL21	--	--	--	GO:0006412	translation	GO:0006412	translation	14.8088			--	--	--	--	--	--			--	--	--	--	up_32H	--			--	--	--	--	--	--	--			--
PF3D7_0311200	valine--tRNA ligase, putative	N/A	--	--	--	GO:0006438	valyl-tRNA aminoacylation	GO:0006418	tRNA aminoacylation for protein translation	14.8163			--	--	--	--	--	--			--	--	--	--	--	--			--	--	--	--	--	--	--			--
PF3D7_0102600	serine/threonine protein kinase, FIKK family	FIKK1	--	--	--	GO:0006468	protein phosphorylation	GO:0006468	protein phosphorylation	14.8184			--	--	--	--	--	--			--	--	up_6H	--	up_32H	up_48H			--	--	--	--	--	--	--			--
PF3D7_0710400	DNA repair protein RAD14, putative	RAD14	--	--	--	GO:0000715	nucleotide-excision repair, DNA damage recognition	N/A	N/A	14.8192			--	--	down_6H	--	--	down_48H			--	--	--	--	--	down_48H			--	--	--	--	--	--	--			--
PF3D7_1309100	60S ribosomal protein L24, putative	N/A	--	--	--	GO:0006412	translation	N/A	N/A	14.8296			--	--	--	--	--	--			--	--	--	--	--	--			--	--	--	--	--	--	--			--
PF3D7_1302800	40S ribosomal protein S7, putative	N/A	--	--	--	GO:0006412	translation	GO:0006412	translation	14.8357			--	--	--	--	--	--			--	--	--	--	--	--			--	--	--	--	--	--	--			--
PF3D7_1323400	60S ribosomal protein L23	RPL23	--	--	--	GO:0006412	translation	GO:0006412	translation	14.8486			--	--	--	--	--	--			--	--	--	--	--	--			--	--	--	--	--	--	--			--
PF3D7_0618200	conserved protein, unknown function	N/A	--	--	--	N/A	N/A	N/A	N/A	14.8521			--	--	--	--	--	--			--	--	--	--	--	down_48H			--	down_8H	--	--	--	--	--			--
PF3D7_1325000	U6 snRNA-associated Sm-like protein LSm6, putative	LSM6	--	--	--	GO:0000398	mRNA splicing, via spliceosome	GO:0000398	mRNA splicing, via spliceosome	14.8648			--	--	--	--	--	--			--	--	--	--	--	--			--	--	--	--	--	--	--			--
PF3D7_1103100	60S acidic ribosomal protein P1, putative	RPP1	--	--	--	GO:0006412	translation	N/A	N/A	14.8662			--	--	--	--	--	--			--	--	--	--	--	--			--	--	--	--	--	--	--			--
PF3D7_0807200	conserved Plasmodium membrane protein, unknown function	N/A	--	--	--	N/A	N/A	N/A	N/A	14.8683			--	--	--	--	--	--			--	--	--	--	--	--			--	--	down_16H	--	--	--	--			--
PF3D7_1004000	60S ribosomal protein L13, putative	N/A	--	--	--	GO:0006412	translation	GO:0006412	translation	14.8684			--	--	--	--	--	--			--	down_3H	--	--	--	--			--	--	--	--	--	--	--			--
PF3D7_0610200	RNA-binding protein 25, putative	RBM25	--	--	--	N/A	N/A	GO:0006397	mRNA processing	14.8967			--	--	--	--	--	--			--	--	--	--	--	--			--	--	--	--	--	--	--			--
PF3D7_1423700	conserved Plasmodium protein, unknown function	N/A	--	--	--	N/A	N/A	N/A	N/A	14.8998			--	--	--	down_24H	--	--			--	--	--	--	--	--			--	--	--	--	--	--	--			--
PF3D7_1111200	conserved protein, unknown function	N/A	--	--	--	N/A	N/A	N/A	N/A	14.903			--	--	--	--	--	--			--	--	--	--	up_32H	--			--	--	--	down_24H	--	--	--			--
PF3D7_0306800	T-complex protein 1 subunit beta	CCT2	CCT/TCP chaperonin	TCP-1, eta	TCP1-b::TRiC	GO:0006457	protein folding	GO:0006457	protein folding	14.9065			--	--	--	--	--	--			--	down_3H	--	--	--	down_48H			--	down_8H	--	--	--	--	--			--
PF3D7_0110100	selenocysteine-specific elongation factor, putative	SELB	--	--	--	GO:0006414	translational elongation	N/A	N/A	14.9072			--	--	--	--	--	--			--	--	--	--	--	--			--	--	--	--	--	up_40H	--			--
PF3D7_1321700	splicing factor 1	SF1	--	--	--	GO:0008380;GO:0000375	RNA splicing;RNA splicing, via transesterification reactions	GO:0006397	mRNA processing	14.9182			--	--	--	--	--	--			--	--	--	--	--	--			--	--	--	--	--	--	--			--
PF3D7_1316900	conserved protein, unknown function	N/A	--	--	--	N/A	N/A	GO:0006281;GO:0006974	DNA repair;cellular response to DNA damage stimulus	14.9183			--	--	--	--	--	--			--	--	--	--	--	--			--	--	--	--	--	--	--			--
PF3D7_0524300	conserved Plasmodium protein, unknown function	N/A	--	--	--	N/A	N/A	N/A	N/A	14.9202			--	--	--	--	--	--			--	--	--	--	--	--			--	--	--	--	--	--	up_48H			--
PF3D7_0214000	T-complex protein 1 subunit theta	CCT8	CCT/TCP chaperonin	TCP-1, putative	--	GO:0006457	protein folding	GO:0006457	protein folding	14.9409			--	--	--	--	--	--			--	--	--	--	up_32H	--			--	--	--	--	--	--	--			--
PF3D7_1125300	DNA-directed RNA polymerase	mtRNAP	--	--	--	GO:0006351	transcription, DNA-templated	GO:0006351	transcription, DNA-templated	14.9523			--	--	--	--	--	--			--	--	--	--	--	down_48H			--	--	--	--	--	--	--			--
PF3D7_1458400	aminodeoxychorismate lyase	ADCL	--	--	--	N/A	N/A	GO:0008152	metabolic process	14.9558			--	--	--	--	--	--			--	--	--	--	--	--			--	--	--	--	--	--	--			--
PF3D7_1446500	nucleoporin NUP313, putative	NUP313	--	--	--	N/A	N/A	N/A	N/A	14.9578			--	--	--	--	--	--			--	--	--	up_24H	--	--			--	--	--	--	--	--	--			--
PF3D7_1235900	pre-mRNA-splicing factor SYF1, putative	XAB2	--	--	--	GO:0000349	generation of catalytic spliceosome for first transesterification step	GO:0006396	RNA processing	14.9596			--	--	--	--	--	--			--	--	--	--	--	--			--	--	--	--	--	--	--			--
PF3D7_0519600	zinc finger protein, putative	N/A	--	--	--	N/A	N/A	N/A	N/A	14.9651			--	--	--	--	--	--			--	--	--	--	--	--			--	--	--	--	--	--	--			--
PF3D7_1216900	DNA-binding chaperone, putative	N/A	Hsp40	J domain protein	--	N/A	N/A	N/A	N/A	14.9743			--	--	--	--	--	--			--	--	--	--	--	--			--	--	--	--	--	--	--			--
PF3D7_0212700	SRR1-like protein	N/A	--	--	--	N/A	N/A	GO:0007155;GO:0006817	cell adhesion;phosphate ion transport	14.9961			--	--	--	--	--	--			--	--	--	--	--	--			--	--	down_16H	--	--	--	--			--
PF3D7_1402000	conserved Plasmodium protein, unknown function	N/A	--	--	--	N/A	N/A	N/A	N/A	15.0042			--	--	down_6H	--	--	down_48H			--	--	--	--	up_32H	down_48H			--	--	--	--	--	--	--			--
PF3D7_0404300	conserved Plasmodium protein, unknown function	N/A	--	--	--	N/A	N/A	GO:0046907	intracellular transport	15.0044			--	--	--	--	--	--			--	--	--	--	--	--			--	--	--	--	--	--	--			--
PF3D7_0807000	YEATS domain-containing protein, putative	N/A	--	--	--	GO:0006355	regulation of transcription, DNA-templated	GO:0006355	regulation of transcription, DNA-templated	15.0076			--	--	--	--	--	--			--	--	--	--	--	--			--	--	--	--	--	--	--			--
PF3D7_1424100	60S ribosomal protein L5, putative	RPL5	--	--	--	GO:0006412	translation	GO:0006412	translation	15.0083			--	--	--	--	--	--			--	--	--	--	--	--			--	--	--	--	--	--	--			--
PF3D7_1410600	eukaryotic translation initiation factor 2 subunit gamma, putative	eIF2gamma	--	--	--	GO:0006413	translational initiation	N/A	N/A	15.0102			--	--	--	--	--	--			--	--	--	--	--	--			--	--	--	--	--	--	--			--
PF3D7_0602200	MYND-type zinc finger protein, putative	N/A	--	--	--	N/A	N/A	N/A	N/A	15.0173			--	--	--	--	up_32H	--			--	--	--	--	up_32H	--			--	up_8H	--	up_24H	--	--	--			--
PF3D7_0911400	conserved Plasmodium protein, unknown function	N/A	--	--	--	N/A	N/A	GO:0017196	N-terminal peptidyl-methionine acetylation	15.0225			--	--	--	--	--	--			--	--	--	--	up_32H	--			--	--	--	--	--	up_40H	--			--
PF3D7_0710600	60S ribosomal protein L34	RPL34	--	--	--	N/A	N/A	GO:0006412	translation	15.0348			--	--	down_6H	--	--	--			--	--	down_6H	--	up_32H	--			--	--	--	--	--	--	--			--
PF3D7_1143900	ATP-dependent (S)-NAD(P)H-hydrate dehydratase, putative	N/A	--	--	--	N/A	N/A	N/A	N/A	15.0502			--	--	--	--	--	--			--	--	--	--	--	--			--	--	--	--	--	--	--			--
PF3D7_0814200	DNA/RNA-binding protein Alba 1	ALBA1	--	--	--	N/A	N/A	N/A	N/A	15.0683			--	--	--	--	--	--			--	--	--	--	--	--			--	--	--	--	--	--	--			--
PF3D7_0519400	40S ribosomal protein S24	RPS24	--	--	--	N/A	N/A	GO:0006412	translation	15.0744			--	--	--	--	--	--			--	--	--	--	--	--			--	--	--	--	--	--	--			--
PF3D7_0304400	60S ribosomal protein L44	RPL44	--	--	--	GO:0006412	translation	GO:0006412	translation	15.0744			--	--	--	--	--	--			--	--	--	--	up_32H	--			--	--	--	--	--	--	--			--
PF3D7_0312500	major facilitator superfamily-related transporter, putative	MFR3	--	--	--	N/A	N/A	GO:0055085	transmembrane transport	15.081			--	--	--	--	--	--			--	--	--	--	up_32H	down_48H			--	--	down_16H	--	--	--	--			--
PF3D7_0706400	60S ribosomal protein L37	RPL37	--	--	--	N/A	N/A	GO:0006412	translation	15.0829			--	--	--	--	--	--			--	--	--	up_24H	--	--			--	--	--	--	--	--	--			--
PF3D7_1218900	WD repeat-containing protein, putative	N/A	--	--	--	N/A	N/A	N/A	N/A	15.101			--	--	--	--	--	--			--	--	--	--	up_32H	--			--	--	--	--	--	--	--			--
PF3D7_1234800	splicing factor 3B subunit 3, putative	SF3B3	--	--	--	GO:0000398;GO:0000245	mRNA splicing, via spliceosome;spliceosomal complex assembly	N/A	N/A	15.1065			--	--	--	--	--	--			--	--	--	--	up_32H	--			--	--	--	--	--	--	--			--
PF3D7_0906800	conserved Plasmodium protein, unknown function	N/A	--	--	--	N/A	N/A	N/A	N/A	15.1093			--	--	--	--	--	down_48H			--	--	--	--	--	down_48H			--	--	--	--	--	--	--			--
PF3D7_1209000	mago-binding protein, putative	N/A	--	--	--	N/A	N/A	N/A	N/A	15.1144			--	--	--	--	--	--			--	--	--	--	--	--			--	--	--	--	--	--	--			--
PF3D7_1232900	nucleotidyltransferase, putative	N/A	--	--	--	N/A	N/A	N/A	N/A	15.1147			--	--	--	--	--	--			--	--	--	--	--	--			--	--	--	--	--	--	--			--
PF3D7_1445700	conserved Plasmodium protein, unknown function	N/A	--	--	--	N/A	N/A	N/A	N/A	15.1157			--	--	--	up_24H	--	--			--	--	--	--	--	--			--	--	--	--	--	--	--			--
PF3D7_1019400	60S ribosomal protein L30e, putative	N/A	--	--	--	GO:0006412	translation	N/A	N/A	15.1186			--	--	--	--	--	--			--	--	--	--	--	--			--	--	--	--	--	--	--			--
PF3D7_0520000	40S ribosomal protein S9, putative	RPS9	--	--	--	N/A	N/A	GO:0006412	translation	15.1287			--	--	--	--	--	--			--	--	--	--	--	--			--	--	--	--	--	--	--			--
PF3D7_0626000	conserved Plasmodium protein, unknown function	N/A	--	--	--	N/A	N/A	N/A	N/A	15.1308			--	--	--	--	--	--			--	--	--	up_24H	up_32H	--			--	--	--	--	--	--	--			--
PF3D7_1316500	pre-mRNA-processing factor 40, putative	PRP40	--	--	--	N/A	N/A	N/A	N/A	15.1371			--	--	--	--	--	--			--	--	--	--	--	--			--	--	--	--	--	--	--			--
PF3D7_0627800	acetyl-CoA synthetase, putative	ACS	--	--	--	GO:0006091	generation of precursor metabolites and energy	GO:0008152	metabolic process	15.1375			--	--	--	--	--	--			--	--	--	--	--	--			--	--	--	--	--	--	--			--
PF3D7_0522800	pre-mRNA-splicing factor BUD31, putative	BUD31	--	--	--	GO:0008380;GO:0000380	RNA splicing;alternative mRNA splicing, via spliceosome	N/A	N/A	15.1421			down_0H	--	--	--	--	--			down_0H	down_3H	--	--	--	--			--	--	--	--	--	--	--			--
PF3D7_0826700	receptor for activated c kinase	RACK1	--	--	--	GO:0051302	regulation of cell division	N/A	N/A	15.144			--	--	--	--	--	--			--	--	--	--	--	--			--	--	--	--	--	--	--			--
PF3D7_1358800	40S ribosomal protein S15	RPS15	--	--	--	GO:0006412	translation	GO:0006412	translation	15.1518			--	--	--	--	--	--			--	--	--	--	up_32H	--			--	--	--	--	--	--	--			--
PF3D7_1422800	actin-related protein, putative	ARP4a	--	--	--	GO:0007010;GO:0006897;GO:0006887	cytoskeleton organization;endocytosis;exocytosis	N/A	N/A	15.1564			--	--	--	--	--	--			--	--	--	down_24H	up_32H	--			--	--	--	--	--	--	--			--
PF3D7_1124900	60S ribosomal protein L35, putative	RPL35	--	--	--	GO:0006412	translation	GO:0006412	translation	15.1566			--	--	--	--	--	--			--	--	--	--	--	--			down_0H	--	--	--	--	--	--			--
PF3D7_0213700	conserved protein, unknown function	N/A	--	--	--	N/A	N/A	N/A	N/A	15.1653			--	--	--	--	--	--			--	--	--	--	--	--			--	--	--	--	--	--	--			--
PF3D7_1007900	eukaryotic translation initiation factor 3 subunit D, putative	EIF3D	--	--	--	GO:0006413	translational initiation	N/A	N/A	15.1724			--	--	--	--	--	up_48H			down_0H	--	--	--	up_32H	--			--	--	--	--	--	up_40H	--			--
PF3D7_1414300	60S ribosomal protein L10, putative	N/A	--	--	--	GO:0006412	translation	GO:0006412	translation	15.1784			--	--	--	--	--	--			--	--	--	--	--	--			--	--	--	--	--	--	--			--
PF3D7_1119600	ATP-dependent zinc metalloprotease FTSH, putative	N/A	--	--	--	N/A	N/A	GO:0006508	proteolysis	15.1836			down_0H	--	--	--	--	--			down_0H	--	--	--	--	--			--	--	--	--	--	--	--			--
PF3D7_1206700	eukaryotic translation initiation factor 5, putative	EIF5	--	--	--	GO:0006446	regulation of translational initiation	GO:0006413	translational initiation	15.1851			--	--	--	--	--	--			--	--	--	--	--	--			--	--	--	--	--	--	--			--
PF3D7_1357800	T-complex protein 1 subunit delta	CCT4	CCT/TCP chaperonin	TCP-1, putative	TCP1::TRiC	GO:0006457	protein folding	GO:0006457	protein folding	15.1899			--	--	--	--	--	--			--	--	--	--	up_32H	--			--	--	--	--	--	--	--			--
PF3D7_1242100	conserved Plasmodium protein, unknown function	N/A	--	--	--	N/A	N/A	N/A	N/A	15.2249			--	--	--	--	--	--			--	--	--	--	--	--			--	--	--	--	--	--	--			--
PF3D7_1038100	GDP dissociation inhibitor, putative	N/A	--	--	--	N/A	N/A	GO:0015031;GO:0043087;GO:0007264	protein transport;regulation of GTPase activity;small GTPase mediated signal transduction	15.2291			--	--	--	--	--	--			--	--	--	up_24H	--	down_48H			--	--	--	--	--	--	--			--
PF3D7_1451400	transcriptional regulatory protein sir2b	Sir2B	--	--	--	GO:0006355	regulation of transcription, DNA-templated	N/A	N/A	15.2314			--	--	--	--	--	--			--	--	--	--	--	--			--	--	--	--	--	--	--			--
PF3D7_1336800	nuclear movement protein, putative	NUDC	--	--	--	N/A	N/A	N/A	N/A	15.2317			--	--	--	--	--	--			--	--	--	--	up_32H	--			--	--	--	--	--	--	--			--
PF3D7_1123400	translation elongation factor EF-1, subunit alpha, putative	N/A	--	--	--	GO:0006414	translational elongation	N/A	N/A	15.2457			--	--	--	--	--	--			--	--	--	--	--	--			--	--	down_16H	--	--	--	--			--
PF3D7_0719600	60S ribosomal protein L11a, putative	N/A	--	--	--	GO:0006412	translation	GO:0006412	translation	15.2662			--	--	--	--	--	--			--	--	--	--	--	--			--	--	--	--	--	--	--			--
PF3D7_1424400	60S ribosomal protein L7-3, putative	N/A	--	--	--	GO:0006412	translation	N/A	N/A	15.2703			--	--	--	--	--	--			--	--	--	--	--	--			--	--	--	--	--	--	--			--
PF3D7_0814000	60S ribosomal protein L13-2, putative	N/A	--	--	--	GO:0006412	translation	GO:0006412	translation	15.2752			--	--	--	--	--	--			--	--	--	--	--	down_48H			--	--	up_16H	--	--	--	--			--
PF3D7_0401800	Plasmodium exported protein (PHISTb), unknown function	PfD80	--	--	--	N/A	N/A	N/A	N/A	15.2856			--	--	--	--	--	--			--	--	--	up_24H	--	up_48H			--	--	--	--	--	--	--			--
PF3D7_0904000	GTPase-activating protein, putative	N/A	--	--	--	N/A	N/A	N/A	N/A	15.287			--	--	--	--	--	--			--	--	--	--	--	--			--	--	--	--	--	--	--			--
PF3D7_1124700	GrpE protein homolog, mitochondrial, putative	MGE1	Unrelated group	GrpE	--	GO:0030150	protein import into mitochondrial matrix	GO:0006457	protein folding	15.2874			--	--	--	--	--	--			--	--	--	--	up_32H	--			--	--	down_16H	--	--	--	--			--
PF3D7_1213800	proline--tRNA ligase	PRS	--	--	--	GO:0042493;GO:0006418	response to drug;tRNA aminoacylation for protein translation	GO:0006433;GO:0006418	prolyl-tRNA aminoacylation;tRNA aminoacylation for protein translation	15.2973			--	--	--	--	--	--			--	--	--	--	--	down_48H			--	--	--	--	--	--	--			--
PF3D7_1201100	RESA-like protein with PHIST and DnaJ domains	N/A	Hsp40	RESA-like J domain protein	--	N/A	N/A	N/A	N/A	15.3055			--	--	--	--	--	--			--	--	--	--	--	--			--	--	--	--	up_32H	--	--			--
PF3D7_1235800	conserved Plasmodium protein, unknown function	N/A	--	--	--	N/A	N/A	GO:0006508	proteolysis	15.3128			--	--	--	--	--	--			--	--	--	--	--	--			--	--	--	--	--	--	--			--
PF3D7_0529500	cell cycle regulator protein, putative	N/A	--	--	--	GO:0051726	regulation of cell cycle	N/A	N/A	15.3204			--	--	--	--	--	--			down_0H	--	--	--	up_32H	--			--	--	--	--	--	--	--			--
PF3D7_0517000	60S ribosomal protein L12, putative	N/A	--	--	--	N/A	N/A	GO:0006412	translation	15.3268			--	--	--	--	--	--			--	--	--	--	--	--			--	--	--	--	--	--	--			--
PF3D7_1468700	eukaryotic initiation factor 4A	eIF4A	--	--	--	GO:0006446	regulation of translational initiation	N/A	N/A	15.3554			--	--	--	--	--	--			--	--	--	--	--	--			--	--	--	--	--	--	--			--
PF3D7_1331800	60S ribosomal protein L23, putative	N/A	--	--	--	N/A	N/A	GO:0006412	translation	15.3581			--	--	--	--	--	--			--	--	--	--	up_32H	--			--	--	--	--	--	up_40H	--			--
PF3D7_1476200	Plasmodium exported protein (PHISTb), unknown function	N/A	--	--	--	N/A	N/A	N/A	N/A	15.3614			--	--	--	--	--	--			--	--	--	up_24H	up_32H	--			--	--	--	--	--	--	--			--
PF3D7_0705700	40S ribosomal protein S29, putative	N/A	--	--	--	N/A	N/A	GO:0006412	translation	15.3704			--	--	--	--	--	--			--	--	--	--	--	--			--	--	--	--	--	--	--			--
PF3D7_0617000	mitochondrial import receptor subunit TOM40, putative	TOM40	--	--	--	GO:0030150	protein import into mitochondrial matrix	GO:0055085	transmembrane transport	15.3735			--	--	--	--	--	--			--	--	--	--	--	--			--	--	--	down_24H	--	--	--			--
PF3D7_0901900	probable protein, unknown function	N/A	--	--	--	N/A	N/A	N/A	N/A	15.391			--	--	--	--	--	up_48H			--	--	--	--	--	up_48H			--	--	--	--	--	--	--			up_48H
PF3D7_0114500	Plasmodium exported protein (hyp10), unknown function	N/A	--	--	--	N/A	N/A	N/A	N/A	15.3925			--	--	--	--	--	--			--	--	--	--	--	--			--	--	--	--	--	--	--			--
PF3D7_0506000	conserved Plasmodium protein, unknown function	N/A	--	--	--	N/A	N/A	N/A	N/A	15.3971			--	--	--	--	--	--			--	--	--	--	--	--			--	down_8H	--	down_24H	--	--	--			--
PF3D7_1308300	40S ribosomal protein S27	RPS27	--	--	--	GO:0006412	translation	GO:0006412	translation	15.4171			--	--	--	--	--	--			--	--	--	--	--	--			--	--	--	--	--	--	--			--
PF3D7_1313900	ankyrin-repeat protein, putative	N/A	--	--	--	N/A	N/A	N/A	N/A	15.4237			--	--	--	--	--	--			--	--	--	--	--	--			--	--	--	--	--	--	--			--
PF3D7_1365100	ribosomal protein S17, putative	MRPS17	--	--	--	GO:0006412	translation	GO:0006412	translation	15.4363			--	--	--	--	--	--			--	--	--	--	--	--			--	--	--	--	--	--	--			--
PF3D7_0217800	40S ribosomal protein S26	RPS26	--	--	--	GO:0006412	translation	GO:0006412	translation	15.4382			--	--	--	--	--	--			--	--	--	--	--	--			--	--	--	--	--	--	--			--
PF3D7_0607000	translation initiation factor IF-2, putative	N/A	--	--	--	GO:0006413	translational initiation	N/A	N/A	15.447			--	--	--	--	--	--			--	--	--	up_24H	--	--			--	--	--	--	--	--	--			--
PF3D7_1119500	AP-4 complex subunit mu, putative	N/A	--	--	--	GO:0016192	vesicle-mediated transport	GO:0006886;GO:0016192	intracellular protein transport;vesicle-mediated transport	15.4655			--	--	--	--	--	--			--	--	--	--	--	--			--	--	--	--	--	--	--			--
PF3D7_0212300	peptide chain release factor subunit 1, putative	N/A	--	--	--	N/A	N/A	GO:0006415	translational termination	15.4729			--	--	--	--	--	--			--	--	--	--	--	--			--	--	--	--	--	--	--			--
PF3D7_1408100	plasmepsin III	PMIII	--	--	--	GO:0042493	response to drug	GO:0006508	proteolysis	15.4731			--	--	--	--	--	--			--	--	--	--	--	--			--	--	--	--	--	up_40H	--			--
PF3D7_1317800	40S ribosomal protein S19	RPS19	--	--	--	GO:0006412	translation	GO:0006412	translation	15.4833			--	--	--	--	--	--			--	--	--	--	--	--			--	--	--	--	--	--	--			--
PF3D7_1330000	PITH domain-containing protein, putative	N/A	--	--	--	N/A	N/A	N/A	N/A	15.4903			--	--	--	--	--	--			--	--	--	--	--	--			--	--	--	--	--	--	--			--
PF3D7_1372600	rifin	RIF	--	--	--	N/A	N/A	N/A	N/A	15.4993			--	--	--	--	--	--			--	--	--	--	--	--			--	--	--	--	--	--	--			--
PF3D7_0209400	conserved protein, unknown function	N/A	--	--	--	N/A	N/A	N/A	N/A	15.5248			--	--	--	--	--	--			--	--	--	--	--	--			--	--	--	--	down_32H	--	--			--
PF3D7_0216100	conserved Plasmodium protein, unknown function	N/A	--	--	--	N/A	N/A	N/A	N/A	15.5291			--	--	--	--	--	--			--	--	--	--	--	--			--	--	--	--	--	--	--			--
PF3D7_0502000	vacuolar protein sorting-associated protein 11, putative	VPS11	--	--	--	GO:0006886;GO:0016192	intracellular protein transport;vesicle-mediated transport	GO:0006886;GO:0016192	intracellular protein transport;vesicle-mediated transport	15.5336			--	--	--	--	--	--			--	--	--	--	--	--			--	--	down_16H	--	--	--	--			--
PF3D7_1314600	lipoate-protein ligase 1	LipL1	--	--	--	GO:0006464;GO:0006629;GO:0009249	cellular protein modification process;lipid metabolic process;protein lipoylation	GO:0006464	cellular protein modification process	15.5661			--	--	--	--	--	--			--	--	--	--	--	--			--	--	--	--	--	--	--			--
PF3D7_1105400	40S ribosomal protein S4, putative	RPS4	--	--	--	N/A	N/A	GO:0006412	translation	15.5854			--	--	--	--	--	--			--	--	--	--	--	--			--	--	--	--	--	--	--			--
PF3D7_1203600	cytochrome c1 heme lyase, putative	CC1HL	--	--	--	GO:0055114	oxidation-reduction process	N/A	N/A	15.5898			--	--	--	--	--	--			--	--	--	--	--	up_48H			--	--	--	--	--	--	--			--
PF3D7_0417300	LETM1-like protein, putative	N/A	--	--	--	N/A	N/A	N/A	N/A	15.5916			--	--	--	--	--	--			--	--	--	--	up_32H	--			--	--	--	--	--	--	--			--
PF3D7_1228900	conserved Plasmodium protein, unknown function	N/A	--	--	--	N/A	N/A	N/A	N/A	15.6047			--	--	--	--	--	--			--	--	--	--	up_32H	--			--	--	--	--	--	--	--			--
PF3D7_1200400	erythrocyte membrane protein 1, PfEMP1	VAR	--	--	--	GO:0020033;GO:0098609;GO:0020035;GO:0020013	antigenic variation;cell-cell adhesion;cytoadherence to microvasculature, mediated by symbiont protein;modulation by symbiont of host erythrocyte aggregation	GO:0009405	pathogenesis	15.6115			--	--	down_6H	--	--	--			--	down_3H	--	--	--	--			--	--	--	--	--	--	--			--
PF3D7_0220300	Plasmodium exported protein, unknown function	N/A	--	--	--	N/A	N/A	N/A	N/A	15.6122			--	--	--	--	--	--			--	--	--	--	--	--			--	--	--	--	--	--	--			--
PF3D7_1323200	V-type proton ATPase subunit G, putative	N/A	--	--	--	GO:0007035	vacuolar acidification	GO:1902600	proton transmembrane transport	15.6201			up_0H	--	--	--	--	--			--	--	--	--	--	--			--	--	--	--	--	--	--			--
PF3D7_0810500	protein phosphatase PPM7, putative	PPM7	--	--	--	GO:0006470	protein dephosphorylation	N/A	N/A	15.6216			--	--	down_6H	--	--	--			--	--	--	--	up_32H	--			--	--	--	--	--	--	--			--
PF3D7_1122400	conserved Plasmodium protein, unknown function	N/A	--	--	--	N/A	N/A	N/A	N/A	15.6302			--	--	--	--	--	--			--	--	--	--	up_32H	--			--	--	--	--	--	--	--			--
PF3D7_1341300	60S ribosomal protein L18-2, putative	N/A	--	--	--	GO:0006412	translation	N/A	N/A	15.6498			--	--	--	--	--	--			--	--	--	--	--	--			--	--	--	--	--	--	--			--
PF3D7_0912600	conserved Plasmodium protein, unknown function	N/A	--	--	--	N/A	N/A	N/A	N/A	15.6504			--	--	--	--	--	--			--	--	--	--	--	--			--	--	--	--	--	--	--			--
PF3D7_1414900	ATP-dependent protease, putative	N/A	--	--	--	N/A	N/A	GO:0006508	proteolysis	15.6569			--	--	--	--	--	--			--	--	--	--	--	--			--	--	--	--	--	--	up_48H			--
PF3D7_1421200	40S ribosomal protein S25	RPS25	--	--	--	GO:0006412	translation	N/A	N/A	15.6584			--	--	--	--	--	--			--	--	--	--	--	--			--	--	--	--	--	--	--			--
PF3D7_1448100	conserved Plasmodium protein, unknown function	N/A	--	--	--	N/A	N/A	N/A	N/A	15.6755			--	--	down_6H	--	down_32H	--			--	--	down_6H	--	--	--			--	--	--	--	--	--	--			--
PF3D7_0103600	ATP-dependent RNA helicase, putative	N/A	--	--	--	N/A	N/A	N/A	N/A	15.6977			--	--	--	--	--	--			--	up_3H	--	--	--	--			--	--	--	--	--	--	--			--
PF3D7_0622800	leucine--tRNA ligase, putative	N/A	--	--	--	GO:0006429	leucyl-tRNA aminoacylation	GO:0006418	tRNA aminoacylation for protein translation	15.7156			--	--	--	--	--	--			--	--	--	--	up_32H	--			--	--	--	--	--	--	--			--
PF3D7_0524700	mitochondrial import receptor subunit TOM22, putative	TOM22	--	--	--	GO:0006626	protein targeting to mitochondrion	GO:0006886	intracellular protein transport	15.7203			--	--	--	--	--	--			--	--	--	--	up_32H	--			--	--	--	--	--	--	--			--
PF3D7_1353700	reactive oxygen species modulator 1, putative	ROMO1	--	--	--	N/A	N/A	GO:0006810	transport	15.7217			--	--	--	--	--	down_48H			--	--	--	up_24H	--	down_48H			--	--	--	--	--	--	--			--
PF3D7_1447800	calponin homology domain-containing protein, putative	N/A	--	--	--	N/A	N/A	N/A	N/A	15.7372			--	--	--	--	--	--			--	--	--	--	--	--			--	--	up_16H	--	--	--	--			--
PF3D7_0703400	conserved Plasmodium protein, unknown function	N/A	--	--	--	N/A	N/A	N/A	N/A	15.7422			--	--	--	--	--	--			--	--	--	--	--	--			--	--	--	down_24H	--	--	--			--
PF3D7_0936800	Plasmodium exported protein (PHISTc), unknown function	N/A	--	--	--	N/A	N/A	N/A	N/A	15.7606			--	--	--	--	--	--			up_0H	--	--	--	up_32H	--			--	--	--	--	--	--	--			--
PF3D7_1311800	M1-family alanyl aminopeptidase	M1AAP	--	--	--	aminopeptidase activity;metalloendopeptidase activity	GO:0006508;GO:0042493	metallopeptidase activity;zinc ion binding	N/A	15.7691			--	--	--	--	--	--			--	--	--	--	--	--			--	--	--	--	--	--	--			--
PF3D7_0308200	T-complex protein 1 subunit eta	CCT7	CCT/TCP chaperonin	TCP-1, zeta	--	GO:0006457	protein folding	GO:0006457	protein folding	15.7795			--	--	--	--	--	--			--	down_3H	--	--	up_32H	--			--	--	--	--	--	--	--			--
PF3D7_1130200	60S ribosomal protein P0	PfP0	--	--	--	N/A	N/A	GO:0042254	ribosome biogenesis	15.7855			down_0H	--	--	--	--	--			--	--	--	--	up_32H	down_48H			--	--	--	--	--	--	--			--
PF3D7_0621200	pyridoxine biosynthesis protein PDX1	PDX1	--	--	--	GO:0008615;GO:0000304;GO:0042819	pyridoxine biosynthetic process;response to singlet oxygen;vitamin B6 biosynthetic process	GO:0008152;GO:0042823;GO:0042819	metabolic process;pyridoxal phosphate biosynthetic process;vitamin B6 biosynthetic process	15.7965			--	--	--	--	--	--			--	--	--	--	up_32H	down_48H			--	--	--	--	--	--	--			--
PF3D7_1334200	chaperone binding protein, putative	N/A	Hsp90 co-chaperones	Cyclophilin	--	N/A	N/A	GO:0006457	protein folding	15.8027			--	--	--	--	--	--			--	--	--	--	up_32H	--			--	--	--	--	--	--	--			--
PF3D7_1448800	Appr-1-p processing domain protein	N/A	--	--	--	N/A	N/A	N/A	N/A	15.8043			--	--	--	--	--	--			--	--	up_6H	--	up_32H	--			--	--	--	--	--	--	--			--
PF3D7_0502200	protein Mpv17, putative	MPV17	--	--	--	N/A	N/A	N/A	N/A	15.8083			--	--	--	--	--	--			--	--	--	--	--	--			--	down_8H	--	--	--	--	--			--
PF3D7_1206200	eukaryotic translation initiation factor 3 subunit C, putative	EIF3C	--	--	--	N/A	N/A	GO:0006413	translational initiation	15.8117			--	--	--	up_24H	--	--			--	--	--	--	up_32H	--			--	--	--	--	--	--	--			--
PF3D7_1127800	TFIIS central domain-containing protein, putative	N/A	--	--	--	N/A	N/A	GO:0006351	transcription, DNA-templated	15.829			--	--	--	--	--	--			--	--	--	--	--	--			--	--	--	--	--	--	down_48H			--
PF3D7_0727600	conserved Plasmodium protein, unknown function	N/A	--	--	--	N/A	N/A	N/A	N/A	15.8431			--	--	--	--	--	--			--	--	--	--	--	--			--	--	down_16H	--	--	--	--			--
PF3D7_0112000	TatD-like deoxyribonuclease	TatD	--	--	--	GO:0006259;GO:0009405	DNA metabolic process;pathogenesis	N/A	N/A	15.8496			--	--	--	--	--	--			--	--	--	--	--	--			--	--	--	--	--	--	--			--
PF3D7_0201000	rifin	RIF	--	--	--	GO:0020033	antigenic variation	N/A	N/A	15.8715			--	--	--	--	--	--			--	--	--	--	--	--			--	--	--	--	--	--	--			--
PF3D7_1113700	glyoxalase I	GLO1	--	--	--	GO:0006749	glutathione metabolic process	N/A	N/A	15.9087			--	--	--	--	--	--			--	--	--	--	--	--			--	--	--	--	--	--	--			--
PF3D7_1317200	AP2 domain transcription factor AP2-G3, putative	ApiAP2	--	--	--	N/A	N/A	GO:0006355	regulation of transcription, DNA-templated	15.9163			--	--	--	--	up_32H	--			--	--	--	--	--	--			--	--	--	down_24H	--	--	--			--
PF3D7_1447000	40S ribosomal protein S5	N/A	--	--	--	GO:0006412	translation	GO:0006412	translation	15.9302			--	--	--	--	--	--			--	--	down_6H	--	--	--			--	--	--	--	--	up_40H	--			--
PF3D7_0220600	Plasmodium exported protein (hyp9), unknown function	N/A	--	--	--	N/A	N/A	N/A	N/A	15.9348			--	--	--	--	--	--			--	--	up_6H	--	--	up_48H			--	--	--	--	--	up_40H	--			--
PF3D7_0521000	conserved Plasmodium protein, unknown function	N/A	--	--	--	N/A	N/A	N/A	N/A	15.938			--	--	--	--	--	--			--	--	--	--	--	down_48H			--	--	--	--	--	--	--			--
PF3D7_0512200	glutathione synthetase	GS	--	--	--	GO:0006750;GO:0006979	glutathione biosynthetic process;response to oxidative stress	GO:0006750	glutathione biosynthetic process	15.9383			--	--	--	--	--	--			--	--	--	--	--	--			--	--	--	--	--	--	--			--
PF3D7_0915400	ATP-dependent 6-phosphofructokinase	PFK9	--	--	--	N/A	N/A	GO:0006002;GO:0006096	fructose 6-phosphate metabolic process;glycolytic process	15.9501			--	--	--	--	--	--			--	--	--	--	--	--			--	--	--	up_24H	--	--	--			--
PF3D7_1437900	HSP40, subfamily A	HSP40	Hsp40	J domain protein	ERdj3::ROSC	GO:0009408	response to heat	GO:0006457	protein folding	15.9739			--	--	--	--	--	--			--	--	--	--	--	--			--	--	--	--	--	--	--			--
PF3D7_0810600	ATP-dependent RNA helicase DBP1, putative	DBP1	--	--	--	N/A	N/A	N/A	N/A	15.9742			--	--	--	--	--	--			--	--	--	--	up_32H	--			--	up_8H	--	up_24H	--	--	--			--
PF3D7_1037300	ADP/ATP transporter on adenylate translocase	ADT	--	--	--	N/A	N/A	GO:0055085	transmembrane transport	15.979			--	--	--	--	--	--			--	--	--	--	up_32H	--			--	--	--	--	--	--	--			--
PF3D7_1106500	conserved Plasmodium protein, unknown function	N/A	--	--	--	N/A	N/A	N/A	N/A	15.9833			--	--	--	--	--	--			--	--	--	--	up_32H	--			--	--	--	--	--	--	--			--
PF3D7_1314100	conserved Plasmodium protein, unknown function	N/A	--	--	--	N/A	N/A	N/A	N/A	15.99			--	--	--	--	--	--			--	--	--	--	--	--			--	--	--	--	up_32H	--	--			--
PF3D7_1342800	phosphoenolpyruvate carboxykinase	PEPCK	--	--	--	GO:0006094	gluconeogenesis	GO:0006094	gluconeogenesis	16.0173			--	--	--	up_24H	--	--			--	--	--	up_24H	up_32H	--			--	up_8H	--	up_24H	--	--	--			--
PF3D7_0810000	acyl-CoA binding protein, putative	N/A	--	--	--	N/A	N/A	N/A	N/A	16.0222			--	--	--	--	--	--			--	--	--	--	--	--			--	--	--	--	--	--	--			--
PF3D7_0319600	elongation factor 1-delta, putative	EF-1delta	--	--	--	GO:0006414	translational elongation	GO:0006414	translational elongation	16.0308			--	--	--	--	--	--			--	--	--	--	--	--			--	--	up_16H	--	--	--	--			--
PF3D7_0202300	Plasmodium exported protein (hyp11), unknown function	N/A	--	--	--	N/A	N/A	N/A	N/A	16.0432			--	--	--	--	--	--			--	up_3H	--	--	--	--			--	--	--	--	--	--	--			--
PF3D7_0924200	heptatricopeptide repeat-containing protein, putative	N/A	--	--	--	N/A	N/A	N/A	N/A	16.0448			--	--	--	--	--	--			--	--	--	--	--	--			--	--	--	--	--	--	--			--
PF3D7_1208600	mitochondrial import inner membrane translocase subunit TIM10, putative	TIM10	Unrelated group	Tim10	--	GO:0045039	protein import into mitochondrial inner membrane	N/A	N/A	16.0512			--	--	--	--	--	--			--	--	--	--	up_32H	--			--	--	--	--	--	--	--			--
PF3D7_1245300	NEDD8-conjugating enzyme UBC12, putative	UBC12	--	--	--	GO:0045116	protein neddylation	N/A	N/A	16.0924			--	--	--	--	--	--			--	--	--	--	up_32H	down_48H			--	--	--	--	--	--	--			--
PF3D7_1021600	deoxyribose-phosphate aldolase, putative	DPA	--	--	--	GO:0006098	pentose-phosphate shunt	GO:0009264	deoxyribonucleotide catabolic process	16.0935			--	--	--	--	--	--			--	--	--	--	--	--			--	--	--	--	--	--	--			--
PF3D7_1329400	AMP deaminase, putative	N/A	--	--	--	GO:0006196;GO:0006163	AMP catabolic process;purine nucleotide metabolic process	N/A	N/A	16.0937			--	--	--	--	--	--			--	--	--	--	--	--			--	--	--	--	--	up_40H	--			--
PF3D7_0501000	Plasmodium exported protein, unknown function	N/A	--	--	--	N/A	N/A	N/A	N/A	16.1			--	--	--	--	--	--			--	--	--	up_24H	--	--			--	down_8H	--	--	--	--	--			--
PF3D7_0516900	60S ribosomal protein L2	RPL2	--	--	--	GO:0006412	translation	GO:0006412	translation	16.1047			--	--	--	--	--	down_48H			--	--	down_6H	--	--	down_48H			--	--	--	--	--	--	--			--
PF3D7_0104600	conserved Plasmodium protein, unknown function	N/A	--	--	--	N/A	N/A	N/A	N/A	16.111			--	--	--	--	--	--			--	--	--	--	--	--			--	--	--	--	--	--	--			--
PF3D7_1360400	conserved Plasmodium protein, unknown function	N/A	--	--	--	N/A	N/A	N/A	N/A	16.1113			--	--	--	--	--	--			--	--	--	--	up_32H	--			--	--	--	--	--	--	--			--
PF3D7_0405700	lysine decarboxylase, putative	N/A	--	--	--	GO:0006554	lysine catabolic process	N/A	N/A	16.1477			--	--	--	--	--	--			--	--	--	--	--	--			--	--	--	--	--	--	--			--
PF3D7_1107500	prefoldin, putative	N/A	--	--	--	N/A	N/A	GO:0000122;GO:0006457	negative regulation of transcription by RNA polymerase II;protein folding	16.1495			--	--	--	--	--	--			--	--	--	--	--	--			--	down_8H	--	--	--	--	--			--
PF3D7_0612100	eukaryotic translation initiation factor 3 subunit L, putative	EIF3L	--	--	--	N/A	N/A	N/A	N/A	16.1611			--	--	--	--	--	--			--	--	--	--	--	--			--	down_8H	--	--	--	--	--			--
PF3D7_0708800	heat shock protein 110	HSP110c	Hsp100	Cg4 protein	--	GO:0006457;GO:0009408	protein folding;response to heat	N/A	N/A	16.1728			--	--	--	--	--	--			--	--	--	--	--	--			--	--	--	--	--	--	--			--
PF3D7_1444000	conserved Plasmodium protein, unknown function	N/A	--	--	--	N/A	N/A	N/A	N/A	16.1791			--	down_3H	down_6H	--	--	--			--	--	--	up_24H	--	--			--	--	--	--	--	--	--			--
PF3D7_0819200	perforin-like protein 5	PLP5	--	--	--	GO:0030260	entry into host cell	N/A	N/A	16.1904			--	down_3H	--	--	--	--			--	--	--	down_24H	--	--			--	--	--	--	--	--	--			--
PF3D7_0111700	conserved protein, unknown function	N/A	--	--	--	N/A	N/A	GO:0006428;GO:0006412	isoleucyl-tRNA aminoacylation;translation	16.2147			--	--	--	--	--	--			--	--	--	--	--	--			--	--	--	--	--	--	--			--
PF3D7_0606900	glutaredoxin-like protein	GLP2	--	--	--	N/A	N/A	GO:0045454	cell redox homeostasis	16.2193			--	--	--	--	--	--			--	--	--	--	--	--			--	--	--	--	--	--	--			--
PF3D7_0919000	nucleosome assembly protein	NAPS	--	--	--	N/A	N/A	GO:0006334	nucleosome assembly	16.2228			--	--	--	--	--	--			--	--	--	--	--	--			--	--	--	--	--	--	--			--
PF3D7_1344800	aspartate carbamoyltransferase	ATCase	--	--	--	GO:0042493	response to drug	GO:0006207;GO:0006520	'de novo' pyrimidine nucleobase biosynthetic process;cellular amino acid metabolic process	16.2261			--	--	--	--	--	--			--	--	--	--	up_32H	--			--	--	--	--	--	--	--			--
PF3D7_0703500	erythrocyte membrane-associated antigen	N/A	--	--	--	N/A	N/A	N/A	N/A	16.2327			--	--	--	--	--	--			--	--	--	--	up_32H	--			--	--	--	--	--	--	--			--
PF3D7_0721600	40S ribosomal protein S5, putative	N/A	--	--	--	GO:0006412	translation	GO:0006412	translation	16.2413			--	--	--	--	--	--			--	--	--	--	--	--			--	--	--	--	--	--	--			--
PF3D7_1234100	bromodomain protein, putative	N/A	--	--	--	N/A	N/A	GO:0006355	regulation of transcription, DNA-templated	16.2516			--	--	--	--	--	--			--	--	--	--	--	--			--	--	--	--	--	--	--			--
PF3D7_1475100	conserved Plasmodium protein, unknown function	N/A	--	--	--	N/A	N/A	N/A	N/A	16.2534			--	--	down_6H	--	--	--			--	--	down_6H	--	--	--			--	--	--	down_24H	--	--	--			--
PF3D7_0716800	eukaryotic translation initiation factor 3 subunit I, putative	EIF3I	--	--	--	GO:0006446;GO:0006413	regulation of translational initiation;translational initiation	N/A	N/A	16.2597			--	--	--	--	--	--			--	--	--	--	up_32H	--			--	--	--	--	--	--	--			--
PF3D7_1033400	haloacid dehalogenase-like hydrolase	HAD1	--	--	--	GO:0016311;GO:0010323	dephosphorylation;negative regulation of isopentenyl diphosphate biosynthetic process, methylerythritol 4-phosphate pathway	N/A	N/A	16.2668			down_0H	--	--	--	--	--			--	--	--	--	up_32H	--			--	--	--	--	--	--	--			--
PF3D7_0934000	histidine--tRNA ligase, putative	N/A	--	--	--	GO:0006427	histidyl-tRNA aminoacylation	N/A	N/A	16.27			down_0H	--	--	--	--	--			--	--	--	--	--	--			--	--	--	--	--	--	--			--
PF3D7_0603300	dihydroorotate dehydrogenase	DHODH	--	--	--	GO:0006207;GO:0042493	'de novo' pyrimidine nucleobase biosynthetic process;response to drug	GO:0055114	oxidation-reduction process	16.2803			--	--	--	--	--	--			--	--	--	--	--	--			--	--	--	--	--	--	--			--
PF3D7_1469400	nucleoside transporter 3, putative	NT3	--	--	--	N/A	N/A	N/A	N/A	16.2864			--	--	--	--	--	--			up_0H	--	--	--	--	--			--	--	--	--	--	--	--			--
PF3D7_0717900	thioredoxin-like protein	N/A	--	--	--	N/A	N/A	GO:0045454	cell redox homeostasis	16.3024			--	--	--	--	--	--			--	--	--	--	--	--			--	--	--	--	--	--	--			--
PF3D7_1211400	heat shock protein DNAJ homologue Pfj4	PfJ4	Hsp40	Pfj4	--	GO:0009408;GO:0006986	response to heat;response to unfolded protein	N/A	N/A	16.3024			--	--	--	--	--	--			--	--	--	--	--	--			--	--	--	--	--	--	--			--
PF3D7_0609400	mitochondrial cardiolipin synthase, putative	CLS	--	--	--	N/A	N/A	N/A	N/A	16.3253			--	--	--	--	--	--			--	--	--	--	--	--			--	--	--	--	--	--	--			--
PF3D7_0209800	ATP-dependent RNA helicase UAP56	UAP56	--	--	--	N/A	N/A	N/A	N/A	16.3326			--	--	--	--	--	--			--	--	--	--	--	--			--	--	--	--	up_32H	--	--			--
PF3D7_0908900	conserved Plasmodium protein, unknown function	N/A	--	--	--	N/A	N/A	GO:0007155;GO:0006817	cell adhesion;phosphate ion transport	16.34			--	--	--	--	--	--			--	--	--	--	--	--			--	--	--	--	--	--	--			--
PF3D7_1461300	40S ribosomal protein S28e, putative	N/A	--	--	--	GO:0006412	translation	GO:0006412	translation	16.3728			--	--	--	--	--	--			--	--	--	--	--	--			--	--	--	--	--	--	--			--
PF3D7_0306900	40S ribosomal protein S23, putative	N/A	--	--	--	N/A	N/A	GO:0006412	translation	16.3818			--	--	--	--	--	--			--	--	--	--	--	--			--	--	--	--	--	--	--			--
PF3D7_1002300	conserved Plasmodium protein, unknown function	N/A	--	--	--	N/A	N/A	N/A	N/A	16.3925			--	--	--	--	--	--			--	--	--	--	up_32H	--			--	--	--	--	--	--	--			--
PF3D7_1435400	ER membrane protein complex subunit 4, putative	EMC4	--	--	--	GO:0034975	protein folding in endoplasmic reticulum	N/A	N/A	16.4136			--	--	--	--	--	--			--	--	--	--	--	--			--	--	--	--	--	--	--			--
PF3D7_1342200	conserved Plasmodium membrane protein, unknown function	N/A	--	--	--	N/A	N/A	N/A	N/A	16.4142			--	--	--	--	--	--			--	--	--	--	--	--			--	--	--	--	--	--	--			--
PF3D7_0303600	plasmoredoxin	Plrx	--	--	--	N/A	N/A	N/A	N/A	16.4167			--	--	--	--	--	--			--	--	--	--	--	--			--	--	--	--	--	--	--			--
PF3D7_0309600	60S acidic ribosomal protein P2	PfP2	--	--	--	GO:0030260;GO:0051262;GO:0006414	entry into host cell;protein tetramerization;translational elongation	N/A	N/A	16.4235			--	--	--	--	--	--			up_0H	--	--	--	--	--			--	--	--	--	--	--	--			--
PF3D7_0815200	importin subunit beta, putative	N/A	--	--	--	GO:0006606	protein import into nucleus	GO:0006886	intracellular protein transport	16.4375			--	--	--	--	--	--			--	--	--	--	--	--			--	--	--	--	--	--	--			--
PF3D7_1432400	leucine-rich repeat protein	LRR5	--	--	--	N/A	N/A	N/A	N/A	16.4559			--	--	--	--	--	--			--	--	--	--	--	--			--	--	--	--	--	--	--			--
PF3D7_1118100	AP-1 complex subunit sigma, putative	AP1S	--	--	--	GO:0016192	vesicle-mediated transport	GO:0015031	protein transport	16.4637			--	--	--	--	--	--			--	--	--	--	--	--			--	--	--	--	--	--	--			--
PF3D7_0828300	conserved protein, unknown function	N/A	--	--	--	N/A	N/A	N/A	N/A	16.4786			--	--	--	--	--	--			--	--	--	--	--	--			--	--	--	--	--	--	--			--
PF3D7_1446200	M17 leucyl aminopeptidase	LAP	--	--	--	GO:0006508	proteolysis	GO:0019538;GO:0006508	protein metabolic process;proteolysis	16.4994			--	--	--	--	--	--			--	--	--	--	up_32H	down_48H			--	--	--	--	--	--	--			--
PF3D7_0532600	Plasmodium exported protein, unknown function	N/A	--	--	--	N/A	N/A	N/A	N/A	16.5048			--	--	--	--	--	--			--	--	up_6H	up_24H	--	--			--	--	--	--	--	--	--			--
PF3D7_0213500	tetratricopeptide repeat protein, putative	N/A	--	--	--	N/A	N/A	N/A	N/A	16.5156			--	--	down_6H	--	--	--			--	--	--	--	--	--			--	--	--	--	--	--	--			--
PF3D7_0614500	60S ribosomal protein L19	RPL19	--	--	--	GO:0006412	translation	GO:0006412	translation	16.5213			--	--	--	--	--	--			--	--	--	--	--	--			--	--	--	--	--	--	--			--
PF3D7_0618300	60S ribosomal protein L27a, putative	N/A	--	--	--	GO:0006412	translation	N/A	N/A	16.5351			--	--	--	--	--	--			--	--	--	--	--	--			--	--	--	--	--	--	--			--
PF3D7_0713900	conserved Plasmodium protein, unknown function	N/A	--	--	--	N/A	N/A	N/A	N/A	16.5524			--	--	--	--	--	--			--	--	--	--	--	--			--	--	--	--	--	--	--			--
PF3D7_0603400	trophozoite exported protein 1	TEX1	--	--	--	N/A	N/A	N/A	N/A	16.5693			--	--	--	--	--	--			--	--	--	--	--	--			--	--	--	--	--	--	--			--
PF3D7_0113000	glutamic acid-rich protein GARP	GARP	--	--	--	N/A	N/A	N/A	N/A	16.6409			--	--	--	--	--	down_48H			--	--	--	--	up_32H	down_48H			--	--	--	--	--	--	--			--
PF3D7_0911300	cysteine repeat modular protein 1	CRMP1	--	--	--	GO:0030522;GO:0046907	intracellular receptor signaling pathway;intracellular transport	N/A	N/A	16.6583			--	down_3H	--	--	--	--			--	--	--	--	--	--			--	--	--	--	--	--	--			--
PF3D7_1436000	glucose-6-phosphate isomerase	GPI	--	--	--	GO:0006094;GO:0006096;GO:0006098	gluconeogenesis;glycolytic process;pentose-phosphate shunt	GO:0006094;GO:0006096	gluconeogenesis;glycolytic process	16.6622			--	--	--	--	--	--			--	--	--	--	up_32H	--			--	--	--	--	--	--	--			--
PF3D7_1451100	elongation factor 2	eEF2	--	--	--	GO:0042493;GO:0006414	response to drug;translational elongation	N/A	N/A	16.6626			--	--	--	--	--	--			--	--	--	--	--	--			--	--	--	--	--	--	--			--
PF3D7_0723700	metallo-hydrolase/oxidoreductase, putative	N/A	--	--	--	N/A	N/A	GO:0042779	tRNA 3'-trailer cleavage	16.6659			--	--	--	--	--	--			--	--	--	--	--	--			--	--	--	--	--	--	--			--
PF3D7_1212200	conserved protein, unknown function	N/A	--	--	--	N/A	N/A	N/A	N/A	16.6873			--	--	--	--	--	--			--	--	--	--	up_32H	--			--	--	--	--	--	--	--			--
PF3D7_1020500	ribosomal silencing factor RsfS, putative	N/A	--	--	--	N/A	N/A	N/A	N/A	16.6891			--	--	--	--	--	--			--	--	--	--	up_32H	--			--	--	--	--	--	--	--			--
PF3D7_1328400	conserved protein, unknown function	N/A	--	--	--	N/A	N/A	N/A	N/A	16.6984			--	--	--	--	--	--			--	--	--	--	--	--			--	--	--	--	--	--	--			--
PF3D7_1115700	cysteine proteinase falcipain 2a	FP2A	--	--	--	GO:0006508	proteolysis	GO:0006508	proteolysis	16.7207			--	--	--	--	--	--			--	--	--	--	up_32H	--			--	--	--	--	--	--	--			--
PF3D7_0627500	protein DJ-1	DJ1	--	--	--	GO:0036525;GO:0006457	protein deglycation;protein folding	N/A	N/A	16.7244			--	--	--	--	--	--			--	--	--	--	up_32H	down_48H			--	--	--	--	--	--	--			--
PF3D7_1406000	RNA-binding protein 8A, putative	RBM8A	--	--	--	N/A	N/A	GO:0006396	RNA processing	16.7486			--	--	--	--	--	--			--	--	--	--	up_32H	--			--	--	--	--	--	--	--			--
PF3D7_0512700	orotate phosphoribosyltransferase	OPRT	--	--	--	N/A	N/A	GO:0009116	nucleoside metabolic process	16.7657			--	--	--	--	--	--			--	--	--	--	--	--			--	--	--	--	--	--	--			--
PF3D7_1214300	geranylgeranyl transferase type-2 subunit beta, putative	N/A	--	--	--	GO:0018344	protein geranylgeranylation	N/A	N/A	16.7686			--	--	--	--	--	--			--	--	--	--	--	--			--	--	--	--	--	--	--			--
PF3D7_1000600	rifin	RIF	--	--	--	GO:0020033	antigenic variation	N/A	N/A	16.7969			--	--	--	--	--	--			--	--	up_6H	up_24H	--	--			--	--	--	--	--	--	--			--
PF3D7_0608700	T-complex protein 1 subunit zeta	CCT6	CCT/TCP chaperonin	TCP-1, putative	--	GO:0006457	protein folding	GO:0006457	protein folding	16.8067			--	--	--	--	--	--			--	--	--	--	up_32H	--			--	--	down_16H	--	--	--	--			--
PF3D7_0219200	40S ribosomal protein S30	N/A	--	--	--	GO:0006412	translation	GO:0006412	translation	16.8073			--	--	--	--	--	--			--	--	--	--	--	--			--	--	--	--	--	--	--			--
PF3D7_0823200	RNA-binding protein, putative	N/A	--	--	--	N/A	N/A	N/A	N/A	16.8126			--	--	--	--	--	--			--	--	--	--	--	--			--	--	--	--	--	--	--			--
PF3D7_1122000	conserved protein, unknown function	N/A	--	--	--	N/A	N/A	N/A	N/A	16.8193			--	--	--	--	--	--			--	--	--	--	--	--			--	--	--	--	--	--	--			--
PF3D7_1411700	methyltransferase, putative	N/A	--	--	--	N/A	N/A	GO:0006479	protein methylation	16.8337			--	--	--	--	--	--			--	--	--	--	--	--			--	--	--	--	--	--	--			--
PF3D7_0532500	Plasmodium exported protein, unknown function	N/A	--	--	--	N/A	N/A	N/A	N/A	16.8337			--	--	--	--	--	--			--	up_3H	up_6H	--	--	--			--	--	--	--	--	--	--			--
PF3D7_1318300	conserved Plasmodium protein, unknown function	N/A	--	--	--	N/A	N/A	N/A	N/A	16.8633			--	--	--	--	--	down_48H			--	--	--	--	--	down_48H			--	--	--	--	--	--	--			--
PF3D7_0512800	conserved Plasmodium protein, unknown function	N/A	--	--	--	N/A	N/A	N/A	N/A	16.8634			--	--	--	--	--	--			--	--	--	--	--	--			--	--	--	--	--	--	--			--
PF3D7_0925700	histone deacetylase 1	HDAC1	--	--	--	GO:0042493	response to drug	GO:0016575	histone deacetylation	16.8674			--	--	--	--	--	--			--	--	--	--	--	--			--	--	--	up_24H	--	--	--			--
PF3D7_1326300	RNA-binding protein, putative	N/A	--	--	--	N/A	N/A	N/A	N/A	16.8729			--	--	--	--	--	--			--	--	--	--	--	--			--	--	--	--	--	--	--			--
PF3D7_0710300	conserved protein, unknown function	N/A	--	--	--	N/A	N/A	GO:0006810	transport	16.8789			--	--	--	--	--	--			--	--	--	--	--	down_48H			--	--	--	--	--	--	--			--
PF3D7_1434300	Hsp70/Hsp90 organizing protein	HOP	Hsp90 co-chaperones	Hop	--	N/A	N/A	N/A	N/A	16.9045			--	--	--	--	--	--			--	--	--	up_24H	--	--			--	--	--	--	--	--	--			--
PF3D7_1408600	40S ribosomal protein S8e, putative	N/A	--	--	--	GO:0006412	translation	GO:0006412	translation	16.9111			--	--	--	--	--	--			--	--	--	--	--	--			--	--	--	up_24H	--	--	--			--
PF3D7_1456200	conserved Plasmodium protein, unknown function	N/A	--	--	--	N/A	N/A	N/A	N/A	16.9186			--	--	--	--	--	--			--	--	--	--	--	--			--	--	--	--	--	--	--			--
PF3D7_1306600	V-type proton ATPase subunit H, putative	N/A	--	--	--	GO:0007035	vacuolar acidification	GO:0015991	ATP hydrolysis coupled proton transport	16.9193			--	--	--	--	--	--			--	--	--	--	--	--			--	--	down_16H	--	--	--	--			--
PF3D7_0303000	N-ethylmaleimide-sensitive fusion protein	NSF	--	--	--	GO:0006888	ER to Golgi vesicle-mediated transport	N/A	N/A	16.9447			--	--	--	--	--	--			--	--	--	--	--	--			--	--	--	--	--	--	--			--
PF3D7_1027800	60S ribosomal protein L3	RPL3	--	--	--	GO:0006412	translation	GO:0006412	translation	16.9521			--	--	--	--	--	--			--	--	--	--	--	--			--	--	--	--	--	--	--			--
PF3D7_1372500	stevor, pseudogene	N/A	--	--	--	N/A	N/A	N/A	N/A	16.9591			--	--	--	--	--	--			--	--	--	--	--	--			--	--	--	--	--	--	--			--
PF3D7_0703300	conserved Plasmodium protein, unknown function	N/A	--	--	--	N/A	N/A	N/A	N/A	16.9662			--	--	--	--	--	--			--	--	down_6H	up_24H	up_32H	--			--	--	--	--	--	--	--			--
PF3D7_1426200	protein arginine N-methyltransferase 1	PRMT1	--	--	--	GO:0016070;GO:0006396;GO:0016571;GO:0042254	RNA metabolic process;RNA processing;histone methylation;ribosome biogenesis	GO:0006479	protein methylation	16.9735			--	--	--	--	--	--			--	--	--	--	up_32H	down_48H			--	--	--	--	--	--	--			--
PF3D7_1470600	RAP protein, putative	N/A	--	--	--	N/A	N/A	N/A	N/A	16.9802			--	--	--	--	--	--			--	--	--	--	up_32H	down_48H			--	--	--	--	--	--	--			--
PF3D7_1451000	conserved Plasmodium protein, unknown function	N/A	--	--	--	N/A	N/A	GO:0015031;GO:0007264;GO:0016192	protein transport;small GTPase mediated signal transduction;vesicle-mediated transport	16.9829			--	--	--	--	--	--			--	--	--	--	--	--			--	--	--	--	up_32H	--	--			--
PF3D7_0707400	AAA family ATPase, putative	N/A	--	--	--	N/A	N/A	N/A	N/A	17.0056			--	--	--	--	--	--			--	--	--	--	--	--			--	--	--	--	--	--	--			--
PF3D7_0812000	conserved protein, unknown function	N/A	--	--	--	N/A	N/A	N/A	N/A	17.025			--	--	--	--	--	--			--	--	--	--	--	up_48H			--	--	--	down_24H	--	--	--			--
PF3D7_0515800	BolA-like protein, putative	N/A	--	--	--	N/A	N/A	N/A	N/A	17.0305			--	--	--	--	--	--			--	--	--	--	--	--			--	--	--	--	--	--	--			--
PF3D7_0310500	ATP-dependent RNA helicase DHX57, putative	DHX57	--	--	--	N/A	N/A	N/A	N/A	17.0333			--	--	--	--	--	--			--	--	--	--	--	--			--	--	--	--	--	--	--			--
PF3D7_1231800	asparagine-rich protein, putative	N/A	--	--	--	N/A	N/A	N/A	N/A	17.0421			--	--	--	--	--	--			--	--	--	--	--	--			--	--	--	--	--	--	--			--
PF3D7_1412700	AAA family ATPase, putative	N/A	--	--	--	N/A	N/A	N/A	N/A	17.0456			--	--	--	--	--	--			--	--	--	--	--	--			--	--	--	--	--	--	--			--
PF3D7_1325100	phosphoribosylpyrophosphate synthetase	N/A	--	--	--	GO:0006098;GO:0006166	pentose-phosphate shunt;purine ribonucleoside salvage	GO:0009165	nucleotide biosynthetic process	17.0462			--	--	--	--	--	--			--	--	--	--	up_32H	--			--	--	--	--	--	--	--			--
PF3D7_1221200	conserved Plasmodium protein, unknown function	N/A	--	--	--	N/A	N/A	GO:0006810	transport	17.0494			--	--	down_6H	--	--	--			--	--	--	--	--	--			--	--	--	--	--	--	--			--
PF3D7_1136300	tudor staphylococcal nuclease	TSN	--	--	--	N/A	N/A	N/A	N/A	17.0861			--	--	--	--	--	--			--	--	--	--	--	--			--	--	--	--	--	--	--			--
PF3D7_0102100	stevor, pseudogene	N/A	--	--	--	N/A	N/A	N/A	N/A	17.0964			--	--	--	--	--	--			--	--	--	--	--	--			--	--	--	--	--	--	--			--
PF3D7_1329900	conserved Plasmodium protein, unknown function	N/A	--	--	--	N/A	N/A	N/A	N/A	17.1376			--	--	--	--	--	--			--	--	--	--	--	--			--	--	--	--	up_32H	--	--			--
PF3D7_0619500	acyl-CoA synthetase	ACS12	--	--	--	GO:0006097	glyoxylate cycle	GO:0008152	metabolic process	17.1412			--	--	--	--	--	down_48H			--	--	--	--	up_32H	down_48H			--	--	--	--	--	--	--			--
PF3D7_0801800	mannose-6-phosphate isomerase, putative	N/A	--	--	--	N/A	N/A	GO:0005975	carbohydrate metabolic process	17.1543			--	--	--	--	--	--			--	--	--	--	--	--			--	--	--	--	--	--	--			--
PF3D7_1249900	ribosomal RNA small subunit methyltransferase A2, putative	KsgA2	--	--	--	N/A	N/A	GO:0000154;GO:0006364	rRNA modification;rRNA processing	17.161			--	--	--	--	--	--			--	--	--	--	--	--			--	--	--	--	--	--	--			--
PF3D7_1104000	phenylalanine--tRNA ligase beta subunit	N/A	--	--	--	GO:0006432	phenylalanyl-tRNA aminoacylation	GO:0006432	phenylalanyl-tRNA aminoacylation	17.1689			--	--	--	--	--	--			--	--	--	--	--	--			--	--	--	--	--	--	--			--
PF3D7_0924100	conserved Plasmodium protein, unknown function	N/A	--	--	--	N/A	N/A	N/A	N/A	17.1711			--	--	--	--	--	--			--	--	--	--	--	--			--	down_8H	--	--	--	--	--			--
PF3D7_1033300	conserved protein, unknown function	N/A	--	--	--	N/A	N/A	N/A	N/A	17.1736			--	--	--	--	--	--			--	--	--	--	up_32H	--			--	--	up_16H	--	--	--	--			--
PF3D7_0204600	5'-3' exonuclease, putative	N/A	--	--	--	N/A	N/A	N/A	N/A	17.1739			--	--	--	--	--	--			--	--	--	--	--	--			--	--	--	--	--	--	--			--
PF3D7_1356200	mitochondrial import inner membrane translocase subunit TIM23, putative	TIM23	--	--	--	GO:0030150;GO:0006626	protein import into mitochondrial matrix;protein targeting to mitochondrion	N/A	N/A	17.1857			--	--	--	--	--	--			--	--	--	--	--	--			--	--	--	--	--	--	--			--
PF3D7_0411200	PP-loop family protein, putative	N/A	--	--	--	N/A	N/A	GO:0006400;GO:0006412	tRNA modification;translation	17.1867			--	--	--	--	--	--			--	--	--	--	--	--			--	--	--	up_24H	--	--	--			--
PF3D7_1305500	mitogen-activated protein kinase phosphatase 1, putative	MKP1	--	--	--	GO:0007049;GO:0042493	cell cycle;response to drug	N/A	N/A	17.2108			--	--	--	--	--	--			--	--	--	--	--	--			--	--	--	--	--	--	--			--
PF3D7_1014700	prohibitin 2, putative	PHB2	--	--	--	N/A	N/A	N/A	N/A	17.2325			--	--	--	--	--	--			--	--	--	--	--	--			--	--	--	--	--	--	--			--
PF3D7_0722400	Obg-like ATPase 1, putative	OLA1	--	--	--	N/A	N/A	N/A	N/A	17.2503			--	--	--	--	--	--			--	--	--	--	--	--			--	--	--	--	--	--	--			--
PF3D7_0102900	aspartate--tRNA ligase	N/A	--	--	--	GO:0006422	aspartyl-tRNA aminoacylation	GO:0006422;GO:0006418	aspartyl-tRNA aminoacylation;tRNA aminoacylation for protein translation	17.2523			--	down_3H	--	--	--	--			--	--	--	--	--	--			--	--	--	--	--	--	--			--
PF3D7_1026200	conserved protein, unknown function	N/A	--	--	--	N/A	N/A	GO:0032259	methylation	17.2536			--	--	--	--	--	down_48H			--	--	--	--	--	up_48H			--	--	--	--	--	down_40H	--			--
PF3D7_1368200	ABC transporter E family member 1, putative	ABCE1	--	--	--	N/A	N/A	N/A	N/A	17.2559			--	--	--	--	up_32H	--			--	--	--	--	--	--			--	--	--	--	--	--	--			--
PF3D7_0418400	conserved Plasmodium protein, unknown function	N/A	--	--	--	N/A	N/A	N/A	N/A	17.2593			--	--	--	--	--	--			--	--	--	--	--	--			--	--	--	--	--	--	--			--
PF3D7_1011800	PRE-binding protein	PREBP	--	--	--	GO:0006355	regulation of transcription, DNA-templated	N/A	N/A	17.2673			--	--	--	--	--	--			--	--	--	--	--	--			--	--	--	--	--	--	--			--
PF3D7_1010700	dolichyl-phosphate-mannose--protein mannosyltransferase, putative	N/A	mannosyltransferase		SDF2L1::ROSC	N/A	N/A	GO:0006493	protein O-linked glycosylation	17.2714			--	--	--	--	--	--			--	--	--	--	--	--			--	--	--	--	--	--	--			--
PF3D7_1006200	DNA/RNA-binding protein Alba 3	ALBA3	--	--	--	N/A	N/A	N/A	N/A	17.2716			--	--	--	--	--	--			--	--	--	--	--	--			--	--	--	--	--	--	--			--
PF3D7_0617200	conserved protein, unknown function	N/A	--	--	--	N/A	N/A	N/A	N/A	17.2769			--	--	--	--	--	--			--	--	--	--	--	--			--	--	--	--	--	--	--			--
PF3D7_0208700	conserved Plasmodium protein, unknown function, unspecified product	N/A	--	--	--	N/A	N/A	GO:0006351	transcription, DNA-templated	17.2996			--	--	--	--	--	--			--	--	--	--	up_32H	--			--	--	--	--	--	--	--			--
PF3D7_0320300	T-complex protein 1 subunit epsilon	CCT5	CCT/TCP chaperonin	TCP-1, epsilon	TCP1-e::TRiC	GO:0006457	protein folding	GO:0006457	protein folding	17.3079			--	--	--	--	--	--			--	--	--	--	--	--			--	--	--	--	--	--	--			--
PF3D7_0921000	ubiquitin-conjugating enzyme E2, putative	N/A	--	--	--	N/A	N/A	N/A	N/A	17.3391			--	--	--	--	--	--			--	--	--	--	--	--			--	--	--	--	--	--	--			--
PF3D7_0818900	heat shock protein 70	HSP70	Hsp70	Hsp70-1	--	GO:0009408;GO:0006986	response to heat;response to unfolded protein	N/A	N/A	17.3399			--	--	--	--	--	--			--	--	--	--	--	--			--	--	--	--	--	--	--			--
PF3D7_0514800	inositol polyphosphate multikinase, putative	N/A	--	--	--	N/A	N/A	GO:0032958	inositol phosphate biosynthetic process	17.3561			--	--	--	--	--	--			--	--	--	--	--	--			--	--	--	--	--	--	--			--
PF3D7_1459100	GTP-binding protein, putative	N/A	--	--	--	N/A	N/A	N/A	N/A	17.3637			--	--	--	--	--	--			--	--	--	--	--	--			--	--	--	--	--	--	--			--
PF3D7_0317900	conserved protein, unknown function	N/A	--	--	--	N/A	N/A	N/A	N/A	17.3832			--	--	--	--	--	--			--	--	--	--	--	down_48H			--	--	--	--	--	--	--			--
PF3D7_1468800	splicing factor U2AF large subunit, putative	U2AF2	--	--	--	GO:0000398	mRNA splicing, via spliceosome	GO:0006397	mRNA processing	17.3925			--	--	down_6H	--	--	--			--	--	--	--	--	--			--	--	--	--	--	--	--			--
PF3D7_0936900	Plasmodium exported protein (PHISTb), unknown function, pseudogene	N/A	--	--	--	N/A	N/A	N/A	N/A	17.4289			--	--	--	--	--	--			--	--	--	--	--	--			--	--	--	--	--	--	--			--
PF3D7_1350100	lysine--tRNA ligase	KRS1	--	--	--	GO:0015966;GO:0006430;GO:0042493	diadenosine tetraphosphate biosynthetic process;lysyl-tRNA aminoacylation;response to drug	GO:0006430;GO:0006418	lysyl-tRNA aminoacylation;tRNA aminoacylation for protein translation	17.4375			--	--	--	--	--	--			--	--	--	--	--	--			--	--	--	--	--	--	--			--
PF3D7_0220200	Plasmodium exported protein, unknown function	N/A	--	--	--	N/A	N/A	N/A	N/A	17.4396			--	--	--	--	--	--			--	--	--	--	up_32H	--			--	--	--	--	--	--	--			--
PF3D7_0928600	conserved Plasmodium protein, unknown function	N/A	--	--	--	N/A	N/A	N/A	N/A	17.4399			--	--	--	--	--	--			--	--	--	--	--	--			--	down_8H	--	--	--	--	--			--
PF3D7_0717700	serine--tRNA ligase, putative	N/A	--	--	--	GO:0006434	seryl-tRNA aminoacylation	GO:0006418	tRNA aminoacylation for protein translation	17.4419			--	--	--	--	--	--			--	--	--	--	up_32H	--			--	--	--	--	--	--	--			--
PF3D7_0316600	formate-nitrite transporter	FNT	--	--	--	GO:0006846;GO:0015724;GO:0035873;GO:0006848;GO:0042493	acetate transport;formate transport;lactate transmembrane transport;pyruvate transport;response to drug	GO:0055085	transmembrane transport	17.4565			--	--	--	--	--	--			--	--	--	--	--	--			--	--	--	--	--	--	--			--
PF3D7_0913200	elongation factor 1-beta	EF-1beta	--	--	--	N/A	N/A	GO:0006414	translational elongation	17.4573			--	--	--	--	--	--			--	--	--	--	--	--			--	--	--	--	--	--	--			--
PF3D7_1236100	clustered-asparagine-rich protein	CARP	--	--	--	N/A	N/A	N/A	N/A	17.4773			--	--	--	--	--	--			--	--	--	--	up_32H	--			--	--	--	--	--	--	--			--
PF3D7_0919700	pyridoxal phosphate homeostasis protein, putative	N/A	--	--	--	N/A	N/A	N/A	N/A	17.4836			--	down_3H	--	down_24H	--	--			--	--	--	--	--	--			--	--	--	--	--	--	--			--
PF3D7_0731300	Plasmodium exported protein (PHISTb), unknown function	PfG174	--	--	--	N/A	N/A	N/A	N/A	17.4877			--	--	--	--	--	--			--	--	--	up_24H	--	--			--	--	--	--	--	--	--			--
PF3D7_0727800	cation transporting ATPase, putative	N/A	--	--	--	N/A	N/A	N/A	N/A	17.489			--	--	--	--	--	--			--	--	--	--	--	--			--	--	--	--	--	--	--			--
PF3D7_0407500	mitochondrial carrier protein, putative	N/A	--	--	--	N/A	N/A	GO:0055085	transmembrane transport	17.4895			--	--	--	--	--	--			--	--	--	--	--	--			--	--	--	--	--	--	--			--
PF3D7_0713100	Pfmc-2TM Maurer's cleft two transmembrane protein	MC-2TM	--	--	--	GO:0042000	translocation of peptides or proteins into host	N/A	N/A	17.5171			--	--	--	down_24H	--	--			--	--	--	--	--	--			--	--	--	--	--	--	--			--
PF3D7_1009500	metalloprotease, putative	N/A	--	--	--	N/A	N/A	N/A	N/A	17.5344			--	--	--	--	--	--			--	--	--	down_24H	up_32H	--			--	--	--	--	--	--	--			--
PF3D7_1443200	heptatricopeptide repeat-containing protein, putative	N/A	--	--	--	N/A	N/A	N/A	N/A	17.5478			--	--	--	--	--	--			--	--	--	--	--	--			--	--	--	--	--	--	--			--
PF3D7_1204500	conserved protein, unknown function	N/A	--	--	--	N/A	N/A	N/A	N/A	17.5884			--	--	--	--	--	--			--	--	--	--	--	--			--	--	--	--	--	--	--			--
PF3D7_1251700	tryptophan--tRNA ligase	aTrpRS	--	--	--	GO:0042493;GO:0006436	response to drug;tryptophanyl-tRNA aminoacylation	GO:0006418	tRNA aminoacylation for protein translation	17.5905			--	--	--	--	--	--			--	--	--	--	up_32H	--			--	--	--	--	--	--	--			--
PF3D7_0714400	calmodulin, putative	N/A	--	--	--	GO:0007165	signal transduction	N/A	N/A	17.6109			--	down_3H	--	--	--	--			--	down_3H	--	--	--	--			--	--	--	--	--	--	--			--
PF3D7_0520300	U6 snRNA-associated Sm-like protein LSm2, putative	LSM2	--	--	--	GO:0000398	mRNA splicing, via spliceosome	GO:0006397	mRNA processing	17.6129			--	--	--	--	--	--			--	--	--	--	--	--			--	--	--	--	--	--	--			--
PF3D7_1316800	protein transport protein SEC20, putative	SEC20	--	--	--	N/A	N/A	N/A	N/A	17.6161			--	--	--	--	--	--			--	--	up_6H	--	--	--			--	--	--	--	--	--	--			--
PF3D7_1120100	phosphoglycerate mutase, putative	PGM1	--	--	--	GO:0006096	glycolytic process	GO:0006096	glycolytic process	17.6505			--	--	--	--	--	--			--	--	down_6H	--	--	--			--	--	--	--	--	--	--			--
PF3D7_0520200	mediator of RNA polymerase II transcription subunit 17, putative	MED17	--	--	--	N/A	N/A	N/A	N/A	17.6633			--	--	--	--	--	--			--	--	--	--	--	--			--	--	--	--	--	--	--			--
PF3D7_1235400	tetQ family GTPase, putative	N/A	--	--	--	GO:0006414	translational elongation	N/A	N/A	17.6638			--	--	down_6H	--	--	--			--	--	--	--	--	--			--	down_8H	--	--	--	--	--			--
PF3D7_1332900	isoleucine--tRNA ligase, putative	cyto-IRS	--	--	--	GO:0042493	response to drug	GO:0006428;GO:0006418	isoleucyl-tRNA aminoacylation;tRNA aminoacylation for protein translation	17.6712			down_0H	--	--	--	--	--			--	--	--	--	--	--			--	--	--	--	--	--	--			--
PF3D7_0623700	ATP-dependent RNA helicase SUV3, putative	SUV3	--	--	--	GO:0016070	RNA metabolic process	N/A	N/A	17.6737			--	--	--	--	--	--			--	--	--	--	--	--			--	--	--	--	--	--	--			--
PF3D7_1020600	conserved Plasmodium membrane protein, unknown function	N/A	--	--	--	N/A	N/A	N/A	N/A	17.6893			--	--	--	--	--	--			--	--	--	down_24H	up_32H	down_48H			--	--	--	--	--	--	--			--
PF3D7_1432600	conserved Plasmodium protein, unknown function	N/A	--	--	--	N/A	N/A	N/A	N/A	17.691			--	--	--	--	--	--			--	--	--	--	up_32H	down_48H			--	--	--	--	--	--	--			--
PF3D7_1008000	histone deacetylase 2	HDA2	--	--	--	GO:0032958;GO:0010468	inositol phosphate biosynthetic process;regulation of gene expression	GO:0032958	inositol phosphate biosynthetic process	17.7045			--	--	--	--	--	--			--	--	--	--	--	--			--	--	--	--	--	--	--			--
PF3D7_1230600	sun-family protein, putative	N/A	--	--	--	GO:0008152	metabolic process	N/A	N/A	17.745			--	--	--	--	--	--			--	--	--	--	--	--			--	--	--	--	--	--	--			--
PF3D7_0708400	heat shock protein 90	HSP90	Hsp90	Hsp86	--	N/A	N/A	GO:0006457;GO:0006950	protein folding;response to stress	17.7452			--	--	--	--	--	--			--	--	--	--	--	--			--	--	--	--	--	--	--			--
PF3D7_0723900	RNA-binding protein, putative	N/A	--	--	--	N/A	N/A	GO:0006397;GO:0051028;GO:0006417	mRNA processing;mRNA transport;regulation of translation	17.7517			--	--	--	--	--	--			--	--	--	--	--	--			--	--	--	--	--	--	--			--
PF3D7_0221200	Plasmodium exported protein (hyp15), unknown function	N/A	--	--	--	N/A	N/A	N/A	N/A	17.7736			--	--	--	--	--	up_48H			--	--	--	--	--	--			--	--	--	--	--	--	--			--
PF3D7_1371900	Plasmodium exported protein, unknown function	N/A	--	--	--	N/A	N/A	N/A	N/A	17.7873			--	--	--	--	--	--			--	--	--	--	--	--			--	--	--	--	--	--	--			--
PF3D7_0109600	cold-shock protein, putative	N/A	--	--	--	GO:0035556;GO:0006355	intracellular signal transduction;regulation of transcription, DNA-templated	GO:0006355	regulation of transcription, DNA-templated	17.8027			--	--	--	--	--	--			--	--	--	--	--	--			--	--	--	--	--	--	--			--
PF3D7_0816700	trafficking protein particle complex subunit 2-like protein, putative	TRAPPC2L	--	--	--	N/A	N/A	GO:0006888	ER to Golgi vesicle-mediated transport	17.8337			--	--	--	--	--	--			--	--	--	--	--	--			--	--	--	--	--	--	--			--
PF3D7_1142000	heptatricopeptide repeat-containing protein, putative	N/A	--	--	--	N/A	N/A	N/A	N/A	17.8561			--	--	--	--	--	--			--	--	--	--	--	--			--	--	--	--	--	--	--			--
PF3D7_0513400	GTP-binding protein, putative	N/A	--	--	--	N/A	N/A	N/A	N/A	17.8584			--	--	--	--	--	--			--	--	--	--	--	--			--	--	--	--	--	--	--			--
PF3D7_0720400	apoptosis-inducing factor, putative	AIF	--	--	--	N/A	N/A	GO:0055114	oxidation-reduction process	17.861			--	--	--	--	--	--			--	--	--	--	up_32H	--			down_0H	--	--	--	--	--	--			--
[truncated: 3,066 more rows]
