# Supplementary material for: Artemisinin-resistant K13 mutations rewire Plasmodium falciparum’s intra-erythrocytic metabolic program to enhance survival
Source: Nat Commun. 2021 Jan 22;12:530. doi: 10.1038/s41467-020-20805-w (PMC7822823; doi:10.1038/s41467-020-20805-w)
Supplement: Supplementary file 5 — Supplementary Data 2 [file 41467_2020_20805_MOESM5_ESM.xlsx]

## Sheet: DE_genesets
Supplementary Data 2. Up-regulated gene sets in Dd2 and Cam3.II K13 mutant lines, compared with K13 wild-type parasites, when assayed at a basal level without DHA exposure. Each sheet contains separate analyses for each sampling stage in a K13 mutant vs WT parasite. Total of 16 sheets. Related to Fig. 2.
Results of upregulation of pathways in Cam3.IIR539T vs. Cam3.IIWT or Dd2R539T vs. Dd2WT or Dd2C580Y vs. Dd2WT parasites. Listed are the P values of hypergeometric testing for each independent analyses. No correction was made for multiple testing, as the goal of this exploratory work was to generate testable hypotheses.
MPM: Malaria Parasite Metabolics; KEGG: Kyoto Encyclopedia of Genes and Genomes; GO: Gene Ontology; MF: molecular function; BP: biological process; CC: cellular component.
					Dd2R539T relative to Dd2WT						Dd2C580Y relative to Dd2WT						Cam3IIR539T relative to Cam3.IIWT
					Rings	Trophs	Schizonts	Reinvasion /Rings			Rings	Trophs	Schizonts	Reinvasion /Rings			Rings	Rings	Rings	Trophs	Schizonts	Schizonts	Reinvasion /Rings
		hpi			8,8,8	28,28,28	36,32,36	54,54,54			8,8,8	24,24,28	32,32,32	54,52,52			4,8	6,8,8,	10,14	22,20	30,30	40,40	48,48
					Sampling time point						Sampling time point						Sampling time point
ID	DB	Term			0,3,6h	24h	32h	48h			0,3,6h	24h	32h	48h			0h	8h	16h	24h	32h	40h	48h
--	MPM	Functional annotation of merozoite invasion-related proteins			--	--	--	<0.001			--	<0.001	--	<0.001			--	--	0.034432	--	--	--	--
--	MPM	Subcellular localization of proteins involved in invasion			--	--	--	<0.001			--	2e-06	--	<0.001			--	--	0.038727	--	--	--	--
--	MPM	Merozoite ligands, their erythrocyte receptors			--	--	--	<0.001			--	--	--	8.1e-05			--	--	--	--	--	--	--
--	MPM	Sphingomyelin and ceramide metabolism			--	0.043585	0.043585	1e-06			--	--	--	--			--	--	--	--	--	--	--
GO:0030260	GO	BP:entry into host cell			--	--	--	5e-06			--	0.005372	--	7e-06			--	--	--	--	--	--	--
--	MPM	Parasite invasion ligands and human erythrocyte receptors			--	--	--	6e-06			--	--	--	0.001049			--	--	--	--	--	--	--
--	MPM	Domains of merozoite surface proteins			--	--	--	4.2e-05			--	--	--	0.030736			--	--	--	--	--	--	--
--	MPM	Model for merozoite invasion			--	--	--	5.6e-05			--	--	--	0.005917			--	--	0.036907	--	--	--	--
GO:0008201	GO	MF:heparin binding			--	--	--	5.8e-05			--	--	--	0.007865			--	--	--	--	--	--	--
GO:0020008	GO	CC:rhoptry			--	--	--	6.4e-05			--	0.000132	--	<0.001			--	--	--	--	--	--	--
--	MPM	Total palmitome of Plasmodium falciparum			--	--	0.031628	8.1e-05			--	0.005538	0.000121	0.015323			--	--	--	--	0.000776	--	--
GO:0004467	GO	MF:long-chain fatty acid-CoA ligase activity			--	--	0.010535	9.4e-05			--	--	--	--			--	0.013483	--	--	--	--	--
--	MPM	Roles of rhoptry neck proteins during invasion			--	--	--	0.000114			--	--	--	0.014297			--	--	--	--	--	--	--
GO:0046789	GO	MF:host cell surface receptor binding			--	--	--	0.000121			--	--	--	0.002877			--	--	--	--	--	--	--
ec01040	KEGG	Biosynthesis of unsaturated fatty acids			--	--	--	0.000161			--	--	--	--			--	--	--	--	--	--	--
ec00071	KEGG	Fatty acid degradation			--	--	--	0.000333			--	--	--	--			--	--	--	--	--	--	--
--	MPM	Utilization of phospholipids			--	--	--	0.000453			--	--	--	--			--	0.01056	--	--	--	--	--
GO:0005200	GO	MF:structural constituent of cytoskeleton			0.009533	--	--	0.000553			--	--	--	--			--	--	--	--	--	--	--
ec00062	KEGG	Fatty acid elongation			--	--	--	0.00061			--	--	--	--			--	--	--	--	--	--	--
--	MPM	Generation of polyphosphates			--	--	0.035082	0.000701			--	--	--	--			--	0.0099	--	--	--	--	--
GO:0046812	GO	MF:host cell surface binding			--	--	--	0.00098			--	0.046531	--	0.000338			--	--	--	--	--	--	--
--	MPM	Phosphoproteome - Pease et al 2013			--	--	--	0.001074			--	0.005278	0.008311	<0.001			--	--	0.045694	--	--	--	--
GO:0020026	GO	CC:merozoite dense granule			--	--	--	0.002139			--	--	--	--			--	--	--	--	--	--	--
--	MPM	Fatty acids elongation in the endoplasmic reticulum			--	--	0.027325	0.003512			--	--	--	--			--	--	--	--	--	--	--
GO:0006631	GO	BP:fatty acid metabolic process			--	--	0.015135	0.003555			--	--	--	--			--	0.019313	--	--	--	--	--
GO:0020009	GO	CC:microneme			--	--	--	0.003562			--	--	--	1.1e-05			--	--	--	--	--	--	--
--	MPM	Phosphatidylethanolamine and phosphatidylserine metabolism			--	--	0.024654	0.004525			--	--	--	--			--	0.015073	--	--	--	--	--
--	MPM	Phosphoproteome (Treeck et al 2011)			--	--	--	0.005231			--	--	0.000636	1e-06			--	--	--	--	--	--	--
--	MPM	Phosphoproteome - Lasonder et al 2011			--	--	--	0.005781			--	--	--	<0.001			--	--	--	--	--	--	--
GO:0020007	GO	CC:apical complex			--	--	--	0.006881			--	--	--	0.021739			--	--	--	--	--	--	--
--	MPM	Fatty acid synthesis in the apicoplast			--	--	0.012853	0.00731			--	--	--	--			0.034586	--	--	--	--	--	--
--	MPM	Phosphoproteome -Collins et al 2014			--	--	--	0.007828			--	0.029734	0.000411	<0.001			--	--	0.001081	--	--	--	--
ec00600	KEGG	Sphingolipid metabolism			--	--	--	0.00816			--	--	--	--			--	--	--	--	--	--	--
GO:0051258	GO	BP:protein polymerization			--	--	--	0.010139			--	--	--	--			--	--	--	--	--	--	--
--	MPM	N-myristoylation, S-acylation and prenylation of proteins			--	--	--	0.012979			--	--	--	--			--	--	--	--	--	--	--
GO:0046658	GO	CC:anchored to plasma membrane			--	--	--	0.013639			0.021965	--	--	--			--	--	--	--	--	--	--
GO:0043234	GO	CC:protein complex			--	--	--	0.013945			--	--	--	--			--	--	--	--	--	--	--
GO:0004674	GO	MF:protein serine/threonine kinase activity			--	--	--	0.015393			--	--	--	0.000273			--	--	--	--	--	--	--
GO:0004672	GO	MF:protein kinase activity			--	--	--	0.022789			--	--	--	0.000155			--	0.04051	--	--	--	--	--
--	MPM	MSPDBL and MSP1 mediate merozoite invasion			--	--	--	0.023725			--	0.004241	--	0.005917			--	--	--	--	--	--	--
GO:0015908	GO	BP:fatty acid transport			0.030363	--	--	0.027051			0.032343	0.044664	--	0.049084			--	--	--	--	--	--	--
GO:0004016	GO	MF:adenylate cyclase activity			--	--	--	0.027051			0.032343	--	--	0.049084			--	--	0.037184	--	--	--	--
GO:0009268	GO	BP:response to pH			--	--	--	0.027051			0.032343	--	--	0.049084			--	--	0.037184	--	--	--	--
GO:0008526	GO	MF:phosphatidylinositol transporter activity			--	--	--	0.027051			--	0.044664	--	0.049084			--	--	0.037184	--	--	--	--
GO:0008525	GO	MF:phosphatidylcholine transporter activity			--	--	--	0.027051			--	0.044664	--	0.049084			--	--	0.037184	--	--	--	--
GO:0006101	GO	BP:citrate metabolic process			--	--	--	0.027051			--	--	--	0.049084			--	--	--	0.013201	--	--	--
GO:0004108	GO	MF:citrate (Si)-synthase activity			--	--	--	0.027051			--	--	--	0.049084			--	--	--	0.013201	--	--	--
GO:0003910	GO	MF:DNA ligase (ATP) activity			--	--	--	0.027051			--	--	--	0.049084			--	--	--	--	--	--	--
GO:0006266	GO	BP:DNA ligation			--	--	--	0.027051			--	--	--	0.049084			--	--	--	--	--	--	--
GO:0006273	GO	BP:lagging strand elongation			--	--	--	0.027051			--	--	--	0.049084			--	--	--	--	--	--	--
GO:0031244	GO	CC:extrinsic to cell outer membrane			--	--	--	0.027051			--	--	--	0.049084			--	--	--	--	--	--	--
GO:0051103	GO	BP:DNA ligation involved in DNA repair			--	--	--	0.027051			--	--	--	0.049084			--	--	--	--	--	--	--
GO:0051246	GO	BP:regulation of protein metabolic process			--	--	--	0.027051			--	--	--	0.049084			--	--	--	--	--	--	--
GO:0008137	GO	MF:NADH dehydrogenase (ubiquinone) activity			--	--	--	0.027051			--	--	--	0.049084			--	--	--	--	--	--	--
GO:0071897	GO	BP:DNA biosynthetic process			--	--	--	0.027051			--	--	--	0.049084			--	--	--	--	--	--	--
GO:0043687	GO	BP:post-translational protein modification			--	--	--	0.027051			--	--	--	0.049084			--	--	--	--	--	--	--
GO:0042773	GO	BP:ATP synthesis coupled electron transport			--	--	--	0.027051			--	--	--	0.049084			--	--	--	--	--	--	--
GO:0001932	GO	BP:regulation of protein phosphorylation			--	--	--	0.027051			--	--	--	0.049084			--	--	--	--	--	--	--
GO:0030140	GO	CC:trans-Golgi network transport vesicle			--	--	--	0.027051			--	--	--	--			--	--	--	--	--	--	--
GO:0004651	GO	MF:polynucleotide 5'-phosphatase activity			--	--	--	0.027051			--	--	--	--			--	--	--	--	--	--	--
GO:0034477	GO	BP:U6 snRNA 3'-end processing			--	--	--	0.027051			--	--	--	--			--	--	--	--	--	--	--
GO:0019932	GO	BP:second-messenger-mediated signaling			--	--	--	0.027051			--	--	--	--			--	--	--	--	--	--	--
GO:0000150	GO	MF:recombinase activity			--	--	--	0.027051			--	--	--	--			--	--	--	--	--	--	--
GO:0003823	GO	MF:antigen binding			--	--	--	0.027051			--	--	--	--			--	--	--	--	--	--	--
GO:0030062	GO	CC:mitochondrial tricarboxylic acid cycle enzyme complex			--	--	--	0.027051			--	--	--	--			--	--	--	--	--	--	--
GO:0009001	GO	MF:serine O-acetyltransferase activity			--	--	--	0.027051			--	--	--	--			--	--	--	--	--	--	--
GO:0031353	GO	CC:integral to plastid inner membrane			--	--	--	0.027051			--	--	--	--			--	--	--	--	--	--	--
GO:0003863	GO	MF:3-methyl-2-oxobutanoate dehydrogenase (2-methylpropanoyl-transferring) activity			--	--	--	0.027051			--	--	--	--			--	--	--	--	--	--	--
GO:0016631	GO	MF:enoyl-[acyl-carrier-protein] reductase activity			--	--	--	0.027051			--	--	--	--			--	--	--	--	--	--	--
GO:0016874	GO	MF:ligase activity			--	--	--	0.028339			--	--	--	--			--	--	--	--	--	--	--
GO:0006468	GO	BP:protein phosphorylation			--	--	--	0.028542			--	0.022801	--	0.000263			--	0.014023	--	--	--	--	--
--	MPM	Modification of proteins by adenylylation and ADP-ribosylation			--	--	--	0.028715			--	--	0.002022	--			--	--	--	--	--	--	--
--	MPM	Properties ofproteins exported to erythrocyte			--	--	--	0.031499			--	0.000263	--	0.044792			--	--	--	--	0.004666	--	--
--	MPM	A model for global single-strand break (SSB) repair			--	--	--	0.032922			--	--	--	--			--	--	--	--	--	--	--
--	MPM	Double strand break repair and homologous recombination			--	--	--	0.036618			--	--	--	--			--	--	--	--	--	--	--
GO:0003774	GO	MF:motor activity			--	--	--	0.037372			--	--	--	0.013955			--	--	--	--	--	--	--
GO:0008152	GO	BP:metabolic process			--	--	0.015511	0.039097			--	--	--	--			--	--	--	0.032398	--	--	--
--	MPM	Protein kinase coding genes			--	--	--	0.045121			--	--	--	6.3e-05			--	0.048917	--	--	--	--	--
GO:0009986	GO	CC:cell surface			--	--	--	0.046125			--	--	--	0.014201			--	--	--	--	--	--	0.016338
--	MPM	Components of the linear motor responsible for merozoite motility in invasion			--	--	--	--			--	--	--	7e-06			0.002181	--	--	--	--	--	--
--	MPM	Proteins of erythrocyte-derived microvesicles			--	--	--	--			--	0.000922	--	0.000172			--	--	--	--	--	--	--
GO:0016881	GO	MF:acid-amino acid ligase activity			--	--	--	--			--	--	--	0.000207			--	--	--	--	--	--	--
--	MPM	Mechanism of ubiquitin transfer			--	--	--	--			--	--	--	0.00029			--	--	--	--	--	--	--
GO:0003779	GO	MF:actin binding			--	--	--	--			--	--	--	0.000654			--	--	--	--	--	--	--
--	MPM	Protein phosphorylation			--	--	--	--			--	--	--	0.001016			--	0.035388	--	--	--	--	--
GO:0070258	GO	CC:inner membrane complex			--	--	--	--			--	--	--	0.001079			0.002499	--	--	--	--	--	--
--	MPM	Myristoylated proteins			--	--	--	--			--	--	--	0.00116			--	--	--	--	--	--	--
--	MPM	The phosphoproteome of Plasmodium falciparum infected RBCs			--	--	--	--			--	--	0.008742	0.002303			--	0.00316	--	--	--	--	--
GO:0042643	GO	CC:actomyosin, actin part			--	--	--	--			--	--	--	0.002399			--	--	--	--	--	--	--
GO:0005952	GO	CC:cAMP-dependent protein kinase complex			--	--	--	--			--	--	--	0.002399			--	--	--	--	--	--	--
--	MPM	Proteins of detergent-resistant membranes			--	--	--	--			--	0.016205	--	0.002735			--	--	--	--	--	--	--
--	MPM	Phosphatases of Plasmodium falciparum and their timed expression			--	--	--	--			--	--	--	0.0046			--	--	--	--	--	--	--
GO:0004842	GO	MF:ubiquitin-protein ligase activity			--	--	--	--			--	--	--	0.006461			--	--	--	--	--	--	--
GO:0020039	GO	CC:pellicle			--	--	--	--			--	--	--	0.006964			--	--	--	0.039092	--	--	--
GO:0019898	GO	CC:extrinsic to membrane			--	--	--	--			--	--	--	0.006964			--	--	--	--	--	--	--
GO:0005524	GO	MF:ATP binding			--	--	--	--			--	--	0.045755	0.00898			--	--	--	--	--	--	--
GO:0005515	GO	MF:protein binding			--	--	--	--			--	--	--	0.009683			--	--	0.004276	--	--	--	--
GO:0016459	GO	CC:myosin complex			--	--	--	--			--	--	--	0.013381			--	--	--	--	--	--	--
GO:0043169	GO	MF:cation binding			--	--	--	--			--	--	--	0.013477			--	--	--	--	0.039032	--	--
--	MPM	Actin and filaments			--	--	--	--			--	--	--	0.01385			--	--	--	--	--	--	--
--	MPM	Transcription related proteins encoding genes			--	--	--	--			--	--	--	0.014246			--	--	0.003193	--	--	--	--
--	MPM	Exported parasite proteins associated with Maurers clefts			--	--	--	--			--	--	--	0.015578			--	--	--	--	--	--	--
--	MPM	DNA binding proteins with AP2 domain(s)			--	--	0.024917	--			--	--	--	0.016259			--	--	--	--	--	--	--
GO:0006470	GO	BP:protein dephosphorylation			--	--	--	--			--	--	--	0.017491			--	--	0.041068	--	--	--	--
GO:0007010	GO	BP:cytoskeleton organization			--	--	--	--			--	--	--	0.018468			--	--	--	--	--	--	--
GO:0015629	GO	CC:actin cytoskeleton			--	--	--	--			--	--	--	0.021739			--	--	--	--	--	--	--
GO:0006355	GO	BP:regulation of transcription, DNA-dependent			--	--	--	--			--	--	--	0.022395			--	--	--	--	--	--	--
--	MPM	Control of microtubule assembly			--	--	0.029824	--			--	--	--	0.022692			--	--	--	--	--	0.025971	--
GO:0004722	GO	MF:protein serine/threonine phosphatase activity			--	--	--	--			--	--	--	0.023154			--	--	--	--	--	--	--
GO:0006464	GO	BP:cellular protein modification process			--	--	--	--			--	--	--	0.023974			--	0.007991	--	--	--	--	--
GO:0005886	GO	CC:plasma membrane			--	--	--	--			--	--	--	0.024085			--	--	--	--	--	--	--
GO:0004713	GO	MF:protein tyrosine kinase activity			--	--	--	--			--	--	--	0.024229			--	--	--	--	--	--	--
GO:0008235	GO	MF:metalloexopeptidase activity			--	--	--	--			--	--	--	0.031563			--	--	--	--	--	--	--
--	MPM	Maturation and export of 60S and 40S ribosomal subunits			--	--	--	--			--	0.018665	3e-06	0.03658			--	--	--	--	--	--	--
--	MPM	Established and putative Maurers clefts proteins			--	0.001118	--	--			--	--	--	0.036774			--	--	--	--	--	--	--
--	MPM	Histone chaperones			0.027194	--	--	--			--	--	--	0.039662			--	--	--	--	--	--	--
--	MPM	Proteins containing histone post translational modification-binding modules			--	--	--	--			--	--	--	0.039662			--	0.01238	0.002968	--	--	--	--
GO:0004177	GO	MF:aminopeptidase activity			--	--	--	--			--	--	--	0.042778			--	--	--	--	--	--	--
GO:0005516	GO	MF:calmodulin binding			--	--	--	--			--	--	--	0.047646			--	--	--	--	--	--	--
GO:0015233	GO	MF:pantothenate transmembrane transporter activity			0.030363	--	--	--			--	0.044664	--	0.049084			--	--	--	--	--	--	--
GO:0015887	GO	BP:pantothenate transmembrane transport			0.030363	--	--	--			--	0.044664	--	0.049084			--	--	--	--	--	--	--
GO:0043983	GO	BP:histone H4-K12 acetylation		PF3D7_1118600 (PfMYST) plays important roles in cell cycle regulation and resistance to DSB-inducing agents.	0.030363	--	--	--			--	--	--	0.049084			--	0.018262	--	--	--	0.011221	--
GO:0043981	GO	BP:histone H4-K5 acetylation			0.030363	--	--	--			--	--	--	0.049084			--	0.018262	--	--	--	0.011221	--
GO:0043984	GO	BP:histone H4-K16 acetylation			0.030363	--	--	--			--	--	--	0.049084			--	0.018262	--	--	--	0.011221	--
GO:0043982	GO	BP:histone H4-K8 acetylation			0.030363	--	--	--			--	--	--	0.049084			--	0.018262	--	--	--	0.011221	--
GO:0046975	GO	MF:histone methyltransferase activity (H3-K36 specific)			--	--	--	--			--	--	--	0.049084			--	0.018262	--	--	--	--	--
GO:0000389	GO	BP:nuclear mRNA 3'-splice site recognition			--	--	--	--			--	--	--	0.049084			--	0.018262	--	--	--	--	--
GO:0000350	GO	BP:generation of catalytic spliceosome for second transesterification step			--	--	--	--			--	--	--	0.049084			--	0.018262	--	--	--	--	--
GO:0010452	GO	BP:histone H3-K36 methylation			--	--	--	--			--	--	--	0.049084			--	0.018262	--	--	--	--	--
GO:0000228	GO	CC:nuclear chromosome			--	--	--	--			--	--	--	0.049084			--	--	0.037184	--	--	--	--
GO:0007064	GO	BP:mitotic sister chromatid cohesion			--	--	--	--			--	--	--	0.049084			--	--	0.037184	--	--	--	--
GO:0008280	GO	CC:cohesin core heterodimer			--	--	--	--			--	--	--	0.049084			--	--	0.037184	--	--	--	--
GO:0051014	GO	BP:actin filament severing			--	--	--	--			--	--	--	0.049084			--	--	--	--	--	--	--
GO:0043044	GO	BP:ATP-dependent chromatin remodeling			--	--	--	--			--	--	--	0.049084			--	--	--	--	--	--	--
GO:0006032	GO	BP:chitin catabolic process			--	--	--	--			--	--	--	0.049084			--	--	--	--	--	--	--
GO:0019408	GO	BP:dolichol biosynthetic process			--	--	--	--			--	--	--	0.049084			--	--	--	--	--	--	--
GO:0009435	GO	BP:NAD biosynthetic process			--	--	--	--			--	--	--	0.049084			--	--	--	--	--	--	--
GO:0019357	GO	BP:nicotinate nucleotide biosynthetic process			--	--	--	--			--	--	--	0.049084			--	--	--	--	--	--	--
GO:0019358	GO	BP:nicotinate nucleotide salvage			--	--	--	--			--	--	--	0.049084			--	--	--	--	--	--	--
GO:0051262	GO	BP:protein tetramerization			--	--	--	--			--	--	--	0.049084			--	--	--	--	--	--	--
GO:0009379	GO	CC:Holliday junction helicase complex			--	--	--	--			--	--	--	0.049084			--	--	--	--	--	--	--
GO:0016589	GO	CC:NURF complex			--	--	--	--			--	--	--	0.049084			--	--	--	--	--	--	--
GO:0000127	GO	CC:transcription factor TFIIIC complex			--	--	--	--			--	--	--	0.049084			--	--	--	--	--	--	--
GO:0003993	GO	MF:acid phosphatase activity			--	--	--	--			--	--	--	0.049084			--	--	--	--	--	--	--
GO:0015171	GO	MF:amino acid transmembrane transporter activity			--	--	--	--			--	--	--	0.049084			--	--	--	--	--	--	--
GO:0004692	GO	MF:cGMP-dependent protein kinase activity			--	--	--	--			--	--	--	0.049084			--	--	--	--	--	--	--
GO:0008061	GO	MF:chitin binding			--	--	--	--			--	--	--	0.049084			--	--	--	--	--	--	--
GO:0004568	GO	MF:chitinase activity			--	--	--	--			--	--	--	0.049084			--	--	--	--	--	--	--
GO:0004332	GO	MF:fructose-bisphosphate aldolase activity			--	--	--	--			--	--	--	0.049084			--	--	--	--	--	--	--
GO:0050510	GO	MF:N-acetylgalactosaminyl-proteoglycan 3-beta-glucuronosyltransferase activity			--	--	--	--			--	--	--	0.049084			--	--	--	--	--	--	--
GO:0004516	GO	MF:nicotinate phosphoribosyltransferase activity			--	--	--	--			--	--	--	0.049084			--	--	--	--	--	--	--
GO:0004514	GO	MF:nicotinate-nucleotide diphosphorylase (carboxylating) activity			--	--	--	--			--	--	--	0.049084			--	--	--	--	--	--	--
GO:0008310	GO	MF:single-stranded DNA specific 3'-5' exodeoxyribonuclease activity			--	--	--	--			--	--	--	0.049084			--	--	--	--	--	--	--
GO:0008094	GO	MF:DNA-dependent ATPase activity			5.2e-05	--	--	--			--	--	--	--			--	--	--	--	--	--	--
pfa01100	KEGG	Metabolic pathways			0.000204	0.007121	--	--			--	--	--	--			--	--	--	--	--	--	--
GO:0006260	GO	BP:DNA replication			0.000685	--	--	--			--	--	--	--			--	--	--	--	--	--	--
pfa00190	KEGG	Oxidative phosphorylation			0.003081	--	--	--			--	--	--	--			--	--	--	--	--	--	--
GO:0006270	GO	BP:DNA-dependent DNA replication initiation			0.004927	--	--	--			--	--	--	--			--	--	--	--	--	--	--
GO:0017176	GO	MF:phosphatidylinositol N-acetylglucosaminyltransferase activity			0.005276	--	--	--			--	--	--	--			--	--	--	--	--	--	--
pfa00860	KEGG	Porphyrin and chlorophyll metabolism			0.005796	--	--	--			--	--	--	--			--	--	--	--	--	--	--
pfa04145	KEGG	Phagosome			0.006385	--	--	--			0.017241	--	--	--			--	--	--	--	--	--	--
GO:0033014	GO	BP:tetrapyrrole biosynthetic process			0.008618	--	--	--			--	--	--	--			--	--	--	--	--	--	--
GO:0006818	GO	BP:hydrogen transport			0.008618	--	--	--			--	--	--	--			--	--	--	--	--	--	--
GO:0003677	GO	MF:DNA binding			0.009893	--	--	--			--	--	--	--			--	--	--	--	--	--	--
--	MPM	ATP synthase complex			0.013302	--	--	--			--	--	--	--			--	--	--	--	--	--	--
--	MPM	Pre-replicative complex formation and transition to replication			0.013302	--	--	--			--	--	--	--			--	--	--	--	--	--	--
pfa00260	KEGG	Glycine, serine and threonine metabolism			0.016803	--	--	--			--	--	--	--			--	--	--	--	--	--	--
--	MPM	Genes coding for enzymes/proteins involved in DNA replication			0.018544	--	--	--			--	--	--	--			--	--	--	--	--	--	--
--	MPM	Tubulin and microtubules			0.021954	--	0.035082	--			--	--	--	--			--	--	--	--	--	--	--
GO:0006783	GO	BP:heme biosynthetic process			0.022729	--	--	--			--	--	--	--			--	--	--	--	--	--	--
--	MPM	Kinetochores power chromosome movements in mitosis			0.024558	--	--	--			--	--	--	--			--	--	--	--	--	--	--
GO:0015078	GO	MF:hydrogen ion transmembrane transporter activity			0.028648	--	--	--			--	--	--	--			--	--	--	--	--	--	--
--	MPM	Translation in prokaryotes a template for apicoplast and mitochondrion			0.029921	--	--	--			0.016883	--	--	--			--	--	--	--	--	--	--
GO:0048034	GO	BP:heme O biosynthetic process			0.030363	--	--	--			0.032343	--	--	--			--	--	--	--	--	--	--
GO:0008495	GO	MF:protoheme IX farnesyltransferase activity			0.030363	--	--	--			0.032343	--	--	--			--	--	--	--	--	--	--
GO:0000077	GO	BP:DNA damage checkpoint			0.030363	--	--	--			0.032343	--	--	--			--	--	--	--	--	--	--
GO:0000794	GO	CC:condensed nuclear chromosome			0.030363	0.013861	--	--			--	--	--	--			--	--	--	--	--	--	--
GO:0007131	GO	BP:reciprocal meiotic recombination			0.030363	0.013861	--	--			--	--	--	--			--	--	--	--	--	--	--
GO:0003870	GO	MF:5-aminolevulinate synthase activity			0.030363	0.013861	--	--			--	--	--	--			--	--	--	--	--	--	--
GO:0019985	GO	BP:translesion synthesis			0.030363	--	0.016062	--			--	--	--	--			--	--	--	--	--	0.011221	--
GO:0016035	GO	CC:zeta DNA polymerase complex			0.030363	--	0.016062	--			--	--	--	--			--	--	--	--	--	0.011221	--
GO:0000165	GO	BP:MAPK cascade			0.030363	--	0.016062	--			--	--	--	--			--	--	--	--	--	--	--
GO:0005638	GO	CC:lamin filament			0.030363	--	--	--			--	--	--	--			--	--	0.037184	0.013201	--	--	--
GO:0005637	GO	CC:nuclear inner membrane			0.030363	--	--	--			--	--	--	--			--	--	0.037184	0.013201	--	--	--
GO:0003913	GO	MF:DNA photolyase activity			0.030363	--	--	--			--	--	--	--			--	--	--	--	--	--	--
GO:0016992	GO	MF:lipoate synthase activity			0.030363	--	--	--			--	--	--	--			--	--	--	--	--	--	--
GO:0043161	GO	BP:proteasomal ubiquitin-dependent protein catabolic process			0.030363	--	--	--			--	--	--	--			--	--	--	--	--	--	--
GO:0055028	GO	CC:cortical microtubule			0.030363	--	--	--			--	--	--	--			--	--	--	--	--	--	--
GO:0008239	GO	MF:dipeptidyl-peptidase activity			0.030363	--	--	--			--	--	--	--			--	--	--	--	--	--	--
GO:0044068	GO	BP:modulation by symbiont of host cellular process			0.030363	--	--	--			--	--	--	--			--	--	--	--	--	--	--
GO:0003904	GO	MF:deoxyribodipyrimidine photo-lyase activity			0.030363	--	--	--			--	--	--	--			--	--	--	--	--	--	--
GO:0004370	GO	MF:glycerol kinase activity			0.030363	--	--	--			--	--	--	--			--	--	--	--	--	--	--
GO:0016986	GO	__:transcription initiation factor activity			0.030363	--	--	--			--	--	--	--			--	--	--	--	--	--	--
GO:0004768	GO	MF:stearoyl-CoA 9-desaturase activity			0.030363	--	--	--			--	--	--	--			--	--	--	--	--	--	--
GO:0005680	GO	CC:anaphase-promoting complex			0.030363	--	--	--			--	--	--	--			--	--	--	--	--	--	--
--	MPM	Model for metabolic compartmentalization of PI biosynthesis			0.030387	--	--	--			--	--	--	--			--	--	--	--	--	--	--
GO:0015986	GO	BP:ATP synthesis coupled proton transport			0.035107	--	--	--			--	--	--	--			--	--	--	--	--	--	--
--	MPM	Nuclear genes with mitochondrial signal sequences			0.049259	--	--	--			--	--	0.001301	--			0.047548	--	--	--	--	0.035319	--
--	MPM	Transporters of the mitochondrial and apicoplast membranes			--	--	--	--			0.0024	--	--	--			--	--	--	--	--	--	--
GO:0000014	GO	MF:single-stranded DNA specific endodeoxyribonuclease activity			--	--	--	--			0.003051	--	--	--			--	--	--	--	--	--	--
GO:0030430	GO	CC:host cell cytoplasm			--	0.009456	--	--			0.003287	--	--	--			--	--	--	--	--	0.049438	--
GO:0008324	GO	MF:cation transmembrane transporter activity			--	--	--	--			0.005973	--	--	--			--	--	--	--	--	--	--
GO:0030955	GO	MF:potassium ion binding			--	--	--	--			0.009744	--	--	--			--	--	--	--	--	--	--
GO:0020011	GO	CC:apicoplast			--	--	--	--			0.011079	--	--	--			--	--	--	--	--	--	--
--	MPM	CCR4 NOT complex			--	--	0.020382	--			0.015708	--	--	--			--	--	--	--	--	--	--
GO:0044164	GO	CC:host cell cytosol			--	--	--	--			0.016156	--	--	--			--	--	--	--	0.011863	--	--
--	MPM	Genes coding for transport proteins			--	--	--	--			0.019515	--	--	--			--	--	--	--	0.029901	--	--
--	MPM	Hemozoin and b-hematin formation			--	--	--	--			0.030213	--	--	--			--	--	--	--	--	--	--
pfa03440	KEGG	Homologous recombination			--	--	--	--			0.030951	--	--	--			--	--	--	--	--	--	--
GO:0010501	GO	BP:RNA secondary structure unwinding			--	--	--	--			0.032343	0.044664	--	--			--	--	--	--	--	--	--
GO:0019368	GO	BP:fatty acid elongation, unsaturated fatty acid			--	--	--	--			0.032343	0.044664	--	--			--	--	--	--	--	--	--
GO:0051959	GO	MF:dynein light intermediate chain binding			--	--	0.016062	--			0.032343	--	--	--			--	--	--	--	--	--	--
GO:0008278	GO	CC:cohesin complex			--	--	--	--			0.032343	--	--	--			--	--	--	0.013201	--	--	--
GO:0003680	GO	MF:AT DNA binding			--	--	--	--			0.032343	--	--	--			--	--	--	0.013201	--	--	--
GO:0032021	GO	CC:NELF complex			--	--	--	--			0.032343	--	--	--			--	--	--	--	--	--	--
GO:0006829	GO	BP:zinc ion transport			--	--	--	--			0.032343	--	--	--			--	--	--	--	--	--	--
GO:0019430	GO	BP:removal of superoxide radicals			--	--	--	--			0.032343	--	--	--			--	--	--	--	--	--	--
GO:0005087	GO	MF:Ran guanyl-nucleotide exchange factor activity			--	--	--	--			0.032343	--	--	--			--	--	--	--	--	--	--
GO:0030870	GO	CC:Mre11 complex			--	--	--	--			0.032343	--	--	--			--	--	--	--	--	--	--
GO:0042144	GO	BP:vacuole fusion, non-autophagic			--	--	--	--			0.032343	--	--	--			--	--	--	--	--	--	--
GO:0000723	GO	BP:telomere maintenance			--	--	--	--			0.032343	--	--	--			--	--	--	--	--	--	--
GO:0034244	GO	BP:negative regulation of transcription elongation from RNA polymerase II promoter			--	--	--	--			0.032343	--	--	--			--	--	--	--	--	--	--
GO:0008135	GO	MF:translation factor activity, nucleic acid binding			--	--	--	--			0.032343	--	--	--			--	--	--	--	--	--	--
GO:0017148	GO	BP:negative regulation of translation			--	--	--	--			0.032343	--	--	--			--	--	--	--	--	--	--
GO:0006323	GO	BP:DNA packaging			--	--	--	--			0.032343	--	--	--			--	--	--	--	--	--	--
GO:0005689	GO	CC:U12-type spliceosomal complex			--	--	--	--			0.032343	--	--	--			--	--	--	--	--	--	--
GO:0043295	GO	MF:glutathione binding			--	--	--	--			0.032343	--	--	--			--	--	--	--	--	--	--
--	MPM	Characteristics of Plasmodium falciparum export proteins that remodel infected erythrocyte			--	0.000126	0.001502	--			0.033793	0.009185	0.019434	--			--	--	--	--	--	--	--
pfa03450	KEGG	Non-homologous end-joining			--	--	--	--			0.043336	--	--	--			--	--	--	--	--	--	--
pfa04146	KEGG	Peroxisome			--	--	0.021292	--			0.045751	--	--	--			--	0.002896	--	--	--	--	--
--	MPM	Transporters of the plasma membrane			--	--	--	--			0.047618	--	--	--			--	--	--	--	--	--	--
GO:0006486	GO	BP:protein glycosylation			--	0.001841	--	--			--	--	--	--			--	--	--	--	--	--	--
--	MPM	Pyrimidine metabolism			--	0.00234	--	--			--	--	0.033411	--			--	--	--	--	--	--	--
GO:0042000	GO	BP:translocation of peptides or proteins into host			--	0.009597	--	--			--	--	--	--			--	--	--	--	--	--	--
GO:0020005	GO	CC:symbiont-containing vacuole membrane			--	0.011187	--	--			--	--	--	--			--	--	--	--	--	--	--
--	MPM	Proteome of the parasitophorous vacuole			--	0.013749	--	--			--	--	0.000418	--			--	--	--	--	--	0.011224	--
GO:0006206	GO	BP:pyrimidine nucleobase metabolic process			--	0.013861	0.016062	--			--	0.044664	--	--			--	--	--	--	--	--	--
GO:0003883	GO	MF:CTP synthase activity			--	0.013861	0.016062	--			--	0.044664	--	--			--	--	--	--	--	--	--
GO:0017076	GO	MF:purine nucleotide binding			--	0.013861	--	--			--	0.044664	--	--			--	0.018262	--	0.013201	--	--	--
GO:0004612	GO	MF:phosphoenolpyruvate carboxykinase (ATP) activity			--	0.013861	--	--			--	0.044664	--	--			--	0.018262	--	0.013201	--	--	--
GO:0004611	GO	MF:phosphoenolpyruvate carboxykinase activity			--	0.013861	--	--			--	0.044664	--	--			--	0.018262	--	0.013201	--	--	--
GO:0043487	GO	BP:regulation of RNA stability			--	0.013861	0.016062	--			--	--	--	--			--	--	--	--	--	--	--
GO:0050577	GO	MF:GDP-L-fucose synthase activity			--	0.013861	--	--			--	--	--	--			--	--	--	--	--	--	--
GO:0003983	GO	MF:UTP:glucose-1-phosphate uridylyltransferase activity			--	0.013861	--	--			--	--	--	--			--	--	--	--	--	--	--
GO:0006891	GO	BP:intra-Golgi vesicle-mediated transport			--	0.013861	--	--			--	--	--	--			--	--	--	--	--	--	--
GO:0030261	GO	BP:chromosome condensation			--	0.013861	--	--			--	--	--	--			--	--	--	--	--	--	--
GO:0002028	GO	BP:regulation of sodium ion transport			--	0.013861	--	--			--	--	--	--			--	--	--	--	--	--	--
GO:0015858	GO	BP:nucleoside transport			--	0.013861	--	--			--	--	--	--			--	--	--	--	--	--	--
GO:0016857	GO	MF:racemase and epimerase activity, acting on carbohydrates and derivatives			--	0.013861	--	--			--	--	--	--			--	--	--	--	--	--	--
GO:0009225	GO	BP:nucleotide-sugar metabolic process			--	0.013861	--	--			--	--	--	--			--	--	--	--	--	--	--
--	MPM	Proteins of the parasitophorous vacuolar membrane			--	0.014321	--	--			--	--	0.006217	--			--	--	--	--	--	--	--
GO:0004550	GO	MF:nucleoside diphosphate kinase activity			--	0.027534	--	--			--	--	--	--			0.016217	--	--	--	--	0.022319	--
GO:0006165	GO	BP:nucleoside diphosphate phosphorylation			--	0.027534	--	--			--	--	--	--			0.016217	--	--	--	--	0.022319	--
GO:0006183	GO	BP:GTP biosynthetic process			--	0.027534	--	--			--	--	--	--			0.016217	--	--	--	--	0.022319	--
GO:0006228	GO	BP:UTP biosynthetic process			--	0.027534	--	--			--	--	--	--			0.016217	--	--	--	--	0.022319	--
GO:0006241	GO	BP:CTP biosynthetic process			--	0.027534	--	--			--	--	--	--			0.016217	--	--	--	--	0.022319	--
GO:0008104	GO	BP:protein localization			--	0.027534	--	--			--	--	--	--			--	--	--	--	--	--	--
GO:0031369	GO	MF:translation initiation factor binding			--	0.027534	--	--			--	--	--	--			--	--	--	--	--	--	--
GO:0070569	GO	MF:uridylyltransferase activity			--	0.027534	--	--			--	--	--	--			--	--	--	--	--	--	--
GO:0030134	GO	CC:ER to Golgi transport vesicle			--	0.027534	--	--			--	--	--	--			--	--	--	--	--	--	--
pfa00760	KEGG	Nicotinate and nicotinamide metabolism			--	0.039599	--	--			--	--	--	--			--	--	--	--	--	--	--
GO:0017183	GO	BP:peptidyl-diphthamide biosynthetic process from peptidyl-histidine			--	0.041019	--	--			--	0.005781	--	--			--	--	--	--	--	--	--
GO:0008250	GO	CC:oligosaccharyltransferase complex			--	0.041019	--	--			--	--	--	--			--	--	--	--	--	--	--
GO:0004832	GO	MF:valine-tRNA ligase activity			--	0.041019	--	--			--	--	--	--			--	--	--	--	--	--	--
GO:0005337	GO	MF:nucleoside transmembrane transporter activity			--	0.041019	--	--			--	--	--	--			--	--	--	--	--	--	--
GO:0006438	GO	BP:valyl-tRNA aminoacylation			--	0.041019	--	--			--	--	--	--			--	--	--	--	--	--	--
GO:0050662	GO	MF:coenzyme binding			--	0.041019	--	--			--	--	--	--			--	--	--	--	--	--	--
GO:0006487	GO	BP:protein N-linked glycosylation			--	0.041019	--	--			--	--	--	--			--	--	--	--	--	--	--
--	MPM	Compartmentalization of transcription site in the nucleus			--	0.048863	--	--			--	--	--	--			--	--	--	--	--	--	--
--	MPM	Maurers clefts			--	--	--	--			--	0.000124	--	--			--	--	--	--	--	--	--
GO:0005730	GO	CC:nucleolus			--	--	--	--			--	0.000132	0.003711	--			--	--	--	--	--	--	--
--	MPM	Genes coding for components involved in ribosome assembly			--	--	--	--			--	0.000241	1e-06	--			--	--	--	--	--	--	--
GO:0000027	GO	BP:ribosomal large subunit assembly			--	--	--	--			--	0.001589	--	--			--	--	--	--	--	--	--
--	MPM	Pre-ribosomal particles along the 60S assembly pathway			--	--	--	--			--	0.003674	0.012759	--			--	--	--	--	--	--	--
pfa03020	KEGG	RNA polymerase			--	--	--	--			--	0.004737	0.000781	--			--	--	--	--	--	--	--
GO:0005576	GO	CC:extracellular region			--	--	--	--			--	0.008519	--	--			--	--	--	--	0.026899	--	--
GO:0018342	GO	BP:protein prenylation			--	--	--	--			--	0.011222	0.032662	--			--	--	--	--	--	--	--
GO:0042273	GO	BP:ribosomal large subunit biogenesis			--	--	--	--			--	0.011222	0.032662	--			--	--	--	--	--	--	--
--	MPM	The structures of RNA polymerases			--	--	--	--			--	0.015322	0.000268	--			--	--	--	--	--	--	--
--	MPM	Post-translational modification of elongation factor 2			--	--	--	--			--	0.018411	--	--			--	--	--	--	--	--	--
--	MPM	Merozoite egress			--	--	--	--			--	0.018411	--	--			--	--	--	--	--	--	--
pfa00240	KEGG	Pyrimidine metabolism			--	--	--	--			--	0.019882	3.9e-05	--			--	--	--	--	--	--	--
GO:0048870	GO	BP:cell motility			--	--	--	--			--	0.026439	--	--			--	--	--	--	--	--	--
GO:0044538	GO	CC:host cell periphery			--	--	--	--			--	0.026439	--	--			--	--	--	--	--	--	--
GO:0003899	GO	MF:DNA-directed RNA polymerase activity			--	--	--	--			--	0.028309	0.000125	--			--	--	--	--	--	--	--
pfa03008	KEGG	Ribosome biogenesis in eukaryotes			--	--	--	--			--	0.028958	0.000516	--			--	--	0.049718	--	--	--	--
GO:0005543	GO	MF:phospholipid binding			--	--	--	--			--	0.035939	--	--			--	--	--	--	--	--	--
GO:0031410	GO	CC:cytoplasmic vesicle			--	--	--	--			--	0.035939	--	--			--	--	--	--	--	--	--
GO:0031072	GO	MF:heat shock protein binding			--	--	--	--			--	0.043265	--	--			--	--	--	--	--	--	--
--	MPM	Karyopherin/exportin-mediated nuclear export pathways			--	--	--	--			--	0.044426	--	--			--	--	--	--	--	--	--
GO:0004869	GO	MF:cysteine-type endopeptidase inhibitor activity			--	--	0.016062	--			--	0.044664	--	--			--	--	--	--	--	--	--
GO:0019008	GO	CC:molybdopterin synthase complex			--	--	--	--			--	0.044664	--	--			--	0.018262	--	--	--	--	--
GO:0045095	GO	CC:keratin filament			--	--	--	--			--	0.044664	--	--			--	0.018262	--	--	--	--	--
GO:0019948	GO	MF:SUMO activating enzyme activity			--	--	--	--			--	0.044664	--	--			--	0.018262	--	--	--	--	--
GO:0005546	GO	MF:phosphatidylinositol-4,5-bisphosphate binding			--	--	--	--			--	0.044664	--	--			--	--	0.037184	--	--	--	--
GO:0005199	GO	MF:structural constituent of cell wall			--	--	--	--			--	0.044664	--	--			--	0.018262	0.037184	0.013201	--	--	--
GO:0006900	GO	BP:membrane budding			--	--	--	--			--	0.044664	--	--			--	--	--	--	--	--	--
GO:0005548	GO	MF:phospholipid transporter activity			--	--	--	--			--	0.044664	--	--			--	--	--	--	--	--	--
GO:0006304	GO	BP:DNA modification			--	--	--	--			--	0.044664	--	--			--	--	--	--	--	--	--
GO:0034511	GO	MF:U3 snoRNA binding			--	--	--	--			--	0.044664	--	--			--	--	--	--	--	--	--
GO:0004633	GO	MF:phosphopantothenoylcysteine decarboxylase activity			--	--	--	--			--	0.044664	--	--			--	--	--	--	--	--	--
GO:0008419	GO	MF:RNA lariat debranching enzyme activity			--	--	--	--			--	0.044664	--	--			--	--	--	--	--	--	--
GO:0006879	GO	BP:cellular iron ion homeostasis			--	--	--	--			--	0.044664	--	--			--	--	--	--	--	--	--
GO:0031428	GO	CC:box C/D snoRNP complex			--	--	--	--			--	0.044664	--	--			--	--	--	--	--	--	--
GO:0030497	GO	BP:fatty acid elongation			--	--	--	--			--	0.044664	--	--			--	--	--	--	--	--	--
GO:0002098	GO	BP:tRNA wobble uridine modification			--	--	--	--			--	0.044664	--	--			--	--	--	--	--	--	--
GO:0042256	GO	BP:mature ribosome assembly			--	--	--	--			--	0.044664	--	--			--	--	--	--	--	--	--
GO:0007018	GO	BP:microtubule-based movement			--	--	0.000701	--			--	--	--	--			--	--	--	--	--	--	--
--	MPM	S-nitrosylated proteins			--	--	0.001089	--			--	--	<0.001	--			--	--	--	--	0.025511	--	0.004213
--	MPM	A model for UbpX function in the regulation of PCNA deubiquitylation			--	--	0.001511	--			--	--	--	--			--	0.049185	--	--	--	--	--
GO:0003777	GO	MF:microtubule motor activity			--	--	0.006316	--			--	--	--	--			--	--	--	--	--	--	--
GO:0016746	GO	MF:transferase activity, transferring acyl groups			--	--	0.008516	--			--	--	--	--			--	--	--	0.005813	--	--	--
GO:0044267	GO	BP:cellular protein metabolic process			--	--	0.010535	--			--	--	2e-06	--			--	--	--	--	--	--	--
--	MPM	Model for translesion DNA synthesis			--	--	0.012509	--			--	--	--	--			--	--	--	--	--	--	--
pfa00071	KEGG	Fatty acid degradation			--	--	0.014198	--			--	--	--	--			--	0.024028	--	--	--	--	--
--	MPM	S-Glutathionylated proteins			--	--	0.014449	--			--	--	<0.001	--			--	--	--	0.037111	--	--	0.010826
pfa00590	KEGG	Arachidonic acid metabolism			--	--	0.014599	--			--	--	--	--			--	--	--	--	--	--	--
GO:0005929	GO	CC:cilium			--	--	0.016062	--			--	--	--	--			0.008141	--	--	--	--	--	--
GO:0043136	GO	MF:glycerol-3-phosphatase activity			--	--	0.016062	--			--	--	--	--			--	--	--	0.013201	--	--	--
GO:0031386	GO	MF:protein tag			--	--	0.016062	--			--	--	--	--			--	0.018262	--	--	--	--	--
GO:0051298	GO	BP:centrosome duplication			--	--	0.016062	--			--	--	--	--			--	--	--	--	--	--	--
GO:0004602	GO	MF:glutathione peroxidase activity			--	--	0.016062	--			--	--	--	--			--	--	--	--	--	--	--
GO:0000741	GO	BP:karyogamy			--	--	0.016062	--			--	--	--	--			--	--	--	--	--	--	--
GO:0006314	GO	BP:intron homing			--	--	0.016062	--			--	--	--	--			--	--	--	--	--	--	--
--	MPM	Pyruvate metabolism			--	--	0.020382	--			--	--	--	--			--	--	--	--	--	--	--
GO:0016020	GO	CC:membrane			--	--	0.023373	--			--	--	--	--			--	--	--	--	--	--	--
pfa00061	KEGG	Fatty acid biosynthesis			--	--	0.029576	--			--	--	--	--			--	0.049159	--	--	--	--	--
GO:0005739	GO	CC:mitochondrion			--	--	0.030593	--			--	--	0.004814	--			--	--	--	--	--	--	0.015309
GO:0042623	GO	MF:ATPase activity, coupled			--	--	0.031869	--			--	--	0.006051	--			--	--	--	--	--	--	--
GO:0004565	GO	MF:beta-galactosidase activity			--	--	0.031869	--			--	--	--	--			--	--	--	--	0.019706	--	--
GO:0009341	GO	CC:beta-galactosidase complex			--	--	0.031869	--			--	--	--	--			--	--	--	--	0.019706	--	--
GO:0015909	GO	BP:long-chain fatty acid transport			--	--	0.031869	--			--	--	--	--			--	--	--	--	--	--	--
GO:0004535	GO	MF:poly(A)-specific ribonuclease activity			--	--	0.031869	--			--	--	--	--			--	--	--	--	--	--	--
GO:0042026	GO	BP:protein refolding			--	--	0.031869	--			--	--	--	--			--	--	--	--	--	--	--
GO:0005635	GO	CC:nuclear envelope			--	--	0.031869	--			--	--	--	--			--	--	--	--	--	--	--
GO:0051693	GO	BP:actin filament capping			--	--	0.031869	--			--	--	--	--			--	--	--	--	--	--	--
GO:0051016	GO	BP:barbed-end actin filament capping			--	--	0.031869	--			--	--	--	--			--	--	--	--	--	--	--
GO:0004354	GO	MF:glutamate dehydrogenase (NADP+) activity			--	--	0.031869	--			--	--	--	--			--	--	--	--	--	--	--
GO:0006536	GO	BP:glutamate metabolic process			--	--	0.031869	--			--	--	--	--			--	--	--	--	--	--	--
GO:0008290	GO	CC:F-actin capping protein complex			--	--	0.031869	--			--	--	--	--			--	--	--	--	--	--	--
GO:0005874	GO	CC:microtubule			--	--	0.036482	--			--	--	--	--			--	--	--	--	--	--	--
GO:0004519	GO	MF:endonuclease activity			--	--	0.040122	--			--	--	--	--			--	--	--	--	--	--	--
pfa01212	KEGG	Fatty acid metabolism			--	--	0.042296	--			--	--	--	--			--	--	--	--	--	--	--
GO:0016491	GO	MF:oxidoreductase activity			--	--	0.043262	--			--	--	--	--			--	--	--	--	--	--	0.04089
GO:0004047	GO	MF:aminomethyltransferase activity			--	--	0.047425	--			--	--	0.017214	--			--	--	--	--	--	--	--
GO:0004407	GO	MF:histone deacetylase activity			--	--	0.047425	--			--	--	--	--			--	--	--	0.039092	--	--	--
GO:0030176	GO	CC:integral to endoplasmic reticulum membrane			--	--	0.047425	--			--	--	--	--			--	--	--	0.039092	--	--	--
GO:0008242	GO	MF:omega peptidase activity			--	--	0.047425	--			--	--	--	--			--	--	--	--	--	--	--
GO:0016208	GO	MF:AMP binding			--	--	0.047425	--			--	--	--	--			--	--	--	--	--	--	--
GO:0016471	GO	CC:vacuolar proton-transporting V-type ATPase complex			--	--	0.047425	--			--	--	--	--			--	--	--	--	--	--	--
GO:0004707	GO	MF:MAP kinase activity			--	--	0.047425	--			--	--	--	--			--	--	--	--	--	--	--
GO:0004739	GO	MF:pyruvate dehydrogenase (acetyl-transferring) activity			--	--	0.047425	--			--	--	--	--			--	--	--	--	--	--	--
GO:0008379	GO	MF:thioredoxin peroxidase activity			--	--	0.047425	--			--	--	--	--			--	--	--	--	--	--	--
GO:0051015	GO	MF:actin filament binding			--	--	0.047425	--			--	--	--	--			--	--	--	--	--	--	--
--	MPM	Nuclear proteome			--	--	--	--			--	--	<0.001	--			--	--	--	--	--	--	--
--	MPM	Chaperone-assisted protein folding			--	--	--	--			--	--	1e-06	--			--	--	--	--	--	--	--
GO:0005832	GO	CC:chaperonin-containing T-complex			--	--	--	--			--	--	5e-06	--			--	--	--	--	--	--	--
GO:0006457	GO	BP:protein folding			--	--	--	--			--	--	2.9e-05	--			--	--	--	--	--	--	--
GO:0004364	GO	MF:glutathione transferase activity			--	--	--	--			--	--	0.000469	--			--	--	--	--	--	--	--
GO:0006626	GO	BP:protein targeting to mitochondrion			--	--	--	--			--	--	0.000506	--			--	--	--	--	--	--	--
--	MPM	Hemoglobin digestion			--	--	--	--			--	--	0.000531	--			--	--	--	--	--	--	--
GO:0051082	GO	MF:unfolded protein binding			--	--	--	--			--	--	0.000707	--			--	--	--	--	--	--	0.04876
--	MPM	Genes coding for chaperones and their regulators			--	--	--	--			--	--	0.001547	--			--	--	--	--	--	--	--
--	MPM	Import of proteins into the mitochondrion			--	--	--	--			--	--	0.001661	--			--	--	--	--	--	--	--
--	MPM	tRNA modifications			--	--	--	--			--	--	0.001745	--			--	--	--	--	--	--	--
pfa03040	KEGG	Spliceosome			--	--	--	--			--	--	0.002394	--			--	--	--	--	--	--	--
GO:0006418	GO	BP:tRNA aminoacylation for protein translation			--	--	--	--			--	--	0.002495	--			--	--	--	--	--	--	--
--	MPM	Protein biosynthesis			--	--	--	--			--	--	0.002769	--			--	--	--	--	--	--	--
GO:0042254	GO	BP:ribosome biogenesis			--	--	--	--			--	--	0.003711	--			--	--	--	--	--	--	--
GO:0004812	GO	MF:aminoacyl-tRNA ligase activity			--	--	--	--			--	--	0.003755	--			--	--	--	--	--	--	--
GO:0019538	GO	BP:protein metabolic process			--	--	--	--			--	--	0.004162	--			--	--	--	--	--	--	--
GO:0006986	GO	BP:response to unfolded protein			--	--	--	--			--	--	0.00435	--			--	--	--	--	--	--	--
pfa00230	KEGG	Purine metabolism			--	--	--	--			--	--	0.004669	--			--	--	--	--	--	--	--
GO:0004386	GO	MF:helicase activity			--	--	--	--			--	--	0.004869	--			--	--	--	--	--	--	--
GO:0005852	GO	CC:eukaryotic translation initiation factor 3 complex			--	--	--	--			--	--	0.005207	--			--	--	--	--	--	--	--
GO:0008318	GO	MF:protein prenyltransferase activity			--	--	--	--			--	--	0.006051	--			--	--	--	--	--	--	--
GO:0015036	GO	MF:disulfide oxidoreductase activity			--	--	--	--			--	--	0.006051	--			--	--	--	--	--	--	--
GO:0003676	GO	MF:nucleic acid binding			--	--	--	--			--	--	0.006862	--			--	--	--	--	--	--	--
GO:0009408	GO	BP:response to heat			--	--	--	--			--	--	0.006914	--			--	--	--	--	--	--	--
--	MPM	Redox Metabolism			--	--	--	--			--	--	0.007462	--			--	--	--	--	--	--	--
GO:0003723	GO	MF:RNA binding			--	--	--	--			--	--	0.00755	--			--	--	--	--	--	0.003944	--
GO:0006950	GO	BP:response to stress			--	--	--	--			--	--	0.007686	--			--	--	--	--	--	--	--
GO:0030145	GO	MF:manganese ion binding			--	--	--	--			--	--	0.007844	--			--	--	--	--	--	--	--
GO:0008026	GO	MF:ATP-dependent helicase activity			--	--	--	--			--	--	0.008472	--			--	--	--	0.049684	--	--	--
--	MPM	Encoded proteins that could be constituents of P-bodies			--	--	--	--			--	--	0.008499	--			--	--	--	--	--	--	--
--	MPM	Thioredoxin, Glutaredoxin and Peroxiredoxin			--	--	--	--			--	--	0.010282	--			--	--	--	--	--	--	--
--	MPM	Initiation of translation			--	--	--	--			--	--	0.012414	--			--	--	--	--	--	--	--
GO:0042540	GO	BP:hemoglobin catabolic process			--	--	--	--			--	--	0.012942	--			--	--	--	--	--	--	--
GO:0006446	GO	BP:regulation of translational initiation			--	--	--	--			--	--	0.012942	--			--	--	--	--	--	--	--
--	MPM	Splicing of pre-mRNA			--	--	--	--			--	--	0.014927	--			--	--	--	--	--	--	--
GO:0000166	GO	MF:nucleotide binding			--	--	--	--			--	--	0.017075	--			--	--	--	--	--	--	--
GO:0005758	GO	CC:mitochondrial intermembrane space			--	--	--	--			--	--	0.017214	--			--	--	--	--	--	0.033294	--
GO:0016281	GO	CC:eukaryotic translation initiation factor 4F complex			--	--	--	--			--	--	0.017214	--			--	--	--	--	--	--	--
--	MPM	Compartmentation of redox metabolism			--	--	--	--			--	--	0.01891	--			--	--	--	--	--	--	--
GO:0015035	GO	MF:protein disulfide oxidoreductase activity			--	--	--	--			--	--	0.019526	--			--	--	--	--	--	--	--
GO:0005681	GO	CC:spliceosomal complex			--	--	--	--			--	--	0.021902	--			--	--	--	--	--	--	--
--	MPM	Catabolism of polyphosphates			--	--	--	--			--	--	0.024436	--			--	--	--	--	--	--	--
--	MPM	Glutamate metabolism			--	--	--	--			--	--	0.025539	--			--	--	--	--	--	--	--
--	MPM	Transcription and processing of snRNAs			--	--	--	--			--	--	0.027674	--			--	--	--	--	--	--	--
pfa03013	KEGG	RNA transport			--	--	--	--			--	--	0.028311	--			--	--	--	--	0.017967	--	--
--	MPM	Centrosome proteins			--	--	--	--			--	--	0.032016	--			--	--	--	--	--	--	--
GO:0006424	GO	BP:glutamyl-tRNA aminoacylation			--	--	--	--			--	--	0.032662	--			--	--	--	--	--	--	--
GO:0008616	GO	BP:queuosine biosynthetic process			--	--	--	--			--	--	0.032662	--			--	--	--	--	--	--	--
GO:0006546	GO	BP:glycine catabolic process			--	--	--	--			--	--	0.032662	--			--	--	--	--	--	--	--
GO:0004579	GO	MF:dolichyl-diphosphooligosaccharide-protein glycotransferase activity			--	--	--	--			--	--	0.032662	--			--	--	--	--	--	--	--
--	MPM	Subcellular location of exported proteins			--	--	--	--			--	--	0.032677	--			--	--	--	--	--	--	--
--	MPM	Methionine and Polyamine metabolism			--	--	--	--			--	--	0.033411	--			--	--	--	--	--	--	--
GO:0045454	GO	BP:cell redox homeostasis			--	--	--	--			--	--	0.03434	--			--	--	--	--	--	--	--
--	MPM	Telomerase and some telomerase associated proteins			--	--	--	--			--	--	0.034397	--			--	--	--	--	--	--	--
--	MPM	Glycine and Serine metabolism			--	--	--	--			--	--	0.034397	--			--	--	--	--	--	--	--
--	MPM	Nitrogen metabolism			--	--	--	--			--	--	0.034397	--			--	--	--	--	--	--	--
--	MPM	Translocon of exported proteins (PTEX)			--	--	--	--			--	--	0.034397	--			--	--	--	--	--	--	--
GO:0016787	GO	MF:hydrolase activity			--	--	--	--			--	--	0.035872	--			--	--	--	--	--	--	--
GO:0022625	GO	CC:cytosolic large ribosomal subunit			--	--	--	--			--	--	0.036747	--			--	--	--	--	--	--	--
GO:0042803	GO	MF:protein homodimerization activity			--	--	--	--			--	--	0.037233	--			--	--	--	--	--	--	--
GO:0003755	GO	MF:peptidyl-prolyl cis-trans isomerase activity			--	--	--	--			--	--	0.038225	--			--	--	--	--	--	--	--
GO:0006412	GO	BP:translation			--	--	--	--			--	--	0.040392	--			--	--	--	--	--	--	--
--	MPM	Schematic depiction of pseudouridylation			--	--	--	--			--	--	0.040611	--			--	--	--	--	--	--	--
GO:0005829	GO	CC:cytosol			--	--	--	--			--	--	0.044686	--			--	--	--	--	--	--	--
GO:0009451	GO	BP:RNA modification			--	--	--	--			--	--	0.046226	--			--	--	--	--	--	--	--
GO:0000413	GO	BP:protein peptidyl-prolyl isomerization			--	--	--	--			--	--	0.048314	--			--	--	--	--	--	--	--
GO:0006351	GO	BP:transcription, DNA-dependent			--	--	--	--			--	--	0.049099	--			--	--	--	--	--	--	--
pfa00604	KEGG	Glycosphingolipid biosynthesis - ganglio series			--	--	--	--			--	--	--	--			0.010949	--	--	--	--	--	--
pfa00750	KEGG	Vitamin B6 metabolism			--	--	--	--			--	--	--	--			0.032518	--	--	--	--	--	--
GO:0004360	GO	MF:glutamine-fructose-6-phosphate transaminase (isomerizing) activity			--	--	--	--			--	--	--	--			0.008141	--	--	--	--	--	--
GO:0009443	GO	BP:pyridoxal 5'-phosphate salvage			--	--	--	--			--	--	--	--			0.008141	--	--	--	--	--	--
GO:0008478	GO	MF:pyridoxal kinase activity			--	--	--	--			--	--	--	--			0.008141	--	--	--	--	--	--
GO:0006041	GO	BP:glucosamine metabolic process			--	--	--	--			--	--	--	--			0.016217	--	--	--	--	--	--
GO:0016051	GO	BP:carbohydrate biosynthetic process			--	--	--	--			--	--	--	--			0.008141	--	--	--	--	--	--
GO:0004315	GO	MF:3-oxoacyl-[acyl-carrier-protein] synthase activity			--	--	--	--			--	--	--	--			0.016217	--	--	--	--	--	--
GO:0000304	GO	BP:response to singlet oxygen			--	--	--	--			--	--	--	--			0.016217	--	--	--	--	--	--
GO:0042555	GO	CC:MCM complex			--	--	--	--			--	--	--	--			0.040064	--	--	--	--	--	--
GO:0032552	GO	MF:deoxyribonucleotide binding			--	--	--	--			--	--	--	--			0.008141	--	--	--	--	0.011221	--
GO:0033818	GO	MF:beta-ketoacyl-acyl-carrier-protein synthase III activity			--	--	--	--			--	--	--	--			0.008141	--	--	--	--	--	--
GO:0070281	GO	MF:pyridoxamine binding			--	--	--	--			--	--	--	--			0.008141	--	--	--	--	--	--
GO:0032553	GO	MF:ribonucleotide binding			--	--	--	--			--	--	--	--			0.008141	--	--	--	--	0.011221	--
GO:0008924	GO	MF:malate dehydrogenase (quinone) activity			--	--	--	--			--	--	--	--			0.008141	--	--	--	--	--	--
GO:0070280	GO	MF:pyridoxal binding			--	--	--	--			--	--	--	--			0.008141	--	--	--	--	--	--
GO:0042147	GO	BP:retrograde transport, endosome to Golgi			--	--	--	--			--	--	--	--			0.032178	--	--	--	--	--	--
GO:0016310	GO	BP:phosphorylation			--	--	--	--			--	--	--	--			0.016217	--	--	--	--	--	--
GO:0070282	GO	MF:pyridoxine binding			--	--	--	--			--	--	--	--			0.008141	--	--	--	--	--	--
GO:0005504	GO	MF:fatty acid binding			--	--	--	--			--	--	--	--			0.008141	--	--	--	--	--	--
GO:0004619	GO	MF:phosphoglycerate mutase activity			--	--	--	--			--	--	--	--			0.016217	--	--	--	--	--	--
GO:0022829	GO	MF:wide pore channel activity			--	--	--	--			--	--	--	--			0.016217	--	--	--	--	--	--
GO:1901137	GO	BP:carbohydrate derivative biosynthetic process			--	--	--	--			--	--	--	--			0.008141	--	--	--	--	--	--
GO:0042819	GO	BP:vitamin B6 biosynthetic process			--	--	--	--			--	--	--	--			0.016217	--	--	--	--	--	--
GO:0030246	GO	MF:carbohydrate binding			--	--	--	--			--	--	--	--			0.032178	--	--	--	0.039032	--	--
GO:0006090	GO	BP:pyruvate metabolic process			--	--	--	--			--	--	--	--			0.016217	--	--	--	--	--	--
GO:0008521	GO	MF:acetyl-CoA transporter activity			--	--	--	--			--	--	--	--			0.008141	--	--	--	--	--	--
GO:0000062	GO	MF:fatty-acyl-CoA binding			--	--	--	--			--	--	--	--			0.040064	--	--	--	--	--	--
GO:0008614	GO	BP:pyridoxine metabolic process			--	--	--	--			--	--	--	--			0.008141	--	--	--	--	--	--
GO:0008610	GO	BP:lipid biosynthetic process			--	--	--	--			--	--	--	--			0.047887	--	--	--	--	--	--
GO:0030904	GO	CC:retromer complex			--	--	--	--			--	--	--	--			0.024229	--	--	--	--	--	--
--	MPM	Acetyl-CoA production in the mitochondrion			--	--	--	--			--	--	--	--			0.043649	--	--	--	--	--	--
--	MPM	Role of perforin 1 in merozoite egress			--	--	--	--			--	--	--	--			0.036503	--	--	--	--	--	--
GO:0006825	GO	BP:copper ion transport			--	--	--	--			--	--	--	--			--	--	--	--	--	0.044149	--
GO:0030529	GO	CC:ribonucleoprotein complex			--	--	--	--			--	--	--	--			--	--	--	--	--	0.033294	--
GO:0009168	GO	BP:purine ribonucleoside monophosphate biosynthetic process			--	--	--	--			--	--	--	--			--	--	--	--	--	0.022319	--
GO:0004402	GO	MF:histone acetyltransferase activity			--	--	--	--			--	--	--	--			--	0.036194	--	--	--	0.022319	--
GO:0005319	GO	MF:lipid transporter activity			--	--	--	--			--	--	--	--			--	--	--	--	0.039032	0.044149	--
GO:0010038	GO	BP:response to metal ion			--	--	--	--			--	--	--	--			--	--	0.037184	--	--	0.011221	--
GO:0016441	GO	BP:posttranscriptional gene silencing			--	--	--	--			--	--	--	--			--	--	--	--	--	0.011221	--
GO:0005525	GO	MF:GTP binding			--	--	--	--			--	--	--	--			--	--	--	--	--	0.048068	--
GO:0004708	GO	MF:MAP kinase kinase activity			--	--	--	--			--	--	--	--			--	--	--	--	--	0.022319	--
GO:0005083	GO	MF:small GTPase regulator activity			--	--	--	--			--	--	--	--			--	--	--	--	--	0.022319	--
GO:0006196	GO	BP:AMP catabolic process			--	--	--	--			--	--	--	--			--	--	--	--	--	0.011221	--
GO:0032264	GO	BP:IMP salvage			--	--	--	--			--	--	--	--			--	--	--	--	--	0.011221	--
GO:0019239	GO	MF:deaminase activity			--	--	--	--			--	--	--	--			--	--	--	--	--	0.022319	--
GO:0032300	GO	CC:mismatch repair complex			--	--	--	--			--	--	--	--			--	--	--	--	--	0.022319	--
GO:0008097	GO	MF:5S rRNA binding			--	--	--	--			--	--	--	--			--	--	--	--	--	0.022319	--
GO:0035091	GO	MF:phosphatidylinositol binding			--	--	--	--			--	--	--	--			--	--	--	--	--	0.033294	--
GO:0032715	GO	BP:negative regulation of interleukin-6 production			--	--	--	--			--	--	--	--			--	--	--	--	--	0.011221	--
GO:0003951	GO	MF:NAD+ kinase activity			--	--	--	--			--	--	--	--			--	--	--	--	--	0.011221	--
GO:0046777	GO	BP:protein autophosphorylation			--	--	--	--			--	--	--	--			--	--	--	--	--	0.033294	--
GO:0042274	GO	BP:ribosomal small subunit biogenesis			--	--	--	--			--	--	--	--			--	--	--	--	--	0.033294	--
GO:0009245	GO	BP:lipid A biosynthetic process			--	--	--	--			--	--	--	--			--	--	--	--	0.039032	0.044149	--
GO:0043274	GO	MF:phospholipase binding			--	--	--	--			--	--	--	--			--	--	--	--	--	0.011221	--
GO:0017124	GO	MF:SH3 domain binding			--	--	--	--			--	--	--	--			--	--	--	--	--	0.011221	--
GO:0000439	GO	CC:core TFIIH complex			--	--	--	--			--	--	--	--			--	--	--	--	--	0.044149	--
GO:0004871	GO	MF:signal transducer activity			--	--	--	--			--	--	--	--			--	--	--	--	--	0.022319	--
GO:0003876	GO	MF:AMP deaminase activity			--	--	--	--			--	--	--	--			--	--	--	--	--	0.011221	--
GO:0007276	GO	BP:gamete generation			--	--	--	--			--	--	--	--			--	--	--	--	--	0.011221	--
GO:0016531	GO	MF:copper chaperone activity			--	--	--	--			--	--	--	--			--	--	--	--	--	0.011221	--
GO:0034457	GO	CC:Mpp10 complex			--	--	--	--			--	--	--	--			--	--	--	--	--	0.033294	--
--	MPM	Models for selenocysteine incorporation			--	--	--	--			--	--	--	--			--	--	--	--	--	0.045434	--
pfa00785	KEGG	Lipoic acid metabolism			--	--	--	--			--	--	--	--			--	--	--	--	--	--	0.028918
pfa03050	KEGG	Proteasome			--	--	--	--			--	--	--	--			--	--	--	--	--	--	0.021985
GO:0007004	GO	BP:telomere maintenance via telomerase			--	--	--	--			--	--	--	--			--	--	--	--	--	--	0.006601
GO:0000315	GO	CC:organellar large ribosomal subunit			--	--	--	--			--	--	--	--			--	--	0.00785	--	--	--	0.026151
GO:0000791	GO	CC:euchromatin			--	--	--	--			--	--	--	--			--	--	--	--	--	--	0.006601
GO:0006278	GO	BP:RNA-dependent DNA replication			--	--	--	--			--	--	--	--			--	--	--	--	--	--	0.006601
GO:0000781	GO	CC:chromosome, telomeric region			--	--	--	--			--	--	--	--			--	--	--	--	--	--	0.006601
GO:0005854	GO	CC:nascent polypeptide-associated complex			--	--	--	--			--	--	--	--			--	--	--	--	--	--	0.013159
GO:0016979	GO	MF:lipoate-protein ligase activity			--	--	--	--			--	--	--	--			--	--	--	--	--	--	0.026151
GO:0004601	GO	MF:peroxidase activity			--	--	--	--			--	--	--	--			--	--	--	--	--	--	0.006601
GO:0019773	GO	CC:proteasome core complex, alpha-subunit complex			--	--	--	--			--	--	--	--			--	--	--	--	--	--	0.045329
GO:0031497	GO	BP:chromatin assembly			--	--	--	--			--	--	--	--			--	--	--	--	--	--	0.026151
GO:0016458	GO	BP:gene silencing			--	--	--	--			--	--	--	--			--	--	--	--	--	--	0.013159
GO:0051083	GO	BP:'de novo' cotranslational protein folding			--	--	--	--			--	--	--	--			--	--	--	--	--	--	0.006601
GO:0005509	GO	MF:calcium ion binding			--	--	--	--			--	--	--	--			--	--	--	--	--	--	0.005684
GO:0003964	GO	MF:RNA-directed DNA polymerase activity			--	--	--	--			--	--	--	--			--	--	--	--	--	--	0.006601
GO:0003960	GO	MF:NADPH:quinone reductase activity			--	--	--	--			--	--	--	--			--	--	--	--	--	--	0.006601
GO:0006333	GO	BP:chromatin assembly or disassembly			--	--	--	--			--	--	--	--			--	--	--	--	--	--	0.000867
GO:0003721	GO	MF:telomeric template RNA reverse transcriptase activity			--	--	--	--			--	--	--	--			--	--	--	--	--	--	0.006601
GO:0004176	GO	MF:ATP-dependent peptidase activity			--	--	--	--			--	--	--	--			--	--	--	--	--	--	0.032585
GO:0006094	GO	BP:gluconeogenesis			--	--	--	--			--	--	--	--			--	--	--	--	--	--	0.032585
GO:0004807	GO	MF:triose-phosphate isomerase activity			--	--	--	--			--	--	--	--			--	--	--	--	--	--	0.013159
GO:0032203	GO	BP:telomere formation via telomerase			--	--	--	--			--	--	--	--			--	--	--	--	--	--	0.006601
GO:0051920	GO	MF:peroxiredoxin activity			--	--	--	--			--	--	--	--			--	--	--	--	--	--	0.019676
--	MPM	Nucleosome assembly and regulation			--	--	--	--			--	--	--	--			--	--	--	--	--	--	0.023781
--	MPM	Organization of chaperone pathways in the cytosol			--	--	--	--			--	--	--	--			--	--	--	--	--	--	0.017329
--	MPM	Plasmodium falciparum histone acetylation and methylation			--	--	--	--			--	--	--	--			--	--	--	--	--	--	0.042776
--	MPM	Lipoic acid metabolism			--	--	--	--			--	--	--	--			--	--	--	--	--	--	0.048742
pfa00620	KEGG	Pyruvate metabolism			--	--	--	--			--	--	--	--			--	0.049159	--	--	--	--	--
GO:0006777	GO	BP:Mo-molybdopterin cofactor biosynthetic process			--	--	--	--			--	--	--	--			--	0.036194	--	--	--	--	--
GO:0008967	GO	MF:phosphoglycolate phosphatase activity			--	--	--	--			--	--	--	--			--	0.018262	0.037184	--	--	--	--
GO:0004839	GO	MF:ubiquitin activating enzyme activity			--	--	--	--			--	--	--	--			--	0.036194	--	--	--	--	--
GO:0004148	GO	MF:dihydrolipoyl dehydrogenase activity			--	--	--	--			--	--	--	--			--	0.036194	--	--	--	--	--
GO:0003824	GO	MF:catalytic activity			--	--	--	--			--	--	--	--			--	0.020871	--	--	--	--	--
GO:0017086	GO	CC:3-methyl-2-oxobutanoate dehydrogenase (lipoamide) complex			--	--	--	--			--	--	--	--			--	0.018262	--	--	--	--	--
GO:0006102	GO	BP:isocitrate metabolic process			--	--	--	--			--	--	--	--			--	0.018262	--	--	--	--	--
pfa01130	KEGG	Biosynthesis of antibiotics			--	--	--	--			--	--	--	--			0.036194	0.039938	--	0.033929	--	--	--
pfa01200	KEGG	Carbon metabolism			--	--	--	--			--	--	--	--			--	0.045697	--	0.04025	--	--	--
GO:0004450	GO	MF:isocitrate dehydrogenase (NADP+) activity			--	--	--	--			--	--	--	--			--	0.018262	--	--	--	--	--
GO:0004198	GO	MF:calcium-dependent cysteine-type endopeptidase activity			--	--	--	--			--	--	--	--			--	0.018262	--	--	--	--	--
pfa00020	KEGG	Citrate cycle (TCA cycle)			--	--	--	--			--	--	--	--			--	0.003473	--	0.036527	--	--	--
GO:0010468	GO	BP:regulation of gene expression			--	--	--	--			--	--	--	--			--	0.036194	--	--	0.019706	--	--
GO:0006915	GO	BP:apoptotic process			--	--	--	--			--	--	--	--			--	0.018262	--	--	--	--	--
GO:0005654	GO	CC:nucleoplasm			--	--	--	--			--	--	--	--			--	0.036194	--	0.026231	--	--	--
--	MPM	Mitochondrial antioxidant system			--	--	--	--			--	--	--	--			--	0.040073	--	--	--	--	--
--	MPM	Chromatin modifying proteins			--	--	--	--			--	--	--	--			--	0.003182	--	--	--	--	--
--	MPM	Histone lysine methylation			--	--	--	--			--	--	--	--			--	0.040073	--	--	--	--	--
--	MPM	Involvement of GTP-binding proteins and ribosomes in amino acid shortage			--	--	--	--			--	--	--	--			--	0.00341	--	--	--	--	--
pfa04122	KEGG	Sulfur relay system			--	--	--	--			--	--	--	--			--	--	0.016913	--	--	--	--
GO:0008270	GO	MF:zinc ion binding			--	--	--	--			--	--	--	--			--	--	0.009213	--	--	--	--
GO:0016866	GO	MF:intramolecular transferase activity			--	--	--	--			--	--	--	--			--	--	0.037184	--	--	--	--
GO:0003856	GO	MF:3-dehydroquinate synthase activity			--	--	--	--			--	--	--	--			--	--	0.037184	--	--	--	--
GO:0004368	GO	MF:glycerol-3-phosphate dehydrogenase activity			--	--	--	--			--	--	--	--			--	--	0.037184	--	--	--	--
GO:0015791	GO	BP:polyol transport			--	--	--	--			--	--	--	--			--	--	0.037184	--	--	--	--
GO:0006833	GO	BP:water transport			--	--	--	--			--	--	--	--			--	--	0.037184	--	--	--	--
GO:0050776	GO	BP:regulation of immune response			--	--	--	--			--	--	--	--			--	--	0.041666	--	--	--	--
GO:0007076	GO	BP:mitotic chromosome condensation			--	--	--	--			--	--	--	--			--	--	0.012764	--	--	--	--
GO:0048471	GO	CC:perinuclear region of cytoplasm			--	--	--	--			--	--	--	--			--	--	0.00785	--	--	--	--
GO:0008889	GO	MF:glycerophosphodiester phosphodiesterase activity			--	--	--	--			--	--	--	--			--	--	0.037184	--	--	--	--
GO:0006376	GO	BP:mRNA splice site selection			--	--	--	--			--	--	--	--			--	--	0.037184	--	--	--	--
GO:0003934	GO	MF:GTP cyclohydrolase I activity			--	--	--	--			--	--	--	--			--	--	0.037184	--	--	--	--
GO:0005086	GO	MF:ARF guanyl-nucleotide exchange factor activity			--	--	--	--			--	--	--	--			--	--	0.037184	--	--	--	--
GO:0046654	GO	BP:tetrahydrofolate biosynthetic process			--	--	--	--			--	--	--	--			--	--	0.037184	--	--	--	--
GO:0032012	GO	BP:regulation of ARF protein signal transduction			--	--	--	--			--	--	--	--			--	--	0.037184	--	--	--	--
GO:0031146	GO	BP:SCF-dependent proteasomal ubiquitin-dependent protein catabolic process			--	--	--	--			--	--	--	--			--	--	0.037184	--	--	--	--
GO:0004849	GO	MF:uridine kinase activity			--	--	--	--			--	--	--	--			--	--	0.037184	--	--	--	--
GO:0004686	GO	MF:elongation factor-2 kinase activity			--	--	--	--			--	--	--	--			--	--	0.037184	--	--	--	--
GO:0035556	GO	BP:intracellular signal transduction			--	--	--	--			--	--	--	--			--	--	0.008673	--	--	--	--
GO:0005634	GO	CC:nucleus			--	--	--	--			--	--	--	--			--	--	0.009775	--	--	--	--
GO:0006127	GO	BP:glycerophosphate shuttle			--	--	--	--			--	--	--	--			--	--	0.037184	--	--	--	--
GO:0004618	GO	MF:phosphoglycerate kinase activity			--	--	--	--			--	--	--	--			--	--	0.037184	--	--	--	--
GO:0009247	GO	BP:glycolipid biosynthetic process			--	--	--	--			--	--	--	--			--	--	0.037184	--	--	--	--
--	MPM	Plasmodium falciparum chromatin landscape			--	--	--	--			--	--	--	--			--	0.049185	--	0.030158	--	--	--
GO:0004170	GO	MF:dUTP diphosphatase activity			--	--	--	--			--	--	--	--			--	--	0.037184	--	--	--	--
GO:0046080	GO	BP:dUTP metabolic process			--	--	--	--			--	--	--	--			--	--	0.037184	--	--	--	--
GO:0004872	GO	MF:receptor activity			--	--	--	--			--	--	--	--			--	--	0.00773	--	--	--	--
GO:0004164	GO	MF:diphthine synthase activity			--	--	--	--			--	--	--	--			--	--	0.037184	--	--	--	--
GO:0000278	GO	BP:mitotic cell cycle			--	--	--	--			--	--	--	--			--	--	0.037184	--	--	--	--
GO:0007067	GO	BP:mitosis			--	--	--	--			--	--	--	--			--	--	0.013586	--	--	--	--
GO:0051475	GO	BP:glucosylglycerol transport			--	--	--	--			--	--	--	--			--	--	0.037184	--	--	--	--
GO:0008519	GO	MF:ammonium transmembrane transporter activity			--	--	--	--			--	--	--	--			--	--	0.037184	--	--	--	--
GO:0005044	GO	MF:scavenger receptor activity			--	--	--	--			--	--	--	--			--	--	0.037184	--	--	--	--
GO:0006399	GO	BP:tRNA metabolic process			--	--	--	--			--	--	--	--			--	--	0.037184	--	--	--	--
GO:0004765	GO	MF:shikimate kinase activity			--	--	--	--			--	--	--	--			--	--	0.037184	--	--	--	--
GO:0009405	GO	BP:pathogenesis			--	--	--	--			--	--	--	--			--	--	0.021466	--	--	--	--
--	MPM	tRNA thiolation			--	--	--	--			--	--	--	--			--	--	0.028404	--	--	--	--
--	MPM	Glycolysis			--	--	--	--			--	--	--	--			--	--	0.025453	--	--	--	--
--	MPM	PfEMP1 domain architectures			--	--	--	--			--	--	--	--			--	--	0.031382	--	--	--	--
GO:0020030	GO	CC:infected host cell surface knob			--	--	--	--			--	--	--	--			--	--	0.014235	0.033709	--	--	--
GO:0050839	GO	MF:cell adhesion molecule binding			--	--	--	--			--	--	--	--			--	--	0.016842	0.036985	--	--	--
GO:0016337	GO	BP:cell-cell adhesion			--	--	--	--			--	--	--	--			--	--	0.023005	0.044008	--	--	--
--	MPM	Proteins involved in steps during passage through prophase			--	--	--	--			--	--	--	--			--	--	0.036492	0.030158	--	--	--
pfa03018	KEGG	RNA degradation			--	--	--	--			--	--	--	--			--	--	--	0.023437	--	--	--
pfa00010	KEGG	Glycolysis / Gluconeogenesis			--	--	--	--			--	--	--	--			--	--	--	0.04939	--	--	--
pfa01110	KEGG	Biosynthesis of secondary metabolites			--	--	--	--			--	--	--	--			--	--	--	0.035361	--	--	--
GO:0008661	GO	MF:1-deoxy-D-xylulose-5-phosphate synthase activity			--	--	--	--			--	--	--	--			--	--	--	0.013201	--	--	--
GO:0047334	GO	MF:diphosphate-fructose-6-phosphate 1-phosphotransferase activity			--	--	--	--			--	--	--	--			--	--	--	0.013201	--	--	--
GO:0004091	GO	MF:carboxylesterase activity			--	--	--	--			--	--	--	--			--	--	--	0.026231	--	--	--
GO:0005487	GO	MF:nucleocytoplasmic transporter activity			--	--	--	--			--	--	--	--			--	--	--	0.026231	--	--	--
GO:0005483	GO	MF:soluble NSF attachment protein activity			--	--	--	--			--	--	--	--			--	--	--	0.013201	--	--	--
GO:0005945	GO	CC:6-phosphofructokinase complex			--	--	--	--			--	--	--	--			--	--	--	0.026231	--	--	--
GO:0016627	GO	MF:oxidoreductase activity, acting on the CH-CH group of donors			--	--	--	--			--	--	--	--			--	--	--	0.039092	--	--	--
GO:0043248	GO	BP:proteasome assembly			--	--	--	--			--	--	--	--			--	--	--	0.026231	--	--	--
GO:0006784	GO	BP:heme a biosynthetic process			--	--	--	--			--	--	--	--			--	--	--	0.013201	--	--	--
GO:0008540	GO	CC:proteasome regulatory particle, base subcomplex			--	--	--	--			--	--	--	--			--	--	--	0.039092	--	--	--
GO:0044613	GO	CC:nuclear pore central transport channel			--	--	--	--			--	--	--	--			--	--	--	0.039092	--	--	--
GO:0070682	GO	BP:proteasome regulatory particle assembly			--	--	--	--			--	--	--	--			--	--	--	0.026231	--	--	--
GO:0008535	GO	BP:respiratory chain complex IV assembly			--	--	--	--			--	--	--	--			--	--	--	0.039092	0.029416	--	--
GO:0003724	GO	MF:RNA helicase activity			--	--	--	--			--	--	--	--			--	--	--	0.039092	--	--	--
GO:0006002	GO	BP:fructose 6-phosphate metabolic process			--	--	--	--			--	--	--	--			--	--	--	0.013201	--	--	--
GO:0004175	GO	MF:endopeptidase activity			--	--	--	--			--	--	--	--			--	--	--	0.039271	--	--	--
GO:0035690	GO	BP:cellular response to drug			--	--	--	--			--	--	--	--			--	--	--	0.039092	--	--	--
GO:0003872	GO	MF:6-phosphofructokinase activity			--	--	--	--			--	--	--	--			--	--	--	0.026231	--	--	--
GO:0009102	GO	BP:biotin biosynthetic process			--	--	--	--			--	--	--	--			--	--	--	0.013201	--	--	--
GO:0016575	GO	BP:histone deacetylation			--	--	--	--			--	--	--	--			--	--	--	0.013201	--	--	--
GO:0016879	GO	MF:ligase activity, forming carbon-nitrogen bonds			--	--	--	--			--	--	--	--			--	--	--	0.013201	--	--	--
GO:0000070	GO	BP:mitotic sister chromatid segregation			--	--	--	--			--	--	--	--			--	--	--	0.026231	--	--	--
GO:0005761	GO	CC:mitochondrial ribosome			--	--	--	--			--	--	--	--			--	--	--	0.013201	--	--	--
--	MPM	Structure of the nuclear pore			--	--	--	--			--	--	--	--			--	--	--	0.008623	--	--	--
--	MPM	Phosphatidylinositol 3-kinase (PI3K)-controlled endocytosis of host cell hemoglobin			--	--	--	--			--	--	--	--			--	--	--	0.042926	--	--	--
pfa00640	KEGG	Propanoate metabolism			--	--	--	--			--	--	--	--			--	--	--	--	0.049273	--	--
GO:0003989	GO	MF:acetyl-CoA carboxylase activity			--	--	--	--			--	--	--	--			--	--	--	--	0.029416	--	--
GO:0046873	GO	MF:metal ion transmembrane transporter activity			--	--	--	--			--	--	--	--			--	--	--	--	0.039032	--	--
GO:0007088	GO	BP:regulation of mitosis			--	--	--	--			--	--	--	--			--	--	--	--	0.009901	--	--
GO:0005310	GO	MF:dicarboxylic acid transmembrane transporter activity			--	--	--	--			--	--	--	--			--	--	--	--	0.009901	--	--
GO:0006835	GO	BP:dicarboxylic acid transport			--	--	--	--			--	--	--	--			--	--	--	--	0.009901	--	--
GO:0006839	GO	BP:mitochondrial transport			--	--	--	--			--	--	--	--			--	--	--	--	0.009901	--	--
GO:0005381	GO	MF:iron ion transmembrane transporter activity			--	--	--	--			--	--	--	--			--	--	--	--	0.009901	--	--
GO:0005385	GO	MF:zinc ion transmembrane transporter activity			--	--	--	--			--	--	--	--			--	--	--	--	0.019706	--	--
GO:0009378	GO	MF:four-way junction helicase activity			--	--	--	--			--	--	--	--			--	--	--	--	0.019706	--	--
GO:0009374	GO	MF:biotin binding			--	--	--	--			--	--	--	--			--	--	--	--	0.009901	--	--
GO:0031362	GO	CC:anchored to external side of plasma membrane			--	--	--	--			--	--	--	--			--	--	--	--	0.039032	--	--
GO:0005850	GO	CC:eukaryotic translation initiation factor 2 complex			--	--	--	--			--	--	--	--			--	--	--	--	0.029416	--	--
GO:0015367	GO	MF:oxoglutarate:malate antiporter activity			--	--	--	--			--	--	--	--			--	--	--	--	0.009901	--	--
GO:0006817	GO	BP:phosphate ion transport			--	--	--	--			--	--	--	--			--	--	--	--	0.026797	--	--
GO:0006869	GO	BP:lipid transport			--	--	--	--			--	--	--	--			--	--	--	--	0.039032	--	--
GO:0009317	GO	CC:acetyl-CoA carboxylase complex			--	--	--	--			--	--	--	--			--	--	--	--	0.029416	--	--
GO:0005905	GO	CC:coated pit			--	--	--	--			--	--	--	--			--	--	--	--	0.029416	--	--
GO:0005581	GO	CC:collagen			--	--	--	--			--	--	--	--			--	--	--	--	0.005941	--	--
GO:0008203	GO	BP:cholesterol metabolic process			--	--	--	--			--	--	--	--			--	--	--	--	0.009901	--	--
GO:0005201	GO	MF:extracellular matrix structural constituent			--	--	--	--			--	--	--	--			--	--	--	--	0.004982	--	--
GO:0009432	GO	BP:SOS response			--	--	--	--			--	--	--	--			--	--	--	--	0.029416	--	--
GO:0044228	GO	CC:host cell surface			--	--	--	--			--	--	--	--			--	--	--	--	0.000286	--	--
GO:0030522	GO	BP:intracellular receptor mediated signaling pathway			--	--	--	--			--	--	--	--			--	--	--	--	0.039032	--	--
GO:0016538	GO	MF:cyclin-dependent protein kinase regulator activity			--	--	--	--			--	--	--	--			--	--	--	--	0.039032	--	--
GO:0034450	GO	MF:ubiquitin-ubiquitin ligase activity			--	--	--	--			--	--	--	--			--	--	--	--	0.009901	--	--
GO:0009343	GO	CC:biotin carboxylase complex			--	--	--	--			--	--	--	--			--	--	--	--	0.009901	--	--
GO:0015743	GO	BP:malate transport			--	--	--	--			--	--	--	--			--	--	--	--	0.009901	--	--
GO:0015742	GO	BP:alpha-ketoglutarate transport			--	--	--	--			--	--	--	--			--	--	--	--	0.009901	--	--
GO:0030001	GO	BP:metal ion transport			--	--	--	--			--	--	--	--			--	--	--	--	0.039032	--	--
GO:0004075	GO	MF:biotin carboxylase activity			--	--	--	--			--	--	--	--			--	--	--	--	0.009901	--	--
--	MPM	14-3-3 protein			--	--	--	--			--	--	--	--			--	--	--	--	0.02643	--	--
--	MPM	Bulk mRNA transport through the nuclear pore			--	--	--	--			--	--	--	--			--	--	--	--	0.035089	--	--
pfa05144	KEGG	Malaria			--	--	--	--			--	--	--	--			--	--	--	--	--	--	--
GO:0020033	GO	BP:antigenic variation			--	--	--	--			--	--	--	--			--	--	--	--	--	--	--
--	MPM	Rosette formation between normal and infected RBC			--	--	--	--			--	--	--	--			--	--	--	--	--	--	--
--	MPM	Structure of telomere and sub-telomeric regions			--	--	--	--			--	--	--	--			--	--	--	--	--	--	--
--	MPM	Interactions between modified host cell membrane and endothelial cell			--	--	--	--			--	--	--	--			--	--	--	--	--	--	--
pfa04130	KEGG	SNARE interactions in vesicular transport			--	--	--	--			--	--	--	--			--	--	--	--	--	--	--
GO:0004392	GO	MF:heme oxygenase (decyclizing) activity			--	--	--	--			--	--	--	--			--	--	--	--	--	--	--
GO:0060327	GO	BP:cytoplasmic actin-based contraction involved in cell motility			--	--	--	--			--	--	--	--			--	--	--	--	--	--	--
GO:0030042	GO	BP:actin filament depolymerization			--	--	--	--			--	--	--	--			--	--	--	--	--	--	--
GO:0019236	GO	BP:response to pheromone			--	--	--	--			--	--	--	--			--	--	--	--	--	--	--
GO:0015917	GO	BP:aminophospholipid transport			--	--	--	--			--	--	--	--			--	--	--	--	--	--	--
GO:0015914	GO	BP:phospholipid transport			--	--	--	--			--	--	--	--			--	--	--	--	--	--	--
GO:0006591	GO	BP:ornithine metabolic process			--	--	--	--			--	--	--	--			--	--	--	--	--	--	--
GO:0005484	GO	MF:SNAP receptor activity			--	--	--	--			--	--	--	--			--	--	--	--	--	--	--
GO:0003998	GO	MF:acylphosphatase activity			--	--	--	--			--	--	--	--			--	--	--	--	--	--	--
GO:0043395	GO	MF:heparan sulfate proteoglycan binding			--	--	--	--			--	--	--	--			--	--	--	--	--	--	--
GO:0004723	GO	MF:calcium-dependent protein serine/threonine phosphatase activity			--	--	--	--			--	--	--	--			--	--	--	--	--	--	--
GO:0031338	GO	BP:regulation of vesicle fusion			--	--	--	--			--	--	--	--			--	--	--	--	--	--	--
GO:0042167	GO	BP:heme catabolic process			--	--	--	--			--	--	--	--			--	--	--	--	--	--	--
GO:0033691	GO	MF:sialic acid binding			--	--	--	--			--	--	--	--			--	--	--	--	--	--	--
GO:0071944	GO	CC:cell periphery			--	--	--	--			--	--	--	--			--	--	--	--	--	--	--
GO:0009107	GO	BP:lipoate biosynthetic process			--	--	--	--			--	--	--	--			--	--	--	--	--	--	--
GO:0031201	GO	CC:SNARE complex			--	--	--	--			--	--	--	--			--	--	--	--	--	--	--
GO:0042025	GO	CC:host cell nucleus			--	--	--	--			--	--	--	--			--	--	--	--	--	--	--
GO:0004181	GO	MF:metallocarboxypeptidase activity			--	--	--	--			--	--	--	--			--	--	--	--	--	--	--
GO:0004587	GO	MF:ornithine-oxo-acid transaminase activity			--	--	--	--			--	--	--	--			--	--	--	--	--	--	--
GO:0048193	GO	BP:Golgi vesicle transport			--	--	--	--			--	--	--	--			--	--	--	--	--	--	--
--	MPM	Molecular model of vesicle exocytosis			--	--	--	--			--	--	--	--			--	--	--	--	--	--	--
--	MPM	Proteins targeted by the thioredoxin superfamily enzymes			--	--	--	--			--	--	--	--			--	--	--	--	--	--	--
--	MPM	Possible reasons for increased permeability of host cell membrane			--	--	--	--			--	--	--	--			--	--	--	--	--	--	--
--	MPM	Inositol Phosphate metabolism			--	--	--	--			--	--	--	--			--	--	--	--	--	--	--
GO:0004659	GO	MF:prenyltransferase activity			--	--	--	--			--	--	--	--			--	--	--	--	--	--	--
GO:0005768	GO	CC:endosome			--	--	--	--			--	--	--	--			--	--	--	--	--	--	--
--	MPM	Biogenesis of cytochrome oxidase			--	--	--	--			--	--	--	--			--	--	--	--	--	--	--

## Sheet: Dd2_R539TvsWT_0h_3h_6h
Supplementary Data 2. Up-regulated gene sets in Dd2R539T vs. Dd2WT at 0, 3 and 6h sampling time points, when assayed at a basal level without DHA exposure. Related to Fig. 2.
Results of upregulation of pathways in Cam3.IIR539T vs. Cam3.IIWT or Dd2R539T vs. Dd2WT or Dd2C580Y vs. Dd2WT parasites. Listed are the P values of hypergeometric testing for each independent analyses.
MPM: Malaria Parasite Metabolics; KEGG: Kyoto Encyclopedia of Genes and Genomes; GO: Gene Ontology; MF: molecular function; BP: biological process; CC: cellular component.
ID	DB	Term	Population size	# of successes in population	Sample size	# of successes in sample	Expected	P value	Genes
pfa01100	KEGG	Metabolic pathways	1096	273	33	18	8	0.000204	PF3D7_1015800	PF3D7_1234300	PF3D7_1310000	PF3D7_1246100	PF3D7_1323200	PF3D7_0618900	PF3D7_1440300	PF3D7_1012300	PF3D7_1344600	PF3D7_1037000	PF3D7_1438700	PF3D7_0509400	PF3D7_1365500	PF3D7_0401900	PF3D7_0519300	PF3D7_1416500	PF3D7_0806800	PF3D7_1351600
pfa00190	KEGG	Oxidative phosphorylation	1096	35	33	5	1	0.003081	PF3D7_1310000	PF3D7_1012300	PF3D7_1323200	PF3D7_0806800	PF3D7_0519300
pfa00860	KEGG	Porphyrin and chlorophyll metabolism	1096	13	33	3	0	0.005796	PF3D7_0519300	PF3D7_1440300	PF3D7_1246100
pfa00260	KEGG	Glycine, serine and threonine metabolism	1096	7	33	2	0	0.016803	PF3D7_1365500	PF3D7_1246100
pfa04145	KEGG	Phagosome	1096	26	33	4	0	0.006385	PF3D7_1323200	PF3D7_0806800	PF3D7_1008700	PF3D7_1210100
GO:0048034	GO	BP:heme O biosynthetic process	4545	1	138	1	0	0.030363	PF3D7_0519300
GO:0003913	GO	MF:DNA photolyase activity	4545	1	138	1	0	0.030363	PF3D7_0513600
GO:0006783	GO	BP:heme biosynthetic process	4545	8	138	2	0	0.022729	PF3D7_1246100	PF3D7_1440300
GO:0016992	GO	MF:lipoate synthase activity	4545	1	138	1	0	0.030363	PF3D7_1344600
GO:0017176	GO	MF:phosphatidylinositol N-acetylglucosaminyltransferase activity	4545	4	138	2	0	0.005276	PF3D7_0618900	PF3D7_1141400
GO:0000794	GO	CC:condensed nuclear chromosome	4545	1	138	1	0	0.030363	PF3D7_0816800
GO:0043161	GO	BP:proteasomal ubiquitin-dependent protein catabolic process	4545	1	138	1	0	0.030363	PF3D7_1011700
GO:0006270	GO	BP:DNA-dependent DNA replication initiation	4545	12	138	3	0	0.004927	PF3D7_0416300	PF3D7_1211300	PF3D7_1355100
GO:0019985	GO	BP:translesion synthesis	4545	1	138	1	0	0.030363	PF3D7_1037000
GO:0003677	GO	MF:DNA binding	4545	208	138	13	6	0.009893	PF3D7_0105900	PF3D7_0416300	PF3D7_0509400	PF3D7_0723300	PF3D7_0816800	PF3D7_1008200	PF3D7_1037000	PF3D7_1145800	PF3D7_1211300	PF3D7_1234300	PF3D7_1239200	PF3D7_1308800	PF3D7_1355100
GO:0033014	GO	BP:tetrapyrrole biosynthetic process	4545	5	138	2	0	0.008618	PF3D7_1246100	PF3D7_1440300
GO:0015908	GO	BP:fatty acid transport	4545	1	138	1	0	0.030363	PF3D7_0401900
GO:0006818	GO	BP:hydrogen transport	4545	5	138	2	0	0.008618	PF3D7_0806800	PF3D7_1310000
GO:0055028	GO	CC:cortical microtubule	4545	1	138	1	0	0.030363	PF3D7_1230100
GO:0008495	GO	MF:protoheme IX farnesyltransferase activity	4545	1	138	1	0	0.030363	PF3D7_0519300
GO:0008094	GO	MF:DNA-dependent ATPase activity	4545	8	138	4	0	5.2e-05	PF3D7_0416300	PF3D7_0816800	PF3D7_1211300	PF3D7_1355100
GO:0015986	GO	BP:ATP synthesis coupled proton transport	4545	10	138	2	0	0.035107	PF3D7_1125100	PF3D7_1310000
GO:0043981	GO	BP:histone H4-K5 acetylation	4545	1	138	1	0	0.030363	PF3D7_1118600
GO:0043982	GO	BP:histone H4-K8 acetylation	4545	1	138	1	0	0.030363	PF3D7_1118600
GO:0043983	GO	BP:histone H4-K12 acetylation	4545	1	138	1	0	0.030363	PF3D7_1118600
GO:0043984	GO	BP:histone H4-K16 acetylation	4545	1	138	1	0	0.030363	PF3D7_1118600
GO:0015078	GO	MF:hydrogen ion transmembrane transporter activity	4545	9	138	2	0	0.028648	PF3D7_0806800	PF3D7_1125100
GO:0000165	GO	BP:MAPK cascade	4545	1	138	1	0	0.030363	PF3D7_1113900
GO:0008239	GO	MF:dipeptidyl-peptidase activity	4545	1	138	1	0	0.030363	PF3D7_1247800
GO:0005200	GO	MF:structural constituent of cytoskeleton	4545	15	138	3	0	0.009533	PF3D7_0103800	PF3D7_1008700	PF3D7_1141900
GO:0005638	GO	CC:lamin filament	4545	1	138	1	0	0.030363	PF3D7_1473700
GO:0005637	GO	CC:nuclear inner membrane	4545	1	138	1	0	0.030363	PF3D7_1473700
GO:0006260	GO	BP:DNA replication	4545	50	138	7	1	0.000685	PF3D7_0108600	PF3D7_0416300	PF3D7_1015800	PF3D7_1037000	PF3D7_1211300	PF3D7_1234300	PF3D7_1355100
GO:0007131	GO	BP:reciprocal meiotic recombination	4545	1	138	1	0	0.030363	PF3D7_0816800
GO:0015887	GO	BP:pantothenate transmembrane transport	4545	1	138	1	0	0.030363	PF3D7_0206200
GO:0044068	GO	BP:modulation by symbiont of host cellular process	4545	1	138	1	0	0.030363	PF3D7_1346800
GO:0003870	GO	MF:5-aminolevulinate synthase activity	4545	1	138	1	0	0.030363	PF3D7_1246100
GO:0015233	GO	MF:pantothenate transmembrane transporter activity	4545	1	138	1	0	0.030363	PF3D7_0206200
GO:0003904	GO	MF:deoxyribodipyrimidine photo-lyase activity	4545	1	138	1	0	0.030363	PF3D7_0513600
GO:0004370	GO	MF:glycerol kinase activity	4545	1	138	1	0	0.030363	PF3D7_1351600
GO:0000077	GO	BP:DNA damage checkpoint	4545	1	138	1	0	0.030363	PF3D7_1031300
GO:0016986	GO	__:transcription initiation factor activity	4545	1	138	1	0	0.030363	PF3D7_1145800
GO:0016035	GO	CC:zeta DNA polymerase complex	4545	1	138	1	0	0.030363	PF3D7_1037000
GO:0004768	GO	MF:stearoyl-CoA 9-desaturase activity	4545	1	138	1	0	0.030363	PF3D7_0511200
GO:0005680	GO	CC:anaphase-promoting complex	4545	1	138	1	0	0.030363	PF3D7_0624500
--	MPM	Translation in prokaryotes a template for apicoplast and mitochondrion	3376	69	86	5	1	0.029921	PF3D7_0804400	PF3D7_1034600	PF3D7_1245400	PF3D7_1431000	PF3D7_1460900
--	MPM	Genes coding for enzymes/proteins involved in DNA replication	3376	61	86	5	1	0.018544	PF3D7_0513600	PF3D7_1011700	PF3D7_1037000	PF3D7_1211300	PF3D7_1438700
--	MPM	ATP synthase complex	3376	20	86	3	0	0.013302	PF3D7_0806800	PF3D7_1310000	PF3D7_1323200
--	MPM	Pre-replicative complex formation and transition to replication	3376	20	86	3	0	0.013302	PF3D7_0416300	PF3D7_1211300	PF3D7_1355100
--	MPM	Tubulin and microtubules	3376	24	86	3	0	0.021954	PF3D7_0109400	PF3D7_1008700	PF3D7_1147200
--	MPM	Nuclear genes with mitochondrial signal sequences	3376	275	86	12	7	0.049259	PF3D7_0519300	PF3D7_0810200	PF3D7_1008200	PF3D7_1012300	PF3D7_1125400	PF3D7_1245400	PF3D7_1246100	PF3D7_1310000	PF3D7_1316000	PF3D7_1365500	PF3D7_1368700	PF3D7_1431000
--	MPM	Model for metabolic compartmentalization of PI biosynthesis	3376	11	86	2	0	0.030387	PF3D7_0618900	PF3D7_1141400
--	MPM	Histone chaperones	3376	26	86	3	0	0.027194	PF3D7_0416300	PF3D7_1118600	PF3D7_1355100
--	MPM	Kinetochores power chromosome movements in mitosis	3376	44	86	4	1	0.024558	PF3D7_0317500	PF3D7_0624500	PF3D7_1008700	PF3D7_1213600

## Sheet: Dd2_R539TvsWT_24h
Supplementary Data 2. Up-regulated gene sets in Dd2R539T vs. Dd2WT at 24h sampling time point, when assayed at a basal level without DHA exposure. Related to Fig. 2.
Results of upregulation of pathways in Cam3.IIR539T vs. Cam3.IIWT or Dd2R539T vs. Dd2WT or Dd2C580Y vs. Dd2WT parasites. Listed are the P values of hypergeometric testing for each independent analyses.
MPM: Malaria Parasite Metabolics; KEGG: Kyoto Encyclopedia of Genes and Genomes; GO: Gene Ontology; MF: molecular function; BP: biological process; CC: cellular component.
ID	DB	Term	Population size	# of successes in population	Sample size	# of successes in sample	Expected	P value	Genes
pfa01100	KEGG	Metabolic pathways	1096	273	11	7	2	0.007121	PF3D7_1342800	PF3D7_0605600	PF3D7_1246100	PF3D7_0926700	PF3D7_1410200	PF3D7_1014000	PF3D7_1477900
pfa00760	KEGG	Nicotinate and nicotinamide metabolism	1096	4	11	1	0	0.039599	PF3D7_0926700
GO:0008104	GO	BP:protein localization	4545	2	63	1	0	0.027534	PF3D7_0522400
GO:0050577	GO	MF:GDP-L-fucose synthase activity	4545	1	63	1	0	0.013861	PF3D7_1014000
GO:0006241	GO	BP:CTP biosynthetic process	4545	2	63	1	0	0.027534	PF3D7_0605600
GO:0003983	GO	MF:UTP:glucose-1-phosphate uridylyltransferase activity	4545	1	63	1	0	0.013861	PF3D7_0517500
GO:0042000	GO	BP:translocation of peptides or proteins into host	4545	11	63	2	0	0.009597	PF3D7_0222100	PF3D7_1039700
GO:0000794	GO	CC:condensed nuclear chromosome	4545	1	63	1	0	0.013861	PF3D7_0816800
GO:0017183	GO	BP:peptidyl-diphthamide biosynthetic process from peptidyl-histidine	4545	3	63	1	0	0.041019	PF3D7_1413800
GO:0004550	GO	MF:nucleoside diphosphate kinase activity	4545	2	63	1	0	0.027534	PF3D7_0605600
GO:0006165	GO	BP:nucleoside diphosphate phosphorylation	4545	2	63	1	0	0.027534	PF3D7_0605600
GO:0008250	GO	CC:oligosaccharyltransferase complex	4545	3	63	1	0	0.041019	PF3D7_0311600
GO:0004832	GO	MF:valine-tRNA ligase activity	4545	3	63	1	0	0.041019	PF3D7_0935700
GO:0031369	GO	MF:translation initiation factor binding	4545	2	63	1	0	0.027534	PF3D7_1206200
GO:0006206	GO	BP:pyrimidine nucleobase metabolic process	4545	1	63	1	0	0.013861	PF3D7_1410200
GO:0070569	GO	MF:uridylyltransferase activity	4545	2	63	1	0	0.027534	PF3D7_0517500
GO:0017076	GO	MF:purine nucleotide binding	4545	1	63	1	0	0.013861	PF3D7_1342800
GO:0005337	GO	MF:nucleoside transmembrane transporter activity	4545	3	63	1	0	0.041019	PF3D7_0824400
GO:0006183	GO	BP:GTP biosynthetic process	4545	2	63	1	0	0.027534	PF3D7_0605600
GO:0006891	GO	BP:intra-Golgi vesicle-mediated transport	4545	1	63	1	0	0.013861	PF3D7_1144900
GO:0020005	GO	CC:symbiont-containing vacuole membrane	4545	34	63	3	0	0.011187	PF3D7_0406200	PF3D7_0423700	PF3D7_1016900
GO:0006438	GO	BP:valyl-tRNA aminoacylation	4545	3	63	1	0	0.041019	PF3D7_0935700
GO:0030261	GO	BP:chromosome condensation	4545	1	63	1	0	0.013861	PF3D7_0711500
GO:0006228	GO	BP:UTP biosynthetic process	4545	2	63	1	0	0.027534	PF3D7_0605600
GO:0004612	GO	MF:phosphoenolpyruvate carboxykinase (ATP) activity	4545	1	63	1	0	0.013861	PF3D7_1342800
GO:0004611	GO	MF:phosphoenolpyruvate carboxykinase activity	4545	1	63	1	0	0.013861	PF3D7_1342800
GO:0002028	GO	BP:regulation of sodium ion transport	4545	1	63	1	0	0.013861	PF3D7_1211900
GO:0007131	GO	BP:reciprocal meiotic recombination	4545	1	63	1	0	0.013861	PF3D7_0816800
GO:0015858	GO	BP:nucleoside transport	4545	1	63	1	0	0.013861	PF3D7_0824400
GO:0016857	GO	MF:racemase and epimerase activity, acting on carbohydrates and derivatives	4545	1	63	1	0	0.013861	PF3D7_1014000
GO:0003870	GO	MF:5-aminolevulinate synthase activity	4545	1	63	1	0	0.013861	PF3D7_1246100
GO:0030134	GO	CC:ER to Golgi transport vesicle	4545	2	63	1	0	0.027534	PF3D7_0214100
GO:0043487	GO	BP:regulation of RNA stability	4545	1	63	1	0	0.013861	PF3D7_0518700
GO:0050662	GO	MF:coenzyme binding	4545	3	63	1	0	0.041019	PF3D7_1014000
GO:0006486	GO	BP:protein glycosylation	4545	5	63	2	0	0.001841	PF3D7_0311600	PF3D7_1014000
GO:0006487	GO	BP:protein N-linked glycosylation	4545	3	63	1	0	0.041019	PF3D7_0311600
GO:0003883	GO	MF:CTP synthase activity	4545	1	63	1	0	0.013861	PF3D7_1410200
GO:0009225	GO	BP:nucleotide-sugar metabolic process	4545	1	63	1	0	0.013861	PF3D7_1014000
GO:0030430	GO	CC:host cell cytoplasm	4545	32	63	3	0	0.009456	PF3D7_0214100	PF3D7_0424700	PF3D7_1477900
--	MPM	Compartmentalization of transcription site in the nucleus	3376	4	42	1	0	0.048863	PF3D7_1407100
--	MPM	Established and putative Maurers clefts proteins	3376	134	42	7	1	0.001118	PF3D7_0214100	PF3D7_0222100	PF3D7_0406200	PF3D7_0423700	PF3D7_1016900	PF3D7_1039700	PF3D7_1445700
--	MPM	Proteins of the parasitophorous vacuolar membrane	3376	15	42	2	0	0.014321	PF3D7_0423700	PF3D7_1016900
--	MPM	Sphingomyelin and ceramide metabolism	3376	27	42	2	0	0.043585	PF3D7_0517500	PF3D7_1477900
--	MPM	Characteristics of Plasmodium falciparum export proteins that remodel infected erythrocyte	3376	41	42	5	0	0.000126	PF3D7_0214100	PF3D7_0406200	PF3D7_0423700	PF3D7_1038800	PF3D7_1401600
--	MPM	Proteome of the parasitophorous vacuole	3376	41	42	3	0	0.013749	PF3D7_0406200	PF3D7_0423700	PF3D7_1016900
--	MPM	Pyrimidine metabolism	3376	22	42	3	0	0.00234	PF3D7_0517500	PF3D7_0605600	PF3D7_1410200

## Sheet: Dd2_R539TvsWT_32h
Supplementary Data 2. Up-regulated gene sets in Dd2R539T vs. Dd2WT at 32h sampling time point, when assayed at a basal level without DHA exposure. Related to Fig. 2.
Results of upregulation of pathways in Cam3.IIR539T vs. Cam3.IIWT or Dd2R539T vs. Dd2WT or Dd2C580Y vs. Dd2WT parasites. Listed are the P values of hypergeometric testing for each independent analyses.
MPM: Malaria Parasite Metabolics; KEGG: Kyoto Encyclopedia of Genes and Genomes; GO: Gene Ontology; MF: molecular function; BP: biological process; CC: cellular component.
ID	DB	Term	Population size	# of successes in population	Sample size	# of successes in sample	Expected	P value	Genes
pfa00061	KEGG	Fatty acid biosynthesis	1096	19	16	2	0	0.029576	PF3D7_0215000	PF3D7_0301000
pfa00071	KEGG	Fatty acid degradation	1096	13	16	2	0	0.014198	PF3D7_0215000	PF3D7_0301000
pfa00590	KEGG	Arachidonic acid metabolism	1096	1	16	1	0	0.014599	PF3D7_1212000
pfa04146	KEGG	Peroxisome	1096	16	16	2	0	0.021292	PF3D7_0215000	PF3D7_0301000
pfa01212	KEGG	Fatty acid metabolism	1096	23	16	2	0	0.042296	PF3D7_0301000	PF3D7_0215000
GO:0004407	GO	MF:histone deacetylase activity	4545	3	73	1	0	0.047425	PF3D7_0415300
GO:0000165	GO	BP:MAPK cascade	4545	1	73	1	0	0.016062	PF3D7_1113900
GO:0051298	GO	BP:centrosome duplication	4545	1	73	1	0	0.016062	PF3D7_1316400
GO:0008242	GO	MF:omega peptidase activity	4545	3	73	1	0	0.047425	PF3D7_1111900
GO:0016208	GO	MF:AMP binding	4545	3	73	1	0	0.047425	PF3D7_0301000
GO:0043136	GO	MF:glycerol-3-phosphatase activity	4545	1	73	1	0	0.016062	PF3D7_1212500
GO:0019985	GO	BP:translesion synthesis	4545	1	73	1	0	0.016062	PF3D7_1037000
GO:0016471	GO	CC:vacuolar proton-transporting V-type ATPase complex	4545	3	73	1	0	0.047425	PF3D7_1354000
GO:0004707	GO	MF:MAP kinase activity	4545	3	73	1	0	0.047425	PF3D7_1113900
GO:0003777	GO	MF:microtubule motor activity	4545	24	73	3	0	0.006316	PF3D7_0906400	PF3D7_1025500	PF3D7_1211000
GO:0030176	GO	CC:integral to endoplasmic reticulum membrane	4545	3	73	1	0	0.047425	PF3D7_1212500
GO:0005929	GO	CC:cilium	4545	1	73	1	0	0.016062	PF3D7_1025500
GO:0004739	GO	MF:pyruvate dehydrogenase (acetyl-transferring) activity	4545	3	73	1	0	0.047425	PF3D7_1124500
GO:0042623	GO	MF:ATPase activity, coupled	4545	2	73	1	0	0.031869	PF3D7_1015600
GO:0006206	GO	BP:pyrimidine nucleobase metabolic process	4545	1	73	1	0	0.016062	PF3D7_1410200
GO:0004047	GO	MF:aminomethyltransferase activity	4545	3	73	1	0	0.047425	PF3D7_1365500
GO:0015909	GO	BP:long-chain fatty acid transport	4545	2	73	1	0	0.031869	PF3D7_0215000
GO:0008152	GO	BP:metabolic process	4545	92	73	5	1	0.015511	PF3D7_0215000	PF3D7_0301000	PF3D7_0626100	PF3D7_1124500	PF3D7_1212500
GO:0004535	GO	MF:poly(A)-specific ribonuclease activity	4545	2	73	1	0	0.031869	PF3D7_1443500
GO:0042026	GO	BP:protein refolding	4545	2	73	1	0	0.031869	PF3D7_1015600
GO:0004602	GO	MF:glutathione peroxidase activity	4545	1	73	1	0	0.016062	PF3D7_1212000
GO:0006631	GO	BP:fatty acid metabolic process	4545	12	73	2	0	0.015135	PF3D7_0215000	PF3D7_0301000
GO:0016020	GO	CC:membrane	4545	847	73	21	13	0.023373	PF3D7_0305300	PF3D7_0622100	PF3D7_0626100	PF3D7_1002100	PF3D7_1025500	PF3D7_1037000	PF3D7_1037200	PF3D7_1102600	PF3D7_1107900	PF3D7_1124500	PF3D7_1149500	PF3D7_1206900	PF3D7_1237200	PF3D7_1237500	PF3D7_1239700	PF3D7_1313100	PF3D7_1354000	PF3D7_1404900	PF3D7_1437100	PF3D7_1474000	PF3D7_1476600
GO:0005874	GO	CC:microtubule	4545	19	73	2	0	0.036482	PF3D7_0422300	PF3D7_1025500
GO:0016491	GO	MF:oxidoreductase activity	4545	49	73	3	0	0.043262	PF3D7_0626100	PF3D7_0801900	PF3D7_1416500
GO:0043487	GO	BP:regulation of RNA stability	4545	1	73	1	0	0.016062	PF3D7_0518700
GO:0005635	GO	CC:nuclear envelope	4545	2	73	1	0	0.031869	PF3D7_1363800
GO:0005739	GO	CC:mitochondrion	4545	148	73	6	2	0.030593	PF3D7_1015600	PF3D7_1212000	PF3D7_1239700	PF3D7_1242700	PF3D7_1365500	PF3D7_1404900
GO:0016746	GO	MF:transferase activity, transferring acyl groups	4545	9	73	2	0	0.008516	PF3D7_0526600	PF3D7_1212500
GO:0051959	GO	MF:dynein light intermediate chain binding	4545	1	73	1	0	0.016062	PF3D7_0906400
GO:0004565	GO	MF:beta-galactosidase activity	4545	2	73	1	0	0.031869	PF3D7_1327100
GO:0051693	GO	BP:actin filament capping	4545	2	73	1	0	0.031869	PF3D7_0528500
GO:0051016	GO	BP:barbed-end actin filament capping	4545	2	73	1	0	0.031869	PF3D7_0528500
GO:0004869	GO	MF:cysteine-type endopeptidase inhibitor activity	4545	1	73	1	0	0.016062	PF3D7_0911900
GO:0004519	GO	MF:endonuclease activity	4545	20	73	2	0	0.040122	PF3D7_0321000	PF3D7_1404900
GO:0004354	GO	MF:glutamate dehydrogenase (NADP+) activity	4545	2	73	1	0	0.031869	PF3D7_1416500
GO:0006536	GO	BP:glutamate metabolic process	4545	2	73	1	0	0.031869	PF3D7_1416500
GO:0031386	GO	MF:protein tag	4545	1	73	1	0	0.016062	PF3D7_1365900
GO:0000741	GO	BP:karyogamy	4545	1	73	1	0	0.016062	PF3D7_1363800
GO:0008379	GO	MF:thioredoxin peroxidase activity	4545	3	73	1	0	0.047425	PF3D7_1212000
GO:0004467	GO	MF:long-chain fatty acid-CoA ligase activity	4545	10	73	2	0	0.010535	PF3D7_0215000	PF3D7_0301000
GO:0003883	GO	MF:CTP synthase activity	4545	1	73	1	0	0.016062	PF3D7_1410200
GO:0044267	GO	BP:cellular protein metabolic process	4545	10	73	2	0	0.010535	PF3D7_1015600	PF3D7_1132200
GO:0009341	GO	CC:beta-galactosidase complex	4545	2	73	1	0	0.031869	PF3D7_1327100
GO:0051015	GO	MF:actin filament binding	4545	3	73	1	0	0.047425	PF3D7_0528500
GO:0006314	GO	BP:intron homing	4545	1	73	1	0	0.016062	PF3D7_1404900
GO:0007018	GO	BP:microtubule-based movement	4545	26	73	4	0	0.000701	PF3D7_0422300	PF3D7_0906400	PF3D7_1025500	PF3D7_1211000
GO:0016035	GO	CC:zeta DNA polymerase complex	4545	1	73	1	0	0.016062	PF3D7_1037000
GO:0008290	GO	CC:F-actin capping protein complex	4545	2	73	1	0	0.031869	PF3D7_0528500
--	MPM	Generation of polyphosphates	3376	24	42	2	0	0.035082	PF3D7_0215000	PF3D7_0301000
--	MPM	A model for UbpX function in the regulation of PCNA deubiquitylation	3376	19	42	3	0	0.001511	PF3D7_0527100	PF3D7_1037000	PF3D7_1365900
--	MPM	Total palmitome of Plasmodium falciparum	3376	364	42	9	4	0.031628	PF3D7_0626100	PF3D7_1015600	PF3D7_1102600	PF3D7_1132200	PF3D7_1212000	PF3D7_1212500	PF3D7_1239700	PF3D7_1353200	PF3D7_1416500
--	MPM	Phosphatidylethanolamine and phosphatidylserine metabolism	3376	51	42	3	0	0.024654	PF3D7_0215000	PF3D7_0301000	PF3D7_1212500
--	MPM	Fatty acids elongation in the endoplasmic reticulum	3376	21	42	2	0	0.027325	PF3D7_0215000	PF3D7_0301000
--	MPM	Tubulin and microtubules	3376	24	42	2	0	0.035082	PF3D7_0422300	PF3D7_1015600
--	MPM	Control of microtubule assembly	3376	22	42	2	0	0.029824	PF3D7_0422300	PF3D7_1211000
--	MPM	CCR4 NOT complex	3376	18	42	2	0	0.020382	PF3D7_1128600	PF3D7_1443500
--	MPM	S-nitrosylated proteins	3376	263	42	10	3	0.001089	PF3D7_0527100	PF3D7_0602200	PF3D7_0911900	PF3D7_1007700	PF3D7_1015600	PF3D7_1132200	PF3D7_1212000	PF3D7_1365900	PF3D7_1410200	PF3D7_1416500
--	MPM	Fatty acid synthesis in the apicoplast	3376	40	42	3	0	0.012853	PF3D7_0215000	PF3D7_0301000	PF3D7_1212500
--	MPM	Model for translesion DNA synthesis	3376	14	42	2	0	0.012509	PF3D7_1037000	PF3D7_1365900
--	MPM	S-Glutathionylated proteins	3376	319	42	9	4	0.014449	PF3D7_0527100	PF3D7_0602200	PF3D7_1007700	PF3D7_1015600	PF3D7_1212000	PF3D7_1365900	PF3D7_1368200	PF3D7_1410200	PF3D7_1416500
--	MPM	Sphingomyelin and ceramide metabolism	3376	27	42	2	0	0.043585	PF3D7_0215000	PF3D7_0301000
--	MPM	Pyruvate metabolism	3376	18	42	2	0	0.020382	PF3D7_0626100	PF3D7_1124500
--	MPM	Characteristics of Plasmodium falciparum export proteins that remodel infected erythrocyte	3376	41	42	4	0	0.001502	PF3D7_0406200	PF3D7_0801900	PF3D7_1002100	PF3D7_1353200
--	MPM	DNA binding proteins with AP2 domain(s)	3376	20	42	2	0	0.024917	PF3D7_1007700	PF3D7_1317200

## Sheet: Dd2_R539TvsWT_48h
Supplementary Data 2. Up-regulated gene sets in Dd2R539T vs. Dd2WT at 48h sampling time point, when assayed at a basal level without DHA exposure. Related to Fig. 2.
Results of upregulation of pathways in Cam3.IIR539T vs. Cam3.IIWT or Dd2R539T vs. Dd2WT or Dd2C580Y vs. Dd2WT parasites. Listed are the P values of hypergeometric testing for each independent analyses.
MPM: Malaria Parasite Metabolics; KEGG: Kyoto Encyclopedia of Genes and Genomes; GO: Gene Ontology; MF: molecular function; BP: biological process; CC: cellular component.
ID	DB	Term	Population size	# of successes in population	Sample size	# of successes in sample	Expected	P value	Genes
ec00600	KEGG	Sphingolipid metabolism	419	7	9	2	0	0.00816	PF3D7_0409500	PF3D7_1415700
ec00062	KEGG	Fatty acid elongation	419	22	9	4	0	0.00061	PF3D7_0301000	PF3D7_0215000	PF3D7_0401900	PF3D7_1238800
ec01040	KEGG	Biosynthesis of unsaturated fatty acids	419	16	9	4	0	0.000161	PF3D7_0215000	PF3D7_0401900	PF3D7_0301000	PF3D7_1238800
ec00071	KEGG	Fatty acid degradation	419	19	9	4	0	0.000333	PF3D7_0215000	PF3D7_0401900	PF3D7_0301000	PF3D7_1238800
GO:0030140	GO	CC:trans-Golgi network transport vesicle	4584	1	124	1	0	0.027051	PF3D7_1247500
GO:0004016	GO	MF:adenylate cyclase activity	4584	1	124	1	0	0.027051	PF3D7_0802600
GO:0003910	GO	MF:DNA ligase (ATP) activity	4584	1	124	1	0	0.027051	PF3D7_1304100
GO:0008526	GO	MF:phosphatidylinositol transporter activity	4584	1	124	1	0	0.027051	PF3D7_0104200
GO:0004651	GO	MF:polynucleotide 5'-phosphatase activity	4584	1	124	1	0	0.027051	PF3D7_0322100
GO:0006266	GO	BP:DNA ligation	4584	1	124	1	0	0.027051	PF3D7_1304100
GO:0043234	GO	CC:protein complex	4584	7	124	2	0	0.013945	PF3D7_0422300	PF3D7_1008700
GO:0034477	GO	BP:U6 snRNA 3'-end processing	4584	1	124	1	0	0.027051	PF3D7_1344500
GO:0019932	GO	BP:second-messenger-mediated signaling	4584	1	124	1	0	0.027051	PF3D7_1471400
GO:0006273	GO	BP:lagging strand elongation	4584	1	124	1	0	0.027051	PF3D7_1304100
GO:0000150	GO	MF:recombinase activity	4584	1	124	1	0	0.027051	PF3D7_1107400
GO:0031244	GO	CC:extrinsic to cell outer membrane	4584	1	124	1	0	0.027051	PF3D7_0828800
GO:0051103	GO	BP:DNA ligation involved in DNA repair	4584	1	124	1	0	0.027051	PF3D7_1304100
GO:0046658	GO	CC:anchored to plasma membrane	4584	19	124	3	0	0.013639	PF3D7_0828800	PF3D7_0419700	PF3D7_1364100
GO:0003774	GO	MF:motor activity	4584	92	124	6	2	0.037372	PF3D7_0701900	PF3D7_1229800	PF3D7_0717600	PF3D7_1206300	PF3D7_0508900	PF3D7_1227700
GO:0015908	GO	BP:fatty acid transport	4584	1	124	1	0	0.027051	PF3D7_0401900
GO:0003823	GO	MF:antigen binding	4584	1	124	1	0	0.027051	PF3D7_1116000
GO:0030062	GO	CC:mitochondrial tricarboxylic acid cycle enzyme complex	4584	1	124	1	0	0.027051	PF3D7_0504600
GO:0006101	GO	BP:citrate metabolic process	4584	1	124	1	0	0.027051	PF3D7_1022500
GO:0006631	GO	BP:fatty acid metabolic process	4584	12	124	3	0	0.003555	PF3D7_0215000	PF3D7_0301000	PF3D7_1238800
GO:0020007	GO	CC:apical complex	4584	5	124	2	0	0.006881	PF3D7_1133400	PF3D7_0402300
GO:0008152	GO	BP:metabolic process	4584	93	124	6	2	0.039097	PF3D7_0409500	PF3D7_0301000	PF3D7_0504600	PF3D7_0215000	PF3D7_0401900	PF3D7_1238800
GO:0020008	GO	CC:rhoptry	4584	27	124	6	0	6.4e-05	PF3D7_0402300	PF3D7_0935800	PF3D7_1410400	PF3D7_0424100	PF3D7_1252100	PF3D7_0419700
GO:0020009	GO	CC:microneme	4584	24	124	4	0	0.003562	PF3D7_0731500	PF3D7_1133400	PF3D7_0828800	PF3D7_1028700
GO:0030260	GO	BP:entry into host cell	4584	37	124	8	1	5e-06	PF3D7_0731500	PF3D7_1133400	PF3D7_1116000	PF3D7_1335400	PF3D7_1335100	PF3D7_1252100	PF3D7_0616500	PF3D7_1028700
GO:0009001	GO	MF:serine O-acetyltransferase activity	4584	1	124	1	0	0.027051	PF3D7_1415700
GO:0009268	GO	BP:response to pH	4584	1	124	1	0	0.027051	PF3D7_0802600
GO:0020026	GO	CC:merozoite dense granule	4584	3	124	2	0	0.002139	PF3D7_0507500	PF3D7_0102200
GO:0051246	GO	BP:regulation of protein metabolic process	4584	1	124	1	0	0.027051	PF3D7_1252900
GO:0046789	GO	MF:host cell surface receptor binding	4584	30	124	6	0	0.000121	PF3D7_0402300	PF3D7_0731500	PF3D7_0722200	PF3D7_0424100	PF3D7_1335100	PF3D7_1028700
GO:0008137	GO	MF:NADH dehydrogenase (ubiquinone) activity	4584	1	124	1	0	0.027051	PF3D7_1021700
GO:0009986	GO	CC:cell surface	4584	30	124	3	0	0.046125	PF3D7_1036000	PF3D7_1364100	PF3D7_1028700
GO:0004108	GO	MF:citrate (Si)-synthase activity	4584	1	124	1	0	0.027051	PF3D7_1022500
GO:0008201	GO	MF:heparin binding	4584	9	124	4	0	5.8e-05	PF3D7_1335400	PF3D7_0424100	PF3D7_0402300	PF3D7_0731500
GO:0051258	GO	BP:protein polymerization	4584	6	124	2	0	0.010139	PF3D7_0422300	PF3D7_1008700
GO:0071897	GO	BP:DNA biosynthetic process	4584	1	124	1	0	0.027051	PF3D7_1304100
GO:0005200	GO	MF:structural constituent of cytoskeleton	4584	15	124	4	0	0.000553	PF3D7_0803200	PF3D7_1246200	PF3D7_0422300	PF3D7_1008700
GO:0008525	GO	MF:phosphatidylcholine transporter activity	4584	1	124	1	0	0.027051	PF3D7_0104200
GO:0004674	GO	MF:protein serine/threonine kinase activity	4584	36	124	4	1	0.015393	PF3D7_0821100	PF3D7_1247500	PF3D7_0317200	PF3D7_1145200
GO:0046812	GO	MF:host cell surface binding	4584	8	124	3	0	0.00098	PF3D7_0828800	PF3D7_1252100	PF3D7_1133400
GO:0004467	GO	MF:long-chain fatty acid-CoA ligase activity	4584	10	124	4	0	9.4e-05	PF3D7_0215000	PF3D7_0401900	PF3D7_0301000	PF3D7_1238800
GO:0004672	GO	MF:protein kinase activity	4584	105	124	7	2	0.022789	PF3D7_1247500	PF3D7_1104900	PF3D7_0802600	PF3D7_0821100	PF3D7_0214600	PF3D7_0317200	PF3D7_1145200
GO:0043687	GO	BP:post-translational protein modification	4584	1	124	1	0	0.027051	PF3D7_1252900
GO:0006468	GO	BP:protein phosphorylation	4584	110	124	7	3	0.028542	PF3D7_1247500	PF3D7_1104900	PF3D7_0802600	PF3D7_0821100	PF3D7_0214600	PF3D7_0317200	PF3D7_1145200
GO:0031353	GO	CC:integral to plastid inner membrane	4584	1	124	1	0	0.027051	PF3D7_0530200
GO:0003863	GO	MF:3-methyl-2-oxobutanoate dehydrogenase (2-methylpropanoyl-transferring) activity	4584	1	124	1	0	0.027051	PF3D7_0504600
GO:0016874	GO	MF:ligase activity	4584	10	124	2	0	0.028339	PF3D7_1344300	PF3D7_1307900
GO:0042773	GO	BP:ATP synthesis coupled electron transport	4584	1	124	1	0	0.027051	PF3D7_1021700
GO:0016631	GO	MF:enoyl-[acyl-carrier-protein] reductase activity	4584	1	124	1	0	0.027051	PF3D7_0615100
GO:0001932	GO	BP:regulation of protein phosphorylation	4584	1	124	1	0	0.027051	PF3D7_1223100
--	MPM	Double strand break repair and homologous recombination	3377	10	105	2	0	0.036618	PF3D7_1304100	PF3D7_1107400
--	MPM	Sphingomyelin and ceramide metabolism	3377	27	105	8	0	1e-06	PF3D7_0409500	PF3D7_0301000	PF3D7_0508200	PF3D7_1415700	PF3D7_0104200	PF3D7_0215000	PF3D7_0401900	PF3D7_1238800
--	MPM	Phosphoproteome - Lasonder et al 2011	3377	562	105	28	17	0.005781	PF3D7_0102200	PF3D7_1335100	PF3D7_1468400	PF3D7_1001600	PF3D7_0628100	PF3D7_1433500	PF3D7_1467900	PF3D7_0921600	PF3D7_1238800	PF3D7_1133400	PF3D7_0722200	PF3D7_0803200	PF3D7_1223100	PF3D7_1230700	PF3D7_1361900	PF3D7_0613800	PF3D7_1251200	PF3D7_1307900	PF3D7_0317200	PF3D7_1104900	PF3D7_1006800	PF3D7_1007700	PF3D7_0810300	PF3D7_1410400	PF3D7_1343700	PF3D7_1452000	PF3D7_1416200	PF3D7_1145200
--	MPM	Total palmitome of Plasmodium falciparum	3377	364	105	25	11	8.1e-05	PF3D7_0102200	PF3D7_1335100	PF3D7_1107400	PF3D7_1246400	PF3D7_0419700	PF3D7_0221200	PF3D7_1238800	PF3D7_0831600	PF3D7_0935800	PF3D7_0504600	PF3D7_1008700	PF3D7_1310700	PF3D7_1361900	PF3D7_1102600	PF3D7_1007900	PF3D7_1304100	PF3D7_1116000	PF3D7_1252100	PF3D7_1006800	PF3D7_0810300	PF3D7_1410400	PF3D7_1343700	PF3D7_1471400	PF3D7_1364100	PF3D7_1452000
--	MPM	Properties ofproteins exported to erythrocyte	3377	39	105	4	1	0.031499	PF3D7_0102200	PF3D7_0402200	PF3D7_1002100	PF3D7_1133400
--	MPM	Parasite invasion ligands and human erythrocyte receptors	3377	10	105	5	0	6e-06	PF3D7_1335400	PF3D7_0424100	PF3D7_0402300	PF3D7_0731500	PF3D7_1028700
--	MPM	Phosphoproteome - Treeck et al 2011	3377	945	105	42	29	0.005231	PF3D7_0102200	PF3D7_0422300	PF3D7_1107400	PF3D7_1246400	PF3D7_1001600	PF3D7_1476600	PF3D7_0628100	PF3D7_1035300	PF3D7_1228100	PF3D7_1433500	PF3D7_0802600	PF3D7_0221200	PF3D7_0921600	PF3D7_0821100	PF3D7_1002100	PF3D7_1133400	PF3D7_1243700	PF3D7_0935800	PF3D7_0933000	PF3D7_0803200	PF3D7_1223100	PF3D7_1008700	PF3D7_1230700	PF3D7_1246200	PF3D7_1361900	PF3D7_0613800	PF3D7_1251200	PF3D7_1007900	PF3D7_0317200	PF3D7_1247500	PF3D7_1304100	PF3D7_1104900	PF3D7_0322100	PF3D7_1006800	PF3D7_1007700	PF3D7_0810300	PF3D7_1461600	PF3D7_1410400	PF3D7_1145200	PF3D7_1343700	PF3D7_1471400
--	MPM	Fatty acids elongation in the endoplasmic reticulum	3377	21	105	4	0	0.003512	PF3D7_0215000	PF3D7_0401900	PF3D7_0301000	PF3D7_1238800
--	MPM	Phosphoproteome -Collins et al 2014	3377	704	105	33	22	0.007828	PF3D7_0102200	PF3D7_1246400	PF3D7_0628100	PF3D7_1433500	PF3D7_0802600	PF3D7_1467900	PF3D7_0221200	PF3D7_0921600	PF3D7_1238800	PF3D7_1002100	PF3D7_1133400	PF3D7_0803200	PF3D7_1223100	PF3D7_1008700	PF3D7_1230700	PF3D7_1246200	PF3D7_1361900	PF3D7_0613800	PF3D7_1251200	PF3D7_1307900	PF3D7_1007900	PF3D7_0317200	PF3D7_1247500	PF3D7_1006800	PF3D7_1007700	PF3D7_0810300	PF3D7_1461600	PF3D7_1410400	PF3D7_1145200	PF3D7_1343700	PF3D7_1471400	PF3D7_1452000	PF3D7_1416200
--	MPM	Protein kinase coding genes	3377	106	105	7	3	0.045121	PF3D7_1247500	PF3D7_1104900	PF3D7_1223100	PF3D7_0821100	PF3D7_0214600	PF3D7_0317200	PF3D7_1145200
--	MPM	Utilization of phospholipids	3377	46	105	7	1	0.000453	PF3D7_1001600	PF3D7_1252600	PF3D7_1471400	PF3D7_0301000	PF3D7_0215000	PF3D7_0401900	PF3D7_1238800
--	MPM	Fatty acid synthesis in the apicoplast	3377	40	105	5	1	0.00731	PF3D7_0301000	PF3D7_0615100	PF3D7_0215000	PF3D7_0401900	PF3D7_1238800
--	MPM	Functional annotation of merozoite invasion-related proteins	3377	79	105	21	2	0	PF3D7_1036000	PF3D7_0402300	PF3D7_0731500	PF3D7_0831600	PF3D7_0405200	PF3D7_1133400	PF3D7_1017100	PF3D7_0828800	PF3D7_1116000	PF3D7_0935800	PF3D7_1035300	PF3D7_1364100	PF3D7_0722200	PF3D7_1410400	PF3D7_0424100	PF3D7_1335400	PF3D7_1452000	PF3D7_1335100	PF3D7_1252100	PF3D7_0419700	PF3D7_1028700
--	MPM	Phosphatidylethanolamine and phosphatidylserine metabolism	3377	51	105	6	1	0.004525	PF3D7_1471400	PF3D7_0301000	PF3D7_0104200	PF3D7_0215000	PF3D7_0401900	PF3D7_1238800
--	MPM	N-myristoylation, S-acylation and prenylation of proteins	3377	30	105	4	0	0.012979	PF3D7_0301000	PF3D7_0215000	PF3D7_0401900	PF3D7_1238800
--	MPM	Phosphoproteome - Pease et al 2013	3377	660	105	34	20	0.001074	PF3D7_0509400	PF3D7_1001600	PF3D7_0628100	PF3D7_1035300	PF3D7_1433500	PF3D7_1238800	PF3D7_0821100	PF3D7_1344300	PF3D7_1133400	PF3D7_0935800	PF3D7_0933000	PF3D7_0803200	PF3D7_1223100	PF3D7_1008700	PF3D7_1310700	PF3D7_1246200	PF3D7_1230700	PF3D7_1361900	PF3D7_0613800	PF3D7_1251200	PF3D7_1007900	PF3D7_0317200	PF3D7_1247500	PF3D7_1304100	PF3D7_1116000	PF3D7_1006800	PF3D7_1007700	PF3D7_0810300	PF3D7_1461600	PF3D7_1410400	PF3D7_1343700	PF3D7_1471400	PF3D7_1452000	PF3D7_1145200
--	MPM	Roles of rhoptry neck proteins during invasion	3377	4	105	3	0	0.000114	PF3D7_1133400	PF3D7_1116000	PF3D7_1452000
--	MPM	Subcellular localization of proteins involved in invasion	3377	81	105	19	2	0	PF3D7_1036000	PF3D7_0402300	PF3D7_0731500	PF3D7_0831600	PF3D7_0402200	PF3D7_1133400	PF3D7_1017100	PF3D7_0828800	PF3D7_1116000	PF3D7_0935800	PF3D7_1035300	PF3D7_1364100	PF3D7_0722200	PF3D7_1410400	PF3D7_0424100	PF3D7_1335400	PF3D7_1452000	PF3D7_1252100	PF3D7_0419700
--	MPM	Merozoite ligands, their erythrocyte receptors	3377	16	105	8	0	0	PF3D7_1335400	PF3D7_0424100	PF3D7_1452000	PF3D7_0402300	PF3D7_0731500	PF3D7_1116000	PF3D7_1133400	PF3D7_1335100
--	MPM	Model for merozoite invasion	3377	8	105	4	0	5.6e-05	PF3D7_0424100	PF3D7_1452000	PF3D7_1116000	PF3D7_1133400
--	MPM	Generation of polyphosphates	3377	24	105	5	0	0.000701	PF3D7_1304100	PF3D7_0301000	PF3D7_0215000	PF3D7_0401900	PF3D7_1238800
--	MPM	A model for global single-strand break (SSB) repair	3377	23	105	3	0	0.032922	PF3D7_1361900	PF3D7_1304100	PF3D7_0509400
--	MPM	MSPDBL and MSP1 mediate merozoite invasion	3377	8	105	2	0	0.023725	PF3D7_1133400	PF3D7_1335100
--	MPM	Domains of merozoite surface proteins	3377	14	105	5	0	4.2e-05	PF3D7_1335400	PF3D7_0402300	PF3D7_0731500	PF3D7_0616500	PF3D7_1133400
--	MPM	Modification of proteins by adenylylation and ADP-ribosylation	3377	56	105	5	1	0.028715	PF3D7_1304100	PF3D7_0301000	PF3D7_0215000	PF3D7_0401900	PF3D7_1238800
[truncated: 1 more columns]

## Sheet: Dd2_C580YvsWT_0h_3h_6h
Supplementary Data 2. Up-regulated gene sets in Dd2C580Y vs. Dd2WT at 0,3 and 6h sampling time points, when assayed at a basal level without DHA exposure. Related to Fig. 2.
Results of upregulation of pathways in Cam3.IIR539T vs. Cam3.IIWT or Dd2R539T vs. Dd2WT or Dd2C580Y vs. Dd2WT parasites. Listed are the P values of hypergeometric testing for each independent analyses.
MPM: Malaria Parasite Metabolics; KEGG: Kyoto Encyclopedia of Genes and Genomes; GO: Gene Ontology; MF: molecular function; BP: biological process; CC: cellular component.
ID	DB	Term	Population size	# of successes in population	Sample size	# of successes in sample	Expected	P value	Genes
pfa04145	KEGG	Phagosome	1096	26	24	3	0	0.017241	PF3D7_0906400	PF3D7_0729900	PF3D7_1210100
pfa03440	KEGG	Homologous recombination	1096	13	24	2	0	0.030951	PF3D7_0605800	PF3D7_0508800
pfa04146	KEGG	Peroxisome	1096	16	24	2	0	0.045751	PF3D7_0623500	PF3D7_0401900
pfa03450	KEGG	Non-homologous end-joining	1096	2	24	1	0	0.043336	PF3D7_0605800
GO:0032021	GO	CC:NELF complex	4545	1	147	1	0	0.032343	PF3D7_0713800
GO:0004016	GO	MF:adenylate cyclase activity	4545	1	147	1	0	0.032343	PF3D7_0802600
GO:0006829	GO	BP:zinc ion transport	4545	1	147	1	0	0.032343	PF3D7_0715900
GO:0008278	GO	CC:cohesin complex	4545	1	147	1	0	0.032343	PF3D7_1130700
GO:0048034	GO	BP:heme O biosynthetic process	4545	1	147	1	0	0.032343	PF3D7_0519300
GO:0008324	GO	MF:cation transmembrane transporter activity	4545	4	147	2	0	0.005973	PF3D7_0516100	PF3D7_0715900
GO:0000014	GO	MF:single-stranded DNA specific endodeoxyribonuclease activity	4545	3	147	2	0	0.003051	PF3D7_0605800	PF3D7_1031300
GO:0019430	GO	BP:removal of superoxide radicals	4545	1	147	1	0	0.032343	PF3D7_0623500
GO:0009268	GO	BP:response to pH	4545	1	147	1	0	0.032343	PF3D7_0802600
GO:0005087	GO	MF:Ran guanyl-nucleotide exchange factor activity	4545	1	147	1	0	0.032343	PF3D7_0508500
GO:0046658	GO	CC:anchored to plasma membrane	4545	19	147	3	0	0.021965	PF3D7_0304600	PF3D7_0508000	PF3D7_1136200
GO:0015908	GO	BP:fatty acid transport	4545	1	147	1	0	0.032343	PF3D7_0401900
GO:0030870	GO	CC:Mre11 complex	4545	1	147	1	0	0.032343	PF3D7_0605800
GO:0008495	GO	MF:protoheme IX farnesyltransferase activity	4545	1	147	1	0	0.032343	PF3D7_0519300
GO:0042144	GO	BP:vacuole fusion, non-autophagic	4545	1	147	1	0	0.032343	PF3D7_0622300
GO:0003680	GO	MF:AT DNA binding	4545	1	147	1	0	0.032343	PF3D7_1130700
GO:0000723	GO	BP:telomere maintenance	4545	1	147	1	0	0.032343	PF3D7_0605800
GO:0030955	GO	MF:potassium ion binding	4545	5	147	2	0	0.009744	PF3D7_1037100	PF3D7_1238700
GO:0051959	GO	MF:dynein light intermediate chain binding	4545	1	147	1	0	0.032343	PF3D7_0906400
GO:0034244	GO	BP:negative regulation of transcription elongation from RNA polymerase II promoter	4545	1	147	1	0	0.032343	PF3D7_0713800
GO:0008135	GO	MF:translation factor activity, nucleic acid binding	4545	1	147	1	0	0.032343	PF3D7_0516600
GO:0017148	GO	BP:negative regulation of translation	4545	1	147	1	0	0.032343	PF3D7_0417100
GO:0006323	GO	BP:DNA packaging	4545	1	147	1	0	0.032343	PF3D7_0508500
GO:0020011	GO	CC:apicoplast	4545	482	147	25	15	0.011079	PF3D7_0202300	PF3D7_0220600	PF3D7_0316400	PF3D7_0508500	PF3D7_0508800	PF3D7_0516100	PF3D7_0520800	PF3D7_0532500	PF3D7_0602400	PF3D7_0623500	PF3D7_0719800	PF3D7_0911700	PF3D7_0916500	PF3D7_1001000	PF3D7_1029700	PF3D7_1037100	PF3D7_1104800	PF3D7_1117500	PF3D7_1122700	PF3D7_1131900	PF3D7_1225100	PF3D7_1236000	PF3D7_1316800	PF3D7_1401300	PF3D7_1428600
GO:0010501	GO	BP:RNA secondary structure unwinding	4545	1	147	1	0	0.032343	PF3D7_0630900
GO:0030430	GO	CC:host cell cytoplasm	4545	32	147	5	1	0.003287	PF3D7_0301700	PF3D7_0304600	PF3D7_1301400	PF3D7_1446800	PF3D7_1478600
GO:0000077	GO	BP:DNA damage checkpoint	4545	1	147	1	0	0.032343	PF3D7_1031300
GO:0044164	GO	CC:host cell cytosol	4545	17	147	3	0	0.016156	PF3D7_0113700	PF3D7_0532600	PF3D7_0936800
GO:0019368	GO	BP:fatty acid elongation, unsaturated fatty acid	4545	1	147	1	0	0.032343	PF3D7_0605900
GO:0005689	GO	CC:U12-type spliceosomal complex	4545	1	147	1	0	0.032343	PF3D7_1224900
GO:0043295	GO	MF:glutathione binding	4545	1	147	1	0	0.032343	PF3D7_0112200
--	MPM	Translation in prokaryotes a template for apicoplast and mitochondrion	3376	69	102	6	2	0.016883	PF3D7_0516600	PF3D7_0602400	PF3D7_0911700	PF3D7_1312400	PF3D7_1428600	PF3D7_1431000
--	MPM	CCR4 NOT complex	3376	18	102	3	0	0.015708	PF3D7_1006100	PF3D7_1235300	PF3D7_1443500
--	MPM	Hemozoin and b-hematin formation	3376	1	102	1	0	0.030213	PF3D7_1446800
--	MPM	Genes coding for transport proteins	3376	135	102	9	4	0.019515	PF3D7_0108400	PF3D7_0112200	PF3D7_0516100	PF3D7_0614900	PF3D7_0715900	PF3D7_1104800	PF3D7_1223800	PF3D7_1468600	PF3D7_1469400
--	MPM	Transporters of the plasma membrane	3376	66	102	5	2	0.047618	PF3D7_0112200	PF3D7_0715900	PF3D7_1104800	PF3D7_1468600	PF3D7_1469400
--	MPM	Characteristics of Plasmodium falciparum export proteins that remodel infected erythrocyte	3376	41	102	4	1	0.033793	PF3D7_0402000	PF3D7_0404600	PF3D7_1301400	PF3D7_1478600
--	MPM	Transporters of the mitochondrial and apicoplast membranes	3376	32	102	5	1	0.0024	PF3D7_0108400	PF3D7_0516100	PF3D7_1104800	PF3D7_1223800	PF3D7_1235700

## Sheet: Dd2_C580YvsWT_24h
Supplementary Data 2. Up-regulated gene sets in Dd2C580Y vs. Dd2WT at 24h sampling time point, when assayed at a basal level without DHA exposure. Related to Fig. 2.
Results of upregulation of pathways in Cam3.IIR539T vs. Cam3.IIWT or Dd2R539T vs. Dd2WT or Dd2C580Y vs. Dd2WT parasites. Listed are the P values of hypergeometric testing for each independent analyses.
MPM: Malaria Parasite Metabolics; KEGG: Kyoto Encyclopedia of Genes and Genomes; GO: Gene Ontology; MF: molecular function; BP: biological process; CC: cellular component.
ID	DB	Term	Population size	# of successes in population	Sample size	# of successes in sample	Expected	P value	Genes
pfa00240	KEGG	Pyrimidine metabolism	1096	54	33	5	1	0.019882	PF3D7_0509400	PF3D7_1421400	PF3D7_1206600	PF3D7_0110400	PF3D7_1410200
pfa03020	KEGG	RNA polymerase	1096	24	33	4	0	0.004737	PF3D7_0509400	PF3D7_1421400	PF3D7_1206600	PF3D7_0110400
pfa03008	KEGG	Ribosome biogenesis in eukaryotes	1096	40	33	4	1	0.028958	PF3D7_1332800	PF3D7_1434500	PF3D7_0729300	PF3D7_1407100
GO:0006900	GO	BP:membrane budding	4545	1	203	1	0	0.044664	PF3D7_0731100
GO:0008526	GO	MF:phosphatidylinositol transporter activity	4545	1	203	1	0	0.044664	PF3D7_0104200
GO:0005548	GO	MF:phospholipid transporter activity	4545	1	203	1	0	0.044664	PF3D7_1351000
GO:0006304	GO	BP:DNA modification	4545	1	203	1	0	0.044664	PF3D7_1332100
GO:0015233	GO	MF:pantothenate transmembrane transporter activity	4545	1	203	1	0	0.044664	PF3D7_0206200
GO:0005543	GO	MF:phospholipid binding	4545	7	203	2	0	0.035939	PF3D7_1123100	PF3D7_1351000
GO:0005546	GO	MF:phosphatidylinositol-4,5-bisphosphate binding	4545	1	203	1	0	0.044664	PF3D7_1123100
GO:0034511	GO	MF:U3 snoRNA binding	4545	1	203	1	0	0.044664	PF3D7_1226700
GO:0048870	GO	BP:cell motility	4545	6	203	2	0	0.026439	PF3D7_0805200	PF3D7_0911900
GO:0017183	GO	BP:peptidyl-diphthamide biosynthetic process from peptidyl-histidine	4545	3	203	2	0	0.005781	PF3D7_1413800	PF3D7_1429500
GO:0042273	GO	BP:ribosomal large subunit biogenesis	4545	4	203	2	0	0.011222	PF3D7_0203700	PF3D7_0729300
GO:0031072	GO	MF:heat shock protein binding	4545	58	203	6	2	0.043265	PF3D7_0220100	PF3D7_0409400	PF3D7_1038800	PF3D7_1149500	PF3D7_1149600	PF3D7_1401100
GO:0000027	GO	BP:ribosomal large subunit assembly	4545	6	203	3	0	0.001589	PF3D7_0729300	PF3D7_1146000	PF3D7_1434500
GO:0006206	GO	BP:pyrimidine nucleobase metabolic process	4545	1	203	1	0	0.044664	PF3D7_1410200
GO:0044538	GO	CC:host cell periphery	4545	6	203	2	0	0.026439	PF3D7_0401800	PF3D7_1476200
GO:0017076	GO	MF:purine nucleotide binding	4545	1	203	1	0	0.044664	PF3D7_1342800
GO:0004633	GO	MF:phosphopantothenoylcysteine decarboxylase activity	4545	1	203	1	0	0.044664	PF3D7_0816100
GO:0015908	GO	BP:fatty acid transport	4545	1	203	1	0	0.044664	PF3D7_0401900
GO:0003899	GO	MF:DNA-directed RNA polymerase activity	4545	39	203	5	1	0.028309	PF3D7_0110400	PF3D7_0509400	PF3D7_0912800	PF3D7_1206600	PF3D7_1421400
GO:0008419	GO	MF:RNA lariat debranching enzyme activity	4545	1	203	1	0	0.044664	PF3D7_1340600
GO:0019008	GO	CC:molybdopterin synthase complex	4545	1	203	1	0	0.044664	PF3D7_0524900
GO:0020008	GO	CC:rhoptry	4545	27	203	7	1	0.000132	PF3D7_0220800	PF3D7_0302500	PF3D7_0414900	PF3D7_0501600	PF3D7_0905400	PF3D7_1113100	PF3D7_1252100
GO:0030260	GO	BP:entry into host cell	4545	37	203	6	1	0.005372	PF3D7_0423800	PF3D7_0501600	PF3D7_0905400	PF3D7_0911900	PF3D7_1252100	PF3D7_1335100
GO:0005730	GO	CC:nucleolus	4545	27	203	7	1	0.000132	PF3D7_0203700	PF3D7_0509400	PF3D7_0816000	PF3D7_1146000	PF3D7_1226700	PF3D7_1333600	PF3D7_1407100
GO:0031410	GO	CC:cytoplasmic vesicle	4545	7	203	2	0	0.035939	PF3D7_1006700	PF3D7_1019900
GO:0004612	GO	MF:phosphoenolpyruvate carboxykinase (ATP) activity	4545	1	203	1	0	0.044664	PF3D7_1342800
GO:0004611	GO	MF:phosphoenolpyruvate carboxykinase activity	4545	1	203	1	0	0.044664	PF3D7_1342800
GO:0006879	GO	BP:cellular iron ion homeostasis	4545	1	203	1	0	0.044664	PF3D7_1454500
GO:0019948	GO	MF:SUMO activating enzyme activity	4545	1	203	1	0	0.044664	PF3D7_1237000
GO:0004869	GO	MF:cysteine-type endopeptidase inhibitor activity	4545	1	203	1	0	0.044664	PF3D7_0911900
GO:0031428	GO	CC:box C/D snoRNP complex	4545	1	203	1	0	0.044664	PF3D7_1226700
GO:0015887	GO	BP:pantothenate transmembrane transport	4545	1	203	1	0	0.044664	PF3D7_0206200
GO:0030497	GO	BP:fatty acid elongation	4545	1	203	1	0	0.044664	PF3D7_1477800
GO:0045095	GO	CC:keratin filament	4545	1	203	1	0	0.044664	PF3D7_1422400
GO:0008525	GO	MF:phosphatidylcholine transporter activity	4545	1	203	1	0	0.044664	PF3D7_0104200
GO:0046812	GO	MF:host cell surface binding	4545	8	203	2	0	0.046531	PF3D7_1036300	PF3D7_1252100
GO:0005199	GO	MF:structural constituent of cell wall	4545	1	203	1	0	0.044664	PF3D7_0301600
GO:0003883	GO	MF:CTP synthase activity	4545	1	203	1	0	0.044664	PF3D7_1410200
GO:0010501	GO	BP:RNA secondary structure unwinding	4545	1	203	1	0	0.044664	PF3D7_0630900
GO:0019368	GO	BP:fatty acid elongation, unsaturated fatty acid	4545	1	203	1	0	0.044664	PF3D7_0605900
GO:0006468	GO	BP:protein phosphorylation	4545	109	203	10	4	0.022801	PF3D7_0214600	PF3D7_0313400	PF3D7_0321400	PF3D7_0424500	PF3D7_0503500	PF3D7_0902400	PF3D7_1123100	PF3D7_1145200	PF3D7_1337800	PF3D7_1422400
GO:0002098	GO	BP:tRNA wobble uridine modification	4545	1	203	1	0	0.044664	PF3D7_0612600
GO:0018342	GO	BP:protein prenylation	4545	4	203	2	0	0.011222	PF3D7_1113100	PF3D7_1442500
GO:0005576	GO	CC:extracellular region	4545	66	203	8	3	0.008519	PF3D7_0301600	PF3D7_0703900	PF3D7_1221900	PF3D7_1233400	PF3D7_1369500	PF3D7_1421600	PF3D7_1446500	PF3D7_1477000
GO:0042256	GO	BP:mature ribosome assembly	4545	1	203	1	0	0.044664	PF3D7_1332800
--	MPM	Proteins of erythrocyte-derived microvesicles	3376	18	152	5	0	0.000922	PF3D7_0220800	PF3D7_0302500	PF3D7_0501000	PF3D7_0501600	PF3D7_0905400
--	MPM	Pre-ribosomal particles along the 60S assembly pathway	3376	24	152	5	1	0.003674	PF3D7_0630900	PF3D7_0729300	PF3D7_1340300	PF3D7_1405800	PF3D7_1434500
--	MPM	Total palmitome of Plasmodium falciparum	3376	364	152	27	16	0.005538	PF3D7_0220800	PF3D7_0302500	PF3D7_0319700	PF3D7_0405900	PF3D7_0409400	PF3D7_0424500	PF3D7_0501000	PF3D7_0501600	PF3D7_0515700	PF3D7_0532300	PF3D7_0805200	PF3D7_0820500	PF3D7_0831600	PF3D7_0905400	PF3D7_1019900	PF3D7_1113100	PF3D7_1118200	PF3D7_1129900	PF3D7_1137300	PF3D7_1232100	PF3D7_1252100	PF3D7_1335100	PF3D7_1407100	PF3D7_1434500	PF3D7_1446900	PF3D7_1452000	PF3D7_1478600
--	MPM	Properties ofproteins exported to erythrocyte	3376	39	152	8	1	0.000263	PF3D7_0220100	PF3D7_0302500	PF3D7_0730900	PF3D7_0731100	PF3D7_1301400	PF3D7_1302000	PF3D7_1401600	PF3D7_1478600
--	MPM	Proteins of detergent-resistant membranes	3376	134	152	12	6	0.016205	PF3D7_0302500	PF3D7_0401800	PF3D7_0405900	PF3D7_0501600	PF3D7_0532300	PF3D7_0618000	PF3D7_0905400	PF3D7_1113000	PF3D7_1129900	PF3D7_1232100	PF3D7_1252100	PF3D7_1335100
--	MPM	Post-translational modification of elongation factor 2	3376	5	152	2	0	0.018411	PF3D7_1413800	PF3D7_1429500
--	MPM	Phosphoproteome -Collins et al 2014	3376	704	152	42	31	0.029734	PF3D7_0302500	PF3D7_0308900	PF3D7_0319700	PF3D7_0401800	PF3D7_0414900	PF3D7_0424500	PF3D7_0501000	PF3D7_0515700	PF3D7_0520100	PF3D7_0532300	PF3D7_0605900	PF3D7_0607000	PF3D7_0610900	PF3D7_0628100	PF3D7_0707700	PF3D7_0729300	PF3D7_0729400	PF3D7_0730900	PF3D7_0731300	PF3D7_0820500	PF3D7_0905400	PF3D7_0911900	PF3D7_0912800	PF3D7_1018200	PF3D7_1019900	PF3D7_1031400	PF3D7_1123100	PF3D7_1129900	PF3D7_1139300	PF3D7_1145200	PF3D7_1146000	PF3D7_1237000	PF3D7_1332800	PF3D7_1333600	PF3D7_1340600	PF3D7_1351000	PF3D7_1405800	PF3D7_1407100	PF3D7_1410200	PF3D7_1434500	PF3D7_1452000
--	MPM	Maturation and export of 60S and 40S ribosomal subunits	3376	90	152	9	4	0.018665	PF3D7_0203700	PF3D7_0630900	PF3D7_0729400	PF3D7_1217200	PF3D7_1226700	PF3D7_1332800	PF3D7_1405800	PF3D7_1407100	PF3D7_1451900
--	MPM	Functional annotation of merozoite invasion-related proteins	3376	79	152	17	3	0	PF3D7_0214900	PF3D7_0220800	PF3D7_0302500	PF3D7_0405900	PF3D7_0423800	PF3D7_0501600	PF3D7_0502400	PF3D7_0722200	PF3D7_0831600	PF3D7_0905400	PF3D7_1035300	PF3D7_1035600	PF3D7_1036300	PF3D7_1252100	PF3D7_1334900	PF3D7_1335100	PF3D7_1452000
--	MPM	Genes coding for components involved in ribosome assembly	3376	133	152	16	6	0.000241	PF3D7_0203700	PF3D7_0630900	PF3D7_0729300	PF3D7_0729400	PF3D7_0816000	PF3D7_1146000	PF3D7_1217200	PF3D7_1226700	PF3D7_1332800	PF3D7_1333600	PF3D7_1405800	PF3D7_1407100	PF3D7_1413800	PF3D7_1429500	PF3D7_1434500	PF3D7_1451900
--	MPM	Phosphoproteome - Pease et al 2013	3376	660	152	43	29	0.005278	PF3D7_0302500	PF3D7_0308900	PF3D7_0319700	PF3D7_0401800	PF3D7_0414900	PF3D7_0424500	PF3D7_0501600	PF3D7_0509400	PF3D7_0515700	PF3D7_0532300	PF3D7_0605900	PF3D7_0607000	PF3D7_0610900	PF3D7_0628100	PF3D7_0707700	PF3D7_0729300	PF3D7_0729400	PF3D7_0730900	PF3D7_0731300	PF3D7_0820500	PF3D7_0905400	PF3D7_1018200	PF3D7_1031400	PF3D7_1035300	PF3D7_1107800	PF3D7_1113100	PF3D7_1123100	PF3D7_1129900	PF3D7_1139300	PF3D7_1145200	PF3D7_1217200	PF3D7_1302000	PF3D7_1332800	PF3D7_1344300	PF3D7_1351000	PF3D7_1366600	PF3D7_1401600	PF3D7_1405800	PF3D7_1408200	PF3D7_1410200	PF3D7_1434500
--	MPM	Subcellular localization of proteins involved in invasion	3376	81	152	15	3	2e-06	PF3D7_0214900	PF3D7_0220800	PF3D7_0302500	PF3D7_0405900	PF3D7_0501600	PF3D7_0502400	PF3D7_0722200	PF3D7_0831600	PF3D7_0905400	PF3D7_1035300	PF3D7_1035600	PF3D7_1036300	PF3D7_1252100	PF3D7_1334900	PF3D7_1452000
--	MPM	Maurers clefts	3376	7	152	4	0	0.000124	PF3D7_0730900	PF3D7_0731100	PF3D7_1302000	PF3D7_1478600
--	MPM	Merozoite egress	3376	5	152	2	0	0.018411	PF3D7_0404700	PF3D7_0507500
--	MPM	MSPDBL and MSP1 mediate merozoite invasion	3376	8	152	3	0	0.004241	PF3D7_0905400	PF3D7_1036300	PF3D7_1335100
--	MPM	The structures of RNA polymerases	3376	22	152	4	1	0.015322	PF3D7_0110400	PF3D7_0509400	PF3D7_1206600	PF3D7_1421400
--	MPM	Characteristics of Plasmodium falciparum export proteins that remodel infected erythrocyte	3376	41	152	6	1	0.009185	PF3D7_0220100	PF3D7_0730900	PF3D7_1038800	PF3D7_1301400	PF3D7_1401600	PF3D7_1478600
--	MPM	Karyopherin/exportin-mediated nuclear export pathways	3376	18	152	3	0	0.044426	PF3D7_0729300	PF3D7_1340300	PF3D7_1340600
[truncated: 2 more columns]

## Sheet: Dd2_C580YvsWT_32h
Supplementary Data 2. Up-regulated gene sets in Dd2C580Y vs. Dd2WT at 32h sampling time point, when assayed at a basal level without DHA exposure. Related to Fig. 2.
Results of upregulation of pathways in Cam3.IIR539T vs. Cam3.IIWT or Dd2R539T vs. Dd2WT or Dd2C580Y vs. Dd2WT parasites. Listed are the P values of hypergeometric testing for each independent analyses.
MPM: Malaria Parasite Metabolics; KEGG: Kyoto Encyclopedia of Genes and Genomes; GO: Gene Ontology; MF: molecular function; BP: biological process; CC: cellular component.
ID	DB	Term	Population size	# of successes in population	Sample size	# of successes in sample	Expected	P value	Genes
pfa03040	KEGG	Spliceosome	1096	84	100	16	7	0.002394	PF3D7_1220100	PF3D7_0917600	PF3D7_1352700	PF3D7_1461600	PF3D7_1406000	PF3D7_0403700	PF3D7_0517300	PF3D7_1234800	PF3D7_1123900	PF3D7_1209200	PF3D7_1445900	PF3D7_0610100	PF3D7_0804800	PF3D7_0422700	PF3D7_0302000	PF3D7_0528700
pfa03013	KEGG	RNA transport	1096	49	100	9	4	0.028311	PF3D7_1007900	PF3D7_1327200	PF3D7_1406000	PF3D7_0716800	PF3D7_0528200	PF3D7_1206200	PF3D7_1465300	PF3D7_0422700	PF3D7_0315100
pfa00230	KEGG	Purine metabolism	1096	66	100	13	6	0.004669	PF3D7_1213700	PF3D7_0509400	PF3D7_0520600	PF3D7_1421400	PF3D7_1325100	PF3D7_1104700	PF3D7_1304900	PF3D7_0110400	PF3D7_0205500	PF3D7_1438700	PF3D7_0415600	PF3D7_1402000	PF3D7_1342700
pfa00240	KEGG	Pyrimidine metabolism	1096	54	100	15	5	3.9e-05	PF3D7_1213700	PF3D7_1308200	PF3D7_0509400	PF3D7_0520600	PF3D7_1421400	PF3D7_0923800	PF3D7_1344800	PF3D7_1104700	PF3D7_1304900	PF3D7_0110400	PF3D7_0205500	PF3D7_0513300	PF3D7_1438700	PF3D7_1342700	PF3D7_1410200
pfa03020	KEGG	RNA polymerase	1096	24	100	8	2	0.000781	PF3D7_1213700	PF3D7_0509400	PF3D7_1421400	PF3D7_1104700	PF3D7_1304900	PF3D7_0110400	PF3D7_0205500	PF3D7_1342700
pfa03008	KEGG	Ribosome biogenesis in eukaryotes	1096	40	100	11	3	0.000516	PF3D7_1332800	PF3D7_1434500	PF3D7_1020700	PF3D7_0629600	PF3D7_0612900	PF3D7_0802300	PF3D7_1008800	PF3D7_1123900	PF3D7_1417500	PF3D7_1309500	PF3D7_0909400
GO:0022625	GO	CC:cytosolic large ribosomal subunit	4545	41	354	7	3	0.036747	PF3D7_0212200	PF3D7_0304400	PF3D7_0710600	PF3D7_0821700	PF3D7_1130200	PF3D7_1365900	PF3D7_1426000
GO:0005832	GO	CC:chaperonin-containing T-complex	4545	8	354	6	0	5e-06	PF3D7_0214000	PF3D7_0308200	PF3D7_0608700	PF3D7_1132200	PF3D7_1229500	PF3D7_1357800
GO:0000166	GO	MF:nucleotide binding	4545	227	354	27	17	0.017075	PF3D7_0109800	PF3D7_0112200	PF3D7_0205500	PF3D7_0313200	PF3D7_0511900	PF3D7_0520800	PF3D7_0603200	PF3D7_0622800	PF3D7_0629600	PF3D7_0717700	PF3D7_0813400	PF3D7_0813700	PF3D7_0816600	PF3D7_0906200	PF3D7_0913900	PF3D7_1015200	PF3D7_1034900	PF3D7_1116800	PF3D7_1125900	PF3D7_1239700	PF3D7_1251700	PF3D7_1329600	PF3D7_1349200	PF3D7_1411600	PF3D7_1420400	PF3D7_1434500	PF3D7_1439100
GO:0019538	GO	BP:protein metabolic process	4545	5	354	3	0	0.004162	PF3D7_0816600	PF3D7_1116800	PF3D7_1446200
GO:0006457	GO	BP:protein folding	4545	80	354	18	6	2.9e-05	PF3D7_0214000	PF3D7_0308200	PF3D7_0409400	PF3D7_0528700	PF3D7_0608700	PF3D7_0627500	PF3D7_0804800	PF3D7_1015600	PF3D7_1118200	PF3D7_1124700	PF3D7_1132200	PF3D7_1134000	PF3D7_1215300	PF3D7_1229500	PF3D7_1334200	PF3D7_1357800	PF3D7_1423200	PF3D7_1443900
GO:0042254	GO	BP:ribosome biogenesis	4545	27	354	7	2	0.003711	PF3D7_0716100	PF3D7_1020700	PF3D7_1130200	PF3D7_1309500	PF3D7_1426200	PF3D7_1451900	PF3D7_1469300
GO:0016787	GO	MF:hydrolase activity	4545	106	354	14	8	0.035872	PF3D7_0107800	PF3D7_0520600	PF3D7_0715000	PF3D7_0824800	PF3D7_1010200	PF3D7_1033400	PF3D7_1349400	PF3D7_1352700	PF3D7_1355500	PF3D7_1402000	PF3D7_1431800	PF3D7_1438500	PF3D7_1454400	PF3D7_1467000
GO:0006626	GO	BP:protein targeting to mitochondrion	4545	10	354	5	0	0.000506	PF3D7_1015600	PF3D7_1125400	PF3D7_1208600	PF3D7_1368600	PF3D7_1434700
GO:0008026	GO	MF:ATP-dependent helicase activity	4545	63	354	11	4	0.008472	PF3D7_0218400	PF3D7_0422700	PF3D7_0810600	PF3D7_0820000	PF3D7_0827000	PF3D7_0917600	PF3D7_1106600	PF3D7_1250800	PF3D7_1307300	PF3D7_1439100	PF3D7_1445900
GO:0003899	GO	MF:DNA-directed RNA polymerase activity	4545	39	354	11	3	0.000125	PF3D7_0110400	PF3D7_0205500	PF3D7_0208700	PF3D7_0509400	PF3D7_1032900	PF3D7_1104700	PF3D7_1213700	PF3D7_1304900	PF3D7_1342700	PF3D7_1421400	PF3D7_1458800
GO:0006418	GO	BP:tRNA aminoacylation for protein translation	4545	32	354	8	2	0.002495	PF3D7_0109800	PF3D7_0622800	PF3D7_0717700	PF3D7_1015200	PF3D7_1034900	PF3D7_1251700	PF3D7_1349200	PF3D7_1420400
GO:0006412	GO	BP:translation	4545	210	354	24	16	0.040392	PF3D7_0212200	PF3D7_0304400	PF3D7_0516200	PF3D7_0628800	PF3D7_0710600	PF3D7_0713600	PF3D7_0821700	PF3D7_0913400	PF3D7_1003500	PF3D7_1130200	PF3D7_1145800	PF3D7_1239100	PF3D7_1242700	PF3D7_1324600	PF3D7_1331800	PF3D7_1349200	PF3D7_1358800	PF3D7_1365900	PF3D7_1402500	PF3D7_1426000	PF3D7_1434600	PF3D7_1447300	PF3D7_1457300	PF3D7_1474100
GO:0005681	GO	CC:spliceosomal complex	4545	29	354	6	2	0.021902	PF3D7_0302000	PF3D7_0517300	PF3D7_0610100	PF3D7_1209200	PF3D7_1220100	PF3D7_1234800
GO:0009451	GO	BP:RNA modification	4545	18	354	4	1	0.046226	PF3D7_0729500	PF3D7_0730100	PF3D7_1309500	PF3D7_1417500
GO:0004364	GO	MF:glutathione transferase activity	4545	3	354	3	0	0.000469	PF3D7_1121600	PF3D7_1338300	PF3D7_1419300
GO:0004386	GO	MF:helicase activity	4545	84	354	14	6	0.004869	PF3D7_0218400	PF3D7_0422700	PF3D7_0705600	PF3D7_0810600	PF3D7_0820000	PF3D7_0827000	PF3D7_0917600	PF3D7_1010200	PF3D7_1106600	PF3D7_1250800	PF3D7_1307300	PF3D7_1352700	PF3D7_1439100	PF3D7_1445900
GO:0005829	GO	CC:cytosol	4545	61	354	9	4	0.044686	PF3D7_0304500	PF3D7_0621200	PF3D7_0627500	PF3D7_0715000	PF3D7_0802000	PF3D7_1212000	PF3D7_1446200	PF3D7_1454400	PF3D7_1457300
GO:0008318	GO	MF:protein prenyltransferase activity	4545	2	354	2	0	0.006051	PF3D7_1242600	PF3D7_1442500
GO:0044267	GO	BP:cellular protein metabolic process	4545	10	354	7	0	2e-06	PF3D7_0214000	PF3D7_0308200	PF3D7_0608700	PF3D7_1015600	PF3D7_1132200	PF3D7_1229500	PF3D7_1357800
GO:0006424	GO	BP:glutamyl-tRNA aminoacylation	4545	4	354	2	0	0.032662	PF3D7_0628800	PF3D7_1349200
GO:0030145	GO	MF:manganese ion binding	4545	6	354	3	0	0.007844	PF3D7_0107800	PF3D7_1402000	PF3D7_1446200
GO:0042540	GO	BP:hemoglobin catabolic process	4545	7	354	3	0	0.012942	PF3D7_1407900	PF3D7_1408000	PF3D7_1454400
GO:0000413	GO	BP:protein peptidyl-prolyl isomerization	4545	11	354	3	0	0.048314	PF3D7_0528700	PF3D7_0804800	PF3D7_1423200
GO:0009408	GO	BP:response to heat	4545	23	354	6	1	0.006914	PF3D7_0409400	PF3D7_1116800	PF3D7_1118200	PF3D7_1134000	PF3D7_1215300	PF3D7_1443900
GO:0003676	GO	MF:nucleic acid binding	4545	231	354	29	18	0.006862	PF3D7_0110400	PF3D7_0218400	PF3D7_0422700	PF3D7_0517300	PF3D7_0531400	PF3D7_0606100	PF3D7_0623100	PF3D7_0705600	PF3D7_0810600	PF3D7_0820000	PF3D7_0827000	PF3D7_0909400	PF3D7_0912500	PF3D7_0917600	PF3D7_1004400	PF3D7_1020000	PF3D7_1022000	PF3D7_1106600	PF3D7_1217200	PF3D7_1234800	PF3D7_1235500	PF3D7_1236100	PF3D7_1250800	PF3D7_1307300	PF3D7_1346300	PF3D7_1406000	PF3D7_1439100	PF3D7_1443500	PF3D7_1445900
GO:0008616	GO	BP:queuosine biosynthetic process	4545	4	354	2	0	0.032662	PF3D7_1242200	PF3D7_1339600
GO:0005852	GO	CC:eukaryotic translation initiation factor 3 complex	4545	10	354	4	0	0.005207	PF3D7_0528200	PF3D7_0716800	PF3D7_1007900	PF3D7_1206200
GO:0042623	GO	MF:ATPase activity, coupled	4545	2	354	2	0	0.006051	PF3D7_1015600	PF3D7_1443900
GO:0016281	GO	CC:eukaryotic translation initiation factor 4F complex	4545	3	354	2	0	0.017214	PF3D7_0315100	PF3D7_0422700
GO:0005524	GO	MF:ATP binding	4545	693	354	67	54	0.045755	PF3D7_0102600	PF3D7_0109800	PF3D7_0112200	PF3D7_0214000	PF3D7_0218400	PF3D7_0308200	PF3D7_0410900	PF3D7_0415300	PF3D7_0415600	PF3D7_0422700	PF3D7_0601900	PF3D7_0603200	PF3D7_0607900	PF3D7_0608700	PF3D7_0622800	PF3D7_0705600	PF3D7_0710700	PF3D7_0717700	PF3D7_0731400	PF3D7_0810600	PF3D7_0813700	PF3D7_0816600	PF3D7_0820000	PF3D7_0827000	PF3D7_0913900	PF3D7_0917600	PF3D7_0926000	PF3D7_1010200	PF3D7_1015200	PF3D7_1015600	PF3D7_1032900	PF3D7_1034900	PF3D7_1039000	PF3D7_1106600	PF3D7_1111200	PF3D7_1116800	PF3D7_1118200	PF3D7_1120000	PF3D7_1122400	PF3D7_1132200	PF3D7_1134000
GO:0004047	GO	MF:aminomethyltransferase activity	4545	3	354	2	0	0.017214	PF3D7_1344000	PF3D7_1365500
GO:0006950	GO	BP:response to stress	4545	11	354	4	0	0.007686	PF3D7_0308500	PF3D7_1118200	PF3D7_1126400	PF3D7_1443900
GO:0004812	GO	MF:aminoacyl-tRNA ligase activity	4545	34	354	8	2	0.003755	PF3D7_0109800	PF3D7_0622800	PF3D7_0717700	PF3D7_1015200	PF3D7_1034900	PF3D7_1251700	PF3D7_1349200	PF3D7_1420400
GO:0006351	GO	BP:transcription, DNA-dependent	4545	81	354	11	6	0.049099	PF3D7_0506800	PF3D7_0520700	PF3D7_0912500	PF3D7_1010200	PF3D7_1032900	PF3D7_1145800	PF3D7_1213700	PF3D7_1337400	PF3D7_1342700	PF3D7_1421400	PF3D7_1458800
GO:0005730	GO	CC:nucleolus	4545	27	354	7	2	0.003711	PF3D7_0203700	PF3D7_0509400	PF3D7_0716100	PF3D7_0802300	PF3D7_1008800	PF3D7_1123900	PF3D7_1469300
GO:0005739	GO	CC:mitochondrion	4545	148	354	21	11	0.004814	PF3D7_0212200	PF3D7_0415600	PF3D7_0524700	PF3D7_1015600	PF3D7_1028100	PF3D7_1118200	PF3D7_1124700	PF3D7_1125400	PF3D7_1130200	PF3D7_1134000	PF3D7_1212000	PF3D7_1215300	PF3D7_1239100	PF3D7_1239700	PF3D7_1242700	PF3D7_1345100	PF3D7_1364900	PF3D7_1365500	PF3D7_1411600	PF3D7_1434700	PF3D7_1474100
GO:0003755	GO	MF:peptidyl-prolyl cis-trans isomerase activity	4545	17	354	4	1	0.038225	PF3D7_0528700	PF3D7_0804800	PF3D7_1334200	PF3D7_1423200
GO:0042803	GO	MF:protein homodimerization activity	4545	10	354	3	0	0.037233	PF3D7_1124700	PF3D7_1337400	PF3D7_1454400
GO:0018342	GO	BP:protein prenylation	4545	4	354	2	0	0.032662	PF3D7_1242600	PF3D7_1442500
GO:0006986	GO	BP:response to unfolded protein	4545	15	354	5	1	0.00435	PF3D7_1015600	PF3D7_1116800	PF3D7_1118200	PF3D7_1134000	PF3D7_1215300
GO:0006546	GO	BP:glycine catabolic process	4545	4	354	2	0	0.032662	PF3D7_1344000	PF3D7_1365500
GO:0006446	GO	BP:regulation of translational initiation	4545	7	354	3	0	0.012942	PF3D7_0422700	PF3D7_0716800	PF3D7_1457300
GO:0042273	GO	BP:ribosomal large subunit biogenesis	4545	4	354	2	0	0.032662	PF3D7_0203700	PF3D7_0716100
GO:0051082	GO	MF:unfolded protein binding	4545	54	354	12	4	0.000707	PF3D7_0214000	PF3D7_0308200	PF3D7_0409400	PF3D7_0608700	PF3D7_1118200	PF3D7_1124700	PF3D7_1132200	PF3D7_1134000	PF3D7_1215300	PF3D7_1229500	PF3D7_1357800	PF3D7_1443900
GO:0045454	GO	BP:cell redox homeostasis	4545	32	354	6	2	0.03434	PF3D7_0304500	PF3D7_0306300	PF3D7_0923800	PF3D7_1006600	PF3D7_1345100	PF3D7_1419200
GO:0003723	GO	MF:RNA binding	4545	183	354	24	14	0.00755	PF3D7_0315100	PF3D7_0403700	PF3D7_0516200	PF3D7_0517300	PF3D7_0529500	PF3D7_0606100	PF3D7_0629600	PF3D7_0713600	PF3D7_0730100	PF3D7_1008800	PF3D7_1010200	PF3D7_1111000	PF3D7_1123900	PF3D7_1209200	PF3D7_1236100	PF3D7_1238300	PF3D7_1312900	PF3D7_1346300	PF3D7_1352700	PF3D7_1417500	PF3D7_1450600	PF3D7_1457300	PF3D7_1467000	PF3D7_1469300
GO:0005758	GO	CC:mitochondrial intermembrane space	4545	3	354	2	0	0.017214	PF3D7_1208600	PF3D7_1368600
GO:0004579	GO	MF:dolichyl-diphosphooligosaccharide-protein glycotransferase activity	4545	4	354	2	0	0.032662	PF3D7_0311600	PF3D7_0919600
GO:0015035	GO	MF:protein disulfide oxidoreductase activity	4545	8	354	3	0	0.019526	PF3D7_0304500	PF3D7_0306300	PF3D7_1345100
GO:0015036	GO	MF:disulfide oxidoreductase activity	4545	2	354	2	0	0.006051	PF3D7_0304500	PF3D7_0720400
--	MPM	Import of proteins into the mitochondrion	3376	28	286	8	2	0.001661	PF3D7_0524700	PF3D7_1124700	PF3D7_1125400	PF3D7_1134000	PF3D7_1208600	PF3D7_1215300	PF3D7_1368600	PF3D7_1434700
--	MPM	Telomerase and some telomerase associated proteins	3376	9	286	3	0	0.034397	PF3D7_1123900	PF3D7_1309500	PF3D7_1417500
--	MPM	Hemoglobin digestion	3376	24	286	8	2	0.000531	PF3D7_0629500	PF3D7_1115700	PF3D7_1116700	PF3D7_1407900	PF3D7_1408000	PF3D7_1434600	PF3D7_1446200	PF3D7_1454400
--	MPM	Centrosome proteins	3376	79	286	12	6	0.032016	PF3D7_0214000	PF3D7_0308200	PF3D7_0415300	PF3D7_0608700	PF3D7_0804800	PF3D7_1007900	PF3D7_1132200	PF3D7_1213600	PF3D7_1229500	PF3D7_1319700	PF3D7_1355500	PF3D7_1357800
--	MPM	Transcription and processing of snRNAs	3376	21	286	5	1	0.027674	PF3D7_0110400	PF3D7_0205500	PF3D7_1213700	PF3D7_1304900	PF3D7_1438500
--	MPM	Catabolism of polyphosphates	3376	8	286	3	0	0.024436	PF3D7_0520600	PF3D7_1402000	PF3D7_1431800
--	MPM	Glycine and Serine metabolism	3376	9	286	3	0	0.034397	PF3D7_0717700	PF3D7_1344000	PF3D7_1420400
--	MPM	Pre-ribosomal particles along the 60S assembly pathway	3376	24	286	6	2	0.012759	PF3D7_0612900	PF3D7_0827000	PF3D7_1307300	PF3D7_1340300	PF3D7_1405800	PF3D7_1434500
--	MPM	Total palmitome of Plasmodium falciparum	3376	364	286	51	31	0.000121	PF3D7_0102200	PF3D7_0102600	PF3D7_0220200	PF3D7_0308200	PF3D7_0318100	PF3D7_0402000	PF3D7_0409400	PF3D7_0417300	PF3D7_0513300	PF3D7_0520900	PF3D7_0532100	PF3D7_0608700	PF3D7_0612800	PF3D7_0621200	PF3D7_0627500	PF3D7_0716800	PF3D7_0720400	PF3D7_0824400	PF3D7_0914700	PF3D7_0917600	PF3D7_0923800	PF3D7_0936800	PF3D7_1007900	PF3D7_1015600	PF3D7_1037300	PF3D7_1118200	PF3D7_1129900	PF3D7_1130200	PF3D7_1132200	PF3D7_1134000	PF3D7_1137300	PF3D7_1212000	PF3D7_1229500	PF3D7_1239700	PF3D7_1245300	PF3D7_1325100	PF3D7_1331800	PF3D7_1338300	PF3D7_1344800	PF3D7_1345100	PF3D7_1349200
--	MPM	Nuclear genes with mitochondrial signal sequences	3376	275	286	38	23	0.001301	PF3D7_0212200	PF3D7_0304500	PF3D7_0318100	PF3D7_0409400	PF3D7_0415600	PF3D7_0417300	PF3D7_0524700	PF3D7_0529500	PF3D7_0603200	PF3D7_0713600	PF3D7_0720400	PF3D7_0827000	PF3D7_0829200	PF3D7_0923200	PF3D7_1015600	PF3D7_1028100	PF3D7_1037300	PF3D7_1039000	PF3D7_1118200	PF3D7_1124700	PF3D7_1125400	PF3D7_1134000	PF3D7_1208600	PF3D7_1212000	PF3D7_1215300	PF3D7_1239100	PF3D7_1239700	PF3D7_1242200	PF3D7_1344000	PF3D7_1345100	PF3D7_1364900	PF3D7_1365500	PF3D7_1368600	PF3D7_1411600	PF3D7_1434700	PF3D7_1447300	PF3D7_1454400	PF3D7_1474100
--	MPM	Encoded proteins that could be constituents of P-bodies	3376	43	286	9	3	0.008499	PF3D7_0107200	PF3D7_0205500	PF3D7_0315100	PF3D7_0519500	PF3D7_0909400	PF3D7_1209200	PF3D7_1346300	PF3D7_1349400	PF3D7_1443500
--	MPM	Methionine and Polyamine metabolism	3376	22	286	5	1	0.033411	PF3D7_0513300	PF3D7_0520900	PF3D7_0729500	PF3D7_1034900	PF3D7_1344800
--	MPM	Thioredoxin, Glutaredoxin and Peroxiredoxin	3376	23	286	6	2	0.010282	PF3D7_0304500	PF3D7_0306300	PF3D7_0923800	PF3D7_1006600	PF3D7_1212000	PF3D7_1345100
--	MPM	tRNA modifications	3376	48	286	11	4	0.001745	PF3D7_0723000	PF3D7_0730100	PF3D7_0918800	PF3D7_1028000	PF3D7_1111000	PF3D7_1242200	PF3D7_1306300	PF3D7_1327200	PF3D7_1349400	PF3D7_1432500	PF3D7_1465300
--	MPM	Splicing of pre-mRNA	3376	105	286	16	9	0.014927	PF3D7_0218400	PF3D7_0302000	PF3D7_0517300	PF3D7_0610100	PF3D7_0705600	PF3D7_0917600	PF3D7_1004400	PF3D7_1106600	PF3D7_1123900	PF3D7_1220100	PF3D7_1234800	PF3D7_1238300	PF3D7_1307300	PF3D7_1439100	PF3D7_1445900	PF3D7_1461600
--	MPM	Phosphoproteome - Treeck et al 2011	3376	945	286	105	80	0.000636	PF3D7_0102200	PF3D7_0107800	PF3D7_0110400	PF3D7_0112200	PF3D7_0113000	PF3D7_0202100	PF3D7_0214000	PF3D7_0312500	PF3D7_0315100	PF3D7_0402000	PF3D7_0415300	PF3D7_0420300	PF3D7_0513300	PF3D7_0516200	PF3D7_0517300	PF3D7_0519500	PF3D7_0520900	PF3D7_0528700	PF3D7_0532100	PF3D7_0621800	PF3D7_0622800	PF3D7_0623100	PF3D7_0627500	PF3D7_0629500	PF3D7_0703500	PF3D7_0708000	PF3D7_0716800	PF3D7_0717700	PF3D7_0719300	PF3D7_0729500	PF3D7_0730300	PF3D7_0802000	PF3D7_0809600	PF3D7_0810600	PF3D7_0820000	PF3D7_0824400	PF3D7_0827000	PF3D7_0909400	PF3D7_0914700	PF3D7_0917600	PF3D7_0922100
--	MPM	Phosphoproteome -Collins et al 2014	3376	704	286	83	59	0.000411	PF3D7_0102200	PF3D7_0107800	PF3D7_0113000	PF3D7_0214000	PF3D7_0301700	PF3D7_0308200	PF3D7_0312500	PF3D7_0415300	PF3D7_0420300	PF3D7_0516200	PF3D7_0517300	PF3D7_0520900	PF3D7_0528700	PF3D7_0532100	PF3D7_0619500	PF3D7_0621200	PF3D7_0621800	PF3D7_0622800	PF3D7_0623100	PF3D7_0629500	PF3D7_0703500	PF3D7_0708000	PF3D7_0716800	PF3D7_0717700	PF3D7_0719300	PF3D7_0729400	PF3D7_0802000	PF3D7_0802300	PF3D7_0820000	PF3D7_0824400	PF3D7_0827000	PF3D7_0914700	PF3D7_0917600	PF3D7_0922100	PF3D7_0936800	PF3D7_1002100	PF3D7_1003500	PF3D7_1004400	PF3D7_1007900	PF3D7_1010200	PF3D7_1020700
--	MPM	Maturation and export of 60S and 40S ribosomal subunits	3376	90	286	22	7	3e-06	PF3D7_0203700	PF3D7_0218400	PF3D7_0422700	PF3D7_0612900	PF3D7_0716100	PF3D7_0729400	PF3D7_0802300	PF3D7_0825500	PF3D7_0827000	PF3D7_0909400	PF3D7_1008800	PF3D7_1020700	PF3D7_1109400	PF3D7_1123900	PF3D7_1217200	PF3D7_1309500	PF3D7_1327200	PF3D7_1332800	PF3D7_1358100	PF3D7_1405800	PF3D7_1417500	PF3D7_1451900
--	MPM	Protein biosynthesis	3376	58	286	12	5	0.002769	PF3D7_0109800	PF3D7_0622800	PF3D7_0717700	PF3D7_0913900	PF3D7_1015200	PF3D7_1034900	PF3D7_1251700	PF3D7_1332800	PF3D7_1338300	PF3D7_1349200	PF3D7_1420400	PF3D7_1434600
--	MPM	Compartmentation of redox metabolism	3376	26	286	6	2	0.01891	PF3D7_0304500	PF3D7_0306300	PF3D7_0923800	PF3D7_1212000	PF3D7_1345100	PF3D7_1419300
--	MPM	Proteins of the parasitophorous vacuolar membrane	3376	15	286	5	1	0.006217	PF3D7_0318100	PF3D7_0532100	PF3D7_1116800	PF3D7_1121600	PF3D7_1345100
--	MPM	Initiation of translation	3376	38	286	8	3	0.012414	PF3D7_0315100	PF3D7_0422700	PF3D7_0528200	PF3D7_0529500	PF3D7_0716800	PF3D7_1007900	PF3D7_1206200	PF3D7_1312900
--	MPM	Genes coding for components involved in ribosome assembly	3376	133	286	29	11	1e-06	PF3D7_0203700	PF3D7_0218400	PF3D7_0422700	PF3D7_0612900	PF3D7_0716100	PF3D7_0729400	PF3D7_0802300	PF3D7_0825500	PF3D7_0827000	PF3D7_0909400	PF3D7_0917600	PF3D7_0925200	PF3D7_1008800	PF3D7_1020000	PF3D7_1020700	PF3D7_1109400	PF3D7_1123900	PF3D7_1126400	PF3D7_1206200	PF3D7_1217200	PF3D7_1307100	PF3D7_1309500	PF3D7_1327200	PF3D7_1332800	PF3D7_1358100	PF3D7_1405800	PF3D7_1417500	PF3D7_1434500	PF3D7_1451900
--	MPM	Glutamate metabolism	3376	14	286	4	1	0.025539	PF3D7_0628800	PF3D7_0802000	PF3D7_1308200	PF3D7_1349200
--	MPM	Phosphoproteome - Pease et al 2013	3376	660	286	73	56	0.008311	PF3D7_0112200	PF3D7_0113000	PF3D7_0301700	PF3D7_0312500	PF3D7_0415300	PF3D7_0420300	PF3D7_0509400	PF3D7_0516200	PF3D7_0517300	PF3D7_0520900	PF3D7_0528200	PF3D7_0528700	PF3D7_0532100	PF3D7_0623100	PF3D7_0629500	PF3D7_0703500	PF3D7_0716800	PF3D7_0717700	PF3D7_0729400	PF3D7_0729500	PF3D7_0730300	PF3D7_0802000	PF3D7_0810600	PF3D7_0820000	PF3D7_0824400	PF3D7_0827000	PF3D7_0906910	PF3D7_0914700	PF3D7_0922100	PF3D7_0936800	PF3D7_1001000	PF3D7_1004400	PF3D7_1007900	PF3D7_1015600	PF3D7_1020000	PF3D7_1021900	PF3D7_1033700	PF3D7_1037300	PF3D7_1109400	PF3D7_1121600	PF3D7_1129900
--	MPM	Chaperone-assisted protein folding	3376	72	286	20	6	1e-06	PF3D7_0214000	PF3D7_0308200	PF3D7_0308500	PF3D7_0409400	PF3D7_0502800	PF3D7_0528700	PF3D7_0608700	PF3D7_0621800	PF3D7_0804800	PF3D7_0816600	PF3D7_0906910	PF3D7_1015600	PF3D7_1124700	PF3D7_1132200	PF3D7_1134000	PF3D7_1215300	PF3D7_1229500	PF3D7_1355500	PF3D7_1423200	PF3D7_1443900
--	MPM	Subcellular location of exported proteins	3376	45	286	8	3	0.032677	PF3D7_0102200	PF3D7_0202100	PF3D7_0532400	PF3D7_0936800	PF3D7_1116800	PF3D7_1345100	PF3D7_1353200	PF3D7_1370300
--	MPM	S-nitrosylated proteins	3376	263	286	50	22	0	PF3D7_0306300	PF3D7_0308200	PF3D7_0513300	PF3D7_0520900	PF3D7_0528700	PF3D7_0532100	PF3D7_0602200	PF3D7_0621200	PF3D7_0621800	PF3D7_0622800	PF3D7_0623100	PF3D7_0627500	PF3D7_0716800	PF3D7_0717700	PF3D7_0802000	PF3D7_0917600	PF3D7_1007900	PF3D7_1015200	PF3D7_1015600	PF3D7_1033400	PF3D7_1034900	PF3D7_1115700	PF3D7_1116700	PF3D7_1118200	PF3D7_1124700	PF3D7_1129100	PF3D7_1130200	PF3D7_1132200	PF3D7_1134000	PF3D7_1149000	PF3D7_1201000	PF3D7_1206200	PF3D7_1212000	PF3D7_1215300	PF3D7_1236100	PF3D7_1308200	PF3D7_1338300	PF3D7_1346300	PF3D7_1349200	PF3D7_1355500	PF3D7_1357800
--	MPM	Genes coding for chaperones and their regulators	3376	125	286	21	10	0.001547	PF3D7_0102200	PF3D7_0214000	PF3D7_0308200	PF3D7_0308500	PF3D7_0409400	PF3D7_0502800	PF3D7_0528700	PF3D7_0804800	PF3D7_0816600	PF3D7_1015600	PF3D7_1116800	PF3D7_1118200	PF3D7_1124700	PF3D7_1132200	PF3D7_1134000	PF3D7_1215300	PF3D7_1229500	PF3D7_1334200	PF3D7_1355500	PF3D7_1357800	PF3D7_1443900
--	MPM	S-Glutathionylated proteins	3376	319	286	55	27	0	PF3D7_0102200	PF3D7_0306300	PF3D7_0308200	PF3D7_0315100	PF3D7_0513300	PF3D7_0516200	PF3D7_0520900	PF3D7_0602200	PF3D7_0621200	PF3D7_0621800	PF3D7_0622800	PF3D7_0627500	PF3D7_0716800	PF3D7_0717700	PF3D7_0720400	PF3D7_0804800	PF3D7_0810500	PF3D7_0909400	PF3D7_0917600	PF3D7_0923800	PF3D7_1007900	PF3D7_1015200	PF3D7_1015600	PF3D7_1115700	PF3D7_1116700	PF3D7_1121600	PF3D7_1123900	PF3D7_1124700	PF3D7_1130200	PF3D7_1134000	PF3D7_1149000	PF3D7_1209200	PF3D7_1212000	PF3D7_1215300	PF3D7_1224000	PF3D7_1236100	PF3D7_1238100	PF3D7_1308200	PF3D7_1325100	PF3D7_1336800	PF3D7_1338300
--	MPM	Modification of proteins by adenylylation and ADP-ribosylation	3376	56	286	12	4	0.002022	PF3D7_0109800	PF3D7_0401900	PF3D7_0619500	PF3D7_0622800	PF3D7_0628800	PF3D7_0717700	PF3D7_0913900	PF3D7_1015200	PF3D7_1034900	PF3D7_1251700	PF3D7_1349200	PF3D7_1420400
--	MPM	Proteome of the parasitophorous vacuole	3376	41	286	11	3	0.000418	PF3D7_0308200	PF3D7_0318100	PF3D7_0532100	PF3D7_1115700	PF3D7_1116800	PF3D7_1118200	PF3D7_1121600	PF3D7_1129100	PF3D7_1134000	PF3D7_1357800	PF3D7_1408000
--	MPM	Pyrimidine metabolism	3376	22	286	5	1	0.033411	PF3D7_0415600	PF3D7_0923800	PF3D7_1308200	PF3D7_1344800	PF3D7_1410200
--	MPM	Nitrogen metabolism	3376	9	286	3	0	0.034397	PF3D7_0720400	PF3D7_0802000	PF3D7_1308200
--	MPM	Translocon of exported proteins (PTEX)	3376	9	286	3	0	0.034397	PF3D7_0102200	PF3D7_1116800	PF3D7_1345100
--	MPM	Redox Metabolism	3376	35	286	8	3	0.007462	PF3D7_0112200	PF3D7_0304500	PF3D7_0306300	PF3D7_0923800	PF3D7_1006600	PF3D7_1212000	PF3D7_1345100	PF3D7_1419300
--	MPM	Schematic depiction of pseudouridylation	3376	16	286	4	1	0.040611	PF3D7_0730100	PF3D7_1123900	PF3D7_1309500	PF3D7_1417500
--	MPM	The structures of RNA polymerases	3376	22	286	8	1	0.000268	PF3D7_0110400	PF3D7_0205500	PF3D7_0509400	PF3D7_1104700	PF3D7_1213700	PF3D7_1304900	PF3D7_1342700	PF3D7_1421400
--	MPM	Characteristics of Plasmodium falciparum export proteins that remodel infected erythrocyte	3376	41	286	8	3	0.019434	PF3D7_0102200	PF3D7_0402000	PF3D7_0404600	PF3D7_1002100	PF3D7_1116800	PF3D7_1121600	PF3D7_1149000	PF3D7_1353200
--	MPM	The phosphoproteome of Plasmodium falciparum infected RBCs	3376	334	286	41	28	0.008742	PF3D7_0102200	PF3D7_0112200	PF3D7_0312500	PF3D7_0415300	PF3D7_0509400	PF3D7_0516200	PF3D7_0517300	PF3D7_0528700	PF3D7_0532100	PF3D7_0622800	PF3D7_0703500	PF3D7_0708000	PF3D7_0802000	PF3D7_0820000	PF3D7_0824400	PF3D7_0914700	PF3D7_0917600	PF3D7_0922100	PF3D7_1004400	PF3D7_1008800	PF3D7_1021900	PF3D7_1039000	PF3D7_1116800	PF3D7_1129900	PF3D7_1130200	PF3D7_1139300	PF3D7_1149000	PF3D7_1201000	PF3D7_1206200	PF3D7_1220100	PF3D7_1224000	PF3D7_1233600	PF3D7_1234800	PF3D7_1238300	PF3D7_1308200	PF3D7_1337100	PF3D7_1338300	PF3D7_1346300	PF3D7_1408000	PF3D7_1410200	PF3D7_1412600
--	MPM	Nuclear proteome	3376	527	286	77	44	0	PF3D7_0109800	PF3D7_0110400	PF3D7_0205500	PF3D7_0212200	PF3D7_0214000	PF3D7_0304400	PF3D7_0308200	PF3D7_0308500	PF3D7_0318100	PF3D7_0420300	PF3D7_0422700	PF3D7_0516200	PF3D7_0517300	PF3D7_0529500	PF3D7_0621200	PF3D7_0621800	PF3D7_0622800	PF3D7_0623100	PF3D7_0710600	PF3D7_0716800	PF3D7_0719300	PF3D7_0729400	PF3D7_0810600	PF3D7_0820000	PF3D7_0821700	PF3D7_0909400	PF3D7_0917600	PF3D7_0923800	PF3D7_0925200	PF3D7_1003500	PF3D7_1004400	PF3D7_1007900	PF3D7_1008800	PF3D7_1020700	PF3D7_1021900	PF3D7_1022000	PF3D7_1033400	PF3D7_1033700	PF3D7_1034900	PF3D7_1118200	PF3D7_1123900
[truncated: 64 more columns]

## Sheet: Dd2_C580YvsWT_48h
Supplementary Data 2. Up-regulated gene sets in Dd2C580Y vs. Dd2WT at 48h sampling time point, when assayed at a basal level without DHA exposure. Related to Fig. 2.
Results of upregulation of pathways in Cam3.IIR539T vs. Cam3.IIWT or Dd2R539T vs. Dd2WT or Dd2C580Y vs. Dd2WT parasites. Listed are the P values of hypergeometric testing for each independent analyses.
MPM: Malaria Parasite Metabolics; KEGG: Kyoto Encyclopedia of Genes and Genomes; GO: Gene Ontology; MF: molecular function; BP: biological process; CC: cellular component.
ID	DB	Term	Population size	# of successes in population	Sample size	# of successes in sample	Expected	P value	Genes
GO:0043044	GO	BP:ATP-dependent chromatin remodeling	4584	1	225	1	0	0.049084	PF3D7_1104200
GO:0006470	GO	BP:protein dephosphorylation	4584	21	225	4	1	0.017491	PF3D7_0810300	PF3D7_1138500	PF3D7_0802800	PF3D7_1414400
GO:0046975	GO	MF:histone methyltransferase activity (H3-K36 specific)	4584	1	225	1	0	0.049084	PF3D7_1322100
GO:0043169	GO	MF:cation binding	4584	4	225	2	0	0.013477	PF3D7_1138500	PF3D7_0810300
GO:0004016	GO	MF:adenylate cyclase activity	4584	1	225	1	0	0.049084	PF3D7_0802600
GO:0020007	GO	CC:apical complex	4584	5	225	2	0	0.021739	PF3D7_1133400	PF3D7_0402300
GO:0003910	GO	MF:DNA ligase (ATP) activity	4584	1	225	1	0	0.049084	PF3D7_1304100
GO:0008526	GO	MF:phosphatidylinositol transporter activity	4584	1	225	1	0	0.049084	PF3D7_0104200
GO:0015233	GO	MF:pantothenate transmembrane transporter activity	4584	1	225	1	0	0.049084	PF3D7_0206200
GO:0006266	GO	BP:DNA ligation	4584	1	225	1	0	0.049084	PF3D7_1304100
GO:0016459	GO	CC:myosin complex	4584	78	225	9	3	0.013381	PF3D7_0701900	PF3D7_0613900	PF3D7_1458500	PF3D7_1036900	PF3D7_1427300	PF3D7_1229800	PF3D7_1342600	PF3D7_1227700	PF3D7_1138000
GO:0004713	GO	MF:protein tyrosine kinase activity	4584	59	225	7	2	0.024229	PF3D7_1356800	PF3D7_0203100	PF3D7_0317200	PF3D7_0217500	PF3D7_1145200	PF3D7_1337800	PF3D7_1436600
GO:0019357	GO	BP:nicotinate nucleotide biosynthetic process	4584	1	225	1	0	0.049084	PF3D7_0629100
GO:0019358	GO	BP:nicotinate nucleotide salvage	4584	1	225	1	0	0.049084	PF3D7_0629100
GO:0004568	GO	MF:chitinase activity	4584	1	225	1	0	0.049084	PF3D7_1252200
GO:0005952	GO	CC:cAMP-dependent protein kinase complex	4584	2	225	2	0	0.002399	PF3D7_1223100	PF3D7_1356800
GO:0050510	GO	MF:N-acetylgalactosaminyl-proteoglycan 3-beta-glucuronosyltransferase activity	4584	1	225	1	0	0.049084	PF3D7_0805300
GO:0006273	GO	BP:lagging strand elongation	4584	1	225	1	0	0.049084	PF3D7_1304100
GO:0003993	GO	MF:acid phosphatase activity	4584	1	225	1	0	0.049084	PF3D7_1430300
GO:0008061	GO	MF:chitin binding	4584	1	225	1	0	0.049084	PF3D7_1252200
GO:0009379	GO	CC:Holliday junction helicase complex	4584	1	225	1	0	0.049084	PF3D7_0710100
GO:0051103	GO	BP:DNA ligation involved in DNA repair	4584	1	225	1	0	0.049084	PF3D7_1304100
GO:0016881	GO	MF:acid-amino acid ligase activity	4584	19	225	6	0	0.000207	PF3D7_0527100	PF3D7_0628100	PF3D7_1243700	PF3D7_0704600	PF3D7_0606200	PF3D7_1203900
GO:0007064	GO	BP:mitotic sister chromatid cohesion	4584	1	225	1	0	0.049084	PF3D7_0414000
GO:0000228	GO	CC:nuclear chromosome	4584	1	225	1	0	0.049084	PF3D7_0414000
GO:0015908	GO	BP:fatty acid transport	4584	1	225	1	0	0.049084	PF3D7_0401900
GO:0000389	GO	BP:nuclear mRNA 3'-splice site recognition	4584	1	225	1	0	0.049084	PF3D7_1220100
GO:0003779	GO	MF:actin binding	4584	95	225	13	4	0.000654	PF3D7_1427300	PF3D7_0932200	PF3D7_0701900	PF3D7_0613900	PF3D7_0724800	PF3D7_1036900	PF3D7_0503400	PF3D7_1444800	PF3D7_1206300	PF3D7_1138000	PF3D7_1458500	PF3D7_1342600	PF3D7_1227700
GO:0019408	GO	BP:dolichol biosynthetic process	4584	1	225	1	0	0.049084	PF3D7_0826400
GO:0003774	GO	MF:motor activity	4584	92	225	10	4	0.013955	PF3D7_0701900	PF3D7_0613900	PF3D7_1036900	PF3D7_1229800	PF3D7_1206300	PF3D7_1138000	PF3D7_0914100	PF3D7_1458500	PF3D7_1342600	PF3D7_1227700
GO:0005524	GO	MF:ATP binding	4584	698	225	48	34	0.00898	PF3D7_0500900	PF3D7_0724900	PF3D7_1237900	PF3D7_1010200	PF3D7_1023900	PF3D7_0811600	PF3D7_1032900	PF3D7_1016000	PF3D7_1458500	PF3D7_1436600	PF3D7_0731400	PF3D7_1427300	PF3D7_0422700	PF3D7_0315900	PF3D7_1229800	PF3D7_1433500	PF3D7_0414000	PF3D7_0802600	PF3D7_0203100	PF3D7_1356800	PF3D7_0710100	PF3D7_0220600	PF3D7_0102600	PF3D7_1104200	PF3D7_1457500	PF3D7_1337800	PF3D7_0302100	PF3D7_0308300	PF3D7_0317200	PF3D7_1342600	PF3D7_1227700	PF3D7_1420400	PF3D7_1304100	PF3D7_1437300	PF3D7_1318700	PF3D7_1104900	PF3D7_0701900	PF3D7_0613900	PF3D7_1036900	PF3D7_0217500	PF3D7_1206300
GO:0051246	GO	BP:regulation of protein metabolic process	4584	1	225	1	0	0.049084	PF3D7_1252900
GO:0020039	GO	CC:pellicle	4584	3	225	2	0	0.006964	PF3D7_1251200	PF3D7_1342600
GO:0006464	GO	BP:cellular protein modification process	4584	23	225	4	1	0.023974	PF3D7_1203900	PF3D7_0628100	PF3D7_1434600	PF3D7_0704600
GO:0009268	GO	BP:response to pH	4584	1	225	1	0	0.049084	PF3D7_0802600
GO:0004842	GO	MF:ubiquitin-protein ligase activity	4584	25	225	5	1	0.006461	PF3D7_1203900	PF3D7_0527100	PF3D7_0628100	PF3D7_1252900	PF3D7_0704600
GO:0043983	GO	BP:histone H4-K12 acetylation	4584	1	225	1	0	0.049084	PF3D7_1118600
GO:0004722	GO	MF:protein serine/threonine phosphatase activity	4584	13	225	3	0	0.023154	PF3D7_0810300	PF3D7_1138500	PF3D7_0802800
GO:0043984	GO	BP:histone H4-K16 acetylation	4584	1	225	1	0	0.049084	PF3D7_1118600
GO:0006355	GO	BP:regulation of transcription, DNA-dependent	4584	99	225	10	4	0.022395	PF3D7_1209300	PF3D7_1141800	PF3D7_0420300	PF3D7_1107800	PF3D7_1104200	PF3D7_0723300	PF3D7_1143100	PF3D7_1239200	PF3D7_1322100	PF3D7_1118600
GO:0006101	GO	BP:citrate metabolic process	4584	1	225	1	0	0.049084	PF3D7_1022500
GO:0004332	GO	MF:fructose-bisphosphate aldolase activity	4584	1	225	1	0	0.049084	PF3D7_1444800
GO:0015171	GO	MF:amino acid transmembrane transporter activity	4584	1	225	1	0	0.049084	PF3D7_0629500
GO:0020008	GO	CC:rhoptry	4584	27	225	12	1	0	PF3D7_0402300	PF3D7_0302500	PF3D7_0501600	PF3D7_0935800	PF3D7_0424100	PF3D7_0501500	PF3D7_0905400	PF3D7_1252100	PF3D7_0212600	PF3D7_0414900	PF3D7_0419700	PF3D7_0929400
GO:0020009	GO	CC:microneme	4584	24	225	8	1	1.1e-05	PF3D7_0731500	PF3D7_0423800	PF3D7_1133400	PF3D7_0828800	PF3D7_0316000	PF3D7_1252200	PF3D7_0212600	PF3D7_1028700
GO:0019898	GO	CC:extrinsic to membrane	4584	3	225	2	0	0.006964	PF3D7_1436600	PF3D7_1036000
GO:0030260	GO	BP:entry into host cell	4584	37	225	10	1	7e-06	PF3D7_0731500	PF3D7_0423800	PF3D7_1133400	PF3D7_0501600	PF3D7_0316000	PF3D7_0905400	PF3D7_1335100	PF3D7_1252100	PF3D7_1436600	PF3D7_1028700
GO:0008137	GO	MF:NADH dehydrogenase (ubiquinone) activity	4584	1	225	1	0	0.049084	PF3D7_1021700
GO:0004692	GO	MF:cGMP-dependent protein kinase activity	4584	1	225	1	0	0.049084	PF3D7_1436600
GO:0008235	GO	MF:metalloexopeptidase activity	4584	6	225	2	0	0.031563	PF3D7_0527300	PF3D7_1434600
GO:0015629	GO	CC:actin cytoskeleton	4584	5	225	2	0	0.021739	PF3D7_0503400	PF3D7_0932200
GO:0000127	GO	CC:transcription factor TFIIIC complex	4584	1	225	1	0	0.049084	PF3D7_1210400
GO:0006032	GO	BP:chitin catabolic process	4584	1	225	1	0	0.049084	PF3D7_1252200
GO:0046789	GO	MF:host cell surface receptor binding	4584	30	225	6	1	0.002877	PF3D7_0402300	PF3D7_0731500	PF3D7_0722200	PF3D7_0424100	PF3D7_1335100	PF3D7_1028700
GO:0008280	GO	CC:cohesin core heterodimer	4584	1	225	1	0	0.049084	PF3D7_0414000
GO:0009986	GO	CC:cell surface	4584	30	225	5	1	0.014201	PF3D7_1036000	PF3D7_0102700	PF3D7_0111400	PF3D7_0212600	PF3D7_1028700
GO:0004108	GO	MF:citrate (Si)-synthase activity	4584	1	225	1	0	0.049084	PF3D7_1022500
GO:0051014	GO	BP:actin filament severing	4584	1	225	1	0	0.049084	PF3D7_0503400
GO:0000350	GO	BP:generation of catalytic spliceosome for second transesterification step	4584	1	225	1	0	0.049084	PF3D7_1220100
GO:0007010	GO	BP:cytoskeleton organization	4584	12	225	3	0	0.018468	PF3D7_1246200	PF3D7_0932200	PF3D7_0724800
GO:0008201	GO	MF:heparin binding	4584	9	225	3	0	0.007865	PF3D7_0424100	PF3D7_0402300	PF3D7_0731500
GO:0031244	GO	CC:extrinsic to cell outer membrane	4584	1	225	1	0	0.049084	PF3D7_0828800
GO:0043982	GO	BP:histone H4-K8 acetylation	4584	1	225	1	0	0.049084	PF3D7_1118600
GO:0004514	GO	MF:nicotinate-nucleotide diphosphorylase (carboxylating) activity	4584	1	225	1	0	0.049084	PF3D7_0629100
GO:0004516	GO	MF:nicotinate phosphoribosyltransferase activity	4584	1	225	1	0	0.049084	PF3D7_0629100
GO:0042773	GO	BP:ATP synthesis coupled electron transport	4584	1	225	1	0	0.049084	PF3D7_1021700
GO:0015887	GO	BP:pantothenate transmembrane transport	4584	1	225	1	0	0.049084	PF3D7_0206200
GO:0005516	GO	MF:calmodulin binding	4584	68	225	7	3	0.047646	PF3D7_0701900	PF3D7_1458500	PF3D7_1036900	PF3D7_1427300	PF3D7_1206300	PF3D7_1227700	PF3D7_1138000
GO:0005515	GO	MF:protein binding	4584	477	225	35	23	0.009683	PF3D7_0102200	PF3D7_0423800	PF3D7_1323700	PF3D7_1246400	PF3D7_1414400	PF3D7_0801500	PF3D7_0628100	PF3D7_0932200	PF3D7_0724800	PF3D7_0614700	PF3D7_1361800	PF3D7_0414000	PF3D7_1420200	PF3D7_1344300	PF3D7_1138800	PF3D7_0418200	PF3D7_1133400	PF3D7_1131800	PF3D7_1230700	PF3D7_1459200	PF3D7_1251200	PF3D7_1220100	PF3D7_0423500	PF3D7_0905400	PF3D7_1342600	PF3D7_0424100	PF3D7_1252100	PF3D7_1141800	PF3D7_0930200	PF3D7_1440100	PF3D7_1012700	PF3D7_1322100	PF3D7_1343700	PF3D7_1452000	PF3D7_0905900
GO:0071897	GO	BP:DNA biosynthetic process	4584	1	225	1	0	0.049084	PF3D7_1304100
GO:0004177	GO	MF:aminopeptidase activity	4584	7	225	2	0	0.042778	PF3D7_0527300	PF3D7_1434600
GO:0008310	GO	MF:single-stranded DNA specific 3'-5' exodeoxyribonuclease activity	4584	1	225	1	0	0.049084	PF3D7_1017000
GO:0043687	GO	BP:post-translational protein modification	4584	1	225	1	0	0.049084	PF3D7_1252900
GO:0009435	GO	BP:NAD biosynthetic process	4584	1	225	1	0	0.049084	PF3D7_0629100
GO:0008525	GO	MF:phosphatidylcholine transporter activity	4584	1	225	1	0	0.049084	PF3D7_0104200
GO:0046812	GO	MF:host cell surface binding	4584	8	225	4	0	0.000338	PF3D7_0828800	PF3D7_1252100	PF3D7_0316000	PF3D7_1133400
GO:0051262	GO	BP:protein tetramerization	4584	1	225	1	0	0.049084	PF3D7_0904700
GO:0004674	GO	MF:protein serine/threonine kinase activity	4584	36	225	8	1	0.000273	PF3D7_1356800	PF3D7_0203100	PF3D7_0317200	PF3D7_0217500	PF3D7_1337800	PF3D7_0302100	PF3D7_1436600	PF3D7_1145200
GO:0043981	GO	BP:histone H4-K5 acetylation	4584	1	225	1	0	0.049084	PF3D7_1118600
GO:0004672	GO	MF:protein kinase activity	4584	105	225	15	5	0.000155	PF3D7_1356800	PF3D7_0500900	PF3D7_0731400	PF3D7_1104900	PF3D7_0102600	PF3D7_0217500	PF3D7_1337800	PF3D7_0802600	PF3D7_0203100	PF3D7_0302100	PF3D7_0214600	PF3D7_0321400	PF3D7_0317200	PF3D7_1436600	PF3D7_1145200
GO:0006468	GO	BP:protein phosphorylation	4584	110	225	15	5	0.000263	PF3D7_1356800	PF3D7_0500900	PF3D7_0731400	PF3D7_1104900	PF3D7_0102600	PF3D7_0217500	PF3D7_1337800	PF3D7_0802600	PF3D7_0203100	PF3D7_0302100	PF3D7_0214600	PF3D7_0321400	PF3D7_0317200	PF3D7_1436600	PF3D7_1145200
GO:0005886	GO	CC:plasma membrane	4584	86	225	9	4	0.024085	PF3D7_0220600	PF3D7_0206200	PF3D7_1133400	PF3D7_1323700	PF3D7_0217500	PF3D7_0507900	PF3D7_1016000	PF3D7_0805300	PF3D7_1342600
GO:0010452	GO	BP:histone H3-K36 methylation	4584	1	225	1	0	0.049084	PF3D7_1322100
GO:0016589	GO	CC:NURF complex	4584	1	225	1	0	0.049084	PF3D7_1104200
GO:0070258	GO	CC:inner membrane complex	4584	34	225	7	1	0.001079	PF3D7_0525800	PF3D7_1460600	PF3D7_1323700	PF3D7_0423500	PF3D7_1246400	PF3D7_1342600	PF3D7_1351700
GO:0042643	GO	CC:actomyosin, actin part	4584	2	225	2	0	0.002399	PF3D7_0423500	PF3D7_1323700
GO:0001932	GO	BP:regulation of protein phosphorylation	4584	1	225	1	0	0.049084	PF3D7_1223100
--	MPM	Components of the linear motor responsible for merozoite motility in invasion	3377	36	171	10	1	7e-06	PF3D7_0525800	PF3D7_1246200	PF3D7_1460600	PF3D7_1323700	PF3D7_0423500	PF3D7_0932200	PF3D7_1246400	PF3D7_1444800	PF3D7_1342600	PF3D7_1351700
--	MPM	Myristoylated proteins	3377	43	171	8	2	0.00116	PF3D7_1460600	PF3D7_1034700	PF3D7_0810300	PF3D7_1335100	PF3D7_1138500	PF3D7_0217500	PF3D7_0414900	PF3D7_1223100
--	MPM	Domains of merozoite surface proteins	3377	14	171	3	0	0.030736	PF3D7_0402300	PF3D7_0731500	PF3D7_1133400
--	MPM	Phosphoproteome - Lasonder et al 2011	3377	562	171	55	28	0	PF3D7_0102200	PF3D7_0302500	PF3D7_1335100	PF3D7_1468400	PF3D7_1107800	PF3D7_1010200	PF3D7_1023900	PF3D7_0628100	PF3D7_1436600	PF3D7_0525800	PF3D7_1430300	PF3D7_1143100	PF3D7_1433500	PF3D7_1467900	PF3D7_0203100	PF3D7_1238800	PF3D7_0616200	PF3D7_0919800	PF3D7_1356800	PF3D7_0528700	PF3D7_0401800	PF3D7_1351700	PF3D7_1209300	PF3D7_0420300	PF3D7_1417200	PF3D7_1133400	PF3D7_1104200	PF3D7_0722200	PF3D7_1223100	PF3D7_1230700	PF3D7_1361900	PF3D7_1251200	PF3D7_1239200	PF3D7_0414900	PF3D7_0302100	PF3D7_0820500	PF3D7_0423500	PF3D7_0905400	PF3D7_0418600	PF3D7_0317200	PF3D7_1342600
--	MPM	Phosphatases of Plasmodium falciparum and their timed expression	3377	53	171	8	2	0.0046	PF3D7_0805600	PF3D7_1430300	PF3D7_1469200	PF3D7_0802800	PF3D7_0810300	PF3D7_1012700	PF3D7_1138500	PF3D7_1414400
--	MPM	Mechanism of ubiquitin transfer	3377	13	171	5	0	0.00029	PF3D7_0527100	PF3D7_0628100	PF3D7_1243700	PF3D7_0606200	PF3D7_1203900
--	MPM	Total palmitome of Plasmodium falciparum	3377	364	171	28	18	0.015323	PF3D7_0102200	PF3D7_0302500	PF3D7_1335100	PF3D7_0503400	PF3D7_1246400	PF3D7_0914200	PF3D7_0929400	PF3D7_0525800	PF3D7_0419700	PF3D7_1238800	PF3D7_0831600	PF3D7_0102600	PF3D7_0935800	PF3D7_1310700	PF3D7_1361900	PF3D7_0820500	PF3D7_0905400	PF3D7_1304100	PF3D7_1252100	PF3D7_0613900	PF3D7_1006800	PF3D7_0810300	PF3D7_0217500	PF3D7_1444800	PF3D7_0501600	PF3D7_1343700	PF3D7_1452000	PF3D7_0501500
--	MPM	Proteins containing histone post translational modification-binding modules	3377	26	171	4	1	0.039662	PF3D7_1023900	PF3D7_1322100	PF3D7_1118600	PF3D7_1141800
--	MPM	Model for merozoite invasion	3377	8	171	3	0	0.005917	PF3D7_0424100	PF3D7_1452000	PF3D7_1133400
--	MPM	Proteins of detergent-resistant membranes	3377	134	171	15	6	0.002735	PF3D7_0102200	PF3D7_0618000	PF3D7_0302500	PF3D7_0401800	PF3D7_1335100	PF3D7_1252100	PF3D7_1323700	PF3D7_0217500	PF3D7_1246200	PF3D7_0501600	PF3D7_0929400	PF3D7_0731500	PF3D7_0501500	PF3D7_0905400	PF3D7_1461400
--	MPM	Parasite invasion ligands and human erythrocyte receptors	3377	10	171	4	0	0.001049	PF3D7_0424100	PF3D7_0402300	PF3D7_0731500	PF3D7_1028700
--	MPM	Exported parasite proteins associated with Maurers clefts	3377	11	171	3	0	0.015578	PF3D7_0929400	PF3D7_1414400	PF3D7_0401800
--	MPM	Phosphoproteome - Treeck et al 2011	3377	945	171	77	48	1e-06	PF3D7_0102200	PF3D7_0302500	PF3D7_1107800	PF3D7_1010200	PF3D7_1354300	PF3D7_0503400	PF3D7_1246400	PF3D7_1414400	PF3D7_1023900	PF3D7_0628100	PF3D7_1436600	PF3D7_0525800	PF3D7_1430300	PF3D7_1035300	PF3D7_0629500	PF3D7_1203900	PF3D7_1143100	PF3D7_1433500	PF3D7_0802600	PF3D7_0203100	PF3D7_0616200	PF3D7_1356800	PF3D7_0802800	PF3D7_0528700	PF3D7_0401800	PF3D7_0929200	PF3D7_0220600	PF3D7_1351700	PF3D7_1209300	PF3D7_0103400	PF3D7_0420300	PF3D7_1417200	PF3D7_1002100	PF3D7_1133400	PF3D7_1243700	PF3D7_1104200	PF3D7_0935800	PF3D7_0933000	PF3D7_1457500	PF3D7_1223100	PF3D7_1131800
--	MPM	Phosphoproteome -Collins et al 2014	3377	704	171	65	35	0	PF3D7_0102200	PF3D7_0302500	PF3D7_1442400	PF3D7_1010200	PF3D7_1354300	PF3D7_1246400	PF3D7_0704600	PF3D7_0525000	PF3D7_1023900	PF3D7_0628100	PF3D7_1436600	PF3D7_0525800	PF3D7_1430300	PF3D7_0932200	PF3D7_0629500	PF3D7_1143100	PF3D7_1433500	PF3D7_0802600	PF3D7_1467900	PF3D7_1238800	PF3D7_0616200	PF3D7_0919800	PF3D7_1118600	PF3D7_1356800	PF3D7_0528700	PF3D7_0401800	PF3D7_0929200	PF3D7_1209300	PF3D7_0420300	PF3D7_1417200	PF3D7_1002100	PF3D7_1133400	PF3D7_1104200	PF3D7_1223100	PF3D7_1131800	PF3D7_1230700	PF3D7_1246200	PF3D7_1361900	PF3D7_1251200	PF3D7_1239200	PF3D7_0414900
--	MPM	Control of microtubule assembly	3377	22	171	4	1	0.022692	PF3D7_0525800	PF3D7_0724900	PF3D7_1337800	PF3D7_1436600
--	MPM	Protein kinase coding genes	3377	106	171	16	5	6.3e-05	PF3D7_1227600	PF3D7_1356800	PF3D7_0500900	PF3D7_0731400	PF3D7_1104900	PF3D7_0102600	PF3D7_0217500	PF3D7_1337800	PF3D7_1223100	PF3D7_0203100	PF3D7_0302100	PF3D7_0214600	PF3D7_0321400	PF3D7_0317200	PF3D7_1436600	PF3D7_1145200
--	MPM	Maturation and export of 60S and 40S ribosomal subunits	3377	90	171	9	4	0.03658	PF3D7_1451900	PF3D7_1217200	PF3D7_0422700	PF3D7_1354300	PF3D7_1138500	PF3D7_0801500	PF3D7_0612900	PF3D7_0819100	PF3D7_1461200
--	MPM	Established and putative Maurers clefts proteins	3377	134	171	12	6	0.036774	PF3D7_0102200	PF3D7_0302500	PF3D7_0401800	PF3D7_1335100	PF3D7_0935800	PF3D7_1414400	PF3D7_1444800	PF3D7_1240100	PF3D7_0702100	PF3D7_0501500	PF3D7_0905400	PF3D7_0929400
--	MPM	Functional annotation of merozoite invasion-related proteins	3377	79	171	23	4	0	PF3D7_1036000	PF3D7_0402300	PF3D7_0731500	PF3D7_0831600	PF3D7_0423800	PF3D7_0302500	PF3D7_0501600	PF3D7_1133400	PF3D7_0828800	PF3D7_0935800	PF3D7_1035300	PF3D7_0722200	PF3D7_0424100	PF3D7_1452000	PF3D7_0316000	PF3D7_0501500	PF3D7_0905400	PF3D7_1335100	PF3D7_0212600	PF3D7_1252100	PF3D7_0419700	PF3D7_0929400	PF3D7_1028700
--	MPM	Protein phosphorylation	3377	97	171	13	4	0.001016	PF3D7_1356800	PF3D7_0500900	PF3D7_0731400	PF3D7_0802800	PF3D7_0102600	PF3D7_1469200	PF3D7_0810300	PF3D7_1138500	PF3D7_1414400	PF3D7_0203100	PF3D7_0302100	PF3D7_0214600	PF3D7_1145200
--	MPM	DNA binding proteins with AP2 domain(s)	3377	20	171	4	1	0.016259	PF3D7_1143100	PF3D7_1107800	PF3D7_0420300	PF3D7_1239200
--	MPM	Phosphoproteome - Pease et al 2013	3377	660	171	61	33	0	PF3D7_0302500	PF3D7_1107800	PF3D7_1354300	PF3D7_0704600	PF3D7_1023900	PF3D7_0628100	PF3D7_1436600	PF3D7_0929400	PF3D7_0525800	PF3D7_1035300	PF3D7_0629500	PF3D7_1433500	PF3D7_1238800	PF3D7_0616200	PF3D7_1344300	PF3D7_0919800	PF3D7_1356800	PF3D7_0528700	PF3D7_0401800	PF3D7_0929200	PF3D7_1209300	PF3D7_0420300	PF3D7_1417200	PF3D7_1133400	PF3D7_1104200	PF3D7_0935800	PF3D7_0933000	PF3D7_1223100	PF3D7_1310700	PF3D7_1131800	PF3D7_1246200	PF3D7_1230700	PF3D7_1361900	PF3D7_1251200	PF3D7_1239200	PF3D7_0414900	PF3D7_0302100	PF3D7_1220100	PF3D7_0820500	PF3D7_0905400	PF3D7_0317200
--	MPM	Roles of rhoptry neck proteins during invasion	3377	4	171	2	0	0.014297	PF3D7_1133400	PF3D7_1452000
--	MPM	Subcellular localization of proteins involved in invasion	3377	81	171	20	4	0	PF3D7_1036000	PF3D7_0402300	PF3D7_0731500	PF3D7_0831600	PF3D7_0302500	PF3D7_1133400	PF3D7_0501600	PF3D7_1301800	PF3D7_0828800	PF3D7_0935800	PF3D7_1035300	PF3D7_0722200	PF3D7_0424100	PF3D7_1452000	PF3D7_0501500	PF3D7_0905400	PF3D7_0212600	PF3D7_1252100	PF3D7_0419700	PF3D7_0929400
--	MPM	Merozoite ligands, their erythrocyte receptors	3377	16	171	6	0	8.1e-05	PF3D7_0424100	PF3D7_1452000	PF3D7_0402300	PF3D7_0731500	PF3D7_1133400	PF3D7_1335100
--	MPM	Transcription related proteins encoding genes	3377	175	171	16	8	0.014246	PF3D7_0802800	PF3D7_1468400	PF3D7_1108000	PF3D7_1209300	PF3D7_1141800	PF3D7_0420300	PF3D7_1417200	PF3D7_1107800	PF3D7_1104200	PF3D7_1143100	PF3D7_0525000	PF3D7_1023900	PF3D7_1358600	PF3D7_1239200	PF3D7_1322100	PF3D7_1118600
--	MPM	Properties ofproteins exported to erythrocyte	3377	39	171	5	2	0.044792	PF3D7_0102200	PF3D7_0302500	PF3D7_1002100	PF3D7_1133400	PF3D7_0102600
--	MPM	Proteins of erythrocyte-derived microvesicles	3377	18	171	6	0	0.000172	PF3D7_0102200	PF3D7_1246200	PF3D7_0302500	PF3D7_0501600	PF3D7_0905400	PF3D7_0929400
--	MPM	MSPDBL and MSP1 mediate merozoite invasion	3377	8	171	3	0	0.005917	PF3D7_1133400	PF3D7_0905400	PF3D7_1335100
--	MPM	Actin and filaments	3377	29	171	5	1	0.01385	PF3D7_1246200	PF3D7_0932200	PF3D7_0503400	PF3D7_1251200	PF3D7_1337800
--	MPM	Histone chaperones	3377	26	171	4	1	0.039662	PF3D7_1361900	PF3D7_1104200	PF3D7_1118600	PF3D7_1209300
--	MPM	The phosphoproteome of Plasmodium falciparum infected RBCs	3377	334	171	29	17	0.002303	PF3D7_0102200	PF3D7_0302500	PF3D7_1356800	PF3D7_1304100	PF3D7_0528700	PF3D7_1209300	PF3D7_1107800	PF3D7_1006800	PF3D7_1104200	PF3D7_1354300	PF3D7_1143100	PF3D7_0810300	PF3D7_1433500	PF3D7_1138500	PF3D7_0217500	PF3D7_1223100	PF3D7_0704600	PF3D7_0209100	PF3D7_1023900	PF3D7_1361900	PF3D7_0302100	PF3D7_0616200	PF3D7_0820500	PF3D7_1220100	PF3D7_1343700	PF3D7_0628100	PF3D7_0317200	PF3D7_0905900	PF3D7_1436600
[truncated: 36 more columns]

## Sheet: Cam3II_R539TvsWT_0h
Supplementary Data 2. Up-regulated gene sets in Cam3.IIR539T vs. Cam3.IIWT at 0h sampling time point, when assayed at a basal level without DHA exposure. Related to Fig. 2.
Results of upregulation of pathways in Cam3.IIR539T vs. Cam3.IIWT or Dd2R539T vs. Dd2WT or Dd2C580Y vs. Dd2WT parasites. Listed are the P values of hypergeometric testing for each independent analyses.
MPM: Malaria Parasite Metabolics; KEGG: Kyoto Encyclopedia of Genes and Genomes; GO: Gene Ontology; MF: molecular function; BP: biological process; CC: cellular component.
ID	DB	Term	Population size	# of successes in population	Sample size	# of successes in sample	Expected	P value	Genes
pfa01130	KEGG	Biosynthesis of antibiotics	1096	70	12	3	0	0.036194	PF3D7_1025100	PF3D7_0616800	PF3D7_1366500
pfa00604	KEGG	Glycosphingolipid biosynthesis - ganglio series	1096	1	12	1	0	0.010949	PF3D7_1036800
pfa00750	KEGG	Vitamin B6 metabolism	1096	3	12	1	0	0.032518	PF3D7_0616000
GO:0004360	GO	MF:glutamine-fructose-6-phosphate transaminase (isomerizing) activity	4545	1	37	1	0	0.008141	PF3D7_1025100
GO:0009443	GO	BP:pyridoxal 5'-phosphate salvage	4545	1	37	1	0	0.008141	PF3D7_0616000
GO:0008478	GO	MF:pyridoxal kinase activity	4545	1	37	1	0	0.008141	PF3D7_0616000
GO:0006041	GO	BP:glucosamine metabolic process	4545	2	37	1	0	0.016217	PF3D7_1025100
GO:0016051	GO	BP:carbohydrate biosynthetic process	4545	1	37	1	0	0.008141	PF3D7_1025100
GO:0004550	GO	MF:nucleoside diphosphate kinase activity	4545	2	37	1	0	0.016217	PF3D7_1366500
GO:0006165	GO	BP:nucleoside diphosphate phosphorylation	4545	2	37	1	0	0.016217	PF3D7_1366500
GO:0004315	GO	MF:3-oxoacyl-[acyl-carrier-protein] synthase activity	4545	2	37	1	0	0.016217	PF3D7_0211400
GO:0000304	GO	BP:response to singlet oxygen	4545	2	37	1	0	0.016217	PF3D7_0616000
GO:0005929	GO	CC:cilium	4545	1	37	1	0	0.008141	PF3D7_1025500
GO:0042555	GO	CC:MCM complex	4545	5	37	1	0	0.040064	PF3D7_1355100
GO:0032552	GO	MF:deoxyribonucleotide binding	4545	1	37	1	0	0.008141	PF3D7_1366500
GO:0033818	GO	MF:beta-ketoacyl-acyl-carrier-protein synthase III activity	4545	1	37	1	0	0.008141	PF3D7_0211400
GO:0006183	GO	BP:GTP biosynthetic process	4545	2	37	1	0	0.016217	PF3D7_1366500
GO:0070281	GO	MF:pyridoxamine binding	4545	1	37	1	0	0.008141	PF3D7_0616000
GO:0032553	GO	MF:ribonucleotide binding	4545	1	37	1	0	0.008141	PF3D7_1366500
GO:0008924	GO	MF:malate dehydrogenase (quinone) activity	4545	1	37	1	0	0.008141	PF3D7_0616800
GO:0070280	GO	MF:pyridoxal binding	4545	1	37	1	0	0.008141	PF3D7_0616000
GO:0042147	GO	BP:retrograde transport, endosome to Golgi	4545	4	37	1	0	0.032178	PF3D7_1110500
GO:0016310	GO	BP:phosphorylation	4545	2	37	1	0	0.016217	PF3D7_0616000
GO:0006228	GO	BP:UTP biosynthetic process	4545	2	37	1	0	0.016217	PF3D7_1366500
GO:0070282	GO	MF:pyridoxine binding	4545	1	37	1	0	0.008141	PF3D7_0616000
GO:0005504	GO	MF:fatty acid binding	4545	1	37	1	0	0.008141	PF3D7_0211400
GO:0004619	GO	MF:phosphoglycerate mutase activity	4545	2	37	1	0	0.016217	PF3D7_0413500
GO:0022829	GO	MF:wide pore channel activity	4545	2	37	1	0	0.016217	PF3D7_0408700
GO:1901137	GO	BP:carbohydrate derivative biosynthetic process	4545	1	37	1	0	0.008141	PF3D7_1025100
GO:0042819	GO	BP:vitamin B6 biosynthetic process	4545	2	37	1	0	0.016217	PF3D7_0616000
GO:0030246	GO	MF:carbohydrate binding	4545	4	37	1	0	0.032178	PF3D7_1025100
GO:0006090	GO	BP:pyruvate metabolic process	4545	2	37	1	0	0.016217	PF3D7_0616800
GO:0070258	GO	CC:inner membrane complex	4545	34	37	3	0	0.002499	PF3D7_0304100	PF3D7_1011000	PF3D7_1345600
GO:0008521	GO	MF:acetyl-CoA transporter activity	4545	1	37	1	0	0.008141	PF3D7_1036800
GO:0000062	GO	MF:fatty-acyl-CoA binding	4545	5	37	1	0	0.040064	PF3D7_1001200
GO:0006241	GO	BP:CTP biosynthetic process	4545	2	37	1	0	0.016217	PF3D7_1366500
GO:0008614	GO	BP:pyridoxine metabolic process	4545	1	37	1	0	0.008141	PF3D7_0616000
GO:0008610	GO	BP:lipid biosynthetic process	4545	6	37	1	0	0.047887	PF3D7_0211400
GO:0030904	GO	CC:retromer complex	4545	3	37	1	0	0.024229	PF3D7_1110500
--	MPM	Nuclear genes with mitochondrial signal sequences	3376	275	25	5	2	0.047548	PF3D7_0616800	PF3D7_1118200	PF3D7_1330600	PF3D7_1366500	PF3D7_1420300
--	MPM	Components of the linear motor responsible for merozoite motility in invasion	3376	36	25	3	0	0.002181	PF3D7_0304100	PF3D7_1011000	PF3D7_1345600
--	MPM	Fatty acid synthesis in the apicoplast	3376	40	25	2	0	0.034586	PF3D7_0211400	PF3D7_1001200
--	MPM	Acetyl-CoA production in the mitochondrion	3376	6	25	1	0	0.043649	PF3D7_1036800
--	MPM	Role of perforin 1 in merozoite egress	3376	5	25	1	0	0.036503	PF3D7_0408700

[truncated: 6 more sheets: Cam3II_R539TvsWT_8h, Cam3II_R539TvsWT_16h, Cam3II_R539TvsWT_24h, Cam3II_R539TvsWT_32h, Cam3II_R539TvsWT_40h, Cam3II_R539TvsWT_48h]
