# Supplementary material for: Artemisinin-resistant K13 mutations rewire Plasmodium falciparum’s intra-erythrocytic metabolic program to enhance survival
Source: Nat Commun. 2021 Jan 22;12:530. doi: 10.1038/s41467-020-20805-w (PMC7822823; doi:10.1038/s41467-020-20805-w)
Supplement: Supplementary file 6 — Supplementary Data 3 [file 41467_2020_20805_MOESM6_ESM.xlsx]

## Sheet: Supplmentary Data 3
Supplementary Data 3. List of 3186 proteins detected in at least one experimental LC-MS/MS run and differentially expressed (DE) proteins that were significantly up- and down-regulated in Cam3.II K13 mutants (R539T or C580Y) compared to the isogenic wild-type line harvested at ring or trophozoite stage. Related to Fig. 3 and Supplementary Fig. 3.
Up- or down-regulated proteins are defined as having a P-value < 0.05 based on a two-sided t test on the log2 normalized peptide spectral intensities, when comparing a K13 mutant against its isogenic wild-type counterpart. Log2 fold-change (FC) and the standard deviation (SD) of the Log2 FC are listed for each protein. 8 proteins that map to multiple genes were filtered out from the list.
				Birnbaum et al, 2020			Siddique et al, 2017				Rings Expt. 1												Rings Expt. 2												Trophozoites Expt. 1												Trophozoites Expt. 2
											Coverage		R539T vs WT				C580Y vs WT						Coverage		R539T vs WT				C580Y vs WT						Coverage		R539T vs WT				C580Y vs WT						Coverage		R539T vs WT
Gene ID	Description (PlasmoDB v46)	DE at RNA level at late schizont/new rings in both K13 Mutant vs WT of Dd2 lines (Suppl. Table 1)		Endocytic interacting partners of K13 that modulate ART resistance			Down regulated in C580Y or R539T vs WT (P<0.05) at Trophozoite	DE in R539T vs WT (P<0.05) at Mid Rings			Detected?	# of spectra/protein	DE?	Median Log2 FC	SD Log2 FC	P-value	DE?	Median Log2 FC	SD Log2 FC	P-value			Detected?	# of spectra/protein	DE?	Median Log2 FC	SD Log2 FC	P-value	DE?	Median Log2 FC	SD Log2 FC	P-value			Detected?	# of spectra/protein	DE?	Median Log2 FC	SD Log2 FC	P-value	DE?	Median Log2 FC	SD Log2 FC	P-value			Detected?	# of spectra/protein	DE?
PF3D7_0102200	ring-infected erythrocyte surface antigen	up_48H		--			--	--			Y	63	Y	0.086	0.139065	0.00404686	Y	1.412	0.51497	2.70446e-30			Y	69	Y	0.024	0.518558	2.64522e-06	Y	0.272	0.491083	4.11154e-05			Y	14	Y	-0.1535	7.76019	0.0416826	--	-0.024	0.080344	0.495863			Y	22	Y
PF3D7_0102500	erythrocyte binding antigen-181	--		--			--	--			Y	11	--	-0.032	0.122859	0.662242	Y	-0.306	0.343692	0.0392007			Y	8	--	-0.2105	0.765883	0.577849	Y	0.3775	0.260992	0.0104437			--	--	--	--	--	--	--	--	--	--			--	--	--
PF3D7_0102600	serine/threonine protein kinase, FIKK family	--		--			--	--			--	--	--	--	--	--	--	--	--	--			Y	1	--	0.127	--	--	--	--	--	--			--	--	--	--	--	--	--	--	--	--			Y	2	--
PF3D7_0102800	seipin domain-containing protein, putative	--		--			--	--			Y	3	--	-0.054	0.0503322	0.683372	--	0.183	0.418	0.920235			Y	1	--	0.0067	--	--	--	2.4629	--	--			--	--	--	--	--	--	--	--	--	--			Y	1	Y
PF3D7_0102900	aspartate--tRNA ligase	--		--			--	--			Y	16	--	0.102	0.10529	0.127569	Y	0.291	0.298258	0.00230395			Y	12	Y	0.383	0.532154	0.00544376	--	-0.023	0.96136	0.473548			Y	42	Y	0.15	8.71625	0.0112154	Y	0.133	0.116077	6.23501e-11			Y	29	--
PF3D7_0103100	vacuolar protein sorting-associated protein 51, putative	--		--			--	--			Y	1	--	-0.405	--	--	--	-1.343	--	--			--	--	--	--	--	--	--	--	--	--			--	--	--	--	--	--	--	--	--	--			--	--	--
PF3D7_0103200	nucleoside transporter 4	--		--			--	--			Y	14	Y	-0.125	0.131876	0.000284941	--	-0.049	0.156898	0.567776			Y	15	--	0.014	0.278446	0.598819	Y	-0.4225	0.747586	0.0219836			Y	15	Y	-0.398	13.052	6.7404e-10	Y	-0.35	0.128381	4.04968e-07			Y	5	--
PF3D7_0103300	conserved protein, unknown function	--		--			--	--			Y	3	--	-0.244	0.0278388	0.0789404	Y	0.29	0.195267	0.0309628			Y	2	--	-0.2515	1.39088	0.813679	--	0.3265	0.0346482	0.296448			Y	2	--	-0.173	2.94105	0.378784	--	-0.126	0.0537401	0.314529			Y	1	Y
PF3D7_0103900	parasite-infected erythrocyte surface protein	--		--			--	--			Y	27	Y	-0.089	0.0675987	0.00331076	--	-0.164	0.429716	0.197966			Y	35	Y	-0.163	0.232396	0.0075617	--	-0.014	0.466039	0.688027			Y	17	Y	-0.2385	1.41112	6.8911e-09	Y	-0.1335	0.0893183	6.90134e-05			Y	14	--
PF3D7_0104000	thrombospondin-related sporozoite protein	--		--			--	--			--	--	--	--	--	--	--	--	--	--			Y	1	--	-0.111	--	--	--	0.483	--	--			--	--	--	--	--	--	--	--	--	--			--	--	--
PF3D7_0104100	conserved Plasmodium membrane protein, unknown function	--		--			--	--			Y	3	--	-0.222	0.267287	0.491283	--	-0.349	0.525891	0.240461			Y	8	Y	0.274	0.204088	0.0179207	--	0.4165	0.91516	0.430914			--	--	--	--	--	--	--	--	--	--			--	--	--
PF3D7_0104200	StAR-related lipid transfer protein	up_48H		--			--	--			Y	23	Y	-0.183	0.114277	3.6232e-08	Y	-1.068	0.341218	2.20625e-11			Y	34	Y	-0.2135	0.219683	8.86757e-06	--	-0.118	0.293723	0.171776			Y	7	Y	-0.2035	0.384156	2.40767e-05	--	-0.0215	0.0650251	0.392577			Y	4	--
PF3D7_0104300	ubiquitin carboxyl-terminal hydrolase 1, putative	--		UBP1			--	--			Y	11	--	0.108	0.246198	0.437728	Y	0.776	0.489991	9.98931e-05			Y	3	--	-0.37	0.401309	0.572389	--	0.082	0.331998	0.78046			Y	2	--	-0.047	1.26232	0.718001	--	-0.16	0.0339411	0.306592			--	--	--
PF3D7_0104400	4-hydroxy-3-methylbut-2-enyl diphosphate reductase	--		--			--	--			Y	2	--	-0.006	0.335169	0.976927	--	0.128	0.468105	0.640037			Y	3	--	-0.131	0.162143	0.165293	--	-0.34	--	--			Y	2	Y	-0.3165	0.415625	0.044566	--	-0.271	0.0735391	0.115678			Y	4	--
PF3D7_0104500	conserved protein, unknown function	--		--			--	--			Y	1	--	0.022	--	--	--	0.476	--	--			--	--	--	--	--	--	--	--	--	--			Y	6	Y	0.1395	1.16491	0.0446869	Y	0.191	0.171176	0.0263376			--	--	--
PF3D7_0104800	novel putative transporter 1, putative	--		--			--	--			Y	21	Y	-0.214	0.167655	0.000112861	Y	-0.696	0.626433	0.000283451			Y	6	--	-0.176	0.371313	0.433361	--	-0.0245	0.312226	0.730007			Y	5	--	-0.1355	0.639951	0.0816367	--	-0.0445	0.142544	0.219784			Y	8	Y
PF3D7_0105200	heptatricopeptide repeat and RAP domain-containing protein, putative	--		--			--	--			Y	16	--	-0.144	0.232618	0.0532676	--	0.089	0.612458	0.250898			Y	12	--	-0.044	0.25225	0.168688	--	0.196	0.45358	0.895842			Y	30	Y	-0.4045	7.58335	1.45843e-13	Y	-0.2785	0.122191	1.32864e-09			Y	28	Y
PF3D7_0105300	cyclase-associated protein	--		--			--	--			Y	1	--	0.138	--	--	--	-0.198	--	--			--	--	--	--	--	--	--	--	--	--			Y	4	--	0.112	1.25336	0.986485	--	0.038	0.193869	0.434507			Y	1	--
PF3D7_0105600	conserved Plasmodium protein, unknown function	--		--			--	--			Y	3	--	-0.1174	0.224499	0.226115	Y	0.5818	0.307653	0.0234813			--	--	--	--	--	--	--	--	--	--			Y	6	--	0.0035	10.2062	0.787652	--	-0.0565	0.080574	0.0791497			Y	3	--
PF3D7_0105700	asparagine-rich antigen Pfa35-2	--		--			--	--			--	--	--	--	--	--	--	--	--	--			--	--	--	--	--	--	--	--	--	--			Y	6	Y	-0.9315	10.4442	7.60817e-05	Y	-0.912	0.266848	0.000136537			Y	2	--
PF3D7_0105800	cyclin-dependent kinases regulatory subunit, putative	--		--			--	--			Y	7	Y	-0.19	0.088473	0.0323614	--	-0.5595	0.636171	0.128223			Y	3	--	-0.383	0.224936	0.174311	--	0.053	0.331589	0.9334			Y	8	Y	-0.103	1.82498	0.0243856	--	-0.094	0.0493119	0.0597685			Y	6	--
PF3D7_0106000	conserved protein, unknown function	--		--			--	--			Y	4	Y	-0.716	0.147254	0.000675651	--	-2.8675	0.420729	0.0549217			--	--	--	--	--	--	--	--	--	--			Y	3	--	0.1135	0.467221	0.38859	--	-0.0534	0.227553	0.719894			Y	3	--
PF3D7_0106100	V-type proton ATPase subunit C, putative	--		--			--	--			Y	19	--	0.0615	0.0733846	0.18659	Y	0.571	0.218001	5.44208e-08			Y	14	--	0.047	0.146268	0.357986	--	-0.099	0.606321	0.619153			Y	19	Y	-0.124	6.21487	4.93345e-05	Y	-0.033	0.0936012	0.0113745			Y	22	--
PF3D7_0106200	EF hand domain-containing protein, putative	--		--			--	--			--	--	--	--	--	--	--	--	--	--			Y	1	--	-0.466	--	--	--	0.35	--	--			--	--	--	--	--	--	--	--	--	--			--	--	--
PF3D7_0106300	calcium-transporting ATPase	--		--			--	--			Y	89	Y	-0.085	0.0960445	0.000113437	Y	0.083	0.398853	0.0350478			Y	66	Y	0.053	0.608041	0.0263034	Y	-0.097	0.571125	0.0233895			Y	50	Y	-0.2865	9.08882	4.70792e-18	Y	-0.1495	0.142142	2.99464e-07			Y	45	Y
PF3D7_0106400	pre-rRNA-processing protein TSR2, putative	--		--			--	--			Y	4	Y	0.392	0.205156	0.0467665	--	0.323	0.468602	0.123547			Y	3	--	0.346	0.122871	0.11894	--	-0.951	0.703352	0.242785			Y	5	--	0.2	0.339833	0.0521774	--	-0.005	0.0595728	0.614998			Y	2	--
PF3D7_0106700	small ribosomal subunit assembling AARP2 protein	--		--			--	--			Y	3	--	0.153	0.178715	0.524533	--	0.686	0.353308	0.0532964			--	--	--	--	--	--	--	--	--	--			Y	4	Y	-0.1265	0.889041	0.0307099	--	-0.037	0.0891043	0.4218			Y	3	--
PF3D7_0106800	ras-related protein Rab-5C	--		--			--	--			Y	7	Y	-0.352	0.131731	0.00635568	--	-0.802	0.719924	0.0531152			Y	10	Y	0.445	0.725802	0.0246135	--	0.213	0.354413	0.11267			Y	8	Y	-0.269	9.08009	0.000475241	Y	-0.0685	0.104335	0.042602			Y	5	--
PF3D7_0106900	2-C-methyl-D-erythritol 4-phosphate cytidylyltransferase, putative	--		--			--	--			Y	1	--	0.007	--	--	--	0.03	--	--			--	--	--	--	--	--	--	--	--	--			--	--	--	--	--	--	--	--	--	--			--	--	--
PF3D7_0107000	centrin-1	--		--			--	--			Y	8	--	-0.1415	0.153661	0.167863	Y	-0.715	0.741883	0.011186			Y	11	--	-0.2145	0.776577	0.751506	Y	0.3585	0.412428	0.00777347			Y	16	--	-0.104	1.47412	0.204521	--	0.0745	0.190347	0.718936			Y	7	--
PF3D7_0107400	ATP synthase-associated protein, putative	--		--			--	--			Y	3	--	-0.055	0.166206	0.853817	--	0.056	0.55843	0.281966			Y	1	--	-0.286	--	--	--	0.927	--	--			Y	1	--	-0.329	--	--	--	-0.331	--	--			Y	1	Y
PF3D7_0107500	Niemann-Pick type C1-related protein	--		--			--	--			Y	34	--	0.023	0.130273	0.93753	Y	0.485	0.31138	3.89651e-08			Y	27	Y	0.081	0.592654	0.00410761	Y	0.14	0.373454	0.0176215			Y	24	Y	-0.179	5.88534	1.79708e-06	--	0.004	0.14423	0.770547			Y	16	--
PF3D7_0107700	dolichyl-diphosphooligosaccharide--protein glycosyltransferase subunit OST3/OST6, putative	--		--			--	--			Y	3	--	-0.011	0.104644	0.645601	Y	-0.208	0.111541	0.0417968			--	--	--	--	--	--	--	--	--	--			--	--	--	--	--	--	--	--	--	--			Y	2	--
PF3D7_0107800	double-strand break repair protein MRE11	--		--			--	--			Y	2	--	-0.2375	0.126572	0.193774	--	-0.9665	0.883176	0.323332			Y	1	--	-0.178	--	--	--	0.249	--	--			Y	3	Y	-0.19	1.26152	0.00912142	Y	-0.128	0.0457857	0.0295553			--	--	--
PF3D7_0108000	proteasome subunit beta type-3, putative	--		--			--	--			Y	19	Y	0.3515	0.1967	1.99478e-08	Y	0.829	0.452069	1.32261e-06			Y	8	Y	0.6375	0.295342	0.000323715	Y	0.602	0.400177	0.000379665			Y	25	Y	0.155	11.2051	0.00113151	Y	0.136	0.139224	0.0001468			Y	28	--
PF3D7_0108300	conserved Plasmodium protein, unknown function	--		--			--	--			Y	20	--	-0.084	0.115326	0.063141	--	0.0665	0.404651	0.77242			Y	19	Y	0.124	0.523839	0.0078767	Y	0.298	0.686572	0.0335635			Y	31	Y	-0.258	8.28223	7.53485e-12	Y	-0.242	0.141506	1.29288e-11			Y	18	--
PF3D7_0108500	conserved Plasmodium protein, unknown function	--		--			--	--			Y	7	--	-0.013	0.213307	0.871156	Y	-0.646	0.548849	0.00480687			Y	2	Y	1.9095	0.259508	0.0487788	--	1.468	0.226274	0.0691135			Y	9	--	-0.067	1.26628	0.421007	Y	0.1705	0.0673528	0.00336282			Y	7	--
PF3D7_0108700	secreted ookinete protein, putative	--		--			--	--			Y	22	--	-0.067	0.14917	0.436672	--	0.2665	0.865303	0.0854914			Y	12	--	-0.1235	0.220973	0.187703	Y	0.418	0.431185	0.00316783			Y	12	Y	-0.1285	1.26911	0.00896148	--	-0.0895	0.129259	0.053137			Y	8	Y
PF3D7_0108800	mitochondrial carrier protein, putative	--		--			--	--			Y	3	--	-0.304	0.426155	0.653205	--	-0.5755	0.465983	0.407372			Y	1	--	1.459	--	--	--	1.073	--	--			Y	2	--	-0.3685	0.0332708	0.069688	--	-0.062	0	--			--	--	--
PF3D7_0109000	photosensitized INA-labeled protein PHIL1	--		--			--	--			Y	3	--	-0.042	0.221475	0.455132	--	0.069	0.257387	0.56088			Y	12	Y	-0.403	0.172413	7.87987e-05	--	0.1155	0.452099	0.419457			--	--	--	--	--	--	--	--	--	--			--	--	--
PF3D7_0109200	cleavage and polyadenylation specificity factor subunit 5, putative	--		--			--	--			Y	3	--	0.12	0.0572742	0.158334	--	-0.153	0.410716	0.597681			--	--	--	--	--	--	--	--	--	--			Y	6	--	0.006	1.03468	0.878743	--	-0.0515	0.176408	0.425233			--	--	--
PF3D7_0109400	tubulin-specific chaperone a, putative	--		--			--	--			Y	2	--	0.198	0.325269	0.618049	--	-0.98	--	--			Y	2	--	0.555	1.55281	0.702056	--	0.078	--	--			Y	32	--	-0.1191	6.99992	0.214661	Y	-0.1968	0.149419	0.00200683			Y	12	Y
PF3D7_0109600	cold-shock protein, putative	--		--			--	--			--	--	--	--	--	--	--	--	--	--			--	--	--	--	--	--	--	--	--	--			Y	1	--	-0.137	--	--	--	-0.227	--	--			Y	1	--
PF3D7_0109800	phenylalanine--tRNA ligase alpha subunit	--		--			--	--			Y	4	--	-0.1165	0.106246	0.564091	--	-0.278	0.900389	0.308754			Y	5	--	-0.172	0.775902	0.377644	--	-0.329	0.438596	0.287486			Y	13	Y	0.166	10.1402	0.000623457	Y	0.1225	0.079536	0.000515112			Y	12	--
PF3D7_0109900	#N/A	--		--			--	--			Y	1	--	0.189	--	--	--	0.343	--	--			Y	1	--	-0.633	--	--	--	-0.334	--	--			Y	1	--	-0.664	--	--	--	--	--	--			Y	2	Y
PF3D7_0110100	selenocysteine-specific elongation factor, putative	--		--			--	--			Y	1	--	-0.241	--	--	--	-1.429	--	--			--	--	--	--	--	--	--	--	--	--			--	--	--	--	--	--	--	--	--	--			--	--	--
PF3D7_0110400	DNA-directed RNA polymerase II subunit RPB9, putative	--		--			--	--			Y	1	--	0.002	--	--	--	0.631	--	--			Y	1	--	0.067	--	--	--	-0.906	--	--			Y	4	--	-0.1325	0.145631	0.130487	--	-0.081	0.122916	0.237878			--	--	--
PF3D7_0110500	bromodomain protein, putative	--		--			--	--			Y	5	Y	-0.2565	0.0128679	1.72086e-05	Y	-0.796	0.267687	0.00585373			--	--	--	--	--	--	--	--	--	--			Y	5	--	-0.183	1.09044	0.0513087	--	-0.198	0.399508	0.0915606			Y	2	--
PF3D7_0110600	phosphatidylinositol-4-phosphate 5-kinase	--		--			--	--			Y	8	Y	-0.216	0.0887007	0.00331725	--	-0.262	0.598553	0.380542			Y	5	--	-0.066	0.21209	0.39168	--	0.394	0.748479	0.18046			Y	3	--	-0.311	15.1933	0.101148	--	-0.291	0.223798	0.183443			Y	2	--
PF3D7_0110700	chromatin assembly factor 1 protein WD40 domain, putative	--		--			--	--			Y	8	Y	-0.2385	0.151318	0.0470902	--	-0.12	0.463653	0.998665			Y	9	--	-0.08	0.335649	0.906743	Y	-0.2745	0.224986	0.0488768			Y	21	--	0.1225	8.09157	0.0533827	--	0.031	0.0959294	0.129122			Y	13	Y
PF3D7_0110800	transcription initiation factor TFIIB, putative	--		--			--	--			Y	7	--	-0.117	0.161977	0.116264	--	-0.13	1.23594	0.554686			Y	3	--	2.005	1.34272	0.153135	--	0.562	0.273083	0.166022			Y	5	Y	-0.168	13.6975	0.00279457	Y	-0.169	0.09996	0.00726848			Y	1	--
PF3D7_0110900	adenylate kinase-like protein 1	--		--			--	--			Y	2	--	-0.0865	0.0445477	0.271103	--	-0.484	0.551543	0.423625			Y	4	--	1.4085	1.0264	0.110871	--	1.3055	0.698039	0.0654907			Y	9	--	0.073	10.209	0.118525	--	0.119	0.175077	0.275403			Y	1	--
PF3D7_0111000	kinesin-8, putative	--		--			--	--			Y	1	--	0.5842	--	--	--	--	--	--			Y	1	--	-0.58	--	--	--	-0.221	--	--			--	--	--	--	--	--	--	--	--	--			--	--	--
PF3D7_0111300	P-loop containing nucleoside triphosphate hydrolase, putative	--		--			--	--			Y	1	--	-0.266	--	--	--	--	--	--			--	--	--	--	--	--	--	--	--	--			--	--	--	--	--	--	--	--	--	--			--	--	--
PF3D7_0111400	conserved Plasmodium protein, unknown function	--		--			--	--			--	--	--	--	--	--	--	--	--	--			Y	1	--	0.073	--	--	--	0.158	--	--			Y	2	--	-0.3505	2.52672	0.222107	--	-0.4005	0.204354	0.190916			Y	1	--
PF3D7_0111500	UMP-CMP kinase, putative	--		--			--	--			Y	10	Y	0.077	0.0472879	0.000206131	Y	0.396	0.142471	0.00031581			Y	4	--	-0.247	0.258496	0.209228	--	0.192	0.428048	0.258386			Y	11	Y	0.246	12.2956	0.000470491	Y	0.1035	0.0882132	0.0053338			Y	9	Y
PF3D7_0111800	eukaryotic translation initiation factor 4E, putative	--		--			--	--			Y	1	--	-0.031	--	--	--	0.572	--	--			--	--	--	--	--	--	--	--	--	--			Y	4	Y	-0.093	12.5	0.0251259	--	0.0085	0.138118	0.522813			Y	4	Y
PF3D7_0112000	TatD-like deoxyribonuclease	--		--			--	--			Y	2	--	0.079	0.202233	0.516437	--	0.362	0.0919239	0.121697			Y	1	--	0.205	--	--	--	0.753	--	--			Y	5	Y	0.1745	0.854938	0.0128565	Y	0.1505	0.115315	0.0180504			Y	5	--
PF3D7_0112200	multidrug resistance-associated protein 1	--		--			--	--			Y	39	Y	-0.338	0.119928	8.64092e-19	Y	-1.4135	0.763705	2.67022e-13			Y	21	--	0.038	0.385007	0.843623	--	-0.041	0.810525	0.140048			Y	53	--	-0.152	7.98702	0.878202	--	-0.026	0.109261	0.0693724			Y	49	Y
PF3D7_0112900	Plasmodium exported protein, unknown function	--		--			--	--			Y	1	--	-0.241	--	--	--	-0.688	--	--			Y	1	--	0.467	--	--	--	-0.124	--	--			--	--	--	--	--	--	--	--	--	--			--	--	--
PF3D7_0113000	glutamic acid-rich protein GARP	--		--			--	--			Y	3	Y	-0.611	0.13593	0.00793695	--	0.194	0.698378	0.359825			Y	4	--	-0.369	0.193669	0.051073	--	0.9925	1.16517	0.104856			Y	36	Y	-0.191	11.4857	1.26083e-11	Y	-0.1575	0.117578	5.2566e-10			Y	39	Y
PF3D7_0113200	Plasmodium exported protein, unknown function	--		--			--	--			Y	2	Y	-0.7175	0.0968736	0.0203427	--	-1.467	0.291328	0.0500068			Y	3	--	-0.2325	0.000707107	0.128518	--	0.211	1.0708	0.467693			Y	2	--	-0.303	0.311609	0.0655741	--	-0.227	0.0721249	0.140693			Y	2	Y
PF3D7_0113900	CX3CL1-binding protein 1	--		--			--	--			Y	7	Y	-0.383	0.0623256	0.000218335	Y	-0.473	0.376509	0.00257069			Y	14	Y	0.844	0.488227	2.8046e-05	--	-0.47	0.748944	0.0741416			Y	12	Y	-0.2125	7.46169	1.54492e-05	Y	-0.119	0.132638	0.00424456			Y	13	--
PF3D7_0114000	exported protein family 1	--		--			--	--			Y	6	--	0.147	0.170228	0.289296	Y	0.92	0.201612	0.000112251			Y	10	--	0.013	0.316018	0.759773	Y	0.753	0.553557	0.00517374			Y	4	Y	-1.7585	2.37415	0.000113664	Y	-2.182	0.10843	1.58231e-05			Y	8	Y
PF3D7_0114100	Pfmc-2TM Maurer's cleft two transmembrane protein	--		--			--	--			Y	3	--	-1.768	--	--	--	0.193	--	--			--	--	--	--	--	--	--	--	--	--			Y	1	--	-2.7963	--	--	--	-3.3029	--	--			Y	5	Y
PF3D7_0114200	exported protein family 3	--		--			--	--			Y	1	--	-1.769	--	--	--	-2.586	--	--			--	--	--	--	--	--	--	--	--	--			--	--	--	--	--	--	--	--	--	--			--	--	--
PF3D7_0114500	Plasmodium exported protein (hyp10), unknown function	--		--			--	--			--	--	--	--	--	--	--	--	--	--			Y	1	--	0.729	--	--	--	1.447	--	--			--	--	--	--	--	--	--	--	--	--			--	--	--
PF3D7_0200400	stevor	--		--			--	--			--	--	--	--	--	--	--	--	--	--			--	--	--	--	--	--	--	--	--	--			--	--	--	--	--	--	--	--	--	--			Y	2	Y
PF3D7_0200500	rifin	--		--			--	--			--	--	--	--	--	--	--	--	--	--			--	--	--	--	--	--	--	--	--	--			--	--	--	--	--	--	--	--	--	--			--	--	--
PF3D7_0201500	Plasmodium exported protein (hyp9), unknown function	--		--			--	--			--	--	--	--	--	--	--	--	--	--			--	--	--	--	--	--	--	--	--	--			Y	1	--	-0.584	--	--	--	-0.383	--	--			--	--	--
PF3D7_0201600	PHISTb domain-containing RESA-like protein 1	--		--			--	--			--	--	--	--	--	--	--	--	--	--			--	--	--	--	--	--	--	--	--	--			Y	3	Y	-0.499	0	0.0423214	Y	-0.271	0.0425323	0.00729147			Y	4	Y
PF3D7_0201800	knob associated heat shock protein 40	--		--			--	--			--	--	--	--	--	--	--	--	--	--			--	--	--	--	--	--	--	--	--	--			Y	4	Y	-0.448	1.03679	0.00343907	--	-0.0705	0.117747	0.192096			Y	2	Y
PF3D7_0201900	erythrocyte membrane protein 3	--		--			--	--			Y	6	Y	-1.433	0.440627	0.000351849	Y	-0.598	0.674819	0.0330535			Y	2	--	-1.9205	1.15753	0.172683	--	-0.1225	0.389616	0.649581			Y	16	--	-0.427	7.37047	0.131751	Y	-0.1235	0.163006	0.0463366			Y	13	Y
PF3D7_0202000	knob-associated histidine-rich protein	--		--			--	--			Y	53	Y	-2.089	0.481866	2.37528e-12	Y	-0.883	1.29206	2.40063e-08			Y	35	Y	-3.671	1.05683	3.24442e-14	Y	-1.468	0.478562	2.15905e-05			Y	110	Y	-0.465	9.40041	2.69048e-47	--	-0.024	0.184718	0.72338			Y	104	Y
PF3D7_0202100	liver stage associated protein 2	--		--			--	--			Y	3	--	-0.011	0.128598	0.895096	Y	-1.6745	0.120915	0.022283			--	--	--	--	--	--	--	--	--	--			--	--	--	--	--	--	--	--	--	--			--	--	--
PF3D7_0202200	EMP1-trafficking protein	--		--			--	--			Y	11	Y	-0.287	0.0733685	1.78079e-06	Y	-1.849	0.241443	5.91854e-09			Y	16	Y	3.32125	1.66447	1.87053e-07	Y	1.20855	1.0233	0.00288875			Y	13	Y	-0.309	0.430386	0.0451096	--	-0.106	0.302495	0.191814			Y	1	Y
PF3D7_0202400	translation-enhancing factor	--		--			--	--			Y	1	--	--	--	--	--	--	--	--			Y	2	--	1.6305	0.217082	0.0689829	--	0.1105	0.639932	0.775007			Y	3	--	-0.3047	2.63912	0.334032	--	0.1015	0.142128	0.599283			Y	1	Y
PF3D7_0202500	early transcribed membrane protein 2	--		--			--	--			Y	2	--	0.3275	0.0827315	0.137759	Y	1.6175	0.31042	0.0154626			Y	1	--	-0.017	--	--	--	-1.387	--	--			--	--	--	--	--	--	--	--	--	--			--	--	--
PF3D7_0203000	repetitive organellar protein, putative	--		--			--	--			Y	8	Y	-0.198	0.094284	0.000372795	Y	-0.303	0.212217	0.000354761			Y	4	--	0.217	0.396637	0.324817	Y	0.7325	0.583426	0.0244132			Y	1	--	-0.192	--	--	--	-0.1	--	--			Y	1	--
PF3D7_0203400	conserved Plasmodium protein, unknown function	--		--			--	--			--	--	--	--	--	--	--	--	--	--			--	--	--	--	--	--	--	--	--	--			Y	4	Y	0.4215	15.5515	0.0297292	--	0.1355	0.163072	0.147431			Y	1	--
PF3D7_0203600	conserved Plasmodium protein, unknown function	--		--			--	--			Y	2	--	-0.4045	0.167584	0.204372	--	-1.122	0.147078	0.0819766			--	--	--	--	--	--	--	--	--	--			--	--	--	--	--	--	--	--	--	--			--	--	--
PF3D7_0203700	protein MAK16, putative	--		--			--	--			Y	3	--	0.097	0.210229	0.505372	--	0.942	0.490359	0.0693979			--	--	--	--	--	--	--	--	--	--			Y	4	--	-0.1505	0	0.0965651	--	-0.2245	0.157444	0.117763			Y	4	--
PF3D7_0203900	5'-3' exonuclease, N-terminal resolvase-like domain, putative	--		--			--	--			Y	1	--	0.237	--	--	--	0.1	--	--			--	--	--	--	--	--	--	--	--	--			--	--	--	--	--	--	--	--	--	--			--	--	--
PF3D7_0204100	Sel1 repeat-containing protein, putative	--		--			--	--			Y	40	Y	-0.195	0.096404	6.42279e-08	Y	-0.7715	0.467888	2.6407e-12			Y	28	--	-0.0375	0.397254	0.52457	--	0.149	0.686159	0.314761			Y	1	--	-0.185	--	--	--	-0.069	--	--			Y	1	Y
PF3D7_0204200	conserved Plasmodium protein, unknown function	--		--			--	--			Y	24	Y	-0.142	0.130669	0.00153747	Y	0.366	0.33507	4.92576e-05			Y	18	Y	0.2745	0.423582	0.000611319	Y	0.271	0.496159	0.00292541			Y	14	--	-0.146	7.82387	0.113694	--	-0.012	0.117992	0.634547			Y	4	--
PF3D7_0204500	aspartate transaminase	--		--			--	--			Y	5	--	-0.092	0.207997	0.770787	--	-0.483	0.497086	0.116773			Y	3	--	0.3505	0.362746	0.143856	--	0.642	0.770746	0.448954			Y	14	Y	0.141	7.001	0.00260718	Y	0.119	0.14582	0.00377033			Y	7	Y
PF3D7_0204700	hexose transporter	--		--			--	--			Y	41	--	-0.029	0.140246	0.343818	Y	0.258	0.343833	0.000698865			Y	29	Y	0.161	0.554137	4.11105e-05	Y	-0.322	0.696139	0.00649267			Y	21	Y	-0.604	5.74665	2.67513e-15	Y	-0.437	0.169606	1.83689e-11			Y	25	Y
PF3D7_0204900	2-methoxy-6-polyprenyl-1,4-benzoquinol methylase, mitochondrial, putative	--		--			--	--			Y	2	--	-0.1895	--	--	--	--	--	--			Y	3	--	-0.213	1.0134	0.947211	--	0.3115	0.49851	0.314569			--	--	--	--	--	--	--	--	--	--			--	--	--
PF3D7_0205400	PCI domain-containing protein, putative	--		--			--	--			--	--	--	--	--	--	--	--	--	--			--	--	--	--	--	--	--	--	--	--			Y	5	--	-0.014	13.3694	0.768765	--	0.0755	0.199427	0.52482			Y	2	--
PF3D7_0205500	DNA-directed RNA polymerase II 16 kDa subunit, putative	--		--			--	--			Y	6	Y	0.492	0.203527	0.00393727	Y	1.492	0.239477	7.64316e-06			Y	1	--	0.206	--	--	--	0.766	--	--			Y	11	--	-0.033	1.21045	0.294241	--	-0.123	0.150961	0.559732			Y	5	--
PF3D7_0205800	PH domain-containing protein, putative	--		--			--	--			--	--	--	--	--	--	--	--	--	--			--	--	--	--	--	--	--	--	--	--			Y	1	--	-0.078	--	--	--	0.255	--	--			--	--	--
PF3D7_0205900	26S proteasome regulatory subunit RPN1, putative	--		--			--	--			Y	31	--	-0.038	0.109653	0.274114	Y	-0.241	0.373289	0.023362			Y	38	Y	0.781	0.656876	4.14545e-05	--	0.082	0.563652	0.77758			Y	44	Y	0.123	9.50089	0.00248506	Y	0.066	0.107376	0.000240647			Y	31	--
PF3D7_0206000	DNA repair protein RAD2, putative	--		--			--	--			Y	5	Y	-0.359	0.21383	0.00320889	--	0.317	0.921883	0.93165			--	--	--	--	--	--	--	--	--	--			Y	4	Y	-1.352	0	5.28915e-05	--	-0.084	0.126416	0.190848			--	--	--
PF3D7_0206200	pantothenate transporter	--		--			--	--			Y	6	--	-0.041	0.230585	0.772737	Y	-0.9675	0.460572	0.0166279			Y	7	--	0.118	0.900696	0.130351	--	-0.349	0.809492	0.258654			--	--	--	--	--	--	--	--	--	--			--	--	--
PF3D7_0206600	DNA-directed RNA polymerase III subunit RPC10, putative	--		--			--	--			--	--	--	--	--	--	--	--	--	--			--	--	--	--	--	--	--	--	--	--			Y	1	--	0.063	--	--	--	0.068	--	--			--	--	--
PF3D7_0206700	adenylosuccinate lyase	--		--			--	--			Y	6	Y	0.3065	0.130331	0.00120223	Y	0.646	0.0979388	4.94097e-08			Y	1	--	0.063	--	--	--	0.509	--	--			Y	11	Y	0.1445	11.1851	0.000468524	Y	0.1025	0.0903603	0.00884809			Y	4	Y
PF3D7_0206800	merozoite surface protein 2	--		--			--	--			Y	27	Y	-0.243	0.0816869	9.64653e-17	Y	-3.3585	0.707884	6.9261e-18			Y	86	Y	-0.1765	0.138136	2.17715e-21	Y	-1.134	0.44787	1.67403e-37			Y	17	Y	0.15	0.10665	2.94737e-05	Y	0.303	0.179028	7.52681e-07			Y	5	Y
PF3D7_0207000	merozoite surface protein 4	--		--			--	--			Y	1	--	-0.561	--	--	--	-1.4582	--	--			Y	3	--	0.2345	0.137886	0.25085	--	-0.172	0.709226	0.80902			Y	1	--	0.063	--	--	--	0.074	--	--			Y	2	--
PF3D7_0207100	conserved Plasmodium protein, unknown function	--		--			--	--			Y	1	--	-0.18	--	--	--	-0.407	--	--			--	--	--	--	--	--	--	--	--	--			--	--	--	--	--	--	--	--	--	--			--	--	--
PF3D7_0207400	serine repeat antigen 7	--		--			--	--			Y	2	--	0.18	0.0311127	0.458383	--	0.653	0.284257	0.268916			Y	2	--	0.359	0.0876812	0.108872	--	-0.487	0.183848	0.166067			Y	7	--	0.079	9.92057	0.967786	--	-0.028	0.075756	0.252329			Y	4	--
PF3D7_0207500	serine repeat antigen 6	--		--			--	--			Y	14	Y	-0.23	0.231229	0.0191248	--	0.187	0.872167	0.0917776			Y	12	--	-0.0165	0.493997	0.423225	--	-0.1045	0.469031	0.613211			Y	66	Y	0.07	8.92382	9.51593e-08	Y	0.108	0.127758	4.86873e-11			Y	63	Y
PF3D7_0207600	serine repeat antigen 5	--		--			--	--			Y	38	Y	-0.4805	0.154676	3.59807e-15	Y	-0.804	0.731329	7.30389e-09			Y	72	Y	-0.3465	0.294215	7.82927e-13	--	-0.0865	0.708579	0.648086			Y	114	--	-0.06	9.32765	0.389655	Y	-0.168	0.141409	1.19437e-16			Y	75	Y
PF3D7_0207700	serine repeat antigen 4	--		--			--	--			--	--	--	--	--	--	--	--	--	--			Y	8	--	-0.1435	0.267139	0.0553171	--	0.4525	0.68403	0.0821825			Y	27	Y	-0.1	8.7105	8.45177e-05	Y	-0.329	0.101812	5.55198e-14			Y	21	Y
PF3D7_0207800	serine repeat antigen 3	--		--			--	--			Y	4	Y	-0.6645	0.269553	0.00740938	Y	-0.668	0.302313	0.00599335			Y	5	--	-0.338	0.314422	0.0636224	Y	0.401	0.2424	0.0265623			Y	13	Y	-0.084	7.58604	0.000280419	Y	-0.104	0.0663292	0.000419255			Y	7	Y
PF3D7_0207900	serine repeat antigen 2	--		--			--	--			Y	1	--	-0.549	--	--	--	-1.257	--	--			--	--	--	--	--	--	--	--	--	--			--	--	--	--	--	--	--	--	--	--			--	--	--
PF3D7_0208500	acyl carrier protein	--		--			--	--			Y	4	--	0.133	0.0868869	0.0726802	Y	0.4	0.386948	0.0369336			Y	1	--	0.561	--	--	--	0.103	--	--			Y	10	--	-0.111	12.0862	0.241644	--	-0.106	0.180342	0.0868553			Y	6	Y
PF3D7_0208800	conserved Plasmodium protein, unknown function	--		--			--	--			Y	14	--	-0.118	0.148014	0.0734696	--	0.043	0.566218	0.936087			Y	9	Y	0.173	0.175098	0.036532	--	0.099	0.422649	0.0945387			Y	6	Y	-0.189	0.579532	0.00470311	--	-0.073	0.136083	0.110228			Y	9	--
PF3D7_0209000	6-cysteine protein P230	--		--			--	--			Y	6	--	0.115	0.18586	0.336255	Y	0.406	0.43907	0.0393165			Y	26	--	-0.092	0.490532	0.16956	--	-0.171	0.659755	0.733994			Y	64	Y	-2.578	9.19811	3.05979e-41	Y	-2.6845	0.604479	7.93836e-46			Y	30	Y
PF3D7_0209100	patatin-like phospholipase, putative	--		--			--	--			--	--	--	--	--	--	--	--	--	--			--	--	--	--	--	--	--	--	--	--			Y	4	--	-0.081	12.9454	0.521047	--	0.201	0.281755	0.309295			--	--	--
PF3D7_0209200	exosome complex component MTR3, putative	--		--			--	--			Y	1	--	-0.001	--	--	--	0.462	--	--			--	--	--	--	--	--	--	--	--	--			Y	1	--	0.101	--	--	--	-0.069	--	--			Y	1	--
PF3D7_0209400	conserved protein, unknown function	--		--			--	--			Y	4	Y	0.242	0.0791639	0.0340949	--	0.5065	0.456249	0.0925983			--	--	--	--	--	--	--	--	--	--			Y	17	Y	0.2255	6.38628	1.7668e-09	Y	0.145	0.105346	1.5827e-06			Y	9	Y
PF3D7_0209600	transporter, putative	--		--			--	--			Y	2	--	-0.052	0.019799	0.793028	--	-0.6375	0.782767	0.37206			--	--	--	--	--	--	--	--	--	--			--	--	--	--	--	--	--	--	--	--			--	--	--
PF3D7_0209800	ATP-dependent RNA helicase UAP56	--		--			--	--			Y	73	Y	-0.2565	0.211479	0.000707753	Y	-0.053	0.703828	0.0412359			Y	90	--	-0.076	0.652194	0.611384	Y	0.024	0.959379	0.00929214			Y	64	Y	0.0895	11.0225	0.00888925	Y	0.076	0.170297	0.0140129			Y	40	--
PF3D7_0210000	secretory complex protein 61 gamma subunit	--		--			--	--			Y	5	--	-0.2351	0.230517	0.158104	--	0.9759	--	--			Y	7	--	0.042	0.596147	0.570788	Y	1.075	0.323025	0.00556767			Y	2	--	-0.138	0	0.150244	--	-0.1405	0.113844	0.146283			--	--	--
PF3D7_0210100	60S ribosomal protein L37ae, putative	--		--			--	--			--	--	--	--	--	--	--	--	--	--			Y	2	--	-0.06	0.086267	0.502634	--	0.6675	0.560736	0.340876			Y	8	--	-0.096	1.20336	0.396237	Y	-0.065	0.103518	0.0262481			Y	7	--
PF3D7_0210200	conserved Plasmodium protein, unknown function	--		--			--	--			Y	4	Y	-0.5095	0.155695	0.00692203	Y	-1.561	0.545598	0.00978515			Y	1	--	-0.257	--	--	--	0.233	--	--			Y	5	--	0.028	1.22169	0.455902	--	-0.017	0.101756	0.654007			Y	7	--
PF3D7_0210300	monocarboxylate transporter, putative	--		--			--	--			Y	8	Y	-0.235	0.171554	0.00134927	Y	-1.5785	0.249738	5.91276e-10			Y	4	Y	1.3725	0.724883	0.0478522	--	0.1735	0.225933	0.408622			--	--	--	--	--	--	--	--	--	--			Y	1	--
PF3D7_0210600	conserved protein, unknown function	up_48H		--			--	--			Y	15	Y	-0.228	0.0856849	1.19876e-07	Y	-0.786	0.452026	8.91949e-06			Y	11	Y	0.456	0.317175	0.000849304	--	0.001	0.818948	0.453133			--	--	--	--	--	--	--	--	--	--			--	--	--
PF3D7_0210700	syntaxin, Qa-SNARE family	--		--			--	--			Y	7	Y	-0.189	0.113088	0.0306902	--	0.862	0.770675	0.26988			Y	4	--	-0.165	0.324124	0.492463	--	-0.439	1.0139	0.430177			--	--	--	--	--	--	--	--	--	--			--	--	--
PF3D7_0210900	conserved Plasmodium protein, unknown function	--		--			--	--			Y	1	--	0.243	--	--	--	0.744	--	--			Y	1	--	0.124	--	--	--	1.035	--	--			Y	6	Y	-0.1105	10.6772	0.0480264	Y	-0.3185	0.190441	0.00302629			Y	5	--
PF3D7_0211200	ras-related protein Rab-5A	--		--			--	--			Y	5	Y	-0.393	0.133018	0.00273568	Y	-1.114	0.957791	0.0175601			Y	1	--	1.003	--	--	--	-0.08	--	--			Y	5	--	0.09	0.340336	0.295903	--	0.006	0.0648629	0.943574			Y	2	--
PF3D7_0211300	ubiquinol-cytochrome-c reductase complex assembly factor 1, putative	--		--			--	--			Y	1	--	-0.5127	--	--	--	0.846	--	--			--	--	--	--	--	--	--	--	--	--			--	--	--	--	--	--	--	--	--	--			--	--	--
PF3D7_0211500	GAF domain-related protein, putative	--		--			--	--			Y	1	--	0.029	--	--	--	-0.131	--	--			Y	1	--	0.453	--	--	--	0.238	--	--			--	--	--	--	--	--	--	--	--	--			--	--	--
PF3D7_0211800	asparagine--tRNA ligase	--		--			--	--			Y	23	Y	0.2235	0.186994	0.00149314	Y	0.6385	0.549349	1.79023e-05			Y	4	--	0.0955	0.707706	0.708593	--	0.166	0.112792	0.130634			Y	42	Y	0.149	6.18218	0.000337311	Y	0.088	0.137589	7.6106e-05			Y	23	Y
PF3D7_0212100	conserved Plasmodium protein, unknown function	--		--			--	--			Y	7	Y	-0.4345	0.100335	0.00598041	--	-0.373	0.637543	0.387337			Y	3	--	-0.38	0.0545008	0.0676472	--	-0.0805	0.154856	0.249522			Y	4	--	-0.1505	0.553319	0.108516	--	-0.0805	0.0913651	0.434226			Y	2	Y
PF3D7_0212200	ribosomal protein L12, mitochondrial, putative	--		--			--	--			--	--	--	--	--	--	--	--	--	--			--	--	--	--	--	--	--	--	--	--			Y	2	--	-0.465	2.67765	0.267773	--	-0.6153	0.11837	0.153575			--	--	--
PF3D7_0212300	peptide chain release factor subunit 1, putative	--		--			--	--			Y	29	Y	-0.137	0.1905	0.0430693	Y	-0.1485	0.385669	0.00992919			Y	22	Y	0.068	0.300952	0.0441567	--	0.0165	0.55057	0.922134			Y	30	Y	0.105	8.09304	0.0351002	Y	0.04	0.08896	0.0412495			Y	12	Y
PF3D7_0212400	conserved Plasmodium membrane protein, unknown function	--		--			--	--			Y	22	Y	-0.138	0.167996	0.0141294	--	-0.0215	0.552008	0.562954			Y	18	--	0.058	0.218124	0.113279	--	0.2865	0.902011	0.124566			Y	5	Y	-0.551	1.52865	0.0464429	--	-0.477	0.331303	0.0820724			Y	3	Y
PF3D7_0212500	conserved Plasmodium protein, unknown function	--		--			--	--			Y	38	Y	-0.118	0.143469	0.0130514	--	-0.028	0.578699	0.426858			Y	19	--	0.089	0.636578	0.0728365	--	0.201	0.77386	0.299462			Y	9	Y	-0.165	1.6608	0.00539784	Y	-0.141	0.100674	0.00128987			Y	5	--
PF3D7_0212900	arginyl-tRNA--protein transferase	--		--			--	--			Y	8	--	-0.092	0.135592	0.355848	--	0.057	0.272039	0.782729			Y	12	Y	0.3135	0.916019	0.0141	Y	0.41	0.364519	0.035519			Y	5	Y	0.155	11.8836	0.0087642	Y	0.112	0.158831	0.0421431			Y	1	--
PF3D7_0213100	protein SIS1	--		--			--	--			Y	9	--	0.098	0.0894471	0.129121	Y	0.172	0.252007	0.00661764			Y	7	--	0.269	0.275282	0.133496	--	0.119	0.378372	0.316757			Y	22	Y	0.039	1.26929	0.00886197	--	0.005	0.0852262	0.872584			Y	26	Y
PF3D7_0213400	protein kinase 7	--		--			--	--			Y	4	Y	-0.493	0.189462	0.00649857	--	-1.156	0.598361	0.0775949			--	--	--	--	--	--	--	--	--	--			--	--	--	--	--	--	--	--	--	--			--	--	--
PF3D7_0213500	tetratricopeptide repeat protein, putative	--		--			--	--			Y	2	--	-0.184	0.0367696	0.247056	--	-0.034	0.605283	0.936943			--	--	--	--	--	--	--	--	--	--			Y	3	--	-0.072	1.56645	0.272922	--	-0.011	0.101066	0.670442			--	--	--
PF3D7_0213700	conserved protein, unknown function	--		--			--	--			Y	6	--	0.064	0.0510049	0.191394	Y	0.361	0.199318	0.00759659			Y	7	--	0.501	0.311346	0.0635136	--	-0.381	0.513987	0.176407			Y	11	--	-0.287	8.08605	0.869146	Y	-0.226	0.126587	2.53543e-06			Y	6	--
PF3D7_0213900	RTR1 domain-containing protein, putative	--		--			--	--			--	--	--	--	--	--	--	--	--	--			Y	1	--	-0.365	--	--	--	1.813	--	--			Y	1	--	-0.095	--	--	--	-0.029	--	--			Y	2	--
PF3D7_0214000	T-complex protein 1 subunit theta	--		--			--	--			Y	38	Y	0.17	0.133751	0.00833583	Y	0.454	0.372654	2.35401e-06			Y	15	Y	0.364	0.197907	6.84342e-05	--	0.277	0.605086	0.0693073			Y	54	Y	0.071	12.6087	0.0121364	--	0.017	0.137677	0.252022			Y	46	Y
PF3D7_0214100	protein transport protein SEC31	--		--			--	--			Y	41	--	-0.0495	0.128715	0.133112	Y	0.376	0.379653	5.3417e-09			Y	17	--	-0.165	0.487325	0.203493	Y	0.3815	0.500471	0.020762			Y	32	Y	0.0955	11.0401	0.000125439	--	0.0575	0.17714	0.0707639			Y	24	Y
PF3D7_0214300	conserved Plasmodium protein, unknown function	--		--			--	--			Y	1	--	0.417	--	--	--	0.679	--	--			--	--	--	--	--	--	--	--	--	--			--	--	--	--	--	--	--	--	--	--			--	--	--
PF3D7_0214400	conserved protein, unknown function	--		--			--	--			Y	1	--	0.209	--	--	--	0.155	--	--			--	--	--	--	--	--	--	--	--	--			Y	5	--	-0.098	0.339286	0.199384	Y	-0.154	0.166969	0.0415496			Y	2	--
PF3D7_0214700	conserved Plasmodium protein, unknown function	--		--			--	--			Y	2	--	-0.173	0.172534	0.448511	--	-0.417	0.0325269	0.169573			--	--	--	--	--	--	--	--	--	--			--	--	--	--	--	--	--	--	--	--			--	--	--
PF3D7_0214800	conserved Plasmodium membrane protein, unknown function	--		--			--	--			Y	7	--	-0.0535	0.313187	0.559622	Y	0.4725	0.112217	0.00136402			Y	3	--	0.477	0.212942	0.0679576	--	0.453	0.200011	0.0677059			Y	1	--	-0.235	--	--	--	-0.053	--	--			Y	1	Y
PF3D7_0214900	rhoptry neck protein 6	--		--			--	--			Y	9	--	-0.0565	0.214118	0.942687	Y	-0.728	0.30557	9.19767e-06			Y	5	--	1.068	0.768521	0.0730979	--	0.954	0.629288	0.185133			--	--	--	--	--	--	--	--	--	--			--	--	--
PF3D7_0215000	acyl-CoA synthetase	--		--			--	--			Y	24	Y	0.414	0.126177	5.90214e-15	Y	1.1	0.243308	3.94272e-21			Y	23	Y	0.376	0.494187	0.000200218	--	-0.111	0.689847	0.674888			Y	31	Y	-1.217	6.89329	5.28418e-22	Y	-1.221	0.282747	2.27229e-23			Y	33	Y
PF3D7_0215300	acyl-CoA synthetase	--		--			--	--			Y	5	--	-0.009	0.0914818	0.388157	--	0.2335	0.165894	0.874912			Y	3	--	0.037	0.0913291	0.87517	--	-1.067	0.492568	0.0595861			--	--	--	--	--	--	--	--	--	--			--	--	--
PF3D7_0215400	conserved Plasmodium protein, unknown function	--		--			--	--			Y	1	--	-0.061	--	--	--	-0.024	--	--			--	--	--	--	--	--	--	--	--	--			--	--	--	--	--	--	--	--	--	--			Y	1	--
PF3D7_0215500	conserved Plasmodium protein, unknown function	--		--			--	--			Y	2	Y	-0.3755	0.000707107	0.0255304	Y	-0.8885	0.1492	0.0105622			Y	1	--	1.76	--	--	--	0.2	--	--			--	--	--	--	--	--	--	--	--	--			--	--	--
PF3D7_0215600	conserved Plasmodium protein, unknown function	--		--			--	--			--	--	--	--	--	--	--	--	--	--			--	--	--	--	--	--	--	--	--	--			--	--	--	--	--	--	--	--	--	--			Y	1	Y
PF3D7_0215700	DNA-directed RNA polymerase II subunit RPB2, putative	--		--			--	--			Y	27	--	0.0195	0.135184	0.102583	Y	0.601	0.256021	3.77491e-13			Y	9	--	-0.091	0.293296	0.652751	--	0.01	0.784396	0.535141			Y	18	Y	-0.0255	8.99018	0.0106362	Y	-0.0915	0.0762906	3.81554e-05			Y	12	--
PF3D7_0216400	vacuolar protein sorting-associated protein 45	--		--			--	--			Y	4	--	-0.2295	0.311873	0.244215	--	-0.3215	0.770927	0.188543			Y	3	--	0.344	0.489504	0.659773	--	-0.1165	0.126572	0.353925			Y	3	--	-0.07	0.909009	0.714604	--	-0.006	0.039281	0.906869			Y	2	Y
PF3D7_0216600	MtN3-like protein	--		--			--	--			Y	1	--	-0.194	--	--	--	-0.304	--	--			Y	7	Y	-0.392	0.0850957	0.00238199	--	0.041	0.443007	0.305697			Y	1	--	-0.258	--	--	--	-0.217	--	--			--	--	--
PF3D7_0217100	ATP synthase subunit alpha, mitochondrial	--		--			--	--			Y	21	--	-0.021	0.0993403	0.326161	--	0.091	0.291311	0.853827			Y	14	--	-0.0315	0.0961683	0.373051	--	0.1025	0.412662	0.17734			Y	13	Y	-0.6315	7.55638	3.37509e-10	Y	-0.5805	0.166983	1.53642e-09			Y	13	Y
PF3D7_0217300	AP-2 complex subunit sigma, putative	--		--			--	--			--	--	--	--	--	--	--	--	--	--			Y	1	--	0.028	--	--	--	2.934	--	--			Y	1	--	-0.242	--	--	--	-0.31	--	--			--	--	--
PF3D7_0217500	calcium-dependent protein kinase 1	--		--			--	--			Y	47	Y	-0.149	0.119752	3.3193e-06	--	0.1005	0.338386	0.0658024			Y	48	--	-0.1505	0.273784	0.0981643	Y	-0.3015	0.560023	0.000491709			Y	3	Y	-0.347	0.414012	0.0221749	--	-0.169	0.107593	0.135158			Y	9	Y
PF3D7_0217700	E2F-associated phosphoprotein, putative	--		--			--	--			Y	1	--	0.2323	--	--	--	-0.0063	--	--			--	--	--	--	--	--	--	--	--	--			Y	2	--	0.095	1.258	0.406891	--	0.013	0.0933381	0.852804			Y	1	--
PF3D7_0217800	40S ribosomal protein S26	--		--			--	--			Y	1	--	-0.215	--	--	--	0.269	--	--			Y	3	--	-0.239	0.240225	0.242731	--	-0.033	1.57385	0.885207			Y	5	--	-0.056	0.508733	0.462241	--	-0.042	0.0905936	0.253007			Y	6	Y
PF3D7_0217900	conserved Plasmodium protein, unknown function	--		--			--	--			Y	16	Y	-0.271	0.0656157	0.000533028	--	0.058	0.317016	0.668701			Y	14	--	0.1815	0.208679	0.106583	--	-0.1075	0.546111	0.364961			Y	23	Y	0.182	0.885947	2.38543e-06	Y	0.128	0.103531	8.96015e-05			Y	24	--
PF3D7_0218000	replication factor C subunit 2, putative	--		--			--	--			Y	33	Y	-0.315	0.102997	2.06911e-21	Y	-0.849	0.38883	5.74953e-13			Y	19	--	-0.216	0.268175	0.0833388	Y	-0.672	0.725877	0.00555854			Y	14	--	-0.089	1.18528	0.215185	--	-0.036	0.283053	0.412189			Y	15	--
PF3D7_0218200	SUZ domain-containing protein, putative	--		--			--	--			--	--	--	--	--	--	--	--	--	--			Y	1	--	0.467	--	--	--	1.918	--	--			Y	3	Y	-0.303	0	0.0453984	--	-0.139	0.230989	0.0673212			--	--	--
PF3D7_0218400	ATP-dependent RNA helicase DDX47, putative	--		--			--	--			Y	3	--	-0.077	0.239125	0.132839	--	-0.015	0.623524	0.485304			Y	1	--	0.621	--	--	--	1.119	--	--			Y	4	Y	-0.317	12.7281	0.00374374	Y	-0.114	0.0637234	0.024065			--	--	--
PF3D7_0218500	small nuclear ribonucleoprotein Sm D2, putative	--		--			--	--			Y	4	--	0.0075	0.0811064	0.84147	--	-0.027	0.532258	0.379358			Y	1	--	1.417	--	--	--	1.503	--	--			Y	1	--	-0.025	--	--	--	-0.098	--	--			Y	4	--
PF3D7_0218600	patatin-like phospholipase, putative	--		--			--	--			--	--	--	--	--	--	--	--	--	--			--	--	--	--	--	--	--	--	--	--			Y	2	--	-0.0245	17.6777	0.81361	--	-0.1355	0.0417193	0.285086			--	--	--
PF3D7_0218700	pre-mRNA-processing protein 45, putative	--		--			--	--			Y	5	--	-0.092	0.160202	0.202452	--	-0.595	0.724899	0.421832			Y	3	--	-0.029	0.385702	0.466287	--	0.465	0.35292	0.102206			Y	3	--	-0.194	0.0992806	0.15462	--	-0.096	0.0418609	0.158335			Y	1	--
PF3D7_0219600	replication factor C subunit 1, putative	--		--			--	--			Y	30	Y	-0.308	0.144324	3.30677e-09	Y	-0.496	0.404267	3.83022e-06			Y	18	--	-0.148	0.366984	0.196281	--	0.281	0.511879	0.116101			Y	15	--	0.005	7.23996	0.36623	--	-0.0015	0.130971	0.40766			Y	7	Y
PF3D7_0219800	Plasmodium exported protein (PHISTc), unknown function	--		--			--	--			Y	1	--	-0.166	--	--	--	-0.602	--	--			Y	1	--	-0.173	--	--	--	0.556	--	--			--	--	--	--	--	--	--	--	--	--			--	--	--
PF3D7_0220000	liver stage antigen 3	--		--			--	--			Y	65	Y	-0.077	0.137836	0.0483433	Y	0.4815	0.484688	1.3027e-08			Y	51	Y	0.196	0.708802	0.000593078	--	0.3065	0.841072	0.118019			Y	74	--	-0.095	6.59629	0.314382	--	-0.003	0.150212	0.523125			Y	53	--
PF3D7_0220100	DnaJ protein, putative	--		--			--	--			--	--	--	--	--	--	--	--	--	--			Y	1	--	0.652	--	--	--	-0.356	--	--			Y	1	--	-0.489	--	--	--	-0.426	--	--			Y	3	--
PF3D7_0220200	Plasmodium exported protein, unknown function	--		--			--	--			Y	5	Y	-0.371	0.042775	1.76673e-07	Y	-1.586	0.161015	5.24849e-06			Y	4	Y	0.1385	0.0213385	0.00124591	Y	-0.804	0.461859	0.0396357			Y	4	Y	-0.215	0.0131941	0.0240918	--	-0.078	0.115234	0.133783			Y	2	--
PF3D7_0220600	Plasmodium exported protein (hyp9), unknown function	--		--			--	--			--	--	--	--	--	--	--	--	--	--			Y	1	--	-0.268	--	--	--	0.935	--	--			Y	3	--	-0.187	1.29267	0.0769178	Y	-0.048	0.0105987	0.0169987			Y	1	--
PF3D7_0220800	cytoadherence linked asexual protein 2	--		--			--	--			Y	5	--	-0.326	0.226607	0.196769	--	-0.877	0.958581	0.0991444			Y	5	--	-0.195	0.831343	0.396321	Y	1.246	0.398612	0.0230859			Y	4	--	0.0665	0.130949	0.663324	--	0.0745	0.267353	0.758702			--	--	--
PF3D7_0220900	Plasmodium exported protein, unknown function, pseudogene	--		--			--	--			Y	1	--	-1.222	--	--	--	-1.707	--	--			Y	1	--	-1.504	--	--	--	-2.547	--	--			--	--	--	--	--	--	--	--	--	--			--	--	--
PF3D7_0221200	Plasmodium exported protein (hyp15), unknown function	--		--			--	--			Y	1	--	-0.329	--	--	--	0.286	--	--			Y	5	Y	-0.312	0.108599	0.00134996	Y	-0.33	0.63042	0.036666			Y	1	--	-0.038	--	--	--	-0.251	--	--			--	--	--
PF3D7_0221700	Plasmodium exported protein, unknown function	--		--			--	--			Y	1	--	-0.021	--	--	--	0.5	--	--			--	--	--	--	--	--	--	--	--	--			--	--	--	--	--	--	--	--	--	--			--	--	--
PF3D7_0221900	erythrocyte membrane protein 1 (PfEMP1), pseudogene	--		--			--	--			--	--	--	--	--	--	--	--	--	--			--	--	--	--	--	--	--	--	--	--			Y	4	Y	2.28375	0.122861	0.00676152	Y	2.09875	0.530858	0.00731674			Y	5	Y
PF3D7_0223200	rifin	--		--			--	--			Y	1	--	-0.866	--	--	--	-1.205	--	--			--	--	--	--	--	--	--	--	--	--			--	--	--	--	--	--	--	--	--	--			--	--	--
PF3D7_0300500	rifin	--		--			--	--			--	--	--	--	--	--	--	--	--	--			Y	1	--	-0.803	--	--	--	-0.298	--	--			--	--	--	--	--	--	--	--	--	--			--	--	--
PF3D7_0301200	serine/threonine protein kinase, FIKK family	--		--			--	--			Y	1	--	-0.337	--	--	--	0.028	--	--			--	--	--	--	--	--	--	--	--	--			--	--	--	--	--	--	--	--	--	--			--	--	--
PF3D7_0301300	epoxide hydrolase 1	--		--			--	--			Y	2	--	0.1335	0.132229	0.458314	--	-0.0525	0.297692	0.761859			Y	1	--	-0.084	--	--	--	-0.634	--	--			--	--	--	--	--	--	--	--	--	--			--	--	--
PF3D7_0301400	Plasmodium exported protein, unknown function	--		--			--	--			Y	1	--	-0.389	--	--	--	-0.416	--	--			--	--	--	--	--	--	--	--	--	--			Y	1	--	0.27	--	--	--	0.245	--	--			Y	1	--
PF3D7_0301600	Plasmodium exported protein (hyp1), unknown function	--		--			--	--			--	--	--	--	--	--	--	--	--	--			Y	2	--	0.3265	0.294864	0.361799	--	2.0385	0.218496	0.0608984			Y	5	Y	-0.1715	0	0.00409905	--	0.002	0.0463708	0.483486			Y	3	--
PF3D7_0301700	Plasmodium exported protein, unknown function	--		--			--	--			Y	2	Y	-0.86745	0.124804	0.0105667	--	--	--	--			Y	3	--	-0.838	0.0566657	0.106781	--	-1.874	1.2244	0.0865893			Y	1	--	0.014	--	--	--	0.1	--	--			Y	3	Y
PF3D7_0301800	Plasmodium exported protein, unknown function	--		--			--	--			Y	1	--	-0.44	--	--	--	1.59	--	--			--	--	--	--	--	--	--	--	--	--			--	--	--	--	--	--	--	--	--	--			--	--	--
PF3D7_0302000	pre-mRNA-splicing factor PRP46, putative	--		--			--	--			Y	2	--	-0.1615	0.0770746	0.413279	--	0.1295	0.289207	0.494795			Y	2	--	-0.341	0.0381838	0.0503019	--	0.993	0.240416	0.107942			Y	5	Y	-0.195	1.20878	0.00656004	Y	-0.144	0.103941	0.00392054			Y	1	--
PF3D7_0302100	serine/threonine protein kinase	--		--			--	--			--	--	--	--	--	--	--	--	--	--			Y	1	--	0.229	--	--	--	-0.474	--	--			Y	9	--	-0.208	1.31616	0.0524026	Y	-0.094	0.109193	0.0418604			Y	2	Y
PF3D7_0302200	cytoadherence linked asexual protein 3.2	--		--			--	--			Y	5	Y	-0.5105	0.0417483	0.005001	Y	-1.6905	0.18708	1.43201e-05			Y	8	Y	0.905	0.956566	0.0155414	--	0.2215	0.361098	0.130848			Y	6	Y	0.185	0.531987	0.00726895	Y	0.268	0.202555	0.00124798			Y	65	Y
PF3D7_0302500	cytoadherence linked asexual protein 3.1	--		--			--	--			Y	1	--	-0.3151	--	--	--	--	--	--			Y	1	--	-0.3847	--	--	--	0.7343	--	--			Y	1	--	0.3	--	--	--	0.257	--	--			--	--	--
PF3D7_0302600	ABC transporter B family member 4, putative	--		--			--	--			--	--	--	--	--	--	--	--	--	--			Y	1	--	0.145	--	--	--	0.281	--	--			--	--	--	--	--	--	--	--	--	--			--	--	--
PF3D7_0302700	CDGSH iron-sulfur domain-containing protein, putative	--		--			--	--			Y	1	--	-0.118	--	--	--	0.041	--	--			--	--	--	--	--	--	--	--	--	--			--	--	--	--	--	--	--	--	--	--			--	--	--
PF3D7_0302800	RNA-binding protein, putative	--		--			--	--			Y	2	--	0.269	0.0494975	0.108349	Y	1.3465	0.115258	0.0376755			Y	1	--	-0.318	--	--	--	-0.292	--	--			Y	2	--	-0.0315	0.0148224	0.800493	--	0.101	0.246073	0.49991			Y	1	--
PF3D7_0302900	exportin-1, putative	--		--			--	--			Y	46	--	-0.044	0.125571	0.526233	Y	-0.136	0.447242	0.000738945			Y	29	Y	0.399	0.48635	3.77152e-07	--	-0.108	0.560219	0.199743			Y	64	Y	0.2115	8.50107	2.27517e-17	Y	0.1445	0.155411	3.20647e-11			Y	47	--
PF3D7_0303000	N-ethylmaleimide-sensitive fusion protein	--		--			--	--			Y	26	Y	-0.135	0.063935	7.87082e-06	--	-0.0795	0.20872	0.900027			Y	27	--	-0.037	0.212377	0.495241	Y	-0.279	0.529543	0.00344499			Y	22	Y	-0.1815	5.77491	3.74095e-07	Y	-0.1445	0.131363	2.60749e-05			Y	18	--
PF3D7_0303100	CLP1 P-loop domain-containing protein, putative	--		--			--	--			Y	2	--	-0.1335	0.105359	0.388895	--	-0.153	--	--			Y	3	--	-0.113	0.720711	0.4389	--	0.807	0.970029	0.313166			Y	1	--	0.071	--	--	--	0.12	--	--			--	--	--
PF3D7_0303200	HAD superfamily protein, putative	--		--			--	--			Y	10	Y	-0.291	0.183985	0.00315725	Y	-0.33	0.293616	0.0172314			Y	5	--	-0.393	0.744388	0.182232	--	0.857	0.511574	0.215689			Y	3	--	-0.158	0.537553	0.0705016	--	-0.073	0.121371	0.0815767			Y	1	--
PF3D7_0303300	DNA-directed RNA polymerases I, II, and III subunit RPABC2, putative	--		--			--	--			Y	5	Y	0.3925	0.230038	0.0211366	--	0.3365	0.235388	0.127876			Y	2	--	0.1715	0.519723	0.631607	--	0.527	0.446891	0.421344			Y	3	Y	-0.194	1.80275	0.0492661	Y	-0.097	0.0211975	0.00909396			Y	2	--
PF3D7_0303400	palmitoyltransferase DHHC1	--		--			--	--			Y	3	--	-0.201	0.0585861	0.0806608	--	-0.499	--	--			Y	5	--	-0.166	0.311673	0.81754	--	0.674	0.734539	0.148805			--	--	--	--	--	--	--	--	--	--			--	--	--
PF3D7_0303500	spindle pole body protein, putative	--		--			--	--			Y	6	Y	-0.345	0.11965	0.00266781	Y	-1.9005	0.537824	0.00629598			Y	2	--	1.0755	0.480126	0.202384	--	-0.246	0.391737	0.519117			Y	1	--	-0.155	--	--	--	-0.226	--	--			Y	2	--
PF3D7_0303600	plasmoredoxin	--		--			--	--			--	--	--	--	--	--	--	--	--	--			--	--	--	--	--	--	--	--	--	--			Y	1	--	-0.091	--	--	--	0.201	--	--			Y	1	--
PF3D7_0303700	lipoamide acyltransferase component of branched-chain alpha-keto acid dehydrogenase complex	--		--			--	--			Y	7	Y	0.232	0.0695075	0.000939569	Y	0.797	0.175091	5.95937e-06			Y	8	Y	-0.24	0.211766	0.00360498	Y	-0.292	0.268959	0.0211376			Y	10	Y	-0.702	1.54289	5.95545e-10	Y	-0.743	0.0793785	5.40127e-09			Y	8	Y
PF3D7_0303800	IBR domain protein, putative	--		--			--	--			--	--	--	--	--	--	--	--	--	--			--	--	--	--	--	--	--	--	--	--			Y	1	--	0.164	--	--	--	0.157	--	--			--	--	--
PF3D7_0304100	inner membrane complex protein 1e, putative	--		--			--	--			Y	4	--	-0.0645	0.114206	0.350743	Y	-0.8625	0.453851	0.0150273			Y	3	--	-0.462	0.0230072	0.0882312	--	-0.078	0.714645	0.287057			--	--	--	--	--	--	--	--	--	--			--	--	--
PF3D7_0304200	EH domain-containing protein	--		--			--	--			Y	23	--	-0.148	0.103866	0.0831377	--	0.2075	0.348095	0.70177			Y	28	Y	-0.041	0.549099	0.00782856	Y	0.537	0.785333	0.0185736			Y	9	Y	-0.207	0.466342	1.07525e-05	Y	-0.097	0.0535404	0.00174287			Y	9	--
PF3D7_0304400	60S ribosomal protein L44	--		--			--	--			Y	4	Y	-0.225	0.0746079	0.03497	--	-0.1315	0.2882	0.720529			--	--	--	--	--	--	--	--	--	--			Y	7	--	-0.135	0.33377	0.0532504	Y	-0.168	0.168862	0.0462365			Y	5	Y
PF3D7_0304500	1-cys-glutaredoxin-like protein-1	--		--			--	--			Y	1	--	0	--	--	--	-0.15	--	--			--	--	--	--	--	--	--	--	--	--			Y	2	--	-0.2055	0.32037	0.263954	--	-0.1695	0.127986	0.312209			Y	4	--
PF3D7_0305000	elongation factor Ts	--		--			--	--			Y	1	--	0.132	--	--	--	0.352	--	--			Y	1	--	0.105	--	--	--	-0.562	--	--			--	--	--	--	--	--	--	--	--	--			--	--	--
PF3D7_0305200	conserved Plasmodium protein, unknown function	--		--			--	--			Y	2	--	-0.1765	0.154856	0.412291	--	0.3735	0.569221	0.501616			Y	1	--	-0.371	--	--	--	0.431	--	--			Y	10	Y	0.2155	10.6577	0.000120029	Y	0.1635	0.0825916	0.000103729			Y	2	Y
PF3D7_0305300	conserved Plasmodium membrane protein, unknown function	--		--			--	--			Y	19	--	0.0405	0.143432	0.567464	--	-0.052	0.663691	0.717667			Y	5	--	0.753	1.37611	0.331293	--	0.063	0.629633	0.310077			Y	6	Y	-0.3055	0.666327	0.00169964	Y	-0.163	0.126566	0.0258255			Y	7	--
PF3D7_0305500	conserved Plasmodium protein, unknown function	--		--			--	--			Y	34	Y	-0.154	0.104779	1.75972e-05	Y	-0.268	0.363005	5.50871e-05			Y	21	--	0.099	0.640763	0.0991587	--	0.146	0.60649	0.167456			Y	10	Y	-0.137	0.832687	0.000168864	--	-0.05	0.0923708	0.0536528			Y	6	--
PF3D7_0305600	DNA-(apurinic or apyrimidinic site) lyase, putative	--		--			--	--			Y	3	--	-0.215	0.282456	0.104255	--	-0.349	0.590722	0.246516			Y	4	Y	-0.4185	0.217091	0.0281981	--	0.0285	0.430509	0.909553			Y	15	Y	0.175	1.21492	3.73465e-05	Y	0.115	0.148084	0.00163354			Y	5	--
PF3D7_0305700	ubiquitin-conjugating enzyme E2, putative	--		--			--	--			Y	11	--	0.18	0.23962	0.131415	Y	0.2625	0.355158	0.00804445			Y	10	--	0.138	0.239588	0.0939408	Y	0.489	0.5007	0.0189481			Y	12	Y	0.265	0.336153	2.17389e-05	Y	0.183	0.130441	0.00111635			Y	9	--
PF3D7_0306100	conserved Plasmodium protein, unknown function	--		--			--	--			Y	8	Y	-0.124	0.126376	0.0409029	Y	-0.302	0.513026	0.0197151			Y	2	--	-0.6175	1.06844	0.49804	--	0.102	0.328098	0.606491			Y	8	--	-0.1255	1.75385	0.668387	--	-0.0485	0.0903624	0.325671			Y	1	Y
PF3D7_0306200	activator of Hsp90 ATPase	--		--			--	--			Y	13	Y	0.247	0.0708242	7.84849e-07	Y	0.119	0.273199	0.0193139			Y	6	Y	0.437	0.320332	0.0156489	Y	0.513	0.373602	0.00748411			Y	31	Y	0.189	4.94468	6.35822e-11	Y	0.123	0.138583	0.000264943			Y	14	Y
PF3D7_0306300	glutaredoxin 1	--		--			--	--			Y	13	Y	0.3325	0.114531	1.65691e-11	Y	0.93	0.178839	1.00005e-12			Y	1	--	0.649	--	--	--	0.93	--	--			Y	32	Y	0.295	12.5102	0.0141609	Y	0.1305	0.127904	7.18794e-09			Y	22	Y
PF3D7_0306400	FAD-dependent glycerol-3-phosphate dehydrogenase, putative	--		--			--	--			Y	41	Y	-0.081	0.108898	0.0262481	Y	-0.193	0.447209	0.0431494			Y	30	Y	0.183	0.322954	0.000107795	--	0.196	0.664626	0.175276			Y	13	Y	-0.219	13.0168	7.27631e-06	Y	-0.197	0.148822	0.000212865			Y	10	Y
PF3D7_0306500	cytochrome c oxidase subunit ApiCOX35, putative	--		--			--	--			Y	13	--	-0.103	0.203644	0.1254	--	-0.063	0.472796	0.138354			Y	4	--	0.5285	0.542552	0.113165	--	-0.0535	0.61646	0.69017			Y	2	--	-0.4515	17.9717	0.207367	--	-0.4715	0.235467	0.196595			Y	1	--
PF3D7_0306600	ATP synthase-associated protein, putative	--		--			--	--			--	--	--	--	--	--	--	--	--	--			Y	1	--	-0.64	--	--	--	0.143	--	--			--	--	--	--	--	--	--	--	--	--			Y	1	--
PF3D7_0306700	ER membrane protein complex subunit 5, putative	--		--			--	--			Y	4	--	-0.004	0.169693	0.946493	--	-0.0405	0.430096	0.497584			--	--	--	--	--	--	--	--	--	--			Y	3	--	-0.241	0.338774	0.131601	--	-0.064	0.339565	0.661548			--	--	--
PF3D7_0306800	T-complex protein 1 subunit beta	--		--			--	--			Y	37	Y	0.2605	0.14919	0.0273791	Y	0.478	0.246838	5.01739e-06			Y	29	--	0.0725	0.226928	0.176088	--	0.2565	0.756284	0.147471			Y	74	Y	0.087	9.45356	0.0128967	Y	0.067	0.110399	8.08417e-05			Y	59	Y
PF3D7_0306900	40S ribosomal protein S23, putative	--		--			--	--			Y	24	Y	-0.275	0.156202	2.70515e-07	Y	-0.4665	0.181557	2.03415e-09			Y	10	Y	0.0755	0.0919351	0.0094605	Y	-0.771	0.289306	0.000105371			Y	15	--	0.031	11.7645	0.263345	Y	0.106	0.143794	0.00989825			Y	9	Y
PF3D7_0307100	40S ribosomal protein S12, putative	--		--			--	--			Y	31	Y	0.185	0.127722	0.000753772	Y	0.963	0.796037	4.01125e-10			Y	19	Y	0.371	0.29695	1.891e-05	--	-0.06	0.537786	0.916891			Y	43	--	-0.016	7.77738	0.509875	Y	-0.08	0.122173	0.000205439			Y	41	Y
PF3D7_0307200	60S ribosomal protein L7, putative	--		--			--	--			Y	75	Y	-0.159	0.137064	3.26699e-15	--	-0.057	0.295637	0.0656256			Y	51	--	-0.101	0.413457	0.215135	--	-0.2245	0.760829	0.42124			Y	48	Y	-0.0505	10.708	8.20928e-05	Y	-0.048	0.183074	0.000935396			Y	46	Y
PF3D7_0307400	ATP-dependent Clp protease proteolytic subunit	--		--			--	--			--	--	--	--	--	--	--	--	--	--			Y	1	--	0.915	--	--	--	0.289	--	--			Y	1	--	0.158	--	--	--	0.103	--	--			--	--	--
PF3D7_0307500	spindle and kinetochore-associated protein 2, putative	--		--			--	--			Y	2	Y	-0.0445	0.00212132	0.0171714	--	-0.184	0.210718	0.429102			Y	4	--	0.1195	0.669014	0.694866	--	-0.167	0.667273	0.465086			Y	2	--	-0.051	2.55643	0.216	--	-0.2095	0.11243	0.268684			Y	3	--
PF3D7_0307700	conserved Plasmodium protein, unknown function	--		--			--	--			Y	4	Y	-0.352	0.0699071	0.00986616	Y	-0.361	0.130539	0.0225747			Y	4	Y	0.2165	0.0792317	0.0456224	--	0.4035	0.956979	0.293729			Y	3	Y	-0.14	14.6026	0.0157111	--	-0.044	0.0988551	0.848314			Y	2	--
PF3D7_0308000	DNA polymerase delta small subunit, putative	--		--			--	--			--	--	--	--	--	--	--	--	--	--			--	--	--	--	--	--	--	--	--	--			Y	5	--	-0.015	13.1759	0.724676	--	-0.01	0.0334913	0.543226			--	--	--
PF3D7_0308100	zinc finger protein, putative	--		--			--	--			Y	2	--	-0.422	0.0452548	0.0771354	Y	-2.001	0.0226274	0.00546132			Y	1	--	0.947	--	--	--	1.001	--	--			Y	1	--	-0.525	--	--	--	-0.626	--	--			--	--	--
PF3D7_0308200	T-complex protein 1 subunit eta	--		--			--	--			Y	16	--	0.136	0.242542	0.87553	--	0.356	0.336203	0.669639			Y	14	Y	0.0605	0.413869	0.0322623	Y	0.6555	0.559221	0.0240808			Y	34	Y	0.188	6.96109	0.0221569	Y	0.09	0.141776	0.00138721			Y	31	Y
PF3D7_0308300	conserved Plasmodium protein, unknown function	up_48H		--			--	--			Y	19	Y	-0.331	0.160946	4.3618e-11	Y	-0.9025	0.553411	5.05391e-06			Y	12	Y	-0.339	0.257851	0.00662999	--	-0.5025	0.673579	0.0711244			--	--	--	--	--	--	--	--	--	--			--	--	--
PF3D7_0308500	activator of Hsp90 ATPase, putative	--		--			--	--			Y	2	--	0.268	0.0367696	0.161916	--	0.3805	0.0700036	0.178396			--	--	--	--	--	--	--	--	--	--			Y	7	Y	0.183	0.372076	0.0200345	Y	0.163	0.051612	0.0197215			Y	5	Y
PF3D7_0308600	pre-mRNA-processing factor 19, putative	--		--			--	--			Y	14	Y	-0.2195	0.122725	0.000175311	--	-0.108	0.44118	0.0916116			Y	5	--	-0.082	0.39064	0.588204	Y	-0.43	0.256917	0.0134908			Y	13	Y	-0.135	8.28669	0.0367735	Y	-0.183	0.134995	0.00342264			Y	9	--
PF3D7_0308700	conserved protein, unknown function	--		--			--	--			Y	7	Y	-0.222	0.125568	0.0111345	--	-0.2685	1.16174	0.347807			Y	4	--	-0.444	0.0722697	0.0536688	--	-0.2605	1.44466	0.862428			--	--	--	--	--	--	--	--	--	--			--	--	--
PF3D7_0308900	splicing factor 3B subunit 1, putative	--		--			--	--			Y	12	--	-0.0445	0.0912545	0.860171	Y	0.355	0.457506	0.0202621			Y	7	--	0.113	0.463904	0.486954	--	0.118	0.272053	0.724237			Y	7	--	-0.029	10.301	0.391693	--	-0.064	0.436596	0.358044			Y	6	--
PF3D7_0309000	dual specificity protein phosphatase	--		--			--	--			--	--	--	--	--	--	--	--	--	--			Y	1	--	-0.176	--	--	--	0.051	--	--			Y	1	--	0.122	--	--	--	0.292	--	--			Y	1	Y
PF3D7_0309100	conserved Plasmodium protein, unknown function	--		--			--	--			--	--	--	--	--	--	--	--	--	--			--	--	--	--	--	--	--	--	--	--			Y	2	--	-3.14365	0.0108704	0.207409	--	-3.9669	--	--			--	--	--
PF3D7_0309200	serine/threonine protein kinase, putative	--		--			--	--			Y	2	--	-0.262	0.255973	0.222567	--	-0.8695	0.778525	0.278717			--	--	--	--	--	--	--	--	--	--			Y	2	--	-0.095	0.490548	0.61597	--	-0.3945	0.184555	0.21394			--	--	--
PF3D7_0309300	N2227-like protein, putative	--		--			--	--			Y	10	Y	0.451	0.0792585	0.0119388	Y	0.647	0.412811	0.000601772			Y	7	--	0.462	0.537597	0.0816121	Y	0.632	0.189446	0.00154356			Y	9	Y	-0.4925	11.6251	6.31101e-05	Y	-0.4165	0.203929	0.000325675			Y	2	--
PF3D7_0309500	asparagine synthetase [glutamine-hydrolyzing], putative	--		--			--	--			Y	30	Y	-0.183	0.154834	0.000195137	Y	0.295	0.405743	0.0262606			Y	33	Y	-0.397	0.341592	5.23298e-05	--	0.216	0.499676	0.711064			Y	40	Y	0.1725	11.5337	0.000583787	Y	0.1205	0.142259	2.70793e-05			Y	18	--
PF3D7_0309600	60S acidic ribosomal protein P2	--		--			--	--			Y	52	Y	0.139	0.229424	0.0191333	Y	0.326	0.303728	7.85579e-08			Y	50	Y	0.36	0.484218	1.74855e-06	Y	0.355	0.647753	0.000157037			Y	268	--	-0.02825	8.47671	0.123853	Y	-0.07425	0.227118	9.57018e-06			Y	55	--
PF3D7_0309900	conserved Plasmodium protein, unknown function	--		--			--	--			Y	1	--	-0.17	--	--	--	-0.537	--	--			--	--	--	--	--	--	--	--	--	--			--	--	--	--	--	--	--	--	--	--			--	--	--
PF3D7_0310000	50S ribosomal protein L9, apicoplast, putative	--		--			--	--			Y	1	--	-0.028	--	--	--	-0.356	--	--			Y	2	--	-0.007	0.0339411	0.739761	Y	0.7995	0.0799031	0.0329684			--	--	--	--	--	--	--	--	--	--			--	--	--
PF3D7_0310200	phd finger protein, putative	--		--			--	--			Y	2	--	0.061	0.13435	0.548467	Y	1.2505	0.0813173	0.0273198			--	--	--	--	--	--	--	--	--	--			Y	1	--	-0.167	--	--	--	0.953	--	--			Y	1	--
PF3D7_0310300	phosphoglycerate mutase, putative	--		--			--	--			Y	20	--	0.0895	0.133344	0.0551208	--	0.125	0.291188	0.0973748			Y	9	Y	0.454	0.231764	0.000734848	--	-0.153	0.374117	0.0509147			Y	16	Y	-0.184	9.36207	1.11029e-05	Y	-0.109	0.153054	0.00235645			Y	9	--
PF3D7_0310400	parasite-infected erythrocyte surface protein	--		--			--	--			Y	29	--	0.007	0.148829	0.881723	Y	-0.64	0.691087	1.69179e-06			Y	27	Y	-0.431	0.481082	0.000111787	Y	-0.2615	0.637366	0.0440479			Y	62	--	0.022	10.8528	0.313384	Y	0.107	0.175962	6.04692e-06			Y	51	Y
PF3D7_0310500	ATP-dependent RNA helicase DHX57, putative	--		--			--	--			Y	6	--	-0.052	0.0632139	0.134412	--	-0.002	0.520397	0.492996			Y	4	--	-0.106	0.238924	0.993789	--	-0.243	0.569337	0.650987			Y	7	Y	-0.134	1.12648	0.0255423	--	-0.137	0.204963	0.11013			Y	6	--
PF3D7_0310600	eukaryotic translation initiation factor 3 subunit K, putative, unspecified product	--		--			--	--			Y	7	--	0.031	0.166974	0.690927	--	-0.0715	0.743979	0.416013			Y	2	--	0.7165	1.3428	0.50788	--	0.8395	0.924189	0.460761			Y	10	--	-0.11105	12.0643	0.265986	Y	-0.16075	0.363728	0.0318362			Y	11	--
PF3D7_0310700	trafficking protein particle complex subunit 4, putative	--		--			--	--			Y	3	--	0.074	0.199613	0.97487	--	-0.032	0.149403	0.901413			Y	1	--	0.081	--	--	--	-0.333	--	--			Y	6	Y	0.0875	0.13372	0.0195068	--	0.051	0.0778265	0.0582353			Y	3	Y
PF3D7_0310800	conserved Plasmodium protein, unknown function	--		--			--	--			Y	2	Y	0.1355	0.00494975	0.0142712	--	-0.1275	0.581949	0.805388			Y	1	--	0.096	--	--	--	0.225	--	--			--	--	--	--	--	--	--	--	--	--			--	--	--
PF3D7_0311100	pre-mRNA splicing factor, putative	--		--			--	--			Y	1	--	-0.0327	--	--	--	0.4061	--	--			Y	2	--	0.8115	1.12359	0.496636	--	0.315	--	--			Y	2	--	-0.2815	1.64327	0.210201	--	-0.3165	0.0289914	0.181447			--	--	--
PF3D7_0311300	phosphatidylinositol 3- and 4-kinase, putative	--		--			--	--			Y	7	--	-0.0615	0.0766151	0.238851	--	-0.093	0.329512	0.252163			Y	9	--	0.053	0.64923	0.269836	--	-0.309	0.312241	0.0563009			Y	2	--	0.1705	1.13749	0.209199	--	0.0685	0.105359	0.513471			Y	1	--
PF3D7_0311600	dolichyl-diphosphooligosaccharide--protein glycosyltransferase subunit OST1, putative	--		--			--	--			Y	11	Y	-0.122	0.0941529	0.00201141	Y	-0.219	0.276075	0.00582833			Y	5	Y	0.171	0.114294	0.0286276	Y	-0.741	0.251504	0.000997334			Y	6	Y	-0.303	0.191521	0.00439282	--	-0.017	0.270977	0.524204			Y	8	--
PF3D7_0311800	ATP synthase F0 subunit d-like protein, putative	--		--			--	--			Y	12	Y	-0.176	0.10345	0.036887	--	-0.148	0.364682	0.0619198			Y	7	--	0.161	0.322486	0.0524591	Y	0.321	0.485488	0.0397232			Y	9	Y	-0.519	11.2508	0.000127091	Y	-0.403	0.271672	0.000667361			Y	4	Y
PF3D7_0312100	E3 ubiquitin-protein ligase	--		--			--	--			Y	2	--	-0.0785	0.0176777	0.489023	--	-0.687	0.92631	0.453609			--	--	--	--	--	--	--	--	--	--			--	--	--	--	--	--	--	--	--	--			--	--	--
PF3D7_0312300	26S proteasome regulatory subunit RPN12, putative	--		--			--	--			Y	9	--	0.0185	0.0962206	0.321412	Y	-0.268	0.225265	0.0152023			Y	6	Y	0.56	0.276674	0.0112193	Y	-0.818	0.450477	0.0212013			Y	10	Y	0.248	13.416	9.55619e-05	Y	0.139	0.181377	0.00162592			Y	8	--
PF3D7_0312400	glycogen synthase kinase 3	--		--			--	--			Y	17	--	-0.314	0.206408	0.0985117	Y	-0.509	0.27762	0.000151932			Y	15	--	0.183	0.489894	0.14881	--	-0.047	0.96225	0.513465			Y	18	Y	0.0965	1.06307	0.00300174	--	-0.032	0.151325	0.577195			Y	12	--
PF3D7_0312500	major facilitator superfamily-related transporter, putative	--		--			--	--			Y	3	--	-0.242	0.12268	0.207873	--	-0.6	0.54495	0.399841			Y	1	--	0.661	--	--	--	1.172	--	--			Y	4	Y	-0.262	1.1513	0.0441624	--	-0.135	0.148516	0.121868			Y	3	--
PF3D7_0312800	60S ribosomal protein L26, putative	--		--			--	--			Y	9	Y	-0.179	0.0529636	0.00946305	Y	-0.292	0.172135	0.00347961			Y	9	Y	-0.107	0.194669	0.0493029	--	-0.2015	0.482584	0.0931489			Y	15	Y	-0.059	10.9632	0.00868606	Y	-0.102	0.14906	0.0169773			Y	5	--
PF3D7_0313000	conserved Plasmodium protein, unknown function	--		--			--	--			Y	1	--	-0.041	--	--	--	0.38	--	--			Y	1	--	0.452	--	--	--	-0.384	--	--			Y	5	--	0.1015	2.26132	0.0531029	--	-0.0425	0.0461916	0.124841			Y	1	Y
PF3D7_0313100	ubiquitin-protein ligase, putative	--		--			--	--			--	--	--	--	--	--	--	--	--	--			--	--	--	--	--	--	--	--	--	--			Y	1	--	-0.148	--	--	--	-0.06	--	--			Y	1	--
PF3D7_0313800	conserved Plasmodium protein, unknown function	--		--			--	--			Y	1	--	0.096	--	--	--	0.031	--	--			Y	1	--	--	--	--	--	--	--	--			Y	2	--	-0.2388	3.12196	--	--	0.1035	--	--			--	--	--
PF3D7_0314000	HSP20-like chaperone, putative	--		--			--	--			Y	11	--	0.1885	0.103704	0.386432	--	0.33	0.406085	0.207731			Y	6	--	0.1475	0.336899	0.868734	--	0.2185	1.0959	0.587916			Y	8	Y	-0.181	0.0296929	0.022121	--	-0.011	0.100666	0.815892			Y	6	Y
PF3D7_0314100	vesicle transport v-SNARE protein, putative	--		--			--	--			Y	4	--	-0.1075	0.259848	0.752853	--	0.02	0.680861	0.578382			Y	2	--	0.0745	0.286378	0.690497	--	0.611	0.831558	0.390988			Y	2	Y	-0.3185	0	0.032079	--	-0.1765	0.0388909	0.0983989			Y	4	--
PF3D7_0314300	DER1-like protein	--		--			--	--			Y	4	Y	-0.183	0.108325	0.00200084	Y	-0.749	0.245456	0.012715			Y	1	--	1.91	--	--	--	-0.052	--	--			--	--	--	--	--	--	--	--	--	--			--	--	--
PF3D7_0314400	serine/threonine protein phosphatase 6, putative	--		--			--	--			Y	1	--	0.0189	--	--	--	--	--	--			--	--	--	--	--	--	--	--	--	--			Y	1	--	--	--	--	--	--	--	--			--	--	--
PF3D7_0314700	RING finger protein RNF1	--		--			--	--			--	--	--	--	--	--	--	--	--	--			Y	1	--	1.178	--	--	--	0.75	--	--			Y	3	Y	-1.527	14.4338	0.00983983	Y	-2.033	0.26096	0.00167889			Y	5	Y
PF3D7_0315100	eukaryotic translation initiation factor 4E	--		--			--	--			Y	14	Y	0.2575	0.102947	0.00475794	Y	0.855	0.233836	2.70729e-09			Y	6	Y	0.1535	0.053559	0.0108114	--	-0.2345	0.636	0.930044			Y	21	--	-0.27	6.16534	0.778328	Y	-0.157	0.118309	0.0119982			Y	14	--
PF3D7_0315200	circumsporozoite- and TRAP-related protein	--		--			--	--			--	--	--	--	--	--	--	--	--	--			Y	1	--	-0.385	--	--	--	6.646	--	--			--	--	--	--	--	--	--	--	--	--			--	--	--
PF3D7_0315400	conserved Plasmodium protein, unknown function	--		--			--	--			--	--	--	--	--	--	--	--	--	--			--	--	--	--	--	--	--	--	--	--			Y	2	--	-0.104	1.02815	0.300045	--	0.0915	0.0742462	0.331621			Y	1	--
PF3D7_0315600	zinc finger protein, putative	--		--			--	--			Y	5	Y	0.718	0.0698054	8.54693e-05	Y	1.257	0.334341	1.53734e-05			Y	2	--	0.5975	0.0671751	0.0871391	--	0.4825	0.167584	0.101872			Y	1	--	-0.525	--	--	--	-0.408	--	--			Y	4	--
PF3D7_0315800	zinc finger protein, putative	--		--			--	--			--	--	--	--	--	--	--	--	--	--			--	--	--	--	--	--	--	--	--	--			Y	1	--	-0.185	--	--	--	-0.135	--	--			--	--	--
PF3D7_0316200	conserved Plasmodium protein, unknown function	--		--			--	--			Y	1	--	-0.453	--	--	--	-0.624	--	--			--	--	--	--	--	--	--	--	--	--			--	--	--	--	--	--	--	--	--	--			--	--	--
PF3D7_0316400	conserved protein, unknown function	--		--			--	--			Y	25	--	0.0745	0.0931846	0.257873	Y	2.706	0.225277	4.69275e-35			--	--	--	--	--	--	--	--	--	--			--	--	--	--	--	--	--	--	--	--			--	--	--
PF3D7_0316500	kinetochore protein NUF2, putative	--		--			--	--			Y	11	Y	-0.409	0.183313	0.0100182	Y	-1.4755	1.15344	0.0013553			Y	24	Y	-0.4725	0.265229	6.73906e-09	Y	0.3955	0.325541	5.74978e-06			Y	9	Y	-0.251	0.754927	0.000596147	Y	-0.28	0.106136	0.00070462			Y	8	Y
PF3D7_0316600	formate-nitrite transporter	--		--			--	--			Y	18	--	-0.1755	0.298589	0.257264	--	-0.209	0.584727	0.114337			Y	25	--	-0.142	0.787683	0.0552463	--	-0.067	0.380842	0.820152			Y	11	--	-0.152	0.825219	0.295409	--	-0.085	0.300288	0.177293			Y	8	--
PF3D7_0316700	protein YOP1, putative	--		--			--	--			Y	20	Y	-0.151	0.101028	6.38366e-05	Y	-0.2675	0.368504	1.26869e-05			Y	22	Y	-0.1345	0.118624	9.77967e-05	Y	-0.6915	0.533764	8.44365e-06			Y	9	Y	-0.07	0.186282	0.00932705	--	-0.0275	0.0978147	0.140408			Y	7	Y
PF3D7_0316800	40S ribosomal protein S15A, putative	--		--			--	--			Y	26	--	-0.148	0.0894421	0.969342	Y	0.1775	0.537111	0.0206383			Y	34	--	-0.15	0.253826	0.0985973	Y	0.357	0.647609	0.0382396			Y	29	--	-0.057	9.43712	0.462217	--	-0.025	0.131027	0.559585			Y	21	--
PF3D7_0316900	E3 ubiquitin-protein ligase, putative	--		--			--	--			Y	2	--	-0.0475	0.0770746	0.349061	--	0.1075	0.111016	0.224703			--	--	--	--	--	--	--	--	--	--			--	--	--	--	--	--	--	--	--	--			--	--	--
PF3D7_0317000	proteasome subunit alpha type-3, putative	--		--			--	--			Y	9	Y	0.328	0.0559815	0.00123399	Y	0.816	0.444606	1.63982e-05			Y	4	--	0.5285	0.697791	0.208023	Y	1.4975	0.152034	0.00263798			Y	24	Y	0.121	12.5088	2.37753e-05	Y	0.08	0.132315	0.000105961			Y	23	--
PF3D7_0317200	cdc2-related protein kinase 4	up_48H		--			--	--			Y	12	Y	-0.3085	0.160205	0.000354149	Y	-0.393	0.675111	0.00700272			Y	4	--	-0.252	0.142764	0.0981595	--	-0.434	0.756818	0.26041			Y	14	Y	-0.0765	11.8781	0.00153646	--	-0.0565	0.152985	0.212387			Y	3	--
PF3D7_0317300	conserved Plasmodium protein, unknown function	--		--			--	--			Y	31	Y	-0.1265	0.137836	0.000189902	Y	-0.108	0.519142	0.0468279			Y	15	--	-0.109	0.230769	0.441819	Y	0.092	0.474019	0.0318697			Y	24	Y	-0.1865	10.2629	2.20005e-08	Y	-0.1085	0.125308	0.00017677			Y	17	Y
PF3D7_0317400	DNA replication complex GINS protein, putative	--		--			--	--			--	--	--	--	--	--	--	--	--	--			--	--	--	--	--	--	--	--	--	--			Y	1	--	-0.205	--	--	--	-0.17	--	--			--	--	--
PF3D7_0317500	kinesin-5	--		--			--	--			Y	3	--	-0.284	0.075368	0.0664649	--	-0.655	0.601557	0.126789			Y	1	--	-0.532	--	--	--	0.11	--	--			Y	3	--	0.33	1.34096	0.154935	--	0.135	0.244349	0.289684			--	--	--
PF3D7_0317600	40S ribosomal protein S11, putative	--		--			--	--			Y	17	Y	-0.1325	0.152642	0.00556793	--	0.0005	0.544041	0.0964416			Y	19	--	-0.217	0.493627	0.237589	--	-0.39	0.651462	0.189347			Y	21	--	-0.0625	5.95764	0.0565333	--	0.008	0.0907506	0.720851			Y	16	--
PF3D7_0317700	CPSF (cleavage and polyadenylation specific factor), subunit A, putative	--		--			--	--			Y	14	Y	-0.125	0.207997	0.0293517	--	-0.331	0.691076	0.060605			Y	7	Y	1.913	0.233303	0.00031532	Y	0.868	0.610153	0.00305505			Y	3	--	-0.111	0	0.0618521	Y	-0.127	0.0517816	0.0147135			Y	3	--
PF3D7_0317800	26S proteasome non-ATPase regulatory subunit 9, putative	--		--			--	--			--	--	--	--	--	--	--	--	--	--			--	--	--	--	--	--	--	--	--	--			Y	5	--	0.1515	11.571	0.324978	Y	0.161	0.113409	0.0440879			Y	3	Y
PF3D7_0318100	stomatin-like protein, putative	--		--			--	--			Y	12	Y	-0.241	0.116165	0.000490619	Y	-0.452	0.452802	0.000406308			Y	7	--	0.179	0.325903	0.106277	--	-0.035	0.403027	0.207765			Y	6	Y	-0.293	0.82771	0.00229472	--	-0.1025	0.183361	0.124906			Y	11	--
PF3D7_0318200	DNA-directed RNA polymerase II subunit RPB1	--		--			--	--			Y	37	--	-0.032	0.133939	0.43475	Y	0.622	0.542393	1.36271e-06			Y	17	--	-0.14	0.284377	0.56005	--	0.171	0.571836	0.331219			Y	24	--	-0.123	0.760115	0.684258	Y	-0.141	0.0808598	4.14025e-09			Y	19	--
PF3D7_0318300	conserved Plasmodium protein, unknown function	--		--			--	--			Y	1	--	0.026	--	--	--	0.52	--	--			--	--	--	--	--	--	--	--	--	--			Y	2	--	-0.3297	3.64096	--	--	-0.1797	--	--			Y	2	--
PF3D7_0318500	conserved Plasmodium protein, unknown function	--		--			--	--			Y	3	--	-0.00215	0.00586899	0.761097	--	-0.5953	--	--			Y	2	--	0.286	0.493561	0.398096	--	-0.1035	0.429214	0.682604			--	--	--	--	--	--	--	--	--	--			--	--	--
PF3D7_0318600	cleavage and polyadenylation specificity factor, putative	--		--			--	--			Y	1	--	0.006	--	--	--	0.875	--	--			--	--	--	--	--	--	--	--	--	--			--	--	--	--	--	--	--	--	--	--			--	--	--
PF3D7_0318700	conserved Plasmodium protein, unknown function	--		--			--	--			Y	1	--	0.3886	--	--	--	1.4598	--	--			Y	2	--	0.4525	0.873277	0.551559	--	1.4165	0.914289	0.218066			--	--	--	--	--	--	--	--	--	--			--	--	--
PF3D7_0318900	conserved protein, unknown function	--		--			--	--			Y	16	Y	-0.2415	0.0613253	3.57167e-12	Y	-1.08	0.203624	8.16393e-11			Y	5	Y	0.348	0.132292	0.000609742	--	-0.172	0.528554	0.150984			Y	9	--	-0.114	9.02516	0.319027	--	0.081	0.211356	0.0708835			Y	11	--
PF3D7_0319000	P-type ATPase, putative	--		--			--	--			Y	6	--	-0.209	0.0510425	0.0895069	--	0.3835	0.234052	0.120229			Y	4	--	-0.154	0.491684	0.410556	Y	0.4965	0.280655	0.00977178			Y	1	--	-0.198	--	--	--	-0.069	--	--			--	--	--
PF3D7_0319100	E3 ubiquitin-protein ligase RBX1, putative	--		--			--	--			Y	2	--	0.263	0.470933	0.41361	--	0.67	0.408708	0.388996			Y	2	--	-0.134	0.00989949	0.294627	--	0.132	0.684479	0.806647			Y	4	--	0.009	13.4539	0.842421	--	-0.0595	0.187746	0.163627			Y	1	--
PF3D7_0319200	CCR4 domain-containing protein 4, putative	--		--			--	--			--	--	--	--	--	--	--	--	--	--			--	--	--	--	--	--	--	--	--	--			Y	1	--	0.226	--	--	--	0.077	--	--			Y	1	Y
PF3D7_0319400	kinesin-8, putative	--		--			--	--			Y	3	--	-0.372	0.316307	0.136406	--	-1.304	0.721399	0.0768253			Y	1	--	-0.369	--	--	--	0.42	--	--			Y	1	--	-0.023	--	--	--	0.815	--	--			Y	3	Y
PF3D7_0319500	RNA-binding protein, putative	--		--			--	--			Y	1	--	0.011	--	--	--	0.513	--	--			--	--	--	--	--	--	--	--	--	--			Y	1	--	-0.245	--	--	--	-0.351	--	--			--	--	--
PF3D7_0319600	elongation factor 1-delta, putative	--		--			--	--			Y	8	--	0.075	0.0974875	0.617301	Y	0.65	0.335876	4.1003e-05			Y	7	--	-0.007	0.155682	0.871279	Y	0.336	0.627707	0.0329078			Y	12	Y	0.155	12.0947	0.00323871	Y	0.067	0.080288	0.0281238			Y	4	Y
PF3D7_0319700	ABC transporter I family member 1, putative	--		--			--	--			Y	8	--	-0.067	0.0517153	0.344707	Y	0.633	0.193924	5.6192e-06			Y	3	--	0.065	0.408527	0.954607	--	0.241	0.337003	0.417733			Y	4	--	-0.2355	2.47195	0.0500316	--	-0.082	0.173385	0.495335			--	--	--
PF3D7_0319900	conserved protein, unknown function	--		--			--	--			--	--	--	--	--	--	--	--	--	--			--	--	--	--	--	--	--	--	--	--			Y	1	--	0.092	--	--	--	0.095	--	--			Y	1	--
PF3D7_0320100	protein transport protein SEC22	--		--			--	--			Y	22	Y	-0.2685	0.0863331	2.06184e-08	Y	-0.2085	0.344933	0.00158837			Y	8	Y	-0.12	0.123548	0.0416607	--	-0.231	0.688741	0.385589			Y	7	Y	-0.14	0.553225	0.0087888	Y	-0.0675	0.0923921	0.0214719			Y	3	--
PF3D7_0320300	T-complex protein 1 subunit epsilon	--		--			--	--			Y	32	Y	0.1805	0.0917989	6.74912e-06	Y	0.4075	0.38306	0.000694921			Y	18	Y	0.2695	0.177634	3.06633e-06	--	-0.184	0.556893	0.156519			Y	64	Y	0.069	6.07079	0.015843	--	0.0245	0.139494	0.247079			Y	62	Y
PF3D7_0320500	nicotinamidase, putative	--		--			--	--			Y	5	Y	0.263	0.0478874	4.16704e-05	Y	0.607	0.357863	0.0125912			Y	2	--	0.278	0.111723	0.192733	--	0.8725	0.979343	0.381584			Y	15	Y	0.286	12.1991	3.26372e-06	Y	0.152	0.12497	0.001569			Y	5	--
PF3D7_0320700	signal peptidase complex subunit 2	--		--			--	--			Y	16	Y	-0.208	0.106822	0.00399172	Y	-0.414	0.568032	0.00207939			Y	5	--	-0.171	0.670303	0.719123	--	0.245	0.586721	0.64691			Y	7	Y	-0.165	0.0755827	0.00842519	--	-0.0115	0.168166	0.97349			Y	9	--
PF3D7_0320800	ATP-dependent RNA helicase DDX6	--		--			--	--			Y	7	--	-0.136	0.0943706	0.198587	--	-0.232	0.771336	0.222848			Y	4	--	-0.15	0.161923	0.152162	--	-0.188	0.561695	0.791837			Y	16	Y	-0.4505	0.775471	6.22236e-11	Y	-0.532	0.07669	2.61173e-12			Y	12	--
PF3D7_0320900	histone H2A.Z	--		--			--	--			Y	47	Y	-0.19	0.177069	0.00329704	Y	0.075	0.666106	0.00861502			Y	43	Y	-0.0595	0.495472	0.0137522	Y	0.556	0.822362	0.000591851			Y	15	--	-0.084	9.38835	0.0826202	Y	-0.248	0.185036	4.99984e-05			Y	16	Y
PF3D7_0321100	conserved Plasmodium protein, unknown function	--		--			--	--			Y	9	Y	-0.228	0.263648	0.0123749	Y	-0.873	0.606226	0.00243805			Y	2	--	-0.43	0.059397	0.252663	--	0.7265	1.49553	0.563038			Y	1	--	0.061	--	--	--	0.154	--	--			--	--	--
PF3D7_0321400	protein kinase, putative	--		--			--	--			Y	12	--	0.133	0.135759	0.304236	--	-0.063	0.236584	0.887123			Y	10	--	-0.145	0.533045	0.0585887	--	0.171	0.378505	0.201565			--	--	--	--	--	--	--	--	--	--			--	--	--
PF3D7_0321500	peptidase, putative	--		--			--	--			Y	6	--	-0.136	0.436242	0.815737	Y	-1.1655	0.220687	5.78764e-05			Y	2	--	0.0145	0.0615183	0.711723	Y	0.302	0.0806102	0.0174141			Y	4	--	-0.059	12.7171	0.74414	--	-0.066	0.0652074	0.161234			Y	6	--
PF3D7_0321600	ATP-dependent RNA helicase DDX42, putative	--		--			--	--			Y	4	--	-0.113	0.100952	0.29979	--	0.13	0.287349	0.644864			--	--	--	--	--	--	--	--	--	--			Y	4	--	0.0525	0.49493	0.240579	--	-0.1035	0.164792	0.909454			Y	1	--
PF3D7_0321700	conserved Plasmodium protein, unknown function	--		--			--	--			--	--	--	--	--	--	--	--	--	--			--	--	--	--	--	--	--	--	--	--			Y	1	--	-0.063	--	--	--	-0.077	--	--			--	--	--
PF3D7_0321800	WD repeat-containing protein, putative	--		--			--	--			--	--	--	--	--	--	--	--	--	--			--	--	--	--	--	--	--	--	--	--			Y	1	--	-0.053	--	--	--	-0.096	--	--			--	--	--
PF3D7_0321900	cyclic amine resistance locus protein	--		--			--	--			Y	6	--	-0.151	0.102052	0.0536126	--	-0.21	0.176731	0.122759			Y	1	--	0.072	--	--	--	-1.782	--	--			--	--	--	--	--	--	--	--	--	--			--	--	--
PF3D7_0322000	peptidyl-prolyl cis-trans isomerase 19a	--		--			--	--			Y	38	Y	0.2615	0.0842196	1.79234e-13	Y	0.7155	0.210014	4.07843e-30			Y	15	Y	0.706	0.231407	4.07341e-06	Y	0.357	0.593909	0.00113751			Y	111	Y	0.215	10.3872	2.38476e-10	Y	0.156	0.101355	6.19192e-19			Y	48	Y
PF3D7_0322100	mRNA-capping enzyme subunit beta	--		--			--	--			Y	2	--	0.097	0.0537401	0.270269	Y	0.7215	0.0629325	0.0278171			--	--	--	--	--	--	--	--	--	--			--	--	--	--	--	--	--	--	--	--			--	--	--
PF3D7_0322300	diacylglycerol O-acyltransferase	--		--			--	--			Y	2	--	-0.1775	0.00212132	0.235211	--	-0.227	0.219203	0.495898			Y	2	--	0.358	0.0494975	0.0620422	Y	2.0405	0.195869	0.0459522			Y	2	--	-0.1255	1.13279	0.210013	--	-0.0925	0.00494975	0.0842699			--	--	--
PF3D7_0322400	regulator of initiation factor 2 (eIF2)	--		--			--	--			Y	1	--	-0.5676	--	--	--	--	--	--			Y	1	--	1.295	--	--	--	0.825	--	--			Y	3	--	0.023	15.2218	0.872632	--	-0.006	0.148688	0.568923			Y	2	Y
PF3D7_0322700	conserved Plasmodium protein, unknown function	--		--			--	--			Y	1	--	-0.398	--	--	--	1.594	--	--			--	--	--	--	--	--	--	--	--	--			--	--	--	--	--	--	--	--	--	--			--	--	--
PF3D7_0322900	40S ribosomal protein S3A, putative	--		--			--	--			Y	57	Y	-0.18	0.160602	0.00601724	--	-0.0345	0.48073	0.43034			Y	81	Y	-0.069	0.339197	0.016552	--	-0.026	0.740778	0.60558			Y	71	Y	-0.0715	8.03305	1.75284e-11	Y	-0.0665	0.10246	4.73112e-06			Y	45	Y
PF3D7_0323000	translation machinery-associated protein 7, putative	--		--			--	--			--	--	--	--	--	--	--	--	--	--			--	--	--	--	--	--	--	--	--	--			Y	3	--	-0.01	0.608627	0.465214	--	0.208	0.0498631	0.103629			Y	1	--
PF3D7_0323100	conserved Plasmodium protein, unknown function	--		--			--	--			--	--	--	--	--	--	--	--	--	--			--	--	--	--	--	--	--	--	--	--			Y	2	--	-0.265	0.0650722	0.221559	--	-0.101	0.0565685	0.240061			Y	1	Y
PF3D7_0323400	Rh5 interacting protein	--		--			--	--			Y	4	--	0.22	0.101756	0.174154	--	-0.323	0.565685	0.377382			Y	4	--	0.0985	0.157956	0.2423	--	-0.7075	0.698008	0.213711			--	--	--	--	--	--	--	--	--	--			--	--	--
PF3D7_0323500	survival motor neuron-like protein	--		--			--	--			--	--	--	--	--	--	--	--	--	--			--	--	--	--	--	--	--	--	--	--			Y	2	--	0.0235	17.6777	0.356202	--	-0.003	0.046669	0.910169			--	--	--
PF3D7_0323600	conserved Plasmodium protein, unknown function	--		--			--	--			--	--	--	--	--	--	--	--	--	--			--	--	--	--	--	--	--	--	--	--			Y	2	--	-0.0315	0.651787	0.651129	--	-0.021	0.0240416	0.466825			--	--	--
PF3D7_0323700	U4/U6.U5 tri-snRNP-associated protein 1, putative	--		--			--	--			Y	3	Y	0.083	0.0606987	0.0400763	Y	0.794	0.0778717	0.000480181			Y	1	--	-0.073	--	--	--	0.408	--	--			Y	1	--	-0.29	--	--	--	-0.458	--	--			Y	3	--
PF3D7_0323800	conserved Plasmodium protein, unknown function	--		--			--	--			Y	1	--	0.088	--	--	--	0.617	--	--			Y	1	--	0.684	--	--	--	-0.436	--	--			Y	3	Y	-0.224	0.152608	0.0411868	--	-0.172	0.0636632	0.0505097			Y	3	Y
PF3D7_0400100	erythrocyte membrane protein 1, PfEMP1	--		--			--	--			Y	1	--	0.199	--	--	--	1.998	--	--			--	--	--	--	--	--	--	--	--	--			Y	2	--	-0.2275	17.6777	0.153717	--	-0.1995	0.1393	0.103351			--	--	--
PF3D7_0400800	stevor	--		--			--	--			--	--	--	--	--	--	--	--	--	--			--	--	--	--	--	--	--	--	--	--			--	--	--	--	--	--	--	--	--	--			--	--	--
PF3D7_0401200	rifin	--		--			--	--			--	--	--	--	--	--	--	--	--	--			--	--	--	--	--	--	--	--	--	--			--	--	--	--	--	--	--	--	--	--			--	--	--
PF3D7_0401500	stevor, pseudogene	--		--			--	--			--	--	--	--	--	--	--	--	--	--			--	--	--	--	--	--	--	--	--	--			Y	10	Y	0.084	0.196757	0.00242501	--	0.107	0.155246	0.690964			Y	8	Y
PF3D7_0401800	Plasmodium exported protein (PHISTb), unknown function	--		--			--	--			Y	23	Y	-0.8245	0.209281	1.5402e-09	Y	-1.193	0.782197	2.94059e-09			Y	22	--	-0.258	0.598457	0.268948	--	0.169	0.737695	0.537851			Y	32	--	-0.314	4.89385	0.672392	Y	-0.1175	0.127652	4.28379e-06			Y	45	--
PF3D7_0401900	acyl-CoA synthetase	up_48H		--			--	--			Y	4	--	-0.119	0.13758	0.273801	--	-1.92	0.663211	0.0518294			Y	3	--	0.089	0.963656	0.38962	--	-0.357	0.29547	0.263152			--	--	--	--	--	--	--	--	--	--			--	--	--
PF3D7_0402000	Plasmodium exported protein (PHISTa), unknown function	--		--			--	--			Y	1	--	-0.602	--	--	--	-1.814	--	--			Y	15	--	-0.151	0.785469	0.17254	--	-0.024	0.351505	0.869067			Y	20	Y	-0.224	6.1334	2.98107e-08	Y	-0.1	0.101233	0.000312501			Y	15	--
PF3D7_0402100	Plasmodium exported protein (PHISTb), unknown function	--		--			--	--			Y	16	Y	-0.844	0.272514	2.45641e-08	Y	1.405	0.351949	2.92539e-09			Y	8	Y	-1.639	0.539711	3.1891e-05	Y	0.464	0.583402	0.0267694			Y	5	Y	-0.717	1.60984	0.00348105	--	0.025	0.0880557	0.308882			Y	5	--
PF3D7_0402300	reticulocyte binding protein homologue 1	up_48H		--			--	--			Y	12	Y	0.0845	0.16297	0.00549663	Y	-0.7805	0.514777	3.96912e-05			Y	17	--	-0.11	0.374887	0.691457	--	-0.09	0.750355	0.554302			--	--	--	--	--	--	--	--	--	--			--	--	--
PF3D7_0402400	Plasmodium exported protein, unknown function	--		--			--	--			Y	8	Y	-0.3455	0.0806294	0.00323386	--	-0.179	0.326456	0.202454			Y	11	Y	-0.276	0.150248	0.000599092	Y	-0.256	0.288588	0.034362			Y	5	--	-0.08	11.5814	0.0546231	Y	-0.195	0.1225	0.0114155			Y	9	--
PF3D7_0403100	regulator of chromosome condensation, putative	--		--			--	--			--	--	--	--	--	--	--	--	--	--			--	--	--	--	--	--	--	--	--	--			Y	1	--	-0.318	--	--	--	-0.333	--	--			--	--	--
PF3D7_0403200	pre-mRNA splicing factor, putative	--		--			--	--			--	--	--	--	--	--	--	--	--	--			--	--	--	--	--	--	--	--	--	--			Y	3	Y	-0.21	0	0.0360166	Y	-0.18	0.0219393	0.024763			--	--	--
PF3D7_0403500	ubiquitin specific protease, putative	--		--			--	--			--	--	--	--	--	--	--	--	--	--			Y	1	--	0.432	--	--	--	0.275	--	--			--	--	--	--	--	--	--	--	--	--			--	--	--
PF3D7_0403600	conserved Plasmodium protein, unknown function	--		--			--	--			--	--	--	--	--	--	--	--	--	--			--	--	--	--	--	--	--	--	--	--			Y	1	--	0.231	--	--	--	-0.5098	--	--			Y	3	--
PF3D7_0403700	pre-mRNA-splicing factor CLF1, putative	--		--			--	--			Y	5	--	-0.113	0.0343451	0.267497	--	0.118	0.441568	0.824686			Y	4	--	0.1195	0.118982	0.114557	--	-0.167	0.239518	0.29001			Y	4	--	0.021	0.499415	0.782446	--	-0.055	0.170475	0.256543			Y	2	--
PF3D7_0403800	alpha/beta hydrolase, putative	--		--			--	--			Y	2	--	-0.1595	0.0360624	0.163471	--	-0.298	0.333754	0.381196			Y	5	--	-0.3735	0.219252	0.116197	--	-0.0605	0.262782	0.337495			--	--	--	--	--	--	--	--	--	--			--	--	--
PF3D7_0404300	conserved Plasmodium protein, unknown function	--		--			--	--			Y	8	--	-0.0105	0.0940824	0.643089	--	0.237	0.262253	0.0959757			Y	3	--	-0.089	0.118644	0.484866	Y	-0.342	0.0195533	0.00225174			Y	12	Y	0.121	1.10935	0.000195328	Y	0.077	0.0873995	0.0125328			Y	2	--
PF3D7_0404700	dipeptidyl aminopeptidase 3	--		--			--	--			Y	20	Y	0.116	0.120557	0.00303225	Y	-0.648	0.563425	0.00210048			Y	9	--	0.108	0.517859	0.180047	--	0.071	0.779689	0.782585			Y	1	--	0.03	--	--	--	0.28	--	--			--	--	--
PF3D7_0404900	6-cysteine protein P41	--		--			--	--			Y	5	Y	-0.083	0.0761919	0.00247778	Y	-1.001	0.30288	0.00126435			Y	5	Y	-0.519	0.232774	0.0207934	--	-0.261	0.180883	0.0824348			Y	16	Y	0.129	1.06631	0.00351863	Y	0.1785	0.121378	0.000310196			Y	4	Y
PF3D7_0405000	ATP-dependent RNA helicase DDX51, putative	--		--			--	--			Y	1	--	0.155	--	--	--	0.374	--	--			Y	1	--	0.026	--	--	--	1.778	--	--			Y	3	--	-0.133	14.4338	0.26536	--	0.008	0.0665232	0.664076			Y	1	--
PF3D7_0405100	protein transport protein Sec24B, putative	--		--			--	--			Y	7	--	-0.1675	0.0959946	0.0668121	--	-0.1445	0.302028	0.533279			Y	2	--	-0.381	0.220617	0.371052	--	0.245	1.64614	0.854408			--	--	--	--	--	--	--	--	--	--			Y	4	--
PF3D7_0405200	ag-1 blood stage membrane protein homologue	--		--			--	--			Y	5	--	0.0433	0.354636	0.7561	--	--	--	--			Y	5	--	0.287	0.389796	0.383811	Y	0.343	0.209645	0.0260679			--	--	--	--	--	--	--	--	--	--			--	--	--
PF3D7_0405400	pre-mRNA-processing-splicing factor 8, putative	--		--			--	--			Y	47	--	-0.064	0.12976	0.10068	Y	0.434	0.309361	4.41556e-14			Y	27	--	-0.079	0.357986	0.535445	Y	0.244	0.753467	0.0471866			Y	43	Y	-0.166	10.9365	1.20309e-13	Y	-0.1855	0.134787	2.0954e-12			Y	22	--
PF3D7_0405600	TMEM33 domain-containing protein, putative	--		--			--	--			Y	11	--	-0.167	0.0797503	0.655571	Y	-0.3365	0.678003	0.0416897			Y	6	--	0.027	0.316672	0.534932	--	-0.061	0.883556	0.550521			Y	9	Y	-0.158	11.549	0.00210302	Y	-0.0365	0.0470955	0.0263711			Y	8	--
PF3D7_0405700	lysine decarboxylase, putative	--		--			--	--			Y	3	--	0.412	0.278049	0.30918	--	0.213	0.463862	0.621727			--	--	--	--	--	--	--	--	--	--			--	--	--	--	--	--	--	--	--	--			--	--	--
PF3D7_0405800	conserved protein, unknown function	--		--			--	--			--	--	--	--	--	--	--	--	--	--			--	--	--	--	--	--	--	--	--	--			Y	2	--	-0.135	0	0.134344	--	-0.1745	0.0233345	0.126791			Y	1	Y
PF3D7_0405900	apical sushi protein	--		--			--	--			Y	18	Y	-0.302	0.187064	2.11892e-06	Y	-1.901	0.891302	2.62573e-08			Y	18	--	0.039	0.649439	0.728497	--	-0.256	0.72106	0.45978			--	--	--	--	--	--	--	--	--	--			--	--	--
PF3D7_0406000	conserved protein, unknown function	--		--			--	--			--	--	--	--	--	--	--	--	--	--			Y	1	--	1.152	--	--	--	0.921	--	--			Y	1	--	-0.048	--	--	--	0.02	--	--			--	--	--
PF3D7_0406100	V-type proton ATPase subunit B	--		--			--	--			Y	48	Y	0.1155	0.10479	0.00488776	Y	0.747	0.339654	2.30434e-18			Y	30	Y	0.243	0.602514	0.000130934	--	-0.001	0.55143	0.948868			Y	67	Y	-0.098	11.1008	9.01565e-05	Y	-0.0785	0.14463	0.0178101			Y	54	--
PF3D7_0406200	sexual stage-specific protein precursor	--		--			Up (2.0±1.4)	--			Y	18	Y	0.431	0.183728	0.00145346	Y	0.136	0.726117	0.0132141			Y	24	Y	0.405	1.14759	0.00811366	--	0.367	0.478556	0.0503065			Y	25	Y	-2.285	12.2727	7.5412e-19	Y	-2.544	0.36434	1.92983e-24			Y	34	Y
PF3D7_0406400	cytosolic glyoxalase II	--		--			--	--			Y	14	--	-0.053	0.102756	0.465064	Y	0.492	0.215505	8.16606e-09			Y	5	Y	0.439	0.376731	0.0378105	--	0.605	0.424807	0.0604461			Y	19	Y	0.247	10.1267	0.0371553	Y	0.11	0.136403	0.000646216			Y	20	Y
PF3D7_0406500	NYN domain-containing protein, putative	--		--			--	--			Y	2	--	0.74	0.76509	0.219113	--	0.8415	0.0700036	0.192562			Y	1	--	1.598	--	--	--	1.051	--	--			--	--	--	--	--	--	--	--	--	--			--	--	--
PF3D7_0406700	conserved Plasmodium protein, unknown function	--		--			--	--			Y	5	Y	-0.145	0.0772766	0.0242921	Y	-0.516	0.196858	0.00282227			Y	4	--	0.0725	0.30363	0.76968	--	0.123	0.339427	0.519999			Y	2	--	-0.051	0.585532	0.227031	--	-0.181	0.0169706	0.0548007			Y	1	Y
PF3D7_0407200	peptidyl-tRNA hydrolase 2, putative	--		--			--	--			Y	2	--	-0.1295	0.170413	0.667574	--	-0.0195	0.570635	0.952185			Y	2	--	0.221	0.371938	0.528226	--	0.451	0.250316	0.298399			Y	4	Y	-0.1795	0.51287	0.00111419	Y	-0.139	0.0441965	0.00820886			Y	2	--
PF3D7_0407300	transcription factor, putative	--		--			--	--			Y	1	--	--	--	--	--	--	--	--			--	--	--	--	--	--	--	--	--	--			Y	2	--	-0.3495	0.886094	0.0864567	--	-0.1985	0.0516188	0.115768			--	--	--
PF3D7_0407500	mitochondrial carrier protein, putative	--		--			--	--			Y	2	--	-0.1775	0.24678	0.468115	--	-0.03	0.489318	0.914013			--	--	--	--	--	--	--	--	--	--			--	--	--	--	--	--	--	--	--	--			Y	1	--
PF3D7_0407700	conserved Plasmodium protein, unknown function	--		--			--	--			Y	2	--	-0.1985	0.211425	0.32445	Y	-0.532	0.0933381	0.00763454			--	--	--	--	--	--	--	--	--	--			--	--	--	--	--	--	--	--	--	--			--	--	--
PF3D7_0407800	conserved Plasmodium protein, unknown function	--		--			--	--			Y	35	Y	-0.217	0.125763	1.80769e-11	Y	-1.146	0.478454	5.72661e-12			Y	38	Y	-0.2655	0.282261	6.54691e-07	Y	-0.415	0.503211	0.000215721			Y	6	--	0.0305	0.919008	0.613374	--	0.171	0.22156	0.318458			Y	1	Y
PF3D7_0407900	AAA family ATPase, putative	up_48H		--			--	--			--	--	--	--	--	--	--	--	--	--			--	--	--	--	--	--	--	--	--	--			Y	1	--	0.182	--	--	--	-0.019	--	--			--	--	--
PF3D7_0408000	conserved Plasmodium protein, unknown function	up_48H		--			--	--			Y	3	--	-0.338	0.146243	0.0993208	--	-0.344	0.444482	0.230616			--	--	--	--	--	--	--	--	--	--			--	--	--	--	--	--	--	--	--	--			--	--	--
PF3D7_0408100	conserved Plasmodium protein, unknown function	--		--			--	--			Y	2	--	-0.1825	0.208597	0.254297	--	-0.116	--	--			--	--	--	--	--	--	--	--	--	--			--	--	--	--	--	--	--	--	--	--			Y	1	--
PF3D7_0408300	zinc finger Ran-binding domain-containing protein 2, putative	--		--			--	--			Y	3	--	0.067	0.118794	0.376441	--	0.262	0.319612	0.381243			Y	2	--	0.1385	0.0968736	0.292403	--	0.8505	0.439113	0.258389			Y	7	--	-0.171	9.44911	0.188392	--	-0.252	0.135263	0.196231			Y	2	--
PF3D7_0408500	flap endonuclease 1	--		--			--	--			Y	4	--	0.135	0.20261	0.49684	--	-0.337	0.874557	0.72113			Y	2	--	-0.1425	0.563564	0.696638	--	1.0535	1.10097	0.344471			Y	2	--	0.0075	0.0356679	0.372375	--	0.213	0.296985	0.496241			Y	8	Y
PF3D7_0409000	conserved Plasmodium protein, unknown function	--		--			--	--			Y	1	--	-0.295	--	--	--	-0.627	--	--			--	--	--	--	--	--	--	--	--	--			--	--	--	--	--	--	--	--	--	--			--	--	--
PF3D7_0409100	U4/U6 small nuclear ribonucleoprotein PRP31, putative	--		--			--	--			Y	2	--	0.029	0.0494975	0.700342	--	0.5625	0.307591	0.209885			Y	2	--	1.315	1.31663	0.426466	--	0.234	--	--			Y	4	Y	-0.1765	13.8417	0.0371673	Y	-0.2925	0.104206	0.0265689			Y	1	--
PF3D7_0409200	protein SOF1, putative	--		--			--	--			--	--	--	--	--	--	--	--	--	--			--	--	--	--	--	--	--	--	--	--			--	--	--	--	--	--	--	--	--	--			--	--	--
PF3D7_0409300	methyltransferase, putative	--		--			--	--			Y	1	--	0.037	--	--	--	0.508	--	--			--	--	--	--	--	--	--	--	--	--			--	--	--	--	--	--	--	--	--	--			Y	1	--
PF3D7_0409400	chaperone protein DnaJ	--		--			--	--			Y	2	--	0.084	--	--	--	0.315	--	--			Y	1	--	-0.467	--	--	--	3.712	--	--			Y	2	--	-0.3845	18.4677	0.091697	--	-0.224	0.0905097	0.177171			Y	2	--
PF3D7_0409500	NAD(P)-binding protein, putative	--		--			--	--			Y	7	--	-0.026	0.105845	0.0662865	Y	-1.0145	0.464114	0.00285538			--	--	--	--	--	--	--	--	--	--			Y	5	--	-0.3795	11.4925	0.740842	--	-0.2985	0.171855	0.0644178			--	--	--
PF3D7_0409600	replication protein A1, large subunit	--		--			--	--			Y	12	--	-0.008	0.055633	0.586509	Y	-0.641	0.214336	2.65653e-07			Y	7	--	-0.22	0.539055	0.818848	--	-0.038	0.874906	0.429888			Y	17	--	0.008	6.882	0.569013	--	-0.007	0.0910771	0.982227			Y	6	--
PF3D7_0409800	zinc finger protein, putative	--		--			--	--			Y	1	--	0.038	--	--	--	0.36	--	--			--	--	--	--	--	--	--	--	--	--			--	--	--	--	--	--	--	--	--	--			--	--	--
PF3D7_0410000	erythrocyte vesicle protein 1	up_48H		--			--	--			Y	2	--	0.0665	0.0502046	0.711321	--	0.1415	0.395273	0.593086			Y	1	--	0.682	--	--	--	-0.214	--	--			--	--	--	--	--	--	--	--	--	--			--	--	--
PF3D7_0410300	protein phosphatase PPM1, putative	--		--			--	--			Y	2	--	-0.02	0.275772	0.953882	--	0.1305	0.409415	0.715661			Y	1	--	-0.116	--	--	--	-0.465	--	--			Y	2	--	-0.247	1.46129	0.303563	--	-0.087	0.0608112	0.292234			--	--	--
PF3D7_0410400	exosome complex component RRP4	--		--			--	--			--	--	--	--	--	--	--	--	--	--			--	--	--	--	--	--	--	--	--	--			Y	1	--	-0.077	--	--	--	0.095	--	--			--	--	--
PF3D7_0410600	conserved protein, unknown function	--		--			--	--			Y	4	--	-0.0095	0.219081	0.945301	--	0.031	0.383554	0.297399			Y	8	--	-0.0125	0.362592	0.812721	--	0.483	0.947594	0.577071			Y	7	--	0.074	13.3531	0.524607	--	0.04	0.124354	0.0624858			Y	8	--
PF3D7_0410800	conserved Plasmodium protein, unknown function	--		--			--	--			Y	23	Y	-0.3135	0.130712	0.00296994	Y	-1.117	0.340252	7.50681e-10			Y	10	Y	-0.265	0.279361	0.00301892	--	0.093	0.277968	0.266157			Y	12	Y	-0.26	7.8189	4.864e-11	Y	-0.191	0.0407728	2.38662e-10			Y	5	Y
PF3D7_0410900	conserved Plasmodium protein, unknown function	--		--			--	--			Y	4	--	-0.077	0.0727433	0.450634	--	-0.187	0.435748	0.388389			Y	1	--	0.2414	--	--	--	1.4477	--	--			Y	4	Y	-0.0795	13.5797	0.0397465	--	-0.01	0.136216	0.683565			Y	1	--
PF3D7_0411000	conserved Plasmodium protein, unknown function	--		--			--	--			Y	1	--	-0.209	--	--	--	1.517	--	--			--	--	--	--	--	--	--	--	--	--			--	--	--	--	--	--	--	--	--	--			--	--	--
PF3D7_0411100	mediator of RNA polymerase II transcription subunit 8, putative	--		--			--	--			Y	2	--	0.1205	0.0289914	0.397189	--	0.2295	0.154856	0.217435			Y	1	--	0.115	--	--	--	0.509	--	--			Y	1	--	0.046	--	--	--	-0.037	--	--			Y	1	--
PF3D7_0411300	conserved Plasmodium protein, unknown function	--		--			--	--			Y	1	--	0.174	--	--	--	-0.405	--	--			--	--	--	--	--	--	--	--	--	--			--	--	--	--	--	--	--	--	--	--			--	--	--
PF3D7_0411900	DNA polymerase alpha catalytic subunit A	--		--			--	--			Y	22	Y	-0.401	0.120638	3.12568e-09	Y	-0.8025	0.619756	1.5005e-05			Y	15	--	-0.189	0.402255	0.123994	--	0.102	0.630106	0.300822			Y	21	Y	0.03	6.07481	0.044024	--	0.0385	0.117631	0.53329			Y	9	--
PF3D7_0412000	LITAF-like zinc finger protein, putative	--		--			--	--			Y	3	Y	-0.228	0.0597188	0.00523438	Y	-1.487	0.274088	0.0120417			Y	6	--	-0.234	0.185526	0.0657768	--	-0.3725	0.716736	0.347427			Y	13	Y	-0.1515	12.4838	4.16217e-06	Y	-0.112	0.0870908	0.00038206			Y	9	Y
PF3D7_0412400	erythrocyte membrane protein 1, PfEMP1	--		--			--	--			--	--	--	--	--	--	--	--	--	--			Y	4	--	0.344	1.16869	0.308176	--	0.7745	0.542336	0.15615			--	--	--	--	--	--	--	--	--	--			--	--	--
PF3D7_0413500	phosphoglucomutase-2	--		--			--	--			Y	33	Y	-0.139	0.107227	0.00500379	Y	-0.205	0.29924	0.000395447			Y	15	--	0.082	0.327104	0.625766	--	-0.012	0.454589	0.232487			Y	7	--	-0.163	10.2062	0.652213	--	-0.13	0.125123	0.0656799			Y	6	Y
PF3D7_0413600	26S protease regulatory subunit 6B, putative	--		--			--	--			Y	23	--	0.019	0.0550487	0.171086	Y	0.184	0.177272	8.95513e-07			Y	21	--	-0.018	0.205769	0.121835	Y	-0.184	0.468712	0.0351133			Y	20	--	0.169	9.80833	0.118526	--	0.02	0.13244	0.114985			Y	23	--
PF3D7_0413700	lysine decarboxylase-like protein, putative	--		--			--	--			Y	11	--	-0.1045	0.0938995	0.114739	Y	-0.5285	0.559557	0.00206616			Y	3	--	0.762	0.159152	0.0688288	--	-0.169	0.474226	0.799598			Y	11	Y	0.143	10.6072	0.0314381	Y	0.144	0.056014	0.000717177			Y	10	--
PF3D7_0413900	ubiquitin carboxyl-terminal hydrolase 13, putative	--		--			--	--			Y	19	Y	0.263	0.0982174	0.00114891	Y	0.429	0.400361	0.00321512			Y	12	Y	0.59	0.666869	0.0124327	--	0.204	0.52522	0.110208			Y	48	Y	0.152	5.55015	0.000740541	Y	0.137	0.131786	8.70913e-12			Y	19	--
PF3D7_0414000	structural maintenance of chromosomes protein 3, putative	--		--			--	--			Y	8	Y	-0.3455	0.127847	4.78253e-07	Y	-1.385	0.826411	0.00662345			Y	9	--	-0.027	0.490493	0.580361	--	-0.251	0.851096	0.456598			Y	36	Y	-0.1205	9.59519	0.000813924	--	-0.087	0.152955	0.285659			Y	19	--
PF3D7_0414300	Rab5-interacting protein, putative	--		--			--	--			Y	4	--	0.0005	0.107754	0.829811	--	-0.149	0.181496	0.171619			--	--	--	--	--	--	--	--	--	--			Y	1	--	-0.126	--	--	--	-0.188	--	--			Y	3	--
PF3D7_0414900	armadillo-domain containing rhoptry protein	--		--			--	--			Y	18	Y	-0.215	0.143791	2.07283e-07	Y	-1.226	0.501341	1.34686e-08			Y	20	Y	0.2625	0.407934	0.0176192	Y	-0.5955	0.708754	0.000271137			--	--	--	--	--	--	--	--	--	--			--	--	--
PF3D7_0415000	arsenical pump-driving ATPase, putative	--		--			--	--			Y	3	--	0.188	0.195931	0.58881	--	0.729	1.48856	0.981684			Y	1	--	0.098	--	--	--	-0.281	--	--			Y	10	--	0.227	11.5833	0.210857	Y	0.154	0.108951	0.0219155			Y	7	--
PF3D7_0415200	conserved Plasmodium protein, unknown function	--		--			--	--			--	--	--	--	--	--	--	--	--	--			--	--	--	--	--	--	--	--	--	--			Y	2	Y	0.297	17.6777	0.0498409	--	-0.013	0.0919239	0.810892			--	--	--
PF3D7_0415300	cdc2-related protein kinase 3	--		--			--	--			Y	1	--	-0.235	--	--	--	0.152	--	--			Y	3	--	-0.099	0.364047	0.547986	--	0.206	0.900705	0.35532			Y	2	--	-0.183	17.6777	0.10321	--	-0.1465	0.0431335	0.156651			Y	3	Y
PF3D7_0415400	coatomer subunit zeta, putative	--		--			--	--			Y	1	--	-0.3239	--	--	--	--	--	--			Y	1	--	-0.044	--	--	--	1.097	--	--			Y	2	--	0.1808	20.7213	--	--	0.2468	--	--			Y	1	--
PF3D7_0415500	nuclear cap-binding protein subunit 2, putative	--		--			--	--			Y	5	--	-0.029	0.175918	0.588827	--	0.071	0.23476	0.487967			Y	2	--	0.3325	0.45467	0.49466	--	-0.0045	0.0898026	0.950756			Y	9	--	-0.0525	0.926257	0.128341	--	-0.002	0.125691	0.760508			Y	5	--
PF3D7_0415600	GTP:AMP phosphotransferase	--		--			--	--			Y	1	--	-0.019	--	--	--	-0.566	--	--			--	--	--	--	--	--	--	--	--	--			--	--	--	--	--	--	--	--	--	--			Y	1	--
PF3D7_0415700	conserved Plasmodium protein, unknown function	--		--			--	--			Y	10	Y	-0.127	0.0795625	0.00500566	Y	-0.128	0.251029	0.0196735			Y	4	--	0.039	0.175378	0.726103	--	-0.424	0.249782	0.0601332			Y	1	--	-0.0884	--	--	--	-0.5215	--	--			Y	2	Y
PF3D7_0415800	RING zinc finger protein, putative	--		--			--	--			Y	5	Y	-0.2435	0.0687532	0.00056847	Y	-0.598	0.247655	0.0252653			Y	6	--	0.018	0.138504	0.548034	--	-0.1105	0.614663	0.963579			--	--	--	--	--	--	--	--	--	--			--	--	--
PF3D7_0415900	60S ribosomal protein L15, putative	--		--			--	--			Y	33	--	-0.207	0.102146	0.309849	Y	-0.106	0.204956	0.0271551			Y	24	Y	-0.1245	0.144718	0.00222504	--	-0.096	0.739948	0.645177			Y	43	Y	-0.0535	7.03693	0.000102359	Y	-0.045	0.0944016	0.000235029			Y	27	Y
PF3D7_0416000	RNA-binding protein, putative	--		--			--	--			--	--	--	--	--	--	--	--	--	--			--	--	--	--	--	--	--	--	--	--			Y	1	--	-0.297	--	--	--	-0.326	--	--			--	--	--
PF3D7_0416200	conserved protein, unknown function	--		--			--	--			--	--	--	--	--	--	--	--	--	--			--	--	--	--	--	--	--	--	--	--			Y	1	--	-0.132	--	--	--	-0.335	--	--			--	--	--
PF3D7_0416400	histone acetyltransferase, putative	--		--			--	--			Y	7	Y	-0.161	0.122126	0.0364146	--	-0.156	0.216808	0.0837075			Y	9	--	-0.07	0.197006	0.375715	--	-0.107	0.273326	0.71227			Y	12	--	0.072	10.6233	0.116992	--	0.0555	0.177886	0.0514231			Y	2	Y
PF3D7_0416500	repressor of RNA polymerase III transcription MAF1	--		--			--	--			Y	2	--	-0.036	0.0763675	0.808823	--	-0.636	0.541644	0.223221			Y	2	--	1.6576	--	--	--	0.6716	--	--			Y	6	--	-0.0205	0.972495	0.644369	--	-0.06	0.101581	0.303819			--	--	--
PF3D7_0416800	small GTP-binding protein sar1	--		--			--	--			Y	79	Y	-0.3195	0.151997	7.69491e-19	Y	-0.4225	0.38898	1.6832e-17			Y	54	Y	-0.289	0.418537	0.000126034	Y	-0.102	0.741714	0.0424347			Y	25	--	0.171	8.7781	0.0525004	--	0.084	0.17931	0.11981			Y	22	--
PF3D7_0416900	conserved Plasmodium protein, unknown function	--		--			--	--			Y	1	--	-0.372	--	--	--	-0.428	--	--			--	--	--	--	--	--	--	--	--	--			--	--	--	--	--	--	--	--	--	--			--	--	--
PF3D7_0417200	bifunctional dihydrofolate reductase-thymidylate synthase	--		--			--	--			Y	21	--	0.113	0.0968044	0.305984	--	0.2545	0.415085	0.115717			Y	12	--	0.0915	0.806313	0.129962	--	-0.037	0.656184	0.490859			Y	33	Y	0.2145	9.77827	0.00431479	Y	0.158	0.181322	1.11723e-05			Y	20	Y
PF3D7_0417300	LETM1-like protein, putative	--		--			--	--			Y	6	--	-0.071	0.0535126	0.208329	--	-0.107	0.234966	0.161472			Y	6	--	-0.0285	0.772946	0.254527	--	0.49	0.583399	0.329835			Y	7	Y	-0.39	0.727827	1.97175e-05	Y	-0.291	0.119324	0.000682935			Y	3	Y
PF3D7_0417400	conserved Plasmodium protein, unknown function	--		--			--	--			Y	5	--	-0.1545	0.211595	0.404727	--	0.1115	0.115698	0.111315			Y	2	--	-0.0465	0.526795	0.876864	--	-0.223	0.253144	0.46551			--	--	--	--	--	--	--	--	--	--			--	--	--
PF3D7_0417500	memo-like protein	--		--			--	--			Y	1	--	-0.04	--	--	--	-1.019	--	--			--	--	--	--	--	--	--	--	--	--			Y	10	Y	0.144	11.0552	0.00104772	Y	0.064	0.0961459	0.00902637			Y	3	--
PF3D7_0418000	conserved Plasmodium protein, unknown function	--		--			--	--			--	--	--	--	--	--	--	--	--	--			--	--	--	--	--	--	--	--	--	--			--	--	--	--	--	--	--	--	--	--			Y	1	Y
PF3D7_0418100	protein SOC1, putative	--		--			--	--			Y	2	--	0.213	0.0155563	0.135406	Y	0.448	0.0141421	0.0362908			Y	1	--	0.625	--	--	--	0.968	--	--			Y	4	Y	0.0625	0.697432	0.0125387	--	0.0285	0.0581514	0.727289			--	--	--
PF3D7_0418200	eukaryotic translation initiation factor 3 subunit M, putative	--		--			--	--			Y	18	--	-0.022	0.103496	0.335226	--	-0.281	0.567277	0.181436			Y	21	--	0.8015	0.4864	0.0539015	--	0.7245	0.934567	0.239476			Y	27	Y	-0.066	0.656984	0.000203387	--	0.025	0.108981	0.126095			Y	26	--
PF3D7_0418300	conserved Plasmodium protein, unknown function	--		--			--	--			Y	2	Y	-0.19	0.0452548	0.0138881	--	-0.468	--	--			--	--	--	--	--	--	--	--	--	--			Y	1	--	-0.145	--	--	--	0.159	--	--			--	--	--
PF3D7_0418500	trafficking protein particle complex subunit 3, putative	--		--			--	--			Y	6	Y	0.187	0.0742314	0.0289258	Y	0.204	0.216331	0.00698003			Y	1	--	-0.048	--	--	--	0.497	--	--			Y	9	--	0.06	9.49726	0.0731403	--	0.054	0.103379	0.582323			Y	5	--
PF3D7_0418600	regulator of chromosome condensation, putative	--		--			--	--			Y	6	Y	-0.1535	0.0317175	0.0199592	--	-0.423	0.536331	0.07904			Y	7	--	0.176	0.738183	0.158507	--	0.348	0.209425	0.0562347			--	--	--	--	--	--	--	--	--	--			--	--	--
PF3D7_0418700	RNA-binding protein NOB1, putative	--		--			--	--			Y	1	--	0.127	--	--	--	0.562	--	--			--	--	--	--	--	--	--	--	--	--			Y	3	--	-0.021	0.613717	0.350736	--	0.029	0.161228	0.591175			Y	2	Y
PF3D7_0419200	protein transport protein GOT1, putative	--		--			--	--			Y	1	--	-0.235	--	--	--	-0.759	--	--			--	--	--	--	--	--	--	--	--	--			--	--	--	--	--	--	--	--	--	--			--	--	--
PF3D7_0419400	conserved Plasmodium protein, unknown function	--		--			--	--			Y	12	Y	-0.211	0.110515	5.39834e-05	Y	-2.42	1.03775	0.000125593			Y	10	Y	-0.4425	0.310624	0.00469778	Y	-0.212	0.281377	0.0213335			Y	9	Y	-0.059	11.8216	0.0262558	--	-0.014	0.0728167	0.275673			--	--	--
PF3D7_0419500	conserved Plasmodium membrane protein, unknown function	--		--			--	--			Y	12	Y	-0.142	0.151722	0.0199936	Y	-0.252	0.402759	0.0361089			Y	2	--	-0.352	0.152735	0.189522	--	0.672	0.234759	0.154174			Y	2	--	-0.2775	0.473948	0.277072	--	-0.079	0.11738	0.507896			Y	2	Y
PF3D7_0419600	ran-specific GTPase-activating protein 1, putative	--		--			--	--			Y	17	Y	0.238	0.130769	0.000544597	Y	0.747	0.317069	2.82172e-09			Y	6	Y	0.5645	0.302121	0.00768146	Y	0.877	0.161856	0.000799674			Y	27	Y	0.228	0.455723	3.77583e-16	Y	0.126	0.0748959	6.14326e-07			Y	28	Y
PF3D7_0419700	apical merozoite protein	up_48H		--			--	--			Y	9	--	-0.1105	0.126476	0.151213	--	-0.569	1.24729	0.290787			Y	11	Y	-0.433	0.143514	3.14988e-05	--	-0.219	0.340626	0.327505			--	--	--	--	--	--	--	--	--	--			--	--	--
PF3D7_0419800	60S ribosomal protein L7ae/L30e, putative	--		--			--	--			Y	4	--	0.1325	0.10718	0.0798707	Y	1.1065	0.276959	0.00444748			Y	2	--	0.217	0.16122	0.353783	--	0.2405	0.260922	0.371521			Y	1	--	-0.405	--	--	--	-0.263	--	--			Y	2	--
PF3D7_0419900	phosphatidylinositol 4-kinase, putative	--		--			--	--			Y	1	--	-0.267	--	--	--	-0.869	--	--			--	--	--	--	--	--	--	--	--	--			--	--	--	--	--	--	--	--	--	--			--	--	--
PF3D7_0420000	zinc finger protein, putative	--		--			--	--			Y	4	--	-0.002	0.381242	0.480227	--	0.3325	0.232638	0.33569			--	--	--	--	--	--	--	--	--	--			--	--	--	--	--	--	--	--	--	--			Y	1	--
PF3D7_0420100	serine/threonine protein kinase RIO2	--		--			--	--			--	--	--	--	--	--	--	--	--	--			--	--	--	--	--	--	--	--	--	--			Y	1	--	-0.096	--	--	--	0.217	--	--			Y	1	--
PF3D7_0420300	AP2 domain transcription factor, putative	--		--			--	--			Y	12	--	-0.025	0.132959	0.384242	Y	0.5045	0.357503	0.000717226			Y	8	--	0.1155	0.230421	0.12615	--	0.535	0.749481	0.0770118			--	--	--	--	--	--	--	--	--	--			Y	1	--
PF3D7_0420400	ribosome-recycling factor	--		--			--	--			Y	1	--	-0.077	--	--	--	--	--	--			Y	1	--	-0.236	--	--	--	0.136	--	--			Y	3	Y	-0.237	14.4338	0.0078813	Y	-0.289	0.0479305	0.000952728			Y	1	--
PF3D7_0420600	conserved Plasmodium protein, unknown function	--		--			--	--			Y	22	Y	-0.363	0.129151	2.35784e-12	Y	-1.22	0.386253	8.56877e-11			Y	11	Y	-0.317	0.38936	0.032228	--	-0.18	0.369803	0.884306			Y	6	Y	-0.235	0.802119	0.0166311	--	-0.1	0.160198	0.134744			Y	5	Y
PF3D7_0422000	steroid dehydrogenase, putative	--		--			--	--			Y	20	Y	0.502	0.157236	7.51346e-06	Y	0.439	0.442631	7.97298e-09			Y	14	Y	0.7415	0.744986	0.00018134	--	-0.0575	0.453497	0.858167			Y	6	Y	-0.888	11.3712	3.59699e-06	Y	-0.783	0.0888724	3.79128e-05			Y	10	Y
PF3D7_0422100	transmembrane emp24 domain-containing protein, putative	--		--			--	--			Y	11	Y	-0.155	0.151051	0.0317618	--	-0.164	0.730417	0.132642			Y	9	--	-0.127	0.247135	0.359591	--	-0.064	0.448304	0.983027			Y	9	Y	-0.2205	0.696602	0.00758744	--	-0.0245	0.209107	0.952422			Y	3	--
PF3D7_0422300	alpha tubulin 2	--		--			--	--			Y	3	--	0.055	0.0183394	0.435003	Y	1.799	0.0551029	0.000172515			Y	6	Y	-0.532	0.294031	0.0173289	--	0.715	0.672845	0.0829431			Y	8	Y	-1.927	12.5975	8.30961e-05	Y	-2.15	0.742171	7.33199e-06			Y	4	Y
PF3D7_0422400	40S ribosomal protein S19	--		--			--	--			Y	33	Y	-0.1535	0.16482	0.00420474	--	0.071	0.43795	0.0650211			Y	31	--	-0.143	0.556013	0.124512	--	-0.0885	0.818327	0.375164			Y	45	--	-0.017	8.67307	0.147501	--	-0.011	0.119432	0.828975			Y	38	Y
PF3D7_0422500	pre-mRNA-splicing helicase BRR2, putative	--		--			--	--			Y	34	Y	-0.102	0.0858406	0.0105593	Y	0.442	0.262731	4.20809e-10			Y	17	Y	0.134	0.340309	0.00839551	--	0.001	0.532347	0.288487			Y	30	--	-0.1565	8.38122	0.794531	Y	-0.145	0.137856	1.18854e-07			Y	28	--
PF3D7_0422600	conserved Plasmodium protein, unknown function	--		--			--	--			Y	3	--	-0.107	0.0537401	0.660477	--	0.135	0.585484	0.639896			Y	1	--	0.255	--	--	--	0.607	--	--			Y	1	--	-0.423	--	--	--	-0.172	--	--			--	--	--
PF3D7_0422700	eukaryotic initiation factor 4A-III, putative	--		--			--	--			Y	8	--	0.016	0.182231	0.886203	Y	0.444	0.215134	0.00139154			Y	11	Y	0.084	0.147206	0.039673	Y	1.7435	2.29226	0.0196945			Y	10	Y	-0.14	9.12268	0.00403651	Y	-0.124	0.124937	0.028542			Y	6	--
PF3D7_0423100	AP-4 complex subunit sigma, putative	--		--			--	--			--	--	--	--	--	--	--	--	--	--			--	--	--	--	--	--	--	--	--	--			Y	1	--	--	--	--	--	--	--	--			--	--	--
PF3D7_0423200	BSD-domain protein, putative	--		--			--	--			Y	1	--	0.21	--	--	--	--	--	--			--	--	--	--	--	--	--	--	--	--			--	--	--	--	--	--	--	--	--	--			--	--	--
PF3D7_0423300	conserved Plasmodium protein, unknown function	--		--			--	--			--	--	--	--	--	--	--	--	--	--			Y	1	--	0.874	--	--	--	-0.696	--	--			--	--	--	--	--	--	--	--	--	--			--	--	--
PF3D7_0423400	apical asparagine-rich protein AARP	--		--			--	--			--	--	--	--	--	--	--	--	--	--			--	--	--	--	--	--	--	--	--	--			--	--	--	--	--	--	--	--	--	--			--	--	--
PF3D7_0423500	glideosome associated protein with multiple membrane spans 2	--		--			--	--			Y	31	Y	-0.269	0.247898	0.000668876	Y	-1.3135	1.11206	7.64855e-06			Y	35	Y	-0.414	0.561724	0.00034859	--	-0.492	0.921246	0.704216			Y	8	Y	-0.546	13.4949	9.26115e-05	Y	-0.393	0.198765	0.00373167			Y	3	Y
PF3D7_0423600	conserved Plasmodium protein, unknown function	--		--			--	--			Y	6	--	-0.097	0.115226	0.382129	--	0.3395	0.635554	0.306585			Y	3	--	-0.1315	0.140714	0.594711	--	0.1565	0.159099	0.396783			Y	4	Y	-0.3305	0.984041	0.029773	Y	-0.309	0.162469	0.0383032			Y	3	--
PF3D7_0423700	early transcribed membrane protein 4	--		--			--	--			Y	2	--	0.6678	0.166594	0.476852	--	1.5406	--	--			Y	10	Y	-0.93	0.527198	0.00213751	Y	0.5965	0.196402	1.44131e-06			Y	9	Y	-0.2825	11.7803	0.0013999	Y	-0.257	0.14891	0.00308713			Y	8	Y
PF3D7_0423800	cysteine-rich protective antigen	--		--			--	--			Y	1	--	0.371	--	--	--	1.002	--	--			--	--	--	--	--	--	--	--	--	--			--	--	--	--	--	--	--	--	--	--			--	--	--
PF3D7_0424100	reticulocyte binding protein homologue 5	up_48H		--			--	--			--	--	--	--	--	--	--	--	--	--			Y	1	--	-0.078	--	--	--	--	--	--			--	--	--	--	--	--	--	--	--	--			--	--	--
PF3D7_0424200	reticulocyte binding protein homologue 4	--		--			--	--			Y	6	Y	1.167	0.10565	0.000384447	--	-0.7508	0.919426	0.0757659			Y	13	Y	1.047	0.518713	2.59011e-05	--	-0.032	0.946903	0.534946			--	--	--	--	--	--	--	--	--	--			--	--	--
PF3D7_0424500	serine/threonine protein kinase, FIKK family	--		--			--	--			Y	2	--	-0.188	0.0608112	0.0922091	--	0.473	0.175362	0.0891907			Y	5	--	-0.161	0.131441	0.0502621	--	0.35	0.374093	0.0555013			Y	1	--	-0.282	--	--	--	-0.093	--	--			Y	3	Y
PF3D7_0424600	Plasmodium exported protein (PHISTb), unknown function	--		--			--	--			Y	45	Y	-0.048	0.103996	0.0364794	Y	0.7085	0.312522	7.4966e-19			Y	37	--	-0.0535	0.393951	0.679866	--	-0.229	0.68799	0.565316			Y	22	Y	-0.292	9.89442	1.62906e-11	Y	-0.1845	0.107071	1.37844e-08			Y	44	--
PF3D7_0424700	serine/threonine protein kinase, FIKK family	--		--			--	--			Y	2	--	-0.2155	0.101116	0.367973	--	0.2345	0.241123	0.362016			Y	1	--	0.164	--	--	--	-0.487	--	--			--	--	--	--	--	--	--	--	--	--			--	--	--
PF3D7_0424900	Plasmodium exported protein (PHISTa), unknown function	--		--			--	--			--	--	--	--	--	--	--	--	--	--			--	--	--	--	--	--	--	--	--	--			Y	1	--	-2.046	--	--	--	-0.448	--	--			Y	1	--
PF3D7_0425000	Plasmodium exported protein, unknown function, pseudogene	--		--			--	--			--	--	--	--	--	--	--	--	--	--			--	--	--	--	--	--	--	--	--	--			--	--	--	--	--	--	--	--	--	--			--	--	--
PF3D7_0425100	Plasmodium exported protein (hyp6), unknown function	--		--			--	--			Y	1	--	0.123	--	--	--	3.051	--	--			Y	1	--	-0.096	--	--	--	1.127	--	--			--	--	--	--	--	--	--	--	--	--			--	--	--
PF3D7_0425300	Plasmodium exported protein (PHISTa), unknown function, pseudogene	--		--			--	--			--	--	--	--	--	--	--	--	--	--			Y	1	--	--	--	--	--	2.432	--	--			--	--	--	--	--	--	--	--	--	--			--	--	--
PF3D7_0500400	rifin	--		--			--	--			--	--	--	--	--	--	--	--	--	--			--	--	--	--	--	--	--	--	--	--			Y	2	--	0.648	0.031177	0.454267	--	1.7525	1.34845	0.139049			Y	1	Y
PF3D7_0500800	mature parasite-infected erythrocyte surface antigen	--		--			Down (0.81±0.14)	--			Y	57	Y	-0.4235	0.196023	2.2464e-13	Y	-0.605	0.605514	8.83339e-14			Y	97	--	-0.335	0.721188	0.396496	--	0.062	0.586776	0.11762			Y	127	Y	-0.154	7.38185	0.0107736	Y	0.0285	0.126112	0.00781704			Y	115	--
PF3D7_0500900	serine/threonine protein kinase, FIKK family	--		--			--	--			Y	8	Y	0.1145	0.152525	0.0169609	Y	-0.7545	0.215612	0.000113474			Y	8	Y	-0.143	0.111866	0.02557	--	-0.2435	0.315903	0.182			Y	1	--	0.27	--	--	--	0.094	--	--			--	--	--
PF3D7_0501000	Plasmodium exported protein, unknown function	--		--			--	--			Y	16	Y	-0.574	0.173212	5.8139e-09	Y	-0.89	0.71362	0.00115011			Y	17	Y	1.0415	0.964364	5.28272e-06	Y	0.569	0.732962	0.0136474			Y	33	Y	-0.249	11.8138	2.01161e-05	Y	-0.0825	0.183777	0.00620426			Y	20	--
PF3D7_0501100	heat shock protein 40, type II	--		--			--	--			Y	8	--	0.0485	0.152981	0.280227	Y	0.449	0.537384	0.0358252			Y	7	--	0.11	0.389519	0.12915	--	0.567	0.609369	0.349723			Y	3	--	-0.175	0.917827	0.0891308	--	-0.059	0.103123	0.261097			Y	10	Y
PF3D7_0501200	parasite-infected erythrocyte surface protein	--		--			--	--			Y	13	Y	-0.531	0.114289	2.37226e-09	Y	-0.906	0.620077	3.64898e-05			Y	18	Y	1.5345	0.566073	3.4944e-08	Y	0.674	0.457688	4.03697e-06			Y	35	--	-0.273	10.5671	0.0976385	Y	-0.122	0.139921	0.0035679			Y	20	--
PF3D7_0501300	skeleton-binding protein 1	--		--			--	--			Y	17	Y	-0.125	0.153936	0.00053745	Y	0.381	0.253122	1.91035e-05			Y	16	--	0.0975	0.360254	0.0732478	--	-0.13	0.678972	0.19105			Y	22	Y	-0.297	12.279	6.01885e-08	Y	-0.226	0.155962	5.70817e-06			Y	23	--
PF3D7_0501400	interspersed repeat antigen	--		--			--	--			--	--	--	--	--	--	--	--	--	--			--	--	--	--	--	--	--	--	--	--			Y	1	--	-0.576	--	--	--	-0.638	--	--			--	--	--
PF3D7_0501500	rhoptry-associated protein 3	--		--			--	--			Y	124	Y	-0.1	0.123523	1.81837e-10	Y	-0.289	0.31949	5.68669e-16			Y	96	--	-0.155	0.44443	0.247897	Y	-0.518	0.598163	5.29822e-11			Y	20	--	0.053	11.1457	0.119927	Y	0.162	0.155794	9.85918e-06			Y	14	Y
PF3D7_0501600	rhoptry-associated protein 2	--		--			--	--			Y	166	Y	-0.125	0.147379	1.1477e-12	Y	-0.481	0.47313	4.07097e-26			Y	148	--	-0.105	0.45469	0.435787	Y	-0.632	0.75776	1.37269e-12			Y	26	--	0.0295	11.0775	0.112312	Y	0.124	0.180374	0.00591282			Y	11	Y
PF3D7_0501800	chromatin assembly factor 1 subunit A	--		--			--	--			Y	5	Y	-0.292	0.118274	0.0218729	--	-1.1835	0.929682	0.0571259			Y	1	--	-0.269	--	--	--	0.353	--	--			Y	11	--	-0.0725	1.0329	0.0749062	Y	-0.0765	0.114759	0.0245745			Y	9	--
PF3D7_0501900	conserved protein, unknown function	--		--			--	--			Y	4	--	-0.0025	0.0397775	0.908561	--	-0.2035	0.291612	0.261206			Y	1	--	-0.581	--	--	--	0.703	--	--			--	--	--	--	--	--	--	--	--	--			--	--	--
PF3D7_0502000	vacuolar protein sorting-associated protein 11, putative	--		--			--	--			--	--	--	--	--	--	--	--	--	--			Y	1	--	-0.173	--	--	--	0.205	--	--			Y	1	--	0.002	--	--	--	-0.097	--	--			--	--	--
PF3D7_0502200	protein Mpv17, putative	--		--			--	--			Y	1	--	-0.095	--	--	--	0.567	--	--			--	--	--	--	--	--	--	--	--	--			--	--	--	--	--	--	--	--	--	--			--	--	--
PF3D7_0502400	merozoite surface protein 8	--		--			--	--			Y	10	--	0.133	0.13867	0.137919	Y	0.779	0.694591	0.000589658			Y	6	Y	0.5375	0.279705	0.0204479	--	0.497	0.560168	0.0572455			Y	3	Y	-0.972	0.355977	0.000168319	Y	-0.805	0.0844176	0.00377825			Y	5	Y
PF3D7_0502900	Tim10/DDP family zinc finger protein, putative	--		--			--	--			Y	2	--	0.4115	0.567807	0.560176	--	0.674	1.27859	0.408835			--	--	--	--	--	--	--	--	--	--			Y	1	--	-0.104	--	--	--	-0.057	--	--			Y	4	--
PF3D7_0503100	4-diphosphocytidyl-2-C-methyl-D-erythritol kinase, putative	--		--			--	--			Y	2	--	-0.119	0.104652	0.220213	--	-0.272	--	--			--	--	--	--	--	--	--	--	--	--			--	--	--	--	--	--	--	--	--	--			--	--	--
PF3D7_0503200	conserved Plasmodium protein, unknown function	--		--			--	--			--	--	--	--	--	--	--	--	--	--			Y	8	Y	-0.492	0.04894	3.86847e-05	Y	-0.2335	0.165717	0.00483235			Y	3	--	0.127	0.363956	0.967702	--	0.022	0.148462	0.599392			Y	3	--
PF3D7_0503300	serine/arginine-rich splicing factor 12	--		--			--	--			Y	2	Y	0.1225	0.0148492	0.00380574	--	0.9235	0.0982878	0.0502969			Y	3	--	0.582	0.409598	0.195633	Y	1.506	0.759376	0.00907394			Y	5	Y	-0.164	0.294252	0.0224706	--	-0.041	0.108792	0.106442			Y	6	Y
PF3D7_0503400	actin-depolymerizing factor 1	--		--			--	--			Y	29	--	0.242	0.154815	0.272678	--	0.1115	0.657812	0.438918			Y	12	Y	0.5755	0.888765	0.000336349	Y	0.288	0.319336	0.00465355			Y	30	Y	0.252	11.6109	2.58525e-09	Y	0.2605	0.141092	9.34928e-09			Y	23	Y
PF3D7_0503500	protein kinase, putative	--		--			--	--			Y	1	--	-0.069	--	--	--	0.45	--	--			Y	2	--	-0.818	0.178191	0.111209	--	0.007	0.114551	0.914508			--	--	--	--	--	--	--	--	--	--			--	--	--
PF3D7_0503600	myosin B	--		--			--	--			--	--	--	--	--	--	--	--	--	--			Y	1	--	-0.139	--	--	--	0.016	--	--			--	--	--	--	--	--	--	--	--	--			--	--	--
PF3D7_0503800	60S ribosomal protein L31	--		--			--	--			Y	5	--	-0.2035	0.172369	0.501248	--	-0.345	0.65418	0.120842			Y	5	--	-0.204	0.265273	0.129867	--	0.626	0.928951	0.123556			Y	10	--	0.033	0.609488	0.658621	--	0.02	0.0569286	0.544214			Y	20	--
PF3D7_0504000	cation transporting P-ATPase	--		--			--	--			Y	13	Y	-0.182	0.188598	0.00840694	--	-0.467	0.841002	0.0847032			Y	9	--	-0.002	0.602379	0.380089	--	0.015	0.628462	0.393437			Y	15	Y	-0.1885	7.14184	0.000339895	--	-0.0255	0.11288	0.75402			Y	2	--
PF3D7_0504400	ATP-dependent helicase, putative	--		--			--	--			Y	3	--	-0.117	0.245575	0.97145	--	-0.589	1.29912	0.914494			--	--	--	--	--	--	--	--	--	--			Y	1	--	-0.176	--	--	--	-0.217	--	--			--	--	--
PF3D7_0504600	2-oxoisovalerate dehydrogenase subunit beta, mitochondrial, putative	--		--			--	--			Y	9	--	-0.061	0.194795	0.72028	Y	0.34	0.224767	0.000267561			Y	4	--	-0.2565	0.161322	0.0965033	--	-1.097	1.05491	0.141145			Y	6	Y	-0.944	15.4779	0.00354824	Y	-1.112	0.462924	0.00149286			Y	3	--
PF3D7_0504800	conserved Plasmodium protein, unknown function	--		--			--	--			Y	10	Y	-0.286	0.105719	1.25305e-05	Y	-1.646	0.808614	0.000379606			Y	1	--	-0.788	--	--	--	-1.295	--	--			Y	5	--	-0.078	11.3967	0.0528543	--	-0.11	0.0816716	0.364391			Y	1	--
PF3D7_0504900	conserved protein, unknown function	--		--			--	--			Y	2	--	-0.136	0.106066	0.124328	--	-0.745	0.462448	0.231175			--	--	--	--	--	--	--	--	--	--			--	--	--	--	--	--	--	--	--	--			--	--	--
PF3D7_0505000	MMS19-like protein, putative	--		--			--	--			Y	2	--	-0.30145	0.448942	0.562907	--	0.3282	0.461316	0.438771			Y	2	--	0.237	0.165463	0.326455	--	0.496	0.58407	0.427402			Y	3	--	0.053	0	0.46716	--	0.072	0.170283	0.447275			Y	2	--
PF3D7_0505100	trafficking protein particle complex subunit 8, putative	--		--			--	--			Y	6	Y	-0.063	0.054451	0.0304303	--	0.2455	0.209114	0.131398			Y	3	--	0.751	0.510047	0.195882	--	-0.761	0.352139	0.194658			Y	1	--	0.057	--	--	--	0.023	--	--			--	--	--
PF3D7_0505200	actin-like protein, putative	--		--			--	--			Y	5	Y	0.179	0.0637048	0.0216646	Y	0.26	0.249298	0.0141481			Y	2	--	0.105	0.0565685	0.231716	--	-0.5755	0.127986	0.0992982			Y	3	--	-0.149	0.687585	0.113545	--	-0.119	0.118568	0.193027			Y	6	--
PF3D7_0505400	conserved protein, unknown function	--		--			--	--			--	--	--	--	--	--	--	--	--	--			Y	1	--	-0.191	--	--	--	0.237	--	--			--	--	--	--	--	--	--	--	--	--			--	--	--
PF3D7_0505500	DNA mismatch repair protein MSH6, putative	--		--			--	--			Y	18	Y	-0.596	0.116852	7.42985e-08	Y	-0.988	0.628006	2.08997e-07			Y	14	Y	-0.341	0.202852	0.00133438	--	0.0525	0.821095	0.428739			Y	42	Y	0.151	9.3772	6.137e-15	Y	0.071	0.0964573	6.12813e-08			Y	22	--
PF3D7_0505600	conserved protein, unknown function	--		--			--	--			Y	2	--	-0.217	0.142836	0.125642	--	-0.1785	0.263751	0.361028			--	--	--	--	--	--	--	--	--	--			--	--	--	--	--	--	--	--	--	--			Y	1	--
PF3D7_0505700	conserved Plasmodium membrane protein, unknown function	--		--			--	--			Y	6	Y	-0.138	0.0661375	0.0110582	Y	-0.5505	0.362135	0.0113996			Y	9	--	-0.077	0.317524	0.401922	--	0.736	0.513459	0.140663			Y	4	--	-0.2235	12.9972	0.147948	--	0.0395	0.223882	0.953448			Y	4	Y
PF3D7_0505800	small ubiquitin-related modifier	--		--			--	--			Y	18	--	-0.0165	0.106015	0.369243	Y	0.4625	0.446072	2.72636e-05			Y	6	--	0.2085	0.197892	0.0509478	Y	0.7555	0.170963	0.0142342			Y	20	Y	0.1375	6.06712	0.0266236	Y	0.096	0.103938	0.00122522			Y	17	--
PF3D7_0505900	mediator of RNA polymerase II transcription subunit 11, putative	--		--			--	--			--	--	--	--	--	--	--	--	--	--			--	--	--	--	--	--	--	--	--	--			Y	3	--	-0.058	1.18583	0.306879	--	-0.169	0.0883403	0.131566			Y	4	Y
PF3D7_0506000	conserved Plasmodium protein, unknown function	--		--			--	--			Y	3	--	-0.047	0.0552208	0.415768	--	-0.177	0.0920996	0.149091			--	--	--	--	--	--	--	--	--	--			Y	1	--	-0.152	--	--	--	-0.071	--	--			Y	2	--
PF3D7_0506100	60S ribosomal subunit protein L24, putative	--		--			--	--			Y	1	--	-0.0961	--	--	--	0.9074	--	--			--	--	--	--	--	--	--	--	--	--			Y	2	--	-0.1745	0	0.126063	--	-0.205	0.11738	0.206182			Y	4	Y
PF3D7_0506500	conserved Plasmodium protein, unknown function	--		--			--	--			Y	1	--	0.736	--	--	--	1.301	--	--			--	--	--	--	--	--	--	--	--	--			--	--	--	--	--	--	--	--	--	--			--	--	--
PF3D7_0506700	GTPase-activating protein, putative	--		--			--	--			Y	1	--	-0.383	--	--	--	-0.69	--	--			--	--	--	--	--	--	--	--	--	--			--	--	--	--	--	--	--	--	--	--			--	--	--
PF3D7_0506800	transcription factor 25, putative	--		--			--	--			Y	2	--	-0.038	0.0636396	0.840694	--	0.641	0.362039	0.107304			--	--	--	--	--	--	--	--	--	--			Y	4	--	-0.033	14.4338	0.69214	Y	0.2415	0.183914	0.045371			Y	4	--
PF3D7_0506900	rhomboid protease ROM4	--		--			--	--			Y	27	Y	-0.0935	0.13655	0.039498	--	-0.046	0.417081	0.545601			Y	14	--	-0.2325	0.351133	0.0845734	--	-0.054	0.566135	0.72698			Y	6	--	0.094	0.60575	0.584931	--	0.007	0.069814	0.756626			Y	2	Y
PF3D7_0507100	60S ribosomal protein L4	--		--			--	--			Y	73	Y	-0.219	0.146486	2.50759e-12	Y	-0.0985	0.392559	0.00038132			Y	71	Y	-0.0865	0.253712	0.0288022	--	-0.3095	1.01143	0.297356			Y	140	--	-0.0815	11.0414	0.603832	--	0.009	0.109296	0.539578			Y	91	Y
PF3D7_0507200	subtilisin-like protease 3	--		--			--	--			--	--	--	--	--	--	--	--	--	--			Y	2	--	-0.4355	0.0586899	0.0604826	Y	0.1685	0.0120208	0.0320872			Y	1	--	-0.186	--	--	--	-0.149	--	--			--	--	--
PF3D7_0507500	subtilisin-like protease 1	--		--			--	--			Y	9	--	-0.223	0.242137	0.109672	Y	-0.5405	0.958655	0.0455026			Y	13	--	-0.0925	0.268615	0.918313	--	0.173	1.38739	0.749377			--	--	--	--	--	--	--	--	--	--			--	--	--
PF3D7_0507600	protein CAF40, putative	--		--			--	--			Y	6	--	0.008	0.179846	0.719861	--	0.064	0.340793	0.405259			Y	5	--	0.061	0.087217	0.262783	--	0.659	0.523225	0.0822105			Y	5	Y	-0.433	12.0002	0.00214245	Y	-0.473	0.256479	0.0018469			Y	4	--
PF3D7_0507700	nuclear protein localization protein 4, putative	--		--			--	--			Y	11	Y	0.158	0.149992	0.0221113	Y	0.6755	1.10543	0.00508385			Y	5	--	0.01	0.0687423	0.902399	--	1.149	1.13271	0.130142			Y	12	Y	-0.075	8.68079	0.0027293	Y	-0.124	0.0782838	0.00135051			Y	6	--
PF3D7_0507800	conserved protein, unknown function	--		--			--	--			Y	3	--	-0.02	0.0468081	0.940881	--	1.028	0.710729	0.137736			--	--	--	--	--	--	--	--	--	--			Y	11	--	0.088	11.7	0.227803	--	0.063	0.210454	0.124154			Y	1	Y
PF3D7_0508000	6-cysteine protein	--		--			--	--			Y	8	--	0.0929	0.288191	0.942736	--	-0.40825	0.871465	0.619157			Y	27	--	0.1125	0.58363	0.0628532	--	0.0015	0.4971	0.849044			Y	5	--	0.06	0.988286	0.109204	Y	0.181	0.120506	0.0411998			Y	2	Y
PF3D7_0508200	longevity-assurance (LAG1) protein, putative	--		--			--	--			Y	1	--	0.168	--	--	--	0.751	--	--			--	--	--	--	--	--	--	--	--	--			Y	1	--	-0.968	--	--	--	-0.896	--	--			Y	2	--
PF3D7_0508300	triose phosphate transporter	--		--			--	--			Y	4	--	-0.2305	0.271773	0.321502	--	-0.5265	0.375449	0.163403			Y	2	--	0.1615	0.00212132	0.292948	--	0.29	1.69423	0.838283			Y	2	--	-0.075	3.64118	--	--	0.005	--	--			Y	1	--
PF3D7_0508700	pre-mRNA-processing ATP-dependent RNA helicase PRP5, putative	--		--			--	--			Y	5	--	-0.058	0.11542	0.766136	Y	0.424	0.140655	0.000517953			Y	4	--	0.068	0.164049	0.662454	--	-0.30865	0.681156	0.199474			Y	1	--	0.009	--	--	--	-0.26	--	--			Y	1	--
PF3D7_0508800	single-stranded DNA-binding protein	--		--			--	--			Y	9	Y	-0.124	0.10153	0.0100082	Y	-0.2975	0.228432	0.00299917			Y	6	Y	-0.3595	0.153368	0.0167906	--	-0.046	0.52151	0.0932911			Y	2	--	-0.062	17.6777	0.674391	--	-0.0165	0.00353553	0.306856			Y	4	--
PF3D7_0508900	conserved Plasmodium protein, unknown function	--		--			--	--			Y	6	Y	-0.443	0.137169	0.000114375	Y	-1.662	0.189055	4.90289e-05			Y	4	--	-0.4375	0.379961	0.219762	--	-0.2415	0.498875	0.310764			--	--	--	--	--	--	--	--	--	--			--	--	--
PF3D7_0509000	alpha-soluble NSF attachment protein, putative	--		--			--	--			Y	7	--	0.0565	0.149757	0.399667	--	-0.007	0.0394677	0.203768			Y	5	--	0.136	0.233695	0.191569	--	-0.191	0.530916	0.358196			Y	8	Y	-0.2265	0.943168	0.000217218	Y	-0.138	0.135144	0.0202922			Y	12	--
PF3D7_0509100	structural maintenance of chromosomes protein 4, putative	--		--			--	--			Y	8	Y	-0.404	0.194205	0.0129536	Y	-0.774	0.999176	0.0151452			Y	4	--	-0.2875	0.402816	0.412425	--	0.7815	0.866713	0.0992533			Y	8	--	0.013	1.04142	0.201883	--	-0.066	0.123733	0.0703687			Y	7	--
PF3D7_0509300	conserved Plasmodium protein, unknown function	--		--			--	--			--	--	--	--	--	--	--	--	--	--			--	--	--	--	--	--	--	--	--	--			Y	2	--	-0.021	0.564155	0.547512	--	-0.14	0.0353553	0.11017			Y	1	--
PF3D7_0509400	RNA polymerase I	--		--			--	--			Y	8	Y	0.313	0.0528687	5.38789e-07	Y	1.147	0.255067	8.46414e-05			--	--	--	--	--	--	--	--	--	--			Y	9	Y	-0.217	11.3919	0.0127695	--	-0.1	0.181935	0.235087			Y	4	--
PF3D7_0509800	phosphatidylinositol 4-kinase	--		--			--	--			Y	2	--	0.238	0.280014	0.483156	--	0.9085	0.843578	0.196576			Y	2	--	0.2025	0.542351	0.613619	Y	2.335	0.086267	0.0279112			--	--	--	--	--	--	--	--	--	--			--	--	--
PF3D7_0509900	conserved protein, unknown function	--		--			--	--			Y	3	--	-0.116	0.119616	0.0807325	--	-0.285	0.277808	0.0742123			--	--	--	--	--	--	--	--	--	--			Y	2	--	0.066	19.0599	--	--	-0.018	--	--			--	--	--
PF3D7_0510100	conserved protein, unknown function	--		--			--	--			Y	1	--	-0.3184	--	--	--	-0.7079	--	--			Y	4	--	-0.067	0.241412	0.501268	--	0.4895	0.255268	0.0561457			Y	22	Y	-0.095	10.5086	0.00217228	Y	-0.11	0.104454	6.78782e-05			Y	10	Y
PF3D7_0510200	peptidyl-prolyl cis-trans isomerase	--		--			--	--			--	--	--	--	--	--	--	--	--	--			--	--	--	--	--	--	--	--	--	--			Y	1	--	-0.049	--	--	--	0.045	--	--			Y	1	--
PF3D7_0510500	topoisomerase I	--		--			--	--			Y	11	Y	-0.4635	0.147961	5.26147e-05	Y	-0.77	0.758878	0.00627241			Y	5	--	-0.323	0.292421	0.107258	Y	-0.481	0.550545	0.0112943			Y	8	--	-0.07	0.878407	0.393626	--	0.05	0.105292	0.396188			Y	4	--
PF3D7_0511000	translationally-controlled tumor protein homolog	--		--			--	--			Y	18	Y	0.306	0.0961588	5.79313e-10	Y	0.876	0.240355	8.49693e-10			Y	6	--	0.037	0.210142	0.143274	--	0.137	0.793279	0.432711			Y	52	Y	0.292	12.0482	8.68486e-12	Y	0.131	0.210077	4.71945e-07			Y	13	Y
PF3D7_0511200	stearoyl-CoA desaturase	--		--			--	--			Y	5	Y	-0.5835	0.144818	0.00382835	Y	-1.4365	0.444523	0.001889			Y	4	--	-0.4495	0.747458	0.0979894	--	1.2645	1.26129	0.122751			Y	13	Y	-0.058	10.2932	0.000959831	Y	0.139	0.101961	0.000278462			Y	12	Y
PF3D7_0511300	MORN repeat protein, putative	--		--			--	--			Y	1	--	-0.459	--	--	--	-0.402	--	--			--	--	--	--	--	--	--	--	--	--			--	--	--	--	--	--	--	--	--	--			--	--	--
PF3D7_0511500	RNA pseudouridylate synthase, putative	--		--			--	--			Y	30	Y	-0.137	0.14679	0.0081871	Y	0.219	0.372853	0.0161898			Y	10	--	0.1335	0.262496	0.327496	--	0.3345	0.801963	0.318903			Y	36	Y	-0.1395	10.2588	4.5798e-10	Y	-0.099	0.106965	5.28952e-08			Y	28	--
PF3D7_0511600	apical rhoptry neck protein	--		--			--	--			--	--	--	--	--	--	--	--	--	--			Y	3	--	0.46	0.957895	0.472058	--	0.208	1.31576	0.345349			--	--	--	--	--	--	--	--	--	--			--	--	--
PF3D7_0511700	EKC/KEOPS complex subunit CGI121	--		--			--	--			--	--	--	--	--	--	--	--	--	--			Y	1	--	-0.4187	--	--	--	2.0072	--	--			Y	2	--	0.1915	17.6777	0.0797192	Y	0.1595	0.0120208	0.0338944			Y	3	Y
PF3D7_0511800	inositol-3-phosphate synthase	--		--			--	--			Y	51	Y	0.259	0.0956517	1.67112e-17	Y	0.648	0.210033	4.47123e-32			Y	18	Y	0.38	0.333781	0.000133265	Y	0.6275	0.531926	1.72139e-05			Y	134	Y	0.235	8.27735	7.27733e-10	Y	0.145	0.155278	1.99585e-19			Y	107	Y
PF3D7_0512000	prefoldin subunit 6, putative	--		--			--	--			Y	10	Y	0.2325	0.0648778	0.0145695	Y	0.743	0.318527	2.4532e-06			Y	2	--	0.604	0.264458	0.34343	--	0.2385	0.58902	0.503077			Y	16	Y	0.066	9.55783	0.00596002	--	-0.017	0.0717616	0.196991			Y	12	Y
PF3D7_0512200	glutathione synthetase	--		--			--	--			Y	1	--	0.197	--	--	--	0.881	--	--			--	--	--	--	--	--	--	--	--	--			Y	9	Y	0.124	9.71696	0.00828618	Y	0.084	0.159074	0.0324141			Y	3	Y
PF3D7_0512300	CDK-activating kinase assembly factor MAT1	--		--			--	--			--	--	--	--	--	--	--	--	--	--			Y	1	--	-0.675	--	--	--	1.214	--	--			--	--	--	--	--	--	--	--	--	--			--	--	--
PF3D7_0512600	ras-related protein Rab-1B	--		--			--	--			Y	39	Y	-0.25	0.147673	0.00452908	Y	-0.164	0.478601	0.0111111			Y	40	--	-0.124	0.773884	0.272418	--	-0.165	0.749698	0.175475			Y	20	Y	-0.322	6.0776	1.3195e-09	Y	-0.194	0.147704	1.70447e-06			Y	33	Y
PF3D7_0512700	orotate phosphoribosyltransferase	--		--			--	--			Y	5	--	0.088	0.0363994	0.666299	--	-0.302	0.545808	0.488977			Y	1	--	0.869	--	--	--	-0.021	--	--			Y	7	Y	0.1805	10.3974	0.00438758	Y	0.1765	0.0684514	0.00304998			Y	13	--
PF3D7_0512900	AKAP-like protein	--		--			--	--			--	--	--	--	--	--	--	--	--	--			--	--	--	--	--	--	--	--	--	--			Y	1	--	0.104	--	--	--	0.138	--	--			Y	1	--
PF3D7_0513100	conserved protein, unknown function	--		--			--	--			Y	6	--	-0.016	0.443248	0.368974	--	-0.122	0.897272	0.65971			Y	2	--	-0.339	1.20491	0.740209	--	0.1015	0.0487904	0.351692			--	--	--	--	--	--	--	--	--	--			--	--	--
PF3D7_0513200	conserved Plasmodium protein, unknown function	--		--			--	--			Y	7	--	-0.124	0.247914	0.127064	--	0.4715	0.557907	0.196465			Y	1	--	0.168	--	--	--	-0.081	--	--			Y	2	--	-0.248	18.6569	0.0563269	Y	-0.3215	0.0120208	0.0123436			Y	3	--
PF3D7_0513300	purine nucleoside phosphorylase	--		--			--	--			Y	19	--	0.318	0.264318	0.396851	Y	0.666	0.87044	0.0185206			Y	13	Y	0.417	0.464777	0.000120138	Y	0.655	0.42779	0.000898245			Y	121	Y	0.1813	12.2844	3.94529e-08	Y	0.2301	0.190388	2.21478e-20			Y	45	Y
PF3D7_0513500	mitochondrial import inner membrane translocase subunit TIM16, putative	--		--			--	--			Y	1	--	0.026	--	--	--	-0.343	--	--			--	--	--	--	--	--	--	--	--	--			--	--	--	--	--	--	--	--	--	--			Y	1	--
PF3D7_0513600	deoxyribodipyrimidine photo-lyase, putative	--		--			--	--			Y	24	Y	-0.3075	0.168638	8.5519e-06	Y	-1.084	0.571016	0.000254037			Y	27	--	-0.112	0.341475	0.594434	--	0.0105	0.70891	0.166277			Y	34	Y	-0.52	6.35986	1.07713e-23	Y	-0.578	0.174246	3.10986e-28			Y	24	--
PF3D7_0513800	ras-related protein Rab-1A	--		--			--	--			Y	24	Y	-0.249	0.126286	1.17252e-08	Y	-0.996	0.477464	1.09911e-08			Y	20	--	0.05	0.244476	0.145803	Y	-0.5495	0.594878	0.000423197			Y	6	Y	-0.061	1.17227	0.0463289	--	-0.004	0.128993	0.726031			Y	23	Y
PF3D7_0514100	ATP-dependent DNA helicase UvrD	--		--			--	--			Y	2	Y	-0.369	0.0282843	0.0325508	--	-2.348	0.767918	0.152235			Y	2	--	1.0415	0.692258	0.387775	--	-0.002	0.98005	0.99722			Y	1	--	0.086	--	--	--	-0.272	--	--			--	--	--
PF3D7_0514200	conserved Plasmodium protein, unknown function	--		--			--	--			--	--	--	--	--	--	--	--	--	--			--	--	--	--	--	--	--	--	--	--			Y	1	--	-0.104	--	--	--	-0.177	--	--			--	--	--
PF3D7_0514600	ribose-5-phosphate isomerase, putative	--		--			--	--			--	--	--	--	--	--	--	--	--	--			--	--	--	--	--	--	--	--	--	--			Y	2	--	0.3615	20.1223	--	--	0.0925	--	--			--	--	--
PF3D7_0514900	conserved Plasmodium protein, unknown function	--		--			--	--			--	--	--	--	--	--	--	--	--	--			Y	1	--	--	--	--	--	-0.081	--	--			--	--	--	--	--	--	--	--	--	--			--	--	--
PF3D7_0515000	pre-mRNA-splicing factor CWC2, putative	--		--			--	--			Y	3	--	0.168	0.32207	0.7789	--	0.299	0.421289	0.388488			Y	4	--	0.544	0.997031	0.123434	--	-0.2085	0.900961	0.900835			Y	6	Y	-0.309	0.973452	0.00533904	--	-0.17	0.118151	0.0772312			Y	2	--
PF3D7_0515300	phosphatidylinositol 3-kinase	--		--			--	--			--	--	--	--	--	--	--	--	--	--			--	--	--	--	--	--	--	--	--	--			Y	1	--	0.023	--	--	--	-0.037	--	--			--	--	--
PF3D7_0515400	conserved protein, unknown function	up_48H		--			--	--			Y	4	Y	-0.32	0.0804342	0.0112812	Y	-0.668	0.471265	0.0409343			Y	2	Y	-0.5755	0.226981	0.0367879	--	0.102	0.373352	0.679894			--	--	--	--	--	--	--	--	--	--			--	--	--
PF3D7_0515700	glideosome-associated protein 40, putative	--		--			--	--			Y	40	Y	-0.252	0.161521	9.02706e-10	Y	-0.883	0.621199	1.24508e-10			Y	34	--	0.172	0.394135	0.0714272	--	0.022	0.727148	0.449472			Y	10	Y	-0.513	0.587565	1.12971e-05	Y	-0.4475	0.157262	0.000115549			Y	6	Y
PF3D7_0515800	BolA-like protein, putative	--		--			--	--			--	--	--	--	--	--	--	--	--	--			--	--	--	--	--	--	--	--	--	--			Y	5	--	0.024	11.8114	0.379966	--	-0.179	0.149697	0.892362			Y	1	--
PF3D7_0515900	NLI interacting factor-like phosphatase, putative	--		--			--	--			Y	5	--	-0.193	0.0365091	0.182226	--	-0.1795	0.910903	0.589351			Y	2	--	0.5265	0.111016	0.306435	--	0.1905	0.430628	0.547057			Y	1	--	-0.3417	--	--	--	0.252	--	--			--	--	--
PF3D7_0516000	RAP protein, putative	--		--			--	--			--	--	--	--	--	--	--	--	--	--			--	--	--	--	--	--	--	--	--	--			Y	1	--	-0.382	--	--	--	-0.255	--	--			--	--	--
PF3D7_0516200	40S ribosomal protein S11	--		--			--	--			Y	25	--	0.028	0.168989	0.993404	Y	0.472	0.155103	0.0440457			Y	26	--	0.143	0.837116	0.233546	--	0.642	0.598085	0.260559			Y	18	Y	-0.0365	8.62855	0.0030366	--	-0.0085	0.134434	0.165619			Y	17	Y
PF3D7_0516400	phosducin-like protein 1, putative	--		--			--	--			Y	1	--	0.119	--	--	--	0.276	--	--			Y	1	--	-0.213	--	--	--	0.99	--	--			Y	6	Y	0.243	0.60653	0.00123229	Y	0.105	0.133532	0.0196242			Y	4	Y
PF3D7_0516700	ubiquitin carboxyl-terminal hydrolase 2, putative	--		--			--	--			Y	11	Y	0.1105	0.0646881	0.00273594	Y	0.3245	0.187223	5.65227e-05			Y	4	--	0.025	0.812099	0.556943	--	-0.247	0.363445	0.281094			Y	6	Y	0.143	11.7276	0.0421221	--	-0.028	0.152449	0.911231			Y	2	--
PF3D7_0516800	AP2 domain transcription factor AP2-O2, putative	--		--			--	--			Y	1	--	-0.445	--	--	--	-0.799	--	--			Y	1	--	-0.038	--	--	--	-0.256	--	--			Y	4	Y	-0.318	13.0483	0.0499748	--	-0.2715	0.403049	0.31233			Y	1	--
PF3D7_0516900	60S ribosomal protein L2	--		--			--	--			Y	19	Y	-0.3625	0.214412	0.000111969	Y	-0.5075	0.397996	6.67406e-06			Y	20	--	-0.049	0.354249	0.47923	--	0.375	0.851215	0.233967			Y	22	Y	-0.0885	8.08621	6.93215e-06	--	-0.069	0.100654	0.664373			Y	32	--
PF3D7_0517000	60S ribosomal protein L12, putative	--		--			--	--			Y	24	Y	0.088	0.148911	0.00835577	Y	0.422	0.254886	2.13076e-08			Y	26	Y	0.1865	0.120807	9.62105e-07	--	0.0455	0.642511	0.826589			Y	39	--	-0.069	7.4798	0.123782	Y	-0.057	0.146082	0.0335818			Y	27	--
PF3D7_0517300	serine/arginine-rich splicing factor 1	--		--			--	--			Y	23	--	0.042	0.159462	0.546529	--	0.276	0.388504	0.071166			Y	22	Y	0.6695	0.667398	0.00080847	Y	0.549	0.371342	8.14892e-06			Y	25	Y	-0.19	9.11433	2.06477e-07	Y	-0.165	0.169264	0.000132242			Y	34	--
PF3D7_0517400	FACT complex subunit SPT16, putative	--		--			--	--			Y	54	Y	0.0585	0.095378	0.0129363	Y	0.1665	0.334497	1.85811e-05			Y	56	--	-0.059	0.371917	0.277735	--	-0.081	0.60217	0.19415			Y	51	Y	-0.3075	9.02055	4.72562e-14	Y	-0.329	0.103228	1.68635e-34			Y	55	Y
PF3D7_0517700	eukaryotic translation initiation factor 3 subunit B, putative	--		--			--	--			Y	28	Y	0.133	0.146472	0.0299777	Y	0.629	0.630756	2.17648e-07			Y	34	--	0.082	0.361622	0.678605	--	0.02	0.812584	0.664479			Y	68	Y	-0.079	5.88501	0.000172534	--	-0.024	0.154094	0.37282			Y	39	--
PF3D7_0517900	zinc finger protein, putative	--		--			--	--			Y	2	Y	-0.2465	0.0360624	0.0307988	--	-1.1755	0.159099	0.0564117			--	--	--	--	--	--	--	--	--	--			--	--	--	--	--	--	--	--	--	--			--	--	--
PF3D7_0518000	NOSIP domain-containing protein, putative	--		--			--	--			Y	4	--	-0.1475	0.314269	0.86795	--	-0.13	0.632716	0.627522			Y	3	--	0.205	0.270223	0.288691	--	1.177	0.7409	0.0988068			Y	2	--	-0.0825	1.02134	0.146304	--	-0.1315	0.118087	0.235431			--	--	--
PF3D7_0518100	protein AMR2	--		--			--	--			Y	1	--	0.052	--	--	--	0.257	--	--			Y	1	--	-0.347	--	--	--	-1.406	--	--			--	--	--	--	--	--	--	--	--	--			--	--	--
PF3D7_0518200	SWIB/MDM2 domain-containing protein	--		--			--	--			Y	1	--	-0.056	--	--	--	-0.146	--	--			Y	2	--	0.2635	0.159099	0.256887	--	1.499	0.738219	0.149463			Y	1	--	-0.284	--	--	--	-0.369	--	--			Y	1	--
PF3D7_0518300	proteasome subunit beta type-1, putative	--		--			--	--			Y	14	Y	0.301	0.0910308	1.80544e-07	Y	0.799	0.223417	3.78565e-13			Y	5	Y	0.399	0.32981	0.0286378	Y	0.724	0.168247	0.00728465			Y	24	Y	0.137	13.0141	0.0220786	--	0.049	0.15903	0.307492			Y	26	--
PF3D7_0518500	ATP-dependent RNA helicase DDX23, putative	--		--			--	--			Y	3	--	-0.141	0.165004	0.133852	--	0.563	0.29621	0.0755684			Y	2	--	-0.2075	0.0813173	0.172094	--	1.2655	0.570635	0.196497			Y	2	--	-0.154	0.542919	0.203592	--	-0.3675	0.0586899	0.103942			Y	3	--
PF3D7_0518600	WD repeat-containing protein 26, putative	--		--			--	--			--	--	--	--	--	--	--	--	--	--			--	--	--	--	--	--	--	--	--	--			Y	1	--	-0.515	--	--	--	-0.533	--	--			--	--	--
PF3D7_0518700	mRNA-binding protein PUF1	--		--			--	--			--	--	--	--	--	--	--	--	--	--			Y	1	--	0.598	--	--	--	0.238	--	--			--	--	--	--	--	--	--	--	--	--			--	--	--
PF3D7_0519200	V-type proton ATPase 16 kDa proteolipid subunit	--		--			--	--			Y	1	--	0.459	--	--	--	1.34	--	--			--	--	--	--	--	--	--	--	--	--			--	--	--	--	--	--	--	--	--	--			--	--	--
PF3D7_0519400	40S ribosomal protein S24	--		--			--	--			Y	10	--	-0.016	0.18694	0.377561	--	0.555	0.68692	0.0982697			Y	16	--	0.0335	0.631397	0.550157	--	0.226	0.780503	0.140026			Y	16	--	0.042	11.0876	0.107236	--	0.066	0.102803	0.0651066			Y	13	--
PF3D7_0519600	zinc finger protein, putative	--		--			--	--			Y	2	--	-0.1025	0.159099	0.754047	--	0.4165	0.164756	0.188852			--	--	--	--	--	--	--	--	--	--			Y	2	--	-0.0215	1.06634	0.718978	--	-0.007	0.0367696	0.832572			Y	2	--
PF3D7_0519700	FoP domain-containing protein, putative	--		--			--	--			Y	1	--	0.134	--	--	--	-0.334	--	--			--	--	--	--	--	--	--	--	--	--			Y	6	--	-0.022	1.70673	0.375939	--	-0.068	0.125226	0.273734			Y	2	Y
PF3D7_0519800	EELM2 domain-containing protein, putative	--		--			--	--			Y	3	--	-0.29	0.0989949	0.344509	--	0.2095	0.307591	0.49244			Y	2	--	-0.284	0.352139	0.416044	--	0.04	0.140007	0.670205			Y	3	--	-0.051	15.9329	0.109765	--	-0.056	0.072473	0.234535			Y	1	--
PF3D7_0519900	conserved protein, unknown function	--		--			--	--			Y	3	Y	-0.346	0.104242	0.0316038	Y	-1.262	0.320443	0.00629955			Y	1	--	1.527	--	--	--	-0.338	--	--			Y	1	--	-0.211	--	--	--	-0.071	--	--			--	--	--
PF3D7_0520000	40S ribosomal protein S9, putative	--		--			--	--			Y	30	Y	-0.133	0.0864238	0.000269901	Y	0.125	0.283315	0.0208936			Y	25	Y	-0.189	0.179557	1.03713e-05	--	0.06	0.468651	0.864482			Y	33	Y	-0.016	9.4181	0.0115424	--	-0.014	0.102319	0.779132			Y	25	Y
PF3D7_0520100	protein phosphatase PPM9, putative	--		--			--	--			Y	1	--	-0.03	--	--	--	0.728	--	--			--	--	--	--	--	--	--	--	--	--			Y	3	--	-0.113	0.653759	0.262886	--	-0.267	0.076531	0.069271			--	--	--
PF3D7_0520200	mediator of RNA polymerase II transcription subunit 17, putative	--		--			--	--			--	--	--	--	--	--	--	--	--	--			--	--	--	--	--	--	--	--	--	--			Y	6	--	-0.057	11.5854	0.0662878	--	-0.165	0.141513	0.0827306			Y	3	--
PF3D7_0520300	U6 snRNA-associated Sm-like protein LSm2, putative	--		--			--	--			--	--	--	--	--	--	--	--	--	--			--	--	--	--	--	--	--	--	--	--			Y	5	--	0.006	15.2651	0.268779	--	0.048	0.18928	0.978492			Y	3	--
PF3D7_0520400	single-stranded DNA-binding protein, putative	--		--			--	--			Y	8	Y	-0.1915	0.101069	0.00199367	Y	-0.1845	0.0715609	0.000638419			Y	6	Y	-0.302	0.175697	0.0136855	Y	0.521	0.211626	0.00203209			Y	3	Y	-0.204	0.20797	0.0447414	--	-0.142	0.0892039	0.075487			Y	8	--
PF3D7_0520500	phosphomethylpyrimidine kinase, putative	--		--			--	--			Y	4	--	-0.166	0.392759	0.864745	--	0.024	0.37	0.985231			--	--	--	--	--	--	--	--	--	--			Y	2	--	0.287	0.523481	0.147139	--	0.267	0.130108	0.101529			Y	3	Y
PF3D7_0520600	bis(5'-nucleosyl)-tetraphosphatase [asymmetrical]	--		--			--	--			Y	5	--	0.035	0.149296	0.695609	--	0.275	0.919483	0.150044			Y	1	--	-0.136	--	--	--	1.442	--	--			Y	9	--	0.032	9.65241	0.277517	--	-0.056	0.200671	0.635258			Y	5	--
PF3D7_0520700	CDC73 domain-containing protein, putative	--		--			--	--			Y	11	Y	-0.207	0.135214	0.0103745	Y	-0.508	0.59015	0.00568005			Y	5	Y	1.11	0.774477	0.0100922	--	0.182	0.232762	0.0815845			Y	7	Y	-0.208	1.16511	0.0114145	Y	-0.197	0.144076	0.0235055			Y	2	--
PF3D7_0520800	conserved protein, unknown function	--		--			--	--			Y	4	--	-0.073	0.0647971	0.47441	--	-0.0445	0.581118	0.981411			--	--	--	--	--	--	--	--	--	--			Y	10	Y	-0.152	0.860565	0.000224136	Y	-0.048	0.0998279	0.0458893			Y	3	Y
PF3D7_0520900	adenosylhomocysteinase	--		--			--	--			Y	30	Y	0.057	0.107542	0.0309203	Y	0.457	0.240995	1.71805e-12			Y	10	Y	0.503	0.220493	0.00103533	--	0.156	0.802343	0.159015			Y	85	Y	0.222	9.11324	2.52672e-05	Y	0.239	0.144459	2.18945e-21			Y	45	Y
PF3D7_0521000	conserved Plasmodium protein, unknown function	--		--			--	--			--	--	--	--	--	--	--	--	--	--			--	--	--	--	--	--	--	--	--	--			Y	1	--	-0.305	--	--	--	0.093	--	--			Y	1	--
PF3D7_0521400	conserved protein, unknown function	--		--			--	--			Y	1	--	0.026	--	--	--	0.068	--	--			Y	1	--	-0.431	--	--	--	0.693	--	--			Y	2	--	-0.121	0.39812	0.2919	--	-0.0515	0.0997021	0.55211			Y	4	Y
PF3D7_0521700	ATP-dependent RNA helicase DDX1, putative	--		--			--	--			Y	6	--	-0.0735	0.110748	0.297966	Y	0.354	0.200226	0.011467			Y	3	--	0.033	0.290071	0.742518	--	-0.327	0.35317	0.47816			Y	8	Y	-0.1455	1.08015	0.0045755	Y	-0.161	0.170929	0.0108135			Y	6	Y
PF3D7_0521800	AFG1-like ATPase, putative	--		--			--	--			Y	1	--	0.114	--	--	--	0.017	--	--			--	--	--	--	--	--	--	--	--	--			--	--	--	--	--	--	--	--	--	--			--	--	--
PF3D7_0522100	conserved Plasmodium protein, unknown function	--		--			--	--			Y	2	--	-0.092	0.0353553	0.225008	--	0.0255	0.436285	0.953367			Y	2	--	-0.312	0.0381838	0.0549552	--	1.5245	0.470226	0.136709			--	--	--	--	--	--	--	--	--	--			--	--	--
PF3D7_0522200	transcription initiation factor TFIID subunit 10, putative	--		--			--	--			Y	1	--	-0.119	--	--	--	0.454	--	--			--	--	--	--	--	--	--	--	--	--			--	--	--	--	--	--	--	--	--	--			Y	1	--
PF3D7_0522300	18S rRNA (guanine-N(7))-methyltransferase, putative	--		--			--	--			--	--	--	--	--	--	--	--	--	--			--	--	--	--	--	--	--	--	--	--			Y	3	--	0.029	15.8513	0.576226	--	0.112	0.0572626	0.122568			--	--	--
PF3D7_0522400	conserved Plasmodium protein, unknown function	--		--			--	--			Y	2	--	-0.452	--	--	--	--	--	--			Y	1	--	-0.305	--	--	--	0.065	--	--			--	--	--	--	--	--	--	--	--	--			--	--	--
PF3D7_0522600	inner membrane complex protein	--		--			--	--			Y	10	Y	-0.218	0.0596939	4.51699e-10	Y	-1.33	0.298202	1.72063e-05			Y	8	--	-0.444	0.611147	0.35779	Y	-1.274	0.95535	0.00410652			Y	2	--	-0.1155	18.4147	0.111226	--	-0.0285	0.0487904	0.531069			Y	1	Y
PF3D7_0522700	iron-sulfur assembly protein	--		--			--	--			--	--	--	--	--	--	--	--	--	--			Y	1	--	-0.037	--	--	--	0.982	--	--			--	--	--	--	--	--	--	--	--	--			--	--	--
PF3D7_0522800	pre-mRNA-splicing factor BUD31, putative	--		--			--	--			Y	2	--	0.001	0.0424264	0.966685	Y	0.559	0.0282843	0.0087172			Y	2	--	-0.266	0	0.0734575	--	0.0865	0.275065	0.649541			Y	4	--	0.082	0.714752	0.458646	--	0.055	0.194376	0.22171			Y	4	--
PF3D7_0523000	multidrug resistance protein 1	--		--			--	--			Y	207	Y	-0.521	0.174831	1.79392e-68	Y	0.4515	0.411973	2.27207e-13			Y	173	Y	-0.55	0.444405	3.2643e-16	Y	-0.3455	0.684226	9.04048e-10			Y	122	Y	-0.927	10.7205	1.04958e-79	Y	-0.1815	0.152534	6.77568e-21			Y	153	Y
PF3D7_0523100	mitochondrial-processing peptidase subunit alpha, putative	--		--			--	--			Y	39	Y	-0.1505	0.128305	0.000316006	Y	-0.7795	0.830317	5.39229e-06			Y	15	Y	0.011	0.651973	0.033637	--	-0.2265	0.536696	0.0588569			Y	29	Y	-0.769	0.964351	3.05119e-22	Y	-0.293	0.181139	2.76423e-10			Y	35	Y
PF3D7_0523400	DnaJ protein, putative	--		--			--	--			Y	14	--	-0.038	0.0873761	0.828716	--	0.133	0.398338	0.32536			Y	9	Y	0.272	0.599581	0.0412369	Y	0.804	0.581875	0.0252428			Y	5	--	-0.071	1.19721	0.142294	--	-0.093	0.0673625	0.0780783			Y	3	--
PF3D7_0523800	divalent metal transporter, putative	--		--			--	--			Y	2	--	0.204	--	--	--	0.857	--	--			Y	1	--	-0.147	--	--	--	0.365	--	--			--	--	--	--	--	--	--	--	--	--			--	--	--
PF3D7_0523900	MerC domain-containing protein, putative	--		--			--	--			Y	1	--	-0.342	--	--	--	-1.427	--	--			--	--	--	--	--	--	--	--	--	--			--	--	--	--	--	--	--	--	--	--			--	--	--
PF3D7_0524000	karyopherin beta	--		--			--	--			Y	117	Y	0.139	0.165033	6.70161e-05	Y	0.456	0.456445	3.45457e-17			Y	90	Y	0.1735	0.423603	1.00119e-08	Y	0.137	0.771062	0.0014139			Y	215	Y	0.06	11.0556	1.00898e-05	Y	0.0565	0.154836	1.91992e-08			Y	157	Y
PF3D7_0524300	conserved Plasmodium protein, unknown function	--		--			--	--			Y	3	Y	0.44	0.0692965	0.0055689	--	0.054	0.0296985	0.0679953			Y	1	--	0.832	--	--	--	-0.259	--	--			Y	12	--	0.1215	7.97157	0.056625	--	0.101	0.197094	0.0791807			Y	3	--
PF3D7_0524400	ribosome-interacting GTPase 1, putative	--		--			--	--			Y	7	Y	0.106	0.0496726	0.0105009	Y	0.395	0.294788	0.00968674			Y	5	--	-0.123	0.401479	0.958142	--	0.338	0.195768	0.0517423			Y	14	Y	0.099	0.701109	0.000156508	Y	0.053	0.0942429	0.0229031			Y	15	Y
PF3D7_0524500	conserved Plasmodium protein, unknown function	--		--			--	--			Y	2	Y	-0.1175	0.00353553	0.0190868	Y	-0.5735	0.0601041	0.0166662			Y	3	--	0.876	0.963286	0.557894	--	0.047	0.651896	0.412617			Y	2	--	-0.1725	0.222589	0.453979	--	-0.035	0.380423	0.872679			Y	2	--
PF3D7_0524600	50S ribosomal protein L12, apicoplast, putative	--		--			--	--			Y	2	--	-0.009	0.313955	0.98192	--	0.1745	1.0345	0.772429			Y	1	--	-0.522	--	--	--	0.045	--	--			Y	4	Y	-0.197	1.21085	0.0415594	--	-0.1165	0.0678577	0.0816615			--	--	--
PF3D7_0524700	mitochondrial import receptor subunit TOM22, putative	--		--			--	--			Y	2	--	-0.043	0.141421	0.703321	--	0.0635	0.000707107	0.087837			Y	3	--	0.318	0.174156	0.0708653	Y	0.121	0.0260832	0.0143933			Y	3	Y	-0.263	0	0.00144742	Y	-0.065	0.0178979	0.0278077			Y	2	--
PF3D7_0524900	S-adenosyl-L-methionine-dependent tRNA 4-demethylwyosine synthase, putative	--		--			--	--			Y	3	--	-0.031	0.180713	0.714238	--	0.232	0.485679	0.589074			--	--	--	--	--	--	--	--	--	--			Y	1	--	-0.114	--	--	--	0.067	--	--			Y	3	--
PF3D7_0525100	acyl-CoA synthetase	--		--			--	--			Y	82	Y	-0.196	0.155495	0.000119286	Y	-0.093	0.427456	0.0115289			Y	72	--	-0.0445	0.930007	0.328398	Y	-0.3605	0.515738	3.14533e-05			Y	48	Y	0.071	9.15668	0.000279014	Y	0.04	0.103881	0.00120414			Y	35	--
PF3D7_0525200	structural maintenance of chromosomes protein 6, putative	--		--			--	--			Y	3	--	-0.065	0.29904	0.898035	--	0.237	0.30547	0.537114			Y	1	--	-0.056	--	--	--	0.235	--	--			Y	4	--	0.097	0.349173	0.908753	--	0.019	0.137535	0.808094			--	--	--
PF3D7_0525300	conserved protein, unknown function	--		--			--	--			Y	2	--	-0.177	0.155563	0.150657	--	-1.2039	--	--			--	--	--	--	--	--	--	--	--	--			Y	1	--	0.057	--	--	--	0.003	--	--			--	--	--
PF3D7_0525400	7-helix-1 protein	--		--			--	--			Y	3	--	0.294	0.173424	0.172878	--	0.362	0.485003	0.211483			Y	2	--	-0.1285	0.111016	0.424072	--	0.2415	1.16319	0.79395			Y	5	Y	-0.07	0.837301	0.0366679	--	-0.244	0.172008	0.0549012			Y	1	--
PF3D7_0525700	conserved protein, unknown function	--		--			--	--			--	--	--	--	--	--	--	--	--	--			--	--	--	--	--	--	--	--	--	--			Y	1	--	0.8971	--	--	--	1.147	--	--			--	--	--
PF3D7_0525800	inner membrane complex protein 1g, putative	--		--			--	--			Y	33	Y	-0.432	0.143819	1.48278e-15	Y	-1.672	0.90761	1.29055e-10			Y	40	--	-0.272	1.03631	0.400129	--	0.0395	0.96595	0.362972			Y	2	--	0.1785	0.706279	0.26829	--	0.1955	0.205768	0.232214			--	--	--
PF3D7_0526100	conserved Plasmodium membrane protein, unknown function	--		--			--	--			Y	2	--	-0.12	0.0296985	0.138953	--	-0.311	0.212132	0.263796			--	--	--	--	--	--	--	--	--	--			--	--	--	--	--	--	--	--	--	--			--	--	--
PF3D7_0526500	conserved Plasmodium protein, unknown function	--		--			--	--			Y	10	--	-0.069	0.118595	0.538962	--	0.455	0.453514	0.0827685			Y	1	--	0.191	--	--	--	-0.332	--	--			Y	8	--	-0.244	9.44812	0.0666018	Y	-0.131	0.0995002	0.0123968			Y	3	--
PF3D7_0526700	conserved protein, unknown function	--		--			--	--			Y	2	Y	-0.1665	0.0714178	0.0439532	--	-2.7747	--	--			--	--	--	--	--	--	--	--	--	--			Y	3	--	-0.092	14.993	0.968421	--	0.104	0.125861	0.565288			Y	1	--
PF3D7_0526800	conserved Plasmodium protein, unknown function	--		--			--	--			--	--	--	--	--	--	--	--	--	--			--	--	--	--	--	--	--	--	--	--			Y	1	--	-0.207	--	--	--	-0.156	--	--			--	--	--
PF3D7_0526900	transmembrane emp24 domain-containing protein, putative	--		--			--	--			Y	10	Y	-0.209	0.111653	0.000526163	Y	-0.2705	0.299303	0.000737157			Y	5	--	0.079	0.147441	0.27042	--	0.411	0.833695	0.651264			Y	5	--	-0.214	13.6931	0.0916993	--	-0.154	0.2743	0.126865			Y	5	--
PF3D7_0527000	DNA replication licensing factor MCM3, putative	--		--			--	--			Y	12	Y	-0.7475	0.140608	1.23879e-06	Y	-1.96	0.890972	7.50969e-07			Y	4	--	-0.1585	0.156097	0.138202	--	-1.098	1.13984	0.254117			Y	64	Y	0.153	9.8978	0.00152384	Y	0.116	0.145695	7.20903e-09			Y	68	--
PF3D7_0527100	ubiquitin-conjugating enzyme E2 N, putative	--		--			--	--			Y	6	--	0.172	0.178382	0.885699	Y	0.835	0.153001	0.00427835			Y	2	--	0.195	0.178191	0.432389	--	0.1105	0.341533	0.687706			Y	10	Y	0.37285	8.82494	0.0181006	Y	0.3485	0.199351	0.00229692			Y	8	--
PF3D7_0527200	ubiquitin carboxyl-terminal hydrolase 14	--		--			--	--			Y	12	Y	0.152	0.117138	0.0309686	Y	0.189	0.439205	0.0328464			Y	2	--	0.2485	0.167584	0.101615	--	0.1635	0.0912168	0.239211			Y	26	Y	0.185	5.59346	7.71765e-07	Y	0.1605	0.196664	1.23756e-05			Y	12	--
PF3D7_0527500	Hsc70-interacting protein	--		--			--	--			Y	20	Y	0.3	0.124516	5.4547e-06	Y	0.1815	0.325786	0.00145705			Y	9	--	0.066	0.352532	0.308464	--	0.371	0.727735	0.131136			Y	50	--	-0.036	7.65819	0.0632005	Y	-0.089	0.121892	0.00206156			Y	29	Y
PF3D7_0527600	conserved Plasmodium protein, unknown function	--		--			--	--			Y	1	--	0.081	--	--	--	-0.129	--	--			Y	1	--	-0.442	--	--	--	1.055	--	--			Y	2	--	0.078	0.100149	0.319773	--	0.0295	0.0869741	0.633497			--	--	--
PF3D7_0527900	ATP-dependent RNA helicase DDX41, putative	--		--			--	--			Y	5	--	-0.112	0.14287	0.297577	Y	0.776	0.350928	0.0136			Y	3	--	-0.273	0.208986	0.265258	--	-0.106	1.4567	0.497243			Y	1	--	-0.013	--	--	--	0	--	--			Y	5	--
PF3D7_0528000	proteasome maturation factor UMP1, putative	--		--			--	--			--	--	--	--	--	--	--	--	--	--			--	--	--	--	--	--	--	--	--	--			Y	4	Y	0.167	1.3043	0.0135045	--	-0.0115	0.0658027	0.552077			Y	2	--
PF3D7_0528100	AP-1 complex subunit beta, putative	--		--			--	--			Y	33	--	0.025	0.198824	0.673855	--	0.236	0.837373	0.319457			Y	17	--	-0.159	0.495536	0.322023	--	0.311	0.799449	0.671599			Y	25	--	-0.168	8.00732	0.872025	Y	-0.18	0.144955	0.00099375			Y	14	--
PF3D7_0528200	eukaryotic translation initiation factor 3 subunit E, putative	--		--			--	--			Y	23	--	0.089	0.0840973	0.0887289	--	0.205	0.485052	0.0805509			Y	15	--	-0.015	0.377493	0.840241	--	0.154	0.49505	0.360327			Y	41	--	-0.0775	11.2197	0.561969	--	-0.039	0.147931	0.173167			Y	31	--
PF3D7_0528400	palmitoyltransferase DHHC7	--		--			--	--			Y	7	Y	-0.093	0.0672136	0.000298276	Y	-0.874	0.30081	0.000407697			Y	6	--	0.068	0.461338	0.38206	--	-0.28	0.554331	0.524833			--	--	--	--	--	--	--	--	--	--			--	--	--
PF3D7_0528700	peptidyl-prolyl cis-trans isomerase	--		--			--	--			Y	1	--	0.041	--	--	--	0.307	--	--			Y	2	--	0.0105	0.118087	0.877069	Y	-0.515	0.059397	0.0407922			Y	2	--	-0.251	0.227188	0.196556	--	-0.2335	0.238295	0.19593			Y	1	--
PF3D7_0528800	nucleolar preribosomal GTPase, putative	--		--			--	--			Y	1	--	-0.2624	--	--	--	0.649	--	--			--	--	--	--	--	--	--	--	--	--			Y	2	--	-0.1455	0	0.0644149	--	-0.121	0.0296985	0.109398			Y	1	--
PF3D7_0529000	conserved Plasmodium protein, unknown function	--		--			--	--			Y	26	--	-0.029	0.150405	0.936781	Y	0.275	0.271511	1.30645e-07			Y	23	--	-0.039	0.76044	0.689479	Y	0.662	0.521816	0.0189657			Y	12	Y	-0.153	11.8698	0.00311344	--	-0.067	0.113631	0.0627752			Y	11	--
PF3D7_0529100	thioredoxin-like protein, putative	--		--			--	--			--	--	--	--	--	--	--	--	--	--			--	--	--	--	--	--	--	--	--	--			Y	1	--	-0.081	--	--	--	-0.102	--	--			--	--	--
PF3D7_0529300	apicoplast TIC22 protein	--		--			--	--			Y	3	--	-0.094	0.30789	0.31749	--	-0.123	0.321053	0.283277			--	--	--	--	--	--	--	--	--	--			--	--	--	--	--	--	--	--	--	--			--	--	--
PF3D7_0529400	conserved Plasmodium protein, unknown function	--		--			--	--			Y	20	Y	-0.313	0.189904	5.95117e-07	Y	-1.0225	0.682949	3.12585e-08			Y	14	Y	-0.471	0.187725	2.22219e-06	--	0.1345	0.493037	0.0882373			Y	14	Y	-0.164	1.10243	0.000170459	Y	-0.216	0.139651	3.91048e-05			Y	14	--
PF3D7_0529500	cell cycle regulator protein, putative	--		--			--	--			Y	3	Y	0.091	0.0270247	0.0328482	--	0.26	0.103317	0.0587077			Y	1	--	-0.228	--	--	--	-0.368	--	--			Y	5	--	0.0355	12.1377	0.332359	--	0.027	0.182856	0.782324			Y	2	Y
PF3D7_0529800	conserved Plasmodium protein, unknown function	--		--			--	--			Y	1	--	0.026	--	--	--	-0.167	--	--			--	--	--	--	--	--	--	--	--	--			Y	8	Y	-0.113	0.450411	0.0145501	--	-0.024	0.0935979	0.636838			Y	4	--
PF3D7_0529900	RING zinc finger protein, putative	--		--			--	--			Y	3	Y	-0.136	0.0699738	0.0118526	--	-0.053	0.112811	0.419375			Y	2	--	0.046	0.165463	0.745793	--	-0.148	0.186676	0.481939			--	--	--	--	--	--	--	--	--	--			Y	1	--
PF3D7_0530000	conserved Plasmodium protein, unknown function	--		--			--	--			Y	2	--	0.2	0.0905097	0.382987	--	0.088	0.260215	0.572914			--	--	--	--	--	--	--	--	--	--			Y	4	Y	0.186	0	0.00166629	--	0.031	0.060553	0.247196			Y	1	Y
PF3D7_0530100	SNARE protein, putative	--		--			--	--			Y	6	--	-0.0135	0.163202	0.662856	Y	0.435	0.106006	0.00294144			Y	4	--	0.083	0.135774	0.616444	Y	0.8885	0.402679	0.019405			Y	2	--	-0.2945	1.82543	0.10793	--	-0.1855	0.0799031	0.18822			Y	1	--
PF3D7_0530200	phosphoenolpyruvate/phosphate translocator	--		--			--	--			Y	8	Y	-0.1995	0.201831	0.0269602	--	-0.411	0.665995	0.0841156			Y	5	--	0.508	0.885145	0.199095	--	0.533	0.661925	0.0510297			Y	5	Y	-0.256	0.960381	0.000204236	Y	-0.106	0.0584782	0.0168728			Y	3	--
PF3D7_0530300	conserved Plasmodium membrane protein, unknown function	--		--			--	--			Y	1	--	-0.154	--	--	--	--	--	--			--	--	--	--	--	--	--	--	--	--			--	--	--	--	--	--	--	--	--	--			--	--	--
PF3D7_0530600	XAP-5 DNA binding protein, putative	--		--			--	--			Y	1	--	0.338	--	--	--	1.102	--	--			--	--	--	--	--	--	--	--	--	--			Y	1	--	-0.104	--	--	--	-0.078	--	--			--	--	--
PF3D7_0530700	conserved Plasmodium protein, unknown function	--		--			--	--			--	--	--	--	--	--	--	--	--	--			--	--	--	--	--	--	--	--	--	--			Y	1	--	-0.1065	--	--	--	-0.302	--	--			--	--	--
PF3D7_0530900	formin 1	--		--			--	--			Y	1	--	-0.245	--	--	--	--	--	--			Y	1	--	0.007	--	--	--	-0.598	--	--			--	--	--	--	--	--	--	--	--	--			--	--	--
PF3D7_0531400	conserved Plasmodium protein, unknown function	--		--			--	--			Y	3	--	-0.134	0.117627	0.278156	--	-0.276	0.476563	0.293833			Y	2	--	0.5805	0.0120208	0.0595898	--	0.2715	0.153442	0.242036			Y	2	--	-0.3335	1.24294	0.0694105	--	-0.1935	0.0304056	0.0704466			Y	1	--
PF3D7_0532100	early transcribed membrane protein 5	--		--			--	--			Y	17	Y	-0.6905	0.246832	1.23024e-08	Y	-0.804	0.470854	1.11976e-05			Y	26	--	0.0025	0.357852	0.0812336	Y	-0.3825	0.604205	0.0110136			Y	21	--	-0.1839	12.9454	0.170743	Y	0.0421	0.278001	0.0259885			Y	15	Y
PF3D7_0532300	Plasmodium exported protein (PHISTb), unknown function	--		--			--	--			Y	24	Y	-0.459	0.143915	7.47369e-08	Y	0.332	0.36574	0.00973007			Y	27	Y	0.3685	0.629812	0.0261811	Y	0.467	0.574643	0.000647706			Y	53	Y	-0.256	7.10561	2.47e-16	Y	-0.07	0.173509	0.00571113			Y	73	--
PF3D7_0532400	lysine-rich membrane-associated PHISTb protein	--		--			--	--			Y	18	Y	-0.498	0.171308	3.53994e-07	Y	-0.808	0.833803	2.74672e-05			Y	15	--	-0.398	0.479724	0.0583397	--	-0.304	0.892721	0.0640809			Y	20	--	-0.362	6.53769	0.399755	Y	-0.182	0.189155	0.00288493			Y	39	Y
PF3D7_0600300	rifin	--		--			--	--			Y	1	--	0.024	--	--	--	-0.71	--	--			Y	2	--	0.1395	0.0883883	0.268153	--	-1.298	0.287085	0.0987638			Y	2	--	0.6215	2.59839	0.399184	--	0.8015	2.79519	0.689417			--	--	--
PF3D7_0600500	rifin	--		--			--	--			--	--	--	--	--	--	--	--	--	--			--	--	--	--	--	--	--	--	--	--			--	--	--	--	--	--	--	--	--	--			Y	2	Y
PF3D7_0600700	rifin	--		--			--	--			--	--	--	--	--	--	--	--	--	--			--	--	--	--	--	--	--	--	--	--			Y	1	--	0.064	--	--	--	1.534	--	--			--	--	--
PF3D7_0601900	conserved Plasmodium protein, unknown function	--		--			--	--			Y	29	--	-0.1978	0.37903	0.110064	--	0.1682	0.505653	0.439114			Y	52	Y	-0.263	0.178711	2.08367e-11	Y	-0.582	0.376401	3.27129e-07			Y	13	Y	-0.213	0	0.0198386	--	-0.061	0.164077	0.279616			Y	4	--
PF3D7_0602000	zinc finger protein, putative	--		--			--	--			Y	2	--	0.2205	--	--	--	-0.3798	--	--			--	--	--	--	--	--	--	--	--	--			Y	1	--	-1.715	--	--	--	-2.0234	--	--			--	--	--
PF3D7_0602100	ATP-dependent RNA helicase, putative	--		--			--	--			Y	13	--	-0.014	0.230253	0.982354	Y	0.514	0.474953	0.00627772			Y	3	--	-0.081	0.247682	0.859651	--	0.256	0.957012	0.930634			Y	10	--	-0.009	0.639941	0.693432	Y	-0.093	0.115237	0.0292503			Y	8	--
PF3D7_0602200	MYND-type zinc finger protein, putative	--		--			--	--			Y	3	--	-0.087	0.0499032	0.0769751	Y	-0.238	0.0839127	0.0204213			Y	2	--	-0.0075	0.0869741	0.922745	--	-0.0605	0.84075	0.935436			Y	17	Y	0.171	8.73685	4.45257e-08	Y	0.1115	0.0802787	2.94742e-05			Y	17	Y
PF3D7_0602400	elongation factor G	--		--			--	--			Y	1	--	-0.145	--	--	--	0.446	--	--			--	--	--	--	--	--	--	--	--	--			Y	1	--	-0.004	--	--	--	0.555	--	--			--	--	--
PF3D7_0602500	geranylgeranyl transferase type-2 subunit beta, putative	--		--			--	--			--	--	--	--	--	--	--	--	--	--			--	--	--	--	--	--	--	--	--	--			--	--	--	--	--	--	--	--	--	--			Y	1	Y
PF3D7_0602600	SAC3 domain-containing protein, putative	--		--			--	--			Y	3	--	-0.1147	0.389591	0.757689	--	0.4526	0.244376	0.121539			--	--	--	--	--	--	--	--	--	--			Y	2	--	-0.391	1.69962	0.194318	--	-0.451	0.452548	0.25097			Y	1	--
PF3D7_0603100	RNA-binding protein, putative	--		--			--	--			--	--	--	--	--	--	--	--	--	--			--	--	--	--	--	--	--	--	--	--			Y	1	--	-0.087	--	--	--	-0.047	--	--			Y	1	Y
PF3D7_0603200	mitochondrial chaperone BCS1, putative	--		--			--	--			Y	1	--	0.029	--	--	--	0.029	--	--			--	--	--	--	--	--	--	--	--	--			Y	1	--	-0.0617	--	--	--	0.264	--	--			Y	1	--
PF3D7_0603300	dihydroorotate dehydrogenase	--		--			--	--			Y	11	--	0.019	0.178115	0.959806	--	0.1385	0.703518	0.548383			Y	8	Y	1.3135	0.618433	0.00358285	Y	0.3255	1.13619	0.030073			Y	12	Y	-0.324	10.2775	1.37063e-06	Y	-0.129	0.0959021	0.000817295			Y	11	--
PF3D7_0603400	trophozoite exported protein 1	--		--			--	--			Y	3	--	-0.265	0.147297	0.0720535	--	-0.405	0.836923	0.907393			Y	5	--	-0.062	0.977797	0.495866	Y	0.724	0.455516	0.0043669			Y	12	Y	-0.227	12.1498	1.00635e-08	Y	-0.222	0.116693	5.48142e-07			Y	9	Y
PF3D7_0603500	cation/H+ antiporter	--		--			--	--			Y	1	--	-0.057	--	--	--	0.001	--	--			--	--	--	--	--	--	--	--	--	--			Y	1	--	0.064	--	--	--	0.101	--	--			--	--	--
PF3D7_0604100	AP2 domain transcription factor	--		--			--	--			Y	4	Y	-0.6065	0.196334	0.00407939	Y	-2.157	0.481862	0.0162388			Y	7	Y	-0.206	0.272316	0.0341594	--	0.02	0.276476	0.819969			Y	3	--	-0.064	0.457409	0.275616	--	-0.005	0.0724592	0.193092			--	--	--
PF3D7_0604300	conserved Plasmodium protein, unknown function	--		--			--	--			Y	1	--	0.055	--	--	--	-0.038	--	--			--	--	--	--	--	--	--	--	--	--			Y	2	--	0.036	0.507058	0.443253	--	0.014	0.270115	0.952049			--	--	--
PF3D7_0604500	conserved Plasmodium protein, unknown function	--		--			--	--			Y	34	--	0.043	0.15543	0.231269	Y	0.613	0.325804	2.64283e-13			Y	14	--	0.048	0.667613	0.164605	--	0.162	0.485079	0.611145			Y	35	Y	-0.152	6.71982	9.51575e-12	Y	-0.1965	0.109942	7.78412e-12			Y	28	Y
PF3D7_0604600	DNA helicase, putative	--		--			--	--			--	--	--	--	--	--	--	--	--	--			--	--	--	--	--	--	--	--	--	--			Y	1	--	-1.1047	--	--	--	0.023	--	--			--	--	--
PF3D7_0605100	RNA-binding protein, putative	--		--			--	--			Y	15	Y	0.156	0.115206	0.000426632	Y	0.638	0.170588	2.14448e-12			Y	4	--	-0.002	0.188699	0.611721	--	0.141	0.449997	0.405388			Y	21	Y	-0.217	9.65336	1.45814e-07	Y	-0.19	0.12586	3.83351e-07			Y	14	--
PF3D7_0605600	nucleoside diphosphate kinase, putative	--		--			--	--			Y	1	--	-0.182	--	--	--	0.431	--	--			--	--	--	--	--	--	--	--	--	--			--	--	--	--	--	--	--	--	--	--			--	--	--
PF3D7_0605800	DNA repair protein RAD50, putative	--		--			--	--			Y	8	Y	-0.3805	0.159577	0.000173997	Y	-1.5585	0.678281	0.00112034			Y	1	--	0.246	--	--	--	0.06	--	--			Y	6	Y	-0.079	0.169132	0.0188636	--	-0.048	0.141932	0.982052			Y	3	--
PF3D7_0605900	long chain polyunsaturated fatty acid elongation enzyme, putative	--		--			--	--			Y	44	--	0.029	0.0771914	0.0627122	Y	0.887	0.470581	6.66495e-11			Y	38	Y	0.391	0.227898	7.71217e-08	--	-0.07	0.416607	0.163145			Y	5	Y	-0.222	1.23627	0.0339639	--	-0.14	0.26538	0.184812			Y	4	--
PF3D7_0606000	conserved Plasmodium protein, unknown function	--		--			--	--			Y	3	--	0.125	0.419019	0.842087	--	-0.1175	0.0671751	0.315536			Y	1	--	0.148	--	--	--	0.678	--	--			--	--	--	--	--	--	--	--	--	--			Y	1	--
PF3D7_0606100	RNA-binding protein, putative	--		--			--	--			Y	1	--	-0.171	--	--	--	-0.211	--	--			--	--	--	--	--	--	--	--	--	--			Y	3	--	-0.044	0.657735	0.431588	--	-0.019	0.103002	0.923215			Y	2	--
PF3D7_0606200	ubiquitin-conjugating enzyme E2 PEX4, putative	--		--			--	--			Y	13	Y	-0.2645	0.166067	0.000322956	--	-0.224	0.414507	0.0518514			Y	5	--	-0.305	0.230483	0.0740939	--	-0.67	0.55698	0.063461			Y	1	--	0.058	--	--	--	0.046	--	--			Y	4	--
PF3D7_0606600	conserved Plasmodium protein, unknown function	--		--			--	--			Y	5	--	-0.0655	0.0525444	0.89991	--	2.122	2.13572	0.0592004			Y	6	--	0.0855	0.269418	0.164983	--	1.538	2.01521	0.0626812			Y	19	Y	-0.327	12.327	3.0405e-12	Y	-0.305	0.107432	1.3661e-11			Y	13	--
PF3D7_0606700	coatomer alpha subunit, putative	--		--			--	--			Y	19	Y	-0.203	0.164281	0.00145403	Y	0.192	0.306422	0.000790934			Y	22	Y	0.1795	0.293123	0.00180188	Y	0.2965	0.734318	0.0378669			Y	26	--	-0.053	5.40605	0.767616	Y	-0.076	0.114111	0.00177663			Y	17	--
PF3D7_0606800	VFT protein	--		--			--	--			Y	16	Y	-0.429	0.123378	1.92243e-09	Y	-1.1665	0.573959	4.44921e-07			Y	13	--	-0.249	0.575176	0.0576218	--	-0.182	0.49297	0.2064			Y	9	--	0.0065	0.622966	0.708487	Y	0.1805	0.0906294	0.00186837			Y	8	Y
PF3D7_0606900	glutaredoxin-like protein	--		--			--	--			Y	2	--	0.2275	0.238295	0.599515	--	0.0645	1.02177	0.912608			Y	3	--	0.892	0.474304	0.156674	--	-0.051	0.889708	0.437499			Y	7	--	0.2235	10.483	0.192213	--	0.154	0.164712	0.0527887			Y	9	--
PF3D7_0607000	translation initiation factor IF-2, putative	--		--			--	--			Y	17	--	0.072	0.111615	0.315054	--	0.198	0.372265	0.317604			Y	26	--	0.179	0.583373	0.124311	--	0.202	0.596418	0.539362			Y	33	Y	-0.012	10.2267	0.043547	--	-0.0245	0.135491	0.300845			Y	21	--
PF3D7_0607400	G-protein associated signal transduction protein, putative	--		--			--	--			Y	2	--	-0.0335	0.228395	0.805538	--	-0.5705	0.118087	0.119724			Y	4	--	0.218	0.632624	0.221864	--	1.005	0.632253	0.106708			Y	6	Y	-0.1635	0	0.0114529	--	-0.0095	0.0614741	0.740935			Y	4	Y
PF3D7_0607600	spindle assembly abnormal protein 6, putative	--		--			--	--			Y	4	--	-0.061	0.101019	0.171848	Y	-1.345	0.369881	0.0302993			Y	3	--	0.004	1.0042	0.564692	--	0.502	0.982055	0.290759			Y	5	--	-0.049	1.10139	0.358513	--	0.079	0.0908424	0.323771			Y	2	--
PF3D7_0607700	conserved Plasmodium protein, unknown function	--		--			--	--			Y	2	--	-0.1355	0.594677	0.703202	--	-0.7275	2.0598	0.654046			--	--	--	--	--	--	--	--	--	--			--	--	--	--	--	--	--	--	--	--			--	--	--
PF3D7_0607900	conserved Plasmodium protein, unknown function	--		--			--	--			Y	1	--	-0.246	--	--	--	-0.743	--	--			--	--	--	--	--	--	--	--	--	--			Y	1	--	-0.166	--	--	--	-0.075	--	--			--	--	--
PF3D7_0608000	diphthine methyltransferase, putative	--		--			--	--			--	--	--	--	--	--	--	--	--	--			--	--	--	--	--	--	--	--	--	--			Y	1	--	--	--	--	--	--	--	--			--	--	--
PF3D7_0608310	sorting assembly machinery 50 kDa subunit, putative	--		--			--	--			Y	2	--	-0.019	0.079196	0.7439	--	0.2495	0.184555	0.163336			Y	4	--	-0.112	0.213111	0.33483	Y	1.2405	0.690149	0.0439446			Y	3	Y	-0.352	1.11027	0.00149946	Y	-0.171	0.0245561	0.00635469			Y	3	--
PF3D7_0608400	conserved Plasmodium protein, unknown function	--		--			--	--			--	--	--	--	--	--	--	--	--	--			Y	1	--	0.097	--	--	--	-0.013	--	--			Y	1	--	-0.366	--	--	--	-0.563	--	--			Y	1	--
PF3D7_0608500	proteasome subunit alpha type-2, putative	--		--			--	--			Y	12	Y	0.2935	0.303685	0.00156933	Y	0.738	0.504056	3.55498e-05			Y	4	--	0.2465	0.738013	0.373765	Y	0.5365	0.0569737	0.0140575			Y	23	Y	0.168	0.766742	1.94364e-06	Y	0.069	0.188016	0.00415853			Y	23	--
PF3D7_0608600	conserved Plasmodium protein, unknown function	--		--			--	--			Y	1	--	0.26	--	--	--	0.942	--	--			--	--	--	--	--	--	--	--	--	--			--	--	--	--	--	--	--	--	--	--			--	--	--
PF3D7_0608700	T-complex protein 1 subunit zeta	--		--			--	--			Y	25	Y	0.2215	0.0837091	7.70316e-07	Y	0.575	0.245646	4.49082e-14			Y	22	Y	0.164	0.227826	0.0013936	Y	-0.506	0.754616	0.0227648			Y	67	Y	0.036	7.41975	0.00386145	--	0.01	0.115978	0.261976			Y	38	Y
PF3D7_0608800	ornithine aminotransferase	--		--			--	--			Y	75	Y	0.203	0.101317	0.000522074	Y	-0.7225	0.334806	1.07818e-27			Y	54	--	0.06	0.36127	0.239143	--	-0.356	0.93873	0.209594			Y	444	Y	0.1135	9.66508	2.11898e-10	Y	0.115	0.141229	9.08163e-39			Y	225	Y
PF3D7_0608900	conserved Plasmodium protein, unknown function	--		--			--	--			Y	1	--	0.173	--	--	--	0.456	--	--			--	--	--	--	--	--	--	--	--	--			Y	1	--	0.349	--	--	--	0.242	--	--			--	--	--
PF3D7_0609000	nucleoporin NUP637, putative	--		--			--	--			Y	38	Y	-0.156	0.0957427	0.000164053	--	-0.013	0.354676	0.470606			Y	13	--	-0.089	0.159061	0.420298	--	0.092	0.387933	0.229447			Y	19	--	-0.077	8.7371	0.091632	--	-0.0055	0.147446	0.299961			Y	8	--
PF3D7_0609400	mitochondrial cardiolipin synthase, putative	--		--			--	--			Y	2	--	-0.0705	0.0714178	0.20437	Y	0.4645	0.0898026	0.00989646			--	--	--	--	--	--	--	--	--	--			--	--	--	--	--	--	--	--	--	--			Y	1	--
PF3D7_0609700	conserved Plasmodium protein, unknown function	--		--			--	--			Y	2	--	0.073	0.533159	0.837392	--	0.6355	1.0048	0.361979			Y	2	--	0.057	0.381838	0.867547	--	0.569	1.38593	0.566846			--	--	--	--	--	--	--	--	--	--			--	--	--
PF3D7_0609800	palmitoyltransferase DHHC2, putative	--		--			--	--			Y	2	--	-0.0415	0.270822	0.871348	--	-0.832	1.00551	0.325937			Y	2	--	-0.392	0.866913	0.6378	--	0.967	--	--			--	--	--	--	--	--	--	--	--	--			--	--	--
PF3D7_0609900	conserved Plasmodium protein, unknown function	--		--			--	--			--	--	--	--	--	--	--	--	--	--			Y	1	--	--	--	--	--	--	--	--			--	--	--	--	--	--	--	--	--	--			--	--	--
PF3D7_0610100	pre-mRNA-splicing factor SLU7, putative	--		--			--	--			Y	1	--	0.313	--	--	--	0.604	--	--			--	--	--	--	--	--	--	--	--	--			--	--	--	--	--	--	--	--	--	--			--	--	--
PF3D7_0610200	RNA-binding protein 25, putative	--		--			--	--			Y	3	--	-0.0675	0.0855599	0.478502	--	0.117	--	--			Y	1	--	0.618	--	--	--	1.356	--	--			Y	3	Y	-0.131	14.4338	0.0123101	Y	-0.204	0.0690097	0.0100207			Y	2	--
PF3D7_0610400	histone H3	--		--			--	--			Y	138	Y	-0.174	0.145974	2.35212e-13	--	-0.0315	0.358688	0.289419			Y	107	Y	-0.4195	0.350108	8.72647e-34	Y	0.363	0.572495	9.35445e-11			Y	26	--	-0.0855	5.81799	0.318415	--	-0.0145	0.147778	0.715047			Y	19	Y
PF3D7_0610500	peptidyl-tRNA hydrolase PTRHD1, putative	--		--			--	--			Y	3	Y	0.196	0.0213854	2.56536e-05	Y	0.838	0.0350048	0.000160475			--	--	--	--	--	--	--	--	--	--			Y	3	Y	0.178	0.0763124	0.00306741	Y	0.193	0.0371618	0.00350915			Y	1	Y
PF3D7_0610700	conserved Plasmodium protein, unknown function	--		--			--	--			--	--	--	--	--	--	--	--	--	--			--	--	--	--	--	--	--	--	--	--			Y	1	--	-0.016	--	--	--	-0.008	--	--			Y	1	Y
PF3D7_0610800	transketolase	--		--			--	--			Y	17	Y	0.167	0.0778486	0.00255813	Y	0.866	0.183057	2.24098e-09			Y	5	Y	0.224	0.130896	0.00184506	Y	0.79	0.378515	0.0292391			Y	33	--	0.0225	7.96	0.150377	Y	0.049	0.0804429	0.00883852			Y	25	Y
PF3D7_0610900	transcription elongation factor SPT5, putative	--		--			--	--			Y	9	--	-0.196	0.125575	0.311887	--	-0.1625	1.01793	0.269979			Y	7	--	0.501	1.19497	0.0754196	--	0.346	0.334033	0.0831193			Y	9	Y	-0.219	1.19617	0.00128681	Y	-0.114	0.108456	0.00933957			Y	5	--
PF3D7_0611300	ATP synthase-associated protein, putative	--		--			--	--			--	--	--	--	--	--	--	--	--	--			Y	5	--	-0.123	0.145584	0.191375	Y	1.119	0.648891	0.021434			Y	3	--	-0.693	0.993608	0.0624705	Y	-0.79	0.219099	0.0361546			--	--	--
PF3D7_0611400	SWIB/MDM2 domain-containing protein	--		--			--	--			Y	17	--	-0.135	0.140874	0.074499	--	-0.07	0.402598	0.766649			Y	7	--	-0.049	0.3289	0.481939	Y	0.374	0.544423	0.0452326			Y	7	Y	-0.184	12.8425	0.000337976	Y	-0.063	0.100172	0.0161689			Y	6	--
PF3D7_0611600	basal complex transmembrane protein 1	--		--			--	--			Y	14	Y	-0.254	0.173209	0.00432521	Y	-1.248	1.11373	0.00910783			Y	10	--	-0.2895	0.82574	0.636295	Y	0.28	0.385463	0.0340744			Y	2	--	-0.0225	0.457258	0.84487	--	0.221	--	--			Y	1	--
PF3D7_0611800	conserved Plasmodium protein, unknown function	--		--			--	--			Y	1	--	0.111	--	--	--	-0.661	--	--			--	--	--	--	--	--	--	--	--	--			Y	13	Y	-0.657	7.53106	0.0142593	Y	-0.68	0.245447	3.89708e-08			Y	4	--
PF3D7_0611900	lsm12, putative	--		--			--	--			Y	2	--	0.1765	0.0940452	0.144841	--	0.0985	0.174655	0.397793			--	--	--	--	--	--	--	--	--	--			--	--	--	--	--	--	--	--	--	--			Y	1	--
PF3D7_0612100	eukaryotic translation initiation factor 3 subunit L, putative	--		--			--	--			Y	15	--	0.0525	0.0972274	0.215014	--	0.319	0.362698	0.0500543			Y	13	Y	0.224	0.35592	0.00853493	--	0.0545	0.413403	0.531649			Y	17	Y	-0.068	12.6224	0.00281319	--	-0.006	0.121344	0.92749			Y	23	--
PF3D7_0612200	leucine-rich repeat protein	--		--			--	--			Y	8	--	-0.257	0.302614	0.0569485	--	-1.978	0.649679	0.427083			Y	5	--	-0.392	0.363888	0.0774831	--	0.572	0.648045	0.0657405			Y	6	Y	-0.2005	0.877535	0.00383509	--	-0.1075	0.205114	0.261773			Y	3	Y
PF3D7_0612600	cytoplasmic tRNA 2-thiolation protein 1, putative	--		--			--	--			Y	1	--	0.548	--	--	--	-0.115	--	--			--	--	--	--	--	--	--	--	--	--			--	--	--	--	--	--	--	--	--	--			--	--	--
PF3D7_0612700	6-cysteine protein P12	--		--			--	--			Y	24	Y	-0.225	0.101665	1.79918e-05	Y	-1.8185	0.770342	7.09419e-10			Y	24	Y	-0.3385	0.52261	0.0485213	--	0.206	0.696892	0.364729			Y	8	--	0.144	12.6078	0.0653435	Y	0.17	0.182033	0.0245785			Y	3	Y
PF3D7_0612800	6-cysteine protein	--		--			--	--			--	--	--	--	--	--	--	--	--	--			Y	1	--	-0.005	--	--	--	0.043	--	--			--	--	--	--	--	--	--	--	--	--			--	--	--
PF3D7_0612900	nucleolar GTP-binding protein 1, putative	up_48H		--			--	--			Y	3	--	0.019	0.118199	0.674542	--	0.564	0.593517	0.124139			--	--	--	--	--	--	--	--	--	--			Y	14	Y	-0.178	9.98867	5.7056e-05	Y	-0.18	0.117618	0.000102607			Y	10	--
PF3D7_0613100	conserved Plasmodium protein, unknown function	--		--			--	--			--	--	--	--	--	--	--	--	--	--			Y	3	--	0.691	0.206933	0.106105	--	0.471	0.42396	0.2152			Y	1	--	-0.272	--	--	--	-0.203	--	--			--	--	--
PF3D7_0613300	rhoptry protein ROP14	--		--			--	--			Y	11	--	-0.146	0.0990549	0.0766126	Y	-1.071	0.862329	0.00374988			Y	8	--	-0.3805	0.532298	0.0839994	--	0.079	0.59838	0.881288			--	--	--	--	--	--	--	--	--	--			--	--	--
PF3D7_0613500	AP-3 complex subunit beta, putative	--		--			--	--			Y	2	--	-0.132	0.2786	0.534807	--	-0.0615	1.04298	0.934215			--	--	--	--	--	--	--	--	--	--			--	--	--	--	--	--	--	--	--	--			Y	1	Y
PF3D7_0613600	conserved Plasmodium protein, unknown function	--		--			--	--			Y	3	--	-0.41	0.262306	0.126484	Y	-1.057	0.100729	0.00277541			--	--	--	--	--	--	--	--	--	--			Y	1	--	-0.019	--	--	--	-0.077	--	--			--	--	--
PF3D7_0613700	syntaxin-binding protein, putative	--		--			--	--			Y	12	Y	-0.288	0.197063	5.64733e-05	Y	-0.529	0.356243	1.85249e-05			Y	13	Y	0.439	0.371663	0.00283995	--	0.01	0.532314	0.695054			Y	10	Y	0.051	11.8171	0.026711	Y	0.029	0.0749303	0.0161885			Y	1	Y
PF3D7_0613800	AP2 domain transcription factor, putative	--		--			--	--			Y	17	Y	-0.455	0.132207	0.000108499	Y	-1.432	0.511196	1.10281e-07			Y	7	Y	-0.26	0.187441	0.0192721	Y	0.74	0.547474	0.0162013			Y	18	--	-0.032	1.38757	0.114632	--	-0.044	0.0961405	0.241169			Y	1	--
PF3D7_0613900	myosin E, putative	--		--			--	--			Y	39	Y	-0.485	0.15561	2.34517e-16	Y	-0.991	0.765059	7.15157e-10			Y	31	--	-0.139	0.531919	0.753069	--	-0.128	0.779732	0.193384			--	--	--	--	--	--	--	--	--	--			--	--	--
PF3D7_0614100	conserved Plasmodium protein, unknown function	--		--			--	--			Y	1	--	-0.007	--	--	--	-0.607	--	--			Y	1	--	-0.108	--	--	--	-0.05	--	--			--	--	--	--	--	--	--	--	--	--			--	--	--
PF3D7_0614200	cytosolic Fe-S cluster assembly factor NAR1, putative	--		--			--	--			Y	1	--	-0.277	--	--	--	-0.302	--	--			--	--	--	--	--	--	--	--	--	--			--	--	--	--	--	--	--	--	--	--			--	--	--
PF3D7_0614300	major facilitator superfamily-related transporter, putative	--		--			--	--			Y	18	Y	-0.2175	0.121546	0.000121021	Y	-0.383	0.39615	3.11239e-05			Y	32	Y	-0.312	0.230821	6.23795e-06	--	0.003	0.58609	0.405679			Y	16	Y	-0.0885	6.32719	0.00363956	--	-0.049	0.171791	0.119868			Y	14	--
PF3D7_0614400	pre-mRNA-splicing factor CWF7, putative	--		--			--	--			Y	3	--	0.022	0.233197	0.423449	Y	0.6385	0.135057	0.0201036			Y	1	--	-0.259	--	--	--	0.543	--	--			Y	1	--	-0.078	--	--	--	-0.264	--	--			Y	1	--
PF3D7_0614500	60S ribosomal protein L19	--		--			--	--			Y	25	Y	-0.2035	0.104764	1.19434e-07	--	-0.11	0.367823	0.0703873			Y	12	Y	-0.082	0.148412	0.0157356	--	-0.3195	0.622752	0.148189			Y	15	Y	-0.049	9.77308	0.00365664	--	0.015	0.124269	0.885053			Y	13	Y
PF3D7_0614800	endonuclease III-like protein 1, putative	--		--			--	--			Y	1	--	-0.699	--	--	--	-2.307	--	--			--	--	--	--	--	--	--	--	--	--			--	--	--	--	--	--	--	--	--	--			Y	1	--
PF3D7_0614900	conserved Plasmodium membrane protein, unknown function	--		--			--	--			Y	2	--	-8.88178e-16	0.0933381	1	--	-0.0515	0.266579	0.84339			Y	3	--	-0.213	0.803391	0.497391	--	0.568	0.321903	0.214764			--	--	--	--	--	--	--	--	--	--			--	--	--
PF3D7_0615000	conserved Plasmodium protein, unknown function	--		--			--	--			--	--	--	--	--	--	--	--	--	--			--	--	--	--	--	--	--	--	--	--			Y	1	--	--	--	--	--	--	--	--			--	--	--
PF3D7_0615300	GPI-anchored wall transfer protein 1, putative	--		--			--	--			--	--	--	--	--	--	--	--	--	--			Y	1	--	1.209	--	--	--	-0.138	--	--			--	--	--	--	--	--	--	--	--	--			--	--	--
PF3D7_0615400	ribonuclease, putative	--		--			--	--			Y	10	--	-0.132	0.132807	0.132796	--	0.012	0.61195	0.905256			Y	5	--	0.018	0.0835631	0.209931	--	0.448	0.627775	0.116462			Y	7	--	-0.054	13.7173	0.403709	--	-0.098	0.114731	0.31388			Y	6	--
PF3D7_0615600	zinc finger protein, putative	--		--			--	--			Y	4	--	-0.024	0.147454	0.544964	--	-0.372	0.378103	0.0562799			Y	5	--	0.017	0.536187	0.479032	--	-0.156	0.322548	0.556972			Y	4	--	-0.0585	0.495775	0.174603	--	-0.0295	0.0593991	0.840066			Y	4	Y
PF3D7_0615700	RNA and export factor binding protein, putative	--		--			--	--			--	--	--	--	--	--	--	--	--	--			Y	1	--	0.438	--	--	--	0.522	--	--			--	--	--	--	--	--	--	--	--	--			--	--	--
PF3D7_0615800	conserved oligomeric Golgi complex subunit 4, putative	--		--			--	--			Y	1	--	-0.106	--	--	--	-0.1	--	--			Y	1	--	1.237	--	--	--	0.413	--	--			--	--	--	--	--	--	--	--	--	--			Y	2	--
PF3D7_0616200	kinetochore protein NDC80, putative	--		--			--	--			Y	15	Y	-0.279	0.073223	1.7704e-09	Y	-0.6315	0.330239	7.77023e-07			Y	12	Y	-0.375	0.322044	0.0211536	--	0.1375	0.927268	0.149652			Y	14	Y	-0.245	0.643638	1.35714e-06	Y	-0.164	0.0974676	9.65429e-06			Y	8	--
PF3D7_0616300	conserved Plasmodium protein, unknown function	--		--			--	--			Y	4	--	-0.1105	0.193858	0.242521	--	0.3415	0.473069	0.212879			Y	2	--	0.286	0.403051	0.498885	--	-0.067	--	--			Y	1	--	-0.269	--	--	--	-0.081	--	--			Y	2	--
PF3D7_0616600	conserved protein, unknown function	--		--			--	--			Y	1	--	0.4546	--	--	--	--	--	--			--	--	--	--	--	--	--	--	--	--			--	--	--	--	--	--	--	--	--	--			--	--	--
PF3D7_0616800	malate:quinone oxidoreductase	--		--			--	--			Y	15	--	-0.1325	0.101301	0.240479	--	-0.367	0.235921	0.116989			Y	8	--	0.328	0.334321	0.149782	--	0.216	0.648389	0.406009			Y	7	Y	-0.341	13.2343	9.19465e-05	Y	-0.276	0.133269	0.000882723			Y	4	Y
PF3D7_0616900	conserved Plasmodium protein, unknown function	--		--			--	--			Y	1	--	-0.1777	--	--	--	-0.2718	--	--			Y	1	--	1.232	--	--	--	0.028	--	--			Y	2	--	-0.243	0.0272979	0.0502134	--	-0.0685	0.0558614	0.332995			--	--	--
PF3D7_0617000	mitochondrial import receptor subunit TOM40, putative	--		--			--	--			Y	15	Y	-0.0975	0.119192	0.0342946	Y	0.094	0.186472	0.00966346			Y	16	Y	0.2115	0.215454	0.00132868	--	-0.0275	0.531316	0.711717			Y	7	Y	-0.336	0.458003	5.7032e-06	Y	-0.162	0.0864512	0.00677121			Y	8	--
PF3D7_0617100	AP-2 complex subunit alpha, putative	--		--			--	--			Y	2	--	-0.036	0.0834386	0.641349	Y	0.2395	0.0106066	0.00636403			Y	4	--	0.3195	0.442075	0.22677	--	0.2785	0.830941	0.391175			Y	3	Y	-0.352	1.84909	0.0384411	--	-0.267	0.130791	0.0907082			Y	2	--
PF3D7_0617200	conserved protein, unknown function	--		--			--	--			Y	26	--	-0.0205	0.124368	0.96895	--	0.1075	0.536926	0.283573			Y	17	--	0.195	0.572225	0.506501	--	-0.103	0.459901	0.917891			Y	52	Y	0.14	8.22323	0.0146635	--	0.02	0.124213	0.182675			Y	26	Y
PF3D7_0617800	histone H2A	--		--			--	--			Y	184	Y	-0.0809	0.302816	4.23854e-05	Y	0.169	0.499361	0.000567638			Y	127	Y	-0.197	0.293143	2.42215e-15	--	0.139	0.87753	0.10251			Y	92	Y	-0.0798	6.44452	3.40445e-09	--	-0.11045	0.144809	0.0720939			Y	26	Y
PF3D7_0617900	histone H3 variant	--		--			--	--			Y	95	Y	-0.2285	0.181608	2.38305e-13	Y	0.1705	0.285102	2.53067e-05			Y	55	Y	-0.4635	0.155397	6.18474e-27	Y	0.7015	0.332556	3.39194e-14			Y	15	--	-0.153	6.9083	0.605312	Y	-0.09	0.164306	0.0170996			Y	10	Y
PF3D7_0618000	conserved Plasmodium membrane protein, unknown function	--		--			--	--			Y	28	Y	-0.239	0.109801	2.18586e-07	Y	-0.5395	0.536272	1.37719e-07			Y	30	--	-0.169	0.504512	0.429617	--	-0.013	0.53785	0.22373			Y	2	--	0.221	0.389577	0.408071	--	0.307	0.0933381	0.27872			Y	1	Y
PF3D7_0618100	conserved Plasmodium protein, unknown function	--		--			--	--			Y	1	--	0.172	--	--	--	0.174	--	--			--	--	--	--	--	--	--	--	--	--			Y	1	--	-0.345	--	--	--	-0.335	--	--			--	--	--
PF3D7_0618200	conserved protein, unknown function	--		--			--	--			Y	5	--	0.204	0.15171	0.238105	--	0.575	0.53987	0.169061			Y	1	--	0.638	--	--	--	0.942	--	--			Y	15	--	0.1295	9.44128	0.171261	--	0.07	0.160264	0.0840042			Y	6	Y
PF3D7_0618300	60S ribosomal protein L27a, putative	--		--			--	--			Y	29	Y	-0.237	0.196395	0.0248319	Y	-0.2935	0.469189	0.00036241			Y	26	--	0.2815	0.499056	0.859978	--	-0.128	0.811564	0.758295			Y	24	Y	-0.035	0.450525	0.0257868	--	-0.034	0.0912074	0.063983			Y	29	--
PF3D7_0618500	malate dehydrogenase	--		--			--	--			Y	7	--	0.053	0.383013	0.781707	--	-0.22185	0.979146	0.4792			Y	4	--	-0.125	0.271895	0.371604	--	1.089	0.576999	0.27975			Y	16	--	-0.003	12.4879	0.266594	--	0.03	0.162874	0.492599			Y	2	--
PF3D7_0618600	rhomboid protease ROM10	--		--			--	--			--	--	--	--	--	--	--	--	--	--			Y	1	--	-0.133	--	--	--	0.15	--	--			Y	1	--	-0.134	--	--	--	0.201	--	--			--	--	--
PF3D7_0618700	trafficking protein particle complex subunit 6A, putative	--		--			--	--			Y	2	--	0.158	0.135765	0.272074	--	-0.321	--	--			Y	2	--	0.0545	0.0176777	0.143531	--	-0.637	0.0961665	0.067703			Y	4	Y	0.06	0.692023	0.0486551	--	-0.0375	0.106559	0.911838			Y	2	--
PF3D7_0619200	conserved Plasmodium protein, unknown function	--		--			--	--			Y	1	--	0.003	--	--	--	-0.9064	--	--			Y	2	--	-0.303	0.353553	0.439172	--	1.1195	0.33729	0.133629			Y	3	--	-0.1503	16.5926	0.493749	--	-0.02	0.158392	0.829285			Y	2	--
PF3D7_0619400	cell division cycle protein 48 homologue, putative	--		--			--	--			Y	90	Y	0.342	0.139225	9.30273e-14	Y	0.649	0.256734	2.3894e-44			Y	69	Y	0.142	0.314599	4.87383e-07	Y	0.234	0.70825	0.00213501			Y	115	--	-0.044	5.71361	0.698536	Y	-0.0645	0.117466	0.000112491			Y	97	--
PF3D7_0619500	acyl-CoA synthetase	--		--			--	--			Y	25	Y	-0.232	0.0878638	8.40255e-05	Y	-0.105	0.619244	0.011842			Y	17	--	-0.055	0.265061	0.87838	--	0.084	0.707499	0.325507			Y	37	Y	0.128	9.5053	3.3717e-11	Y	0.108	0.104956	1.60711e-08			Y	20	Y
PF3D7_0619700	conserved protein, unknown function	--		--			--	--			Y	1	--	-0.571	--	--	--	-2.975	--	--			--	--	--	--	--	--	--	--	--	--			--	--	--	--	--	--	--	--	--	--			Y	1	Y
PF3D7_0619900	splicing factor 3A subunit 2, putative	--		--			--	--			Y	6	Y	-0.136	0.0182428	0.0336647	Y	0.417	0.232994	0.010009			Y	4	Y	0.2225	0.106242	0.033461	--	-0.0785	0.377611	0.455114			--	--	--	--	--	--	--	--	--	--			Y	1	--
PF3D7_0620100	ATP synthase-associated protein, putative	--		--			--	--			--	--	--	--	--	--	--	--	--	--			--	--	--	--	--	--	--	--	--	--			Y	1	--	-0.593	--	--	--	-0.666	--	--			Y	1	--
PF3D7_0620400	merozoite surface protein 10	--		--			--	--			Y	8	Y	-0.2595	0.249357	0.0452113	Y	-0.6735	0.848951	0.00526168			Y	4	Y	-0.4125	0.155848	0.00543966	--	-0.0965	0.198812	0.386276			--	--	--	--	--	--	--	--	--	--			--	--	--
PF3D7_0620500	cleavage stimulation factor subunit 1, putative	--		--			--	--			--	--	--	--	--	--	--	--	--	--			Y	1	--	0.07	--	--	--	1.691	--	--			Y	1	--	-0.104	--	--	--	0.034	--	--			Y	2	--
PF3D7_0620700	DnaJ protein, putative	--		--			--	--			Y	2	--	-0.3075	0.195869	0.311956	Y	-0.9965	0.0431335	0.0143772			Y	4	--	0.302	0.17789	0.0677241	--	-0.1405	0.174361	0.198314			Y	2	--	-0.1755	0	0.121834	--	-0.115	0.0509117	0.193138			--	--	--
PF3D7_0621100	conserved Plasmodium protein, unknown function	--		--			--	--			Y	2	--	-0.3095	0.033234	0.0941148	--	-0.983	0.8358	0.301336			Y	4	--	0.061	0.191515	0.632359	--	-0.6045	0.397494	0.0519786			--	--	--	--	--	--	--	--	--	--			--	--	--
PF3D7_0621200	pyridoxine biosynthesis protein PDX1	--		--			--	--			Y	23	Y	0.161	0.216452	0.0167977	Y	0.4835	0.442188	0.000279541			Y	22	--	0.016	0.186666	0.324648	Y	0.273	0.298478	0.000633223			Y	81	--	0.06	8.13771	0.0586611	Y	0.0505	0.139882	0.00100979			Y	56	Y
PF3D7_0621300	mRNA-binding protein PUF3	--		--			--	--			Y	4	--	0.008	0.104455	0.817789	--	0.3845	0.638836	0.403974			--	--	--	--	--	--	--	--	--	--			Y	4	Y	-0.3085	0	0.00881531	Y	-0.1675	0.125276	0.04782			Y	3	--
PF3D7_0621800	nascent polypeptide-associated complex subunit alpha, putative	--		--			--	--			Y	12	Y	0.1545	0.179537	0.025182	Y	0.278	0.736259	0.0314771			Y	2	--	0.5515	0.191626	0.326926	--	0.1265	0.745998	0.776046			Y	27	--	0.165	13.6289	0.113843	--	0.145	0.145735	0.0757621			Y	32	Y
PF3D7_0621900	signal recognition particle subunit SRP68, putative	--		--			--	--			Y	32	Y	-0.063	0.170827	0.0292711	Y	0.009	0.520111	0.0123093			Y	14	--	0.0515	0.471073	0.0893021	--	-0.211	0.695396	0.410443			Y	17	Y	0.083	7.49624	0.000632025	Y	0.062	0.0846827	0.00262331			Y	18	Y
PF3D7_0622200	radical SAM protein, putative	--		--			--	--			Y	3	--	-0.113	0.0853464	0.408326	--	0.2	0.814418	0.396394			Y	3	Y	0.145	0.0298719	0.0160088	--	-0.33	0.152748	0.103757			Y	18	Y	-0.255	8.92085	1.65108e-08	--	-0.119	0.111787	0.0506537			Y	11	--
PF3D7_0622400	conserved protein, unknown function	--		--			--	--			--	--	--	--	--	--	--	--	--	--			--	--	--	--	--	--	--	--	--	--			--	--	--	--	--	--	--	--	--	--			Y	1	--
PF3D7_0622500	RNA methyltransferase, putative	--		--			--	--			Y	1	--	--	--	--	--	--	--	--			Y	3	--	0.542	0.65209	0.139781	--	0.583	0.086267	0.0899955			Y	2	--	-0.2654	2.07485	--	--	-0.2787	--	--			--	--	--
PF3D7_0622600	cytochrome b-c1 complex subunit 9, putative	--		--			--	--			Y	6	--	0.091	0.0605706	0.189489	Y	-0.273	0.353127	0.0328812			Y	2	--	-0.2135	0.0275772	0.0579847	Y	-1.219	0.0509117	0.000521072			Y	1	--	-0.707	--	--	--	-1.108	--	--			--	--	--
PF3D7_0622700	conserved Plasmodium membrane protein, unknown function	--		--			--	--			Y	1	--	-0.4935	--	--	--	--	--	--			--	--	--	--	--	--	--	--	--	--			--	--	--	--	--	--	--	--	--	--			--	--	--
PF3D7_0622800	leucine--tRNA ligase, putative	--		--			--	--			Y	24	Y	0.1945	0.110853	0.000622127	Y	0.5285	0.351759	2.46022e-06			Y	15	Y	0.323	0.500401	0.0385822	--	0.073	0.71407	0.181376			Y	42	Y	0.162	6.25236	5.09131e-11	Y	0.156	0.10805	1.27206e-10			Y	34	Y
PF3D7_0622900	AP2 domain transcription factor AP2Tel	--		--			--	--			Y	1	--	0.047	--	--	--	1.185	--	--			--	--	--	--	--	--	--	--	--	--			--	--	--	--	--	--	--	--	--	--			--	--	--
PF3D7_0623000	chorismate synthase	--		--			--	--			--	--	--	--	--	--	--	--	--	--			--	--	--	--	--	--	--	--	--	--			Y	3	Y	0.262	0.611541	0.00988689	Y	0.166	0.0295127	0.0104966			--	--	--
PF3D7_0623100	nuclear polyadenylated RNA-binding protein NAB2, putative	--		--			--	--			Y	4	--	-0.13	0.0576541	0.48381	--	-0.1975	0.480126	0.874318			Y	7	Y	0.862	0.755009	0.009792	Y	0.562	0.368679	0.0195141			Y	10	--	-0.1505	11.2918	0.829161	--	-0.0715	0.199838	0.508945			Y	1	--
PF3D7_0623300	EGF-like membrane protein, putative	--		--			--	--			Y	2	--	-0.188	0.148492	0.12694	--	-1.1615	0.682358	0.221398			--	--	--	--	--	--	--	--	--	--			--	--	--	--	--	--	--	--	--	--			--	--	--
PF3D7_0623500	superoxide dismutase [Fe]	--		--			--	--			Y	6	Y	0.185	0.143976	0.0288286	Y	0.8645	0.220683	0.000109347			Y	3	--	0.131	0.122509	0.0921899	--	0.017	0.345145	0.536078			Y	8	Y	-0.1815	1.52096	0.000611574	Y	-0.1845	0.125013	0.000902878			Y	6	Y
PF3D7_0623600	transcription or splicing factor-like protein, putative	--		--			--	--			Y	3	--	-0.043	0.0270062	0.649317	--	0.262	0.161233	0.127173			Y	4	--	-0.1475	0.346787	0.985423	--	-0.1085	0.246351	0.248977			--	--	--	--	--	--	--	--	--	--			Y	2	--
PF3D7_0623900	ribonuclease H2 subunit A, putative	--		--			--	--			Y	1	--	0.341	--	--	--	0.289	--	--			--	--	--	--	--	--	--	--	--	--			Y	3	Y	0.221	0.454024	0.0421812	--	0.078	0.135722	0.0838837			Y	4	Y
PF3D7_0624000	hexokinase	--		--			--	--			Y	37	Y	0.155	0.121521	0.0226773	Y	0.4735	0.528217	0.000350182			Y	22	Y	0.248	0.168539	0.0337628	Y	-0.634	0.874592	0.0239322			Y	88	Y	0.218	9.13074	1.61609e-17	Y	0.101	0.11979	3.11892e-13			Y	64	Y
PF3D7_0624400	conserved protein, unknown function	--		--			--	--			Y	12	Y	-0.154	0.123545	0.000433274	Y	-0.397	0.478778	0.00345601			Y	5	--	0.042	0.542994	0.354421	--	-0.7514	0.304763	0.182835			Y	1	--	-0.226	--	--	--	-0.178	--	--			Y	1	--
PF3D7_0624600	SNF2 helicase, putative	--		--			--	--			Y	77	Y	-0.241	0.165057	0.00129334	--	0.2135	0.50185	0.772308			Y	54	--	-0.031	0.376621	0.609309	Y	0.258	0.643259	0.0029299			Y	62	Y	-0.1175	8.83736	7.60742e-09	--	-0.044	0.127084	0.230068			Y	52	--
PF3D7_0624700	N-acetylglucosaminyl-phosphatidylinositol de-N-acetylase, putative	--		--			--	--			Y	3	--	-0.184	0.057657	0.0593996	--	-0.317	0.366364	0.0998783			--	--	--	--	--	--	--	--	--	--			Y	1	--	-0.136	--	--	--	-0.05	--	--			--	--	--
PF3D7_0625400	conserved Plasmodium protein, unknown function	--		--			--	--			Y	13	Y	0.191	0.229654	0.00844088	Y	1.41	0.316832	1.61243e-12			Y	7	Y	-0.137	0.110055	0.0348248	Y	0.423	0.563292	0.0477231			Y	3	Y	-0.135	1.351	0.0291296	Y	-0.275	0.118154	0.0316385			Y	4	--
PF3D7_0625600	poly(A) polymerase PAP, putative	--		--			--	--			Y	1	--	0.194	--	--	--	0.851	--	--			Y	1	--	-0.062	--	--	--	1.188	--	--			Y	4	Y	-0.1695	0.293395	0.0027502	--	-0.083	0.0774484	0.11519			Y	3	--
PF3D7_0625700	conserved protein, unknown function	--		--			--	--			Y	1	--	0.203	--	--	--	0.853	--	--			Y	1	--	0.685	--	--	--	0.392	--	--			--	--	--	--	--	--	--	--	--	--			Y	1	Y
PF3D7_0626000	conserved Plasmodium protein, unknown function	--		--			--	--			--	--	--	--	--	--	--	--	--	--			Y	1	--	-0.026	--	--	--	-0.274	--	--			Y	4	Y	0.135	13.1944	6.6788e-05	Y	0.17	0.0671435	0.0185619			Y	6	Y
PF3D7_0626100	oxidoreductase, short-chain dehydrogenase family, putative	--		--			--	--			Y	6	--	-0.117	0.143518	0.0624275	--	-0.0425	0.463008	0.811171			Y	5	--	0.287	0.50693	0.0600915	--	-0.028	0.411089	0.988411			Y	2	Y	-0.2995	0	0.013248	Y	-0.27	0.00989949	0.0165013			Y	3	Y
PF3D7_0626200	conserved Plasmodium protein, unknown function	--		--			--	--			Y	1	--	0.112	--	--	--	0.773	--	--			--	--	--	--	--	--	--	--	--	--			Y	1	--	0.119	--	--	--	0.016	--	--			Y	1	Y
PF3D7_0626400	CRAL/TRIO domain-containing protein, putative	--		--			--	--			Y	1	--	-0.507	--	--	--	-1.02	--	--			--	--	--	--	--	--	--	--	--	--			Y	1	--	-0.404	--	--	--	0.0782	--	--			--	--	--
PF3D7_0626700	ATPase	--		--			--	--			Y	13	--	0.1025	0.134589	0.245012	--	0.471	0.688577	0.129721			Y	2	--	1.035	0.446891	0.191646	Y	0.755	0.066468	0.0320846			Y	20	Y	0.128	8.27888	0.000120745	Y	0.098	0.0704973	3.13615e-05			Y	16	Y
PF3D7_0626800	pyruvate kinase	--		--			--	--			Y	79	Y	0.238	0.166408	0.00654708	Y	0.554	0.376218	2.20683e-08			Y	55	Y	0.2925	0.420544	4.05784e-10	--	0.238	0.745587	0.0655197			Y	343	Y	0.202	10.0264	8.41493e-20	Y	0.1382	0.218172	2.424e-26			Y	135	Y
PF3D7_0627100	ankyrin-repeat protein, putative	--		--			--	--			Y	5	--	-0.082	0.144776	0.258147	--	-0.246	0.500392	0.46739			Y	1	--	0.241	--	--	--	0.34	--	--			Y	2	--	-0.1565	0.00749038	0.17749	--	-0.198	0.166877	0.144516			Y	1	--
PF3D7_0627200	myosin light chain, putative	--		--			--	--			--	--	--	--	--	--	--	--	--	--			--	--	--	--	--	--	--	--	--	--			Y	2	Y	0.4075	2.59839	0.00449796	Y	0.2825	0.0148492	0.0236511			--	--	--
PF3D7_0627300	E3 ubiquitin-protein ligase RNF5, putative	--		--			--	--			--	--	--	--	--	--	--	--	--	--			--	--	--	--	--	--	--	--	--	--			Y	4	--	-0.067	0.568711	0.994838	--	-0.1105	0.248335	0.97144			--	--	--
PF3D7_0627500	protein DJ-1	--		--			--	--			Y	27	Y	0.279	0.0947033	1.12972e-07	Y	0.712	0.245338	5.40681e-15			Y	11	Y	0.099	0.174653	0.0108766	--	0.2785	0.967851	0.33424			Y	118	Y	0.2974	9.24406	1.93618e-16	Y	0.165	0.234395	7.84199e-12			Y	55	Y
PF3D7_0627700	transportin	--		--			--	--			Y	35	Y	0.1695	0.220093	0.00135374	Y	0.825	0.62896	4.93687e-08			Y	13	--	0.244	0.477152	0.262633	--	0.3035	0.765749	0.0802244			Y	37	--	-0.071	6.29972	0.845665	Y	-0.1595	0.0992153	6.88137e-13			Y	31	--
PF3D7_0627800	acetyl-CoA synthetase, putative	--		--			--	--			Y	29	Y	-0.2495	0.145592	2.30604e-06	--	-0.1025	0.35345	0.0578031			Y	24	--	-0.0365	0.295814	0.901313	--	0.265	0.764704	0.134011			Y	27	--	0.023	8.89776	0.34917	--	-0.017	0.0954065	0.773111			Y	12	--
PF3D7_0627900	ribonuclease P protein subunit p29, putative	--		--			--	--			--	--	--	--	--	--	--	--	--	--			--	--	--	--	--	--	--	--	--	--			Y	1	--	-0.04	--	--	--	-0.106	--	--			--	--	--
PF3D7_0628000	6-pyruvoyltetrahydropterin synthase	--		--			--	--			--	--	--	--	--	--	--	--	--	--			--	--	--	--	--	--	--	--	--	--			Y	1	--	0.079	--	--	--	0.08	--	--			--	--	--
PF3D7_0628100	HECT-domain (ubiquitin-transferase), putative	up_48H		--			--	--			Y	42	Y	-0.1735	0.187786	7.6058e-05	Y	-1.056	0.861079	4.27632e-07			Y	12	Y	-0.379	0.257889	0.00161187	--	-0.166	0.380175	0.0524228			--	--	--	--	--	--	--	--	--	--			--	--	--
PF3D7_0628200	eukaryotic translation initiation factor 2-alpha kinase	--		--			--	--			Y	18	--	-0.112	0.166313	0.117933	Y	0.158	0.339628	0.0221763			Y	4	--	0.1355	0.368403	0.222535	--	0.9395	0.724003	0.142465			Y	8	--	-0.242	12.3851	0.757947	Y	-0.093	0.167294	0.0366441			Y	1	--
PF3D7_0628300	choline/ethanolaminephosphotransferase, putative	--		--			--	--			Y	29	--	-0.1435	0.228563	0.154951	--	0.29	0.938521	0.598347			Y	25	Y	0.17	1.41532	0.0111178	Y	0.48	0.656332	0.0028799			Y	10	Y	-0.256	13.6283	0.00940066	--	-0.044	0.305763	0.723216			Y	12	--
PF3D7_0628600	DNA methyltransferase 1-associated protein 1, putative	--		--			--	--			Y	1	--	-0.078	--	--	--	0.186	--	--			Y	2	--	0.428	0.492146	0.4346	--	-0.078	--	--			Y	2	--	-0.1945	0.63604	0.306486	--	-0.0425	0.0176777	0.182106			Y	2	--
PF3D7_0629100	nicotinate phosphoribosyltransferase, putative	--		--			--	--			Y	9	--	-0.0695	0.422266	0.887102	--	0.16455	0.301837	0.109638			Y	1	--	-0.058	--	--	--	0.212	--	--			Y	20	Y	0.138	8.35235	4.74953e-06	Y	0.075	0.132491	0.00362256			Y	11	--
PF3D7_0629200	DnaJ protein, putative	--		--			--	--			Y	30	--	0.0285	0.157744	0.703219	Y	-0.143	0.570053	0.0417126			Y	37	--	-0.072	0.321225	0.259788	--	0	0.78279	0.793279			Y	26	Y	-0.262	11.1927	1.44055e-15	Y	-0.2	0.072018	1.07037e-14			Y	22	Y
PF3D7_0629300	phospholipase, putative	--		--			--	--			Y	2	--	-0.204	0.0452548	0.522563	--	0.487	0.149907	0.181312			Y	5	Y	0.515	0.17697	0.0115795	Y	0.249	0.193011	0.0298691			--	--	--	--	--	--	--	--	--	--			--	--	--
PF3D7_0629400	polyadenylate-binding protein 3, putative	--		--			--	--			Y	1	--	-0.059	--	--	--	-1.191	--	--			Y	2	--	0.852	0.62084	0.362613	--	0.249	0.173948	0.292092			Y	15	--	-0.2515	6.98582	0.99522	Y	-0.1465	0.11517	0.000103963			Y	9	--
PF3D7_0629500	amino acid transporter AAT1	--		--			--	--			Y	3	--	-0.205	0.0510294	0.0762401	--	-0.166	0.482248	0.458375			Y	7	Y	1.189	0.310791	0.000316883	--	0.296	0.624098	0.166249			Y	4	Y	-0.2745	0.104045	0.00196184	--	0.0345	0.101484	0.773477			--	--	--
PF3D7_0629700	SET domain protein, putative	--		--			--	--			Y	10	Y	-0.505	0.227399	0.000203266	Y	-1.302	0.74734	2.16283e-05			Y	4	--	-0.1075	0.548599	0.83376	--	0.431	0.384724	0.200843			Y	13	--	-0.0675	7.51134	0.0785965	--	-0.05	0.113586	0.477522			Y	3	--
PF3D7_0629800	cullin-like protein, putative	--		--			--	--			Y	5	--	-0.049	0.124751	0.36808	--	0.2465	0.159421	0.0792912			Y	5	--	-0.0445	0.0188856	0.420039	--	-0.0225	0.356526	0.840536			Y	3	--	-0.143	0.415844	0.103841	--	-0.122	0.121253	0.214598			Y	1	--
PF3D7_0629900	sec14-like cytosolic factor or phosphatidylinositol/phosphatidylcholine transfer protein, putative	--		--			--	--			Y	1	--	0.259	--	--	--	0.959	--	--			--	--	--	--	--	--	--	--	--	--			Y	3	--	0.105	0.850916	0.18048	--	0.146	0.15647	0.145025			Y	1	--
PF3D7_0630300	DNA polymerase epsilon catalytic subunit A, putative	--		--			--	--			Y	7	Y	-0.412	0.0720125	0.000367292	Y	-0.994	0.374826	0.000755515			Y	3	--	-0.261	0.265319	0.255617	Y	-0.959	0.360867	0.0086739			Y	16	--	-0.003	9.75138	0.965644	--	0.0035	0.121432	0.692957			Y	5	--
PF3D7_0630400	conserved Plasmodium protein, unknown function	--		--			--	--			Y	2	Y	-0.2175	0.0615183	0.0194492	--	-1.5135	0.656902	0.180546			--	--	--	--	--	--	--	--	--	--			--	--	--	--	--	--	--	--	--	--			--	--	--
PF3D7_0630500	ribosome biogenesis protein YTM1, putative	--		--			--	--			Y	3	--	0.115	0.261554	0.305935	Y	0.851	0.03139	0.0233677			Y	1	--	0.463	--	--	--	1.771	--	--			Y	3	--	-0.107	0.866932	0.142325	--	-0.071	0.112654	0.285606			--	--	--
PF3D7_0630600	conserved protein, unknown function	--		--			--	--			Y	14	--	0.031	0.192312	0.631464	--	0.202	0.623379	0.881811			Y	4	--	0.0215	0.210821	0.927162	--	0.467	0.399018	0.126556			Y	12	--	-0.0415	1.12447	0.503578	--	-0.002	0.0879823	0.325781			Y	6	--
PF3D7_0630900	ATP-dependent RNA helicase HAS1	--		--			--	--			--	--	--	--	--	--	--	--	--	--			--	--	--	--	--	--	--	--	--	--			Y	4	--	0.1505	12.612	0.283755	--	0.164	0.243366	0.181912			Y	3	--
PF3D7_0632000	rifin	--		--			--	--			--	--	--	--	--	--	--	--	--	--			Y	4	Y	-0.376	0.0835863	0.00276816	--	0.9305	1.08026	0.0929082			--	--	--	--	--	--	--	--	--	--			--	--	--
PF3D7_0632500	erythrocyte membrane protein 1, PfEMP1	--		--			--	--			--	--	--	--	--	--	--	--	--	--			--	--	--	--	--	--	--	--	--	--			--	--	--	--	--	--	--	--	--	--			Y	1	--
PF3D7_0632800	erythrocyte membrane protein 1, PfEMP1	--		--			--	--			--	--	--	--	--	--	--	--	--	--			Y	1	--	--	--	--	--	--	--	--			--	--	--	--	--	--	--	--	--	--			--	--	--
PF3D7_0700500	rifin	--		--			--	--			--	--	--	--	--	--	--	--	--	--			--	--	--	--	--	--	--	--	--	--			Y	2	--	-0.22365	0.0555503	0.340326	--	-0.0492	0.621971	0.914326			Y	1	--
PF3D7_0701000	erythrocyte membrane protein 1 (PfEMP1), pseudogene	--		--			--	--			Y	1	--	--	--	--	--	--	--	--			--	--	--	--	--	--	--	--	--	--			--	--	--	--	--	--	--	--	--	--			--	--	--
PF3D7_0701600	Pfmc-2TM Maurer's cleft two transmembrane protein	--		--			--	--			Y	3	--	-0.693	0.269672	0.13947	--	-0.162	0.892974	0.240965			Y	1	--	0.714	--	--	--	0.952	--	--			--	--	--	--	--	--	--	--	--	--			Y	7	--
PF3D7_0702000	Plasmodium exported protein (hyp12), unknown function	--		--			--	--			Y	1	--	-0.2372	--	--	--	0.3188	--	--			Y	1	--	-0.0903	--	--	--	--	--	--			Y	2	--	-0.86255	0.0213362	0.165446	--	--	--	--			--	--	--
PF3D7_0702100	Plasmodium exported protein (PHISTb), unknown function, pseudogene	up_48H		--			--	--			Y	1	--	0.126	--	--	--	0.526	--	--			--	--	--	--	--	--	--	--	--	--			--	--	--	--	--	--	--	--	--	--			--	--	--
PF3D7_0702300	sporozoite threonine and asparagine-rich protein	--		--			--	--			Y	1	--	--	--	--	--	--	--	--			Y	1	--	0.19	--	--	--	1.844	--	--			Y	1	--	-0.421	--	--	--	-0.157	--	--			Y	1	--
PF3D7_0702400	small exported membrane protein 1	--		--			--	--			Y	7	Y	-0.5695	0.1487	0.00856295	--	0.0635	0.557913	0.453851			Y	12	--	-0.578	1.03982	0.494892	--	0.132	0.754555	0.310858			Y	7	Y	-0.226	12.4823	0.00263013	--	-0.023	0.212953	0.227793			Y	12	Y
PF3D7_0702500	Plasmodium exported protein, unknown function	--		--			Up (1.4±0.5)	--			Y	6	--	-0.44385	0.0852119	0.167103	--	-0.3564	--	--			Y	13	Y	0.262	0.256578	0.00932756	--	-0.273	0.84289	0.143674			Y	11	--	-0.347	7.69059	0.959227	--	-0.0545	0.190698	0.348957			Y	12	--
PF3D7_0702900	centrin, putative	--		--			--	--			--	--	--	--	--	--	--	--	--	--			Y	1	--	-0.118	--	--	--	-1.262	--	--			--	--	--	--	--	--	--	--	--	--			Y	1	--
PF3D7_0703000	conserved Plasmodium protein, unknown function	--		--			--	--			Y	3	--	-0.006	0.137129	0.269693	--	-0.47	0.645989	0.162125			Y	1	--	0.338	--	--	--	0.313	--	--			Y	1	--	-0.324	--	--	--	-0.103	--	--			Y	1	--
PF3D7_0703100	cytosolic iron-sulfur assembly component 2, putative	--		--			--	--			Y	1	--	0.362	--	--	--	--	--	--			--	--	--	--	--	--	--	--	--	--			--	--	--	--	--	--	--	--	--	--			--	--	--
PF3D7_0703200	conserved Plasmodium protein, unknown function	--		--			--	--			Y	4	Y	-0.1325	0.121024	0.0399554	Y	-1.031	0.3703	0.0247504			Y	1	--	0.369	--	--	--	-0.346	--	--			Y	3	Y	-0.099	0.144597	0.0411519	--	0.004	0.037099	0.570343			Y	2	--
PF3D7_0703500	erythrocyte membrane-associated antigen	--		--			--	--			Y	46	Y	0.279	0.114274	2.44388e-06	Y	-0.25	0.482203	2.45963e-05			Y	40	Y	0.994	0.51097	1.66282e-14	Y	0.315	0.756193	0.00163814			Y	67	Y	-0.141	7.92429	0.00298817	Y	-0.1215	0.128999	6.29209e-05			Y	40	--
PF3D7_0703600	conserved protein, unknown function	--		--			--	--			Y	8	Y	0.2475	0.148034	0.00138455	Y	-0.659	0.769728	0.0305778			Y	7	--	0.045	0.403943	0.0674907	Y	0.797	0.402477	0.00164706			--	--	--	--	--	--	--	--	--	--			--	--	--
PF3D7_0703700	conserved protein, unknown function	--		--			--	--			Y	1	--	0.209	--	--	--	--	--	--			Y	2	Y	1.7015	0.0898026	0.0191906	--	1.337	0.173948	0.0584027			Y	6	Y	0.0675	0.301676	0.0491985	--	0.03	0.139484	0.183318			Y	6	--
PF3D7_0703900	conserved Plasmodium membrane protein, unknown function	--		--			--	--			Y	8	--	0.337	0.225628	0.052625	--	0.399	0.839856	0.0718902			Y	4	Y	0.7975	0.535778	0.0490603	--	0.5135	0.69179	0.117409			Y	9	Y	-0.157	8.77477	0.000191382	Y	-0.106	0.120263	0.00237321			Y	4	--
PF3D7_0704000	conserved Plasmodium membrane protein, unknown function	--		--			--	--			Y	4	Y	0.311	0.0366913	0.0147198	--	-0.268	0.465946	0.067154			--	--	--	--	--	--	--	--	--	--			Y	6	Y	-0.227	0.906033	1.5488e-05	Y	-0.223	0.0789601	0.000123208			Y	1	--
PF3D7_0704100	conserved Plasmodium membrane protein, unknown function	--		--			--	--			Y	24	Y	-0.109	0.0905117	0.000161154	Y	-0.761	0.657083	7.98231e-06			Y	10	--	-0.052	0.660421	0.523014	Y	0.5505	0.390209	0.00530996			Y	1	--	-0.2101	--	--	--	0.2268	--	--			Y	1	--
PF3D7_0704200	tRNA m5C-methyltransferase, putative	--		--			--	--			Y	3	--	0.539	0.259838	0.076818	--	-0.839	0.783238	0.170502			Y	1	--	1.831	--	--	--	2.666	--	--			Y	5	Y	0.0875	12.5	0.0228488	--	0.033	0.120229	0.69784			Y	3	Y
PF3D7_0704300	conserved Plasmodium membrane protein, unknown function	--		--			--	--			Y	57	--	0.0705	0.254655	0.175568	Y	-1.236	0.597693	1.01651e-13			Y	32	Y	0.237	0.254618	1.19963e-05	Y	0.1815	0.597587	0.00230427			Y	10	--	-0.007	8.17826	0.522425	--	-0.083	0.0934529	0.085549			Y	2	--
PF3D7_0704400	phosphoinositide-binding protein, putative	--		--			--	--			Y	9	--	0.042	0.159626	0.207348	Y	-1.225	0.442914	0.000750587			Y	6	Y	0.3745	0.351897	0.00631794	--	0.0035	0.36337	0.78788			Y	7	--	-0.0145	10.2806	0.182407	--	-0.0425	0.0959076	0.267361			Y	1	--
PF3D7_0704600	E3 ubiquitin-protein ligase	--		--			--	--			Y	26	Y	0.441	0.154771	6.27924e-07	Y	0.41	0.546947	7.92482e-05			Y	17	Y	1.012	0.850188	2.11599e-06	Y	0.783	0.659946	0.000565437			Y	15	--	-0.125	11.0499	0.983733	Y	-0.106	0.0691132	0.00841908			Y	5	--
PF3D7_0704800	protein phosphatase PPM12, putative	--		--			--	--			Y	8	--	0.137	0.177395	0.328407	Y	-0.61	0.465495	0.0159644			Y	4	--	0.509	0.649905	0.212375	--	0.1305	0.632774	0.742135			--	--	--	--	--	--	--	--	--	--			--	--	--
PF3D7_0705000	mRNA cap guanine-N7 methyltransferase, putative	--		--			--	--			Y	2	--	-0.0375	0.0841457	0.466846	Y	0.6145	0.113844	0.0183763			Y	1	--	0.161	--	--	--	0.159	--	--			--	--	--	--	--	--	--	--	--	--			Y	3	--
PF3D7_0705100	conserved Plasmodium protein, unknown function	--		--			--	--			Y	1	--	-0.188	--	--	--	0.027	--	--			Y	1	--	-0.283	--	--	--	-0.432	--	--			--	--	--	--	--	--	--	--	--	--			--	--	--
PF3D7_0705300	origin recognition complex subunit 2	--		--			--	--			Y	3	--	-0.376	0.134503	0.0958186	--	-0.329	0.487151	0.669392			Y	1	--	-0.208	--	--	--	0.222	--	--			Y	5	--	-0.0025	14.4141	0.584755	--	-0.1095	0.132225	0.688825			Y	2	--
PF3D7_0705400	DNA replication licensing factor MCM7	--		--			--	--			Y	19	Y	-0.941	0.263586	6.38218e-10	Y	-1.6185	1.13279	4.8492e-06			Y	25	--	-0.189	0.484155	0.50249	--	-0.1725	0.665329	0.204457			Y	51	Y	0.143	8.6083	2.06751e-09	Y	0.0905	0.142088	0.000418004			Y	48	--
PF3D7_0705500	inositol-phosphate phosphatase, putative	--		--			--	--			Y	7	Y	-0.206	0.103919	0.0260361	--	-0.053	0.51609	0.745308			Y	2	--	0.083	0.374767	0.724927	--	0.8555	0.895904	0.288421			Y	6	--	0.009	10.5549	0.92302	--	-0.102	0.099445	0.142309			--	--	--
PF3D7_0705600	RNA helicase, putative	--		--			--	--			--	--	--	--	--	--	--	--	--	--			Y	2	Y	-1.2345	0.0968736	0.0352886	Y	1.5355	0.00777817	0.0022803			--	--	--	--	--	--	--	--	--	--			--	--	--
PF3D7_0705700	40S ribosomal protein S29, putative	--		--			--	--			Y	7	Y	-0.241	0.0841247	0.000463058	Y	-0.4485	0.104413	5.31203e-06			Y	13	Y	0.593	0.0807522	6.84173e-09	Y	-0.238	0.440215	0.0346019			Y	9	Y	-0.09	0	0.0193333	--	-0.08	0.0927791	0.089986			Y	7	Y
PF3D7_0706000	importin-7, putative	--		--			--	--			Y	34	Y	0.113	0.126723	0.0116275	Y	0.2505	0.367979	0.00946358			Y	28	Y	0.2255	0.405603	0.00283671	--	0.053	0.675547	0.257042			Y	51	Y	0.096	9.34223	3.11724e-06	Y	0.067	0.133401	0.000152457			Y	37	Y
PF3D7_0706100	conserved Plasmodium protein, unknown function	--		--			--	--			Y	3	--	-0.405	0.148194	0.118703	--	-0.017	0.832251	0.336867			Y	1	--	-0.514	--	--	--	0.308	--	--			--	--	--	--	--	--	--	--	--	--			Y	1	--
PF3D7_0706300	conserved Plasmodium protein, unknown function	--		--			--	--			Y	1	--	-0.251	--	--	--	0.083	--	--			--	--	--	--	--	--	--	--	--	--			--	--	--	--	--	--	--	--	--	--			--	--	--
PF3D7_0706400	60S ribosomal protein L37	--		--			--	--			--	--	--	--	--	--	--	--	--	--			Y	3	--	-0.03	0.199547	0.367634	Y	0.918	0.298775	0.0288387			Y	3	--	-0.215	0.311094	0.12193	--	-0.11	0.0404145	0.113535			Y	3	Y
PF3D7_0706500	conserved Plasmodium protein, unknown function	--		--			--	--			Y	22	--	-0.031	0.127629	0.762598	Y	0.248	0.449839	0.0033662			Y	17	--	0.037	0.576251	0.685356	Y	0.444	0.509373	0.0242426			Y	30	Y	-0.152	4.91094	0.0163611	Y	-0.1055	0.137027	0.0185849			Y	23	--
PF3D7_0707200	conserved Plasmodium protein, unknown function	--		--			--	--			Y	4	--	-0.1745	0.119559	0.417785	--	-0.212	0.653487	0.886348			Y	3	--	0.136	0.168631	0.61941	--	-0.428	0.739795	0.545355			Y	3	--	-0.03	0.393763	0.265378	--	-0.077	0.0604842	0.285202			--	--	--
PF3D7_0707300	rhoptry-associated membrane antigen	--		--			--	--			Y	11	--	-0.116	0.206809	0.423618	--	-0.847	1.39609	0.0650338			Y	29	--	-0.11	1.28973	0.404183	--	0.0945	0.685727	0.825325			Y	13	Y	0.3879	13.0209	0.0160339	Y	0.23065	0.208825	0.000560008			Y	4	Y
PF3D7_0707400	AAA family ATPase, putative	--		--			--	--			Y	7	Y	-0.131	0.0720595	0.0300287	--	-0.182	0.191731	0.120018			Y	7	--	0.177	0.571499	0.097632	Y	0.462	0.522055	0.0369731			Y	11	Y	-0.2425	8.19986	3.10076e-05	--	-0.011	0.153151	0.672594			Y	8	--
PF3D7_0707500	conserved Plasmodium protein, unknown function	--		--			--	--			Y	8	Y	0.173	0.0804299	0.00181072	Y	1.159	0.123084	5.75559e-07			--	--	--	--	--	--	--	--	--	--			--	--	--	--	--	--	--	--	--	--			--	--	--
PF3D7_0707600	mediator of RNA polymerase II transcription subunit 10, putative	--		--			--	--			Y	4	--	-0.0195	0.288532	0.426333	--	0.243	0.0985715	0.108644			Y	2	--	0.0405	0.0148492	0.330288	--	0.6395	1.36542	0.61966			Y	3	--	-0.242	0.129915	0.21624	--	-0.205	0.176163	0.2645			--	--	--
PF3D7_0707700	E3 ubiquitin-protein ligase, putative	--		--			--	--			Y	6	Y	-0.183	0.0423202	0.000454682	Y	-0.347	0.344982	0.024797			Y	8	Y	-0.1235	0.197141	0.0180155	--	-0.285	0.411681	0.147673			Y	7	Y	-0.1765	10.3635	9.80713e-05	Y	-0.191	0.0724884	0.000184213			Y	6	--
PF3D7_0707800	RAP protein, putative	--		--			--	--			--	--	--	--	--	--	--	--	--	--			Y	2	--	-0.024	0.425678	0.932116	--	1.0185	1.66948	0.476414			--	--	--	--	--	--	--	--	--	--			Y	1	--
PF3D7_0707900	ribosomal protein S8e, putative	--		--			--	--			--	--	--	--	--	--	--	--	--	--			--	--	--	--	--	--	--	--	--	--			Y	1	--	-0.163	--	--	--	0.014	--	--			--	--	--
PF3D7_0708100	DNA-directed RNA polymerases I, II, and III subunit RPABC5, putative	--		--			--	--			Y	1	--	-0.005	--	--	--	0.779	--	--			--	--	--	--	--	--	--	--	--	--			Y	3	--	-0.029	0.247253	0.965147	--	-0.099	0.078526	0.0534941			Y	3	--
PF3D7_0708300	EKC/KEOPS complex subunit BUD32	--		--			--	--			Y	2	--	0.0615	0.0162635	0.237644	--	0.2345	0.153442	0.176817			Y	2	--	-0.1925	0.136472	0.396217	--	0.0695	0.580535	0.845136			Y	2	--	-0.012	17.6777	0.657481	--	-0.047	0.0353553	0.240509			Y	2	Y
PF3D7_0708400	heat shock protein 90	--		--			--	--			Y	238	Y	0.17	0.137611	4.64034e-08	Y	0.437	0.56821	3.05601e-08			Y	221	--	0.021	0.676348	0.705872	--	0.029	0.826928	0.680801			Y	590	Y	0.1065	9.57874	1.2371e-24	Y	0.103	0.196369	4.03731e-47			Y	360	Y
PF3D7_0708500	heat shock protein 86 family protein	--		--			--	--			Y	3	--	-0.073	0.140628	0.525945	--	0.467	0.367146	0.123976			--	--	--	--	--	--	--	--	--	--			--	--	--	--	--	--	--	--	--	--			--	--	--
PF3D7_0708800	heat shock protein 110	--		--			--	--			Y	63	Y	0.313	0.173126	0.00627273	Y	0.636	0.219303	2.05257e-06			Y	32	Y	0.3125	0.215361	1.52595e-08	--	0.073	0.72036	0.675766			Y	148	Y	0.081	10.0648	9.07209e-05	--	0.035	0.131924	0.0931369			Y	89	Y
PF3D7_0708900	protein SCO1, putative	--		--			--	--			Y	2	--	0.057	0.0692965	0.241683	Y	-0.6955	0.0247487	0.0109303			Y	4	--	0.42	0.255063	0.0922056	--	0.318	1.31491	0.481862			Y	3	--	-0.279	14.4338	0.180998	--	-0.249	0.192632	0.216981			Y	1	--
PF3D7_0709000	chloroquine resistance transporter	--		--			--	--			Y	11	--	-0.104	0.185176	0.242418	--	0.282	0.619898	0.103082			Y	10	--	-0.093	0.796846	0.948189	--	0.5245	1.15659	0.199306			Y	9	Y	-0.138	11.1101	0.0126088	--	0.088	0.111531	0.530799			Y	11	--
PF3D7_0709100	Cg1 protein	--		--			--	--			Y	11	--	-0.0035	0.157632	0.524482	--	0.169	0.599233	0.50397			Y	6	--	-0.055	0.104256	0.335687	--	-0.7995	0.662526	0.0941774			Y	3	Y	-0.265	14.6556	0.0449457	--	-0.268	0.164004	0.104574			Y	2	--
PF3D7_0709200	glutaredoxin-like protein	--		--			--	--			Y	2	--	0.057	0.0183848	0.266393	--	-0.77	0.248902	0.153707			Y	1	--	0.634	--	--	--	-1.058	--	--			Y	1	--	-0.339	--	--	--	-0.3	--	--			--	--	--
PF3D7_0709300	Cg2 protein	--		--			--	--			Y	3	--	-0.155	0.239084	0.696388	--	-0.007	0.36115	0.429849			Y	4	--	-0.02	0.320004	0.558039	--	0.7935	0.464569	0.570929			Y	1	--	-0.376	--	--	--	-0.318	--	--			Y	1	--
PF3D7_0709400	Cg7 protein	--		--			--	--			Y	1	--	0.173	--	--	--	0.484	--	--			--	--	--	--	--	--	--	--	--	--			--	--	--	--	--	--	--	--	--	--			--	--	--
PF3D7_0709500	conserved Plasmodium protein, unknown function	--		--			--	--			Y	4	--	0.2355	0.120745	0.13869	--	-0.0425	0.259441	0.863505			Y	3	--	0.394	0.232672	0.152691	--	0.059	0.476043	0.379517			Y	4	--	0.0745	0	0.456163	--	-0.0125	0.0796283	0.819427			Y	4	--
PF3D7_0709600	ribonucleases P/MRP protein subunit POP1, putative	--		--			--	--			Y	1	--	0.038	--	--	--	0.624	--	--			Y	1	--	0.487	--	--	--	0.894	--	--			--	--	--	--	--	--	--	--	--	--			Y	1	--
PF3D7_0709700	prodrug activation and resistance esterase	--		--			--	--			Y	48	Y	-0.224	0.179987	2.77258e-06	--	0.039	0.706771	0.808724			Y	30	Y	0.0625	0.543683	0.0357196	Y	-0.4915	0.674296	0.00748478			Y	24	Y	-0.177	1.20729	1.20411e-07	Y	-0.106	0.0812735	0.012679			Y	11	Y
PF3D7_0709900	conserved protein, unknown function	--		--			--	--			--	--	--	--	--	--	--	--	--	--			Y	1	--	0.292	--	--	--	2.413	--	--			--	--	--	--	--	--	--	--	--	--			--	--	--
PF3D7_0710100	conserved protein, unknown function	--		--			--	--			Y	9	--	-0.171	0.187476	0.141493	--	0.166	0.284546	0.0595796			Y	6	--	-0.184	0.283183	0.195656	--	-0.123	1.13202	0.838666			Y	2	--	-0.0175	17.6777	0.742094	--	-0.0395	0.000707107	0.292996			--	--	--
PF3D7_0710200	conserved Plasmodium protein, unknown function	--		--			--	--			Y	23	Y	-0.313	0.111267	1.09844e-08	Y	-0.791	0.732584	1.23934e-06			Y	10	--	-0.266	0.515102	0.131515	Y	0.422	0.272901	0.025835			Y	17	Y	-0.0765	6.45539	0.00975934	Y	0.03	0.0634418	0.0260449			Y	13	Y
PF3D7_0710600	60S ribosomal protein L34	--		--			--	--			Y	2	--	-0.0855	0.0799031	0.533553	--	-0.0565	0.241123	0.690566			Y	10	--	-0.052	0.0850268	0.0660838	Y	0.3445	0.379437	0.00679313			Y	14	Y	-0.1055	0.0871793	0.000292934	Y	-0.07	0.0721187	0.00853909			Y	10	Y
PF3D7_0710800	protein transport protein USE1, putative	--		--			--	--			Y	3	--	-0.059	0.0796053	0.714684	--	0.1475	0.25668	0.479688			Y	2	Y	0.091	0.00424264	0.0209799	--	0.251	0.0438406	0.0836515			Y	4	--	-0.1445	2.03543	0.273918	--	-0.1345	0.0855599	0.771501			--	--	--
PF3D7_0711000	AAA family ATPase, CDC48 subfamily	--		--			--	--			Y	39	Y	-0.27	0.143931	9.06048e-07	Y	-0.295	0.562732	8.48071e-05			Y	11	Y	-0.317	0.362001	0.0445363	--	0.25	0.318284	0.291387			Y	16	Y	-0.112	10.834	0.00198632	Y	-0.0975	0.100443	0.00404327			Y	11	Y
PF3D7_0711400	histone deacetylase complex subunit SAP18, putative	--		--			--	--			Y	1	--	0.068	--	--	--	-0.302	--	--			--	--	--	--	--	--	--	--	--	--			--	--	--	--	--	--	--	--	--	--			--	--	--
PF3D7_0711500	regulator of chromosome condensation, putative	--		--			--	--			Y	14	--	-0.024	0.141284	0.60788	--	0.25	0.43984	0.243688			Y	14	--	0.4175	0.650856	0.0555175	--	-0.343	0.85525	0.785865			Y	28	--	-0.3615	12.2559	0.0818139	Y	-0.307	0.162507	9.40094e-10			Y	13	--
PF3D7_0712000	erythrocyte membrane protein 1, PfEMP1	--		--			--	--			--	--	--	--	--	--	--	--	--	--			Y	1	--	-0.816	--	--	--	1.192	--	--			--	--	--	--	--	--	--	--	--	--			--	--	--
PF3D7_0712500	rifin, pseudogene	--		--			--	--			--	--	--	--	--	--	--	--	--	--			--	--	--	--	--	--	--	--	--	--			Y	2	--	0.0605	0	0.149754	--	-0.0885	0.0671751	0.313594			--	--	--
PF3D7_0713700	conserved Plasmodium protein, unknown function	--		--			--	--			Y	8	Y	-0.189	0.177924	0.0445318	--	-0.169	0.306336	0.725489			Y	7	--	-0.339	1.16781	0.260147	--	-0.048	0.391543	0.86368			Y	5	Y	-0.235	12.6034	0.00944703	--	-0.116	0.116814	0.131998			Y	9	Y
PF3D7_0713800	negative elongation factor A, putative	--		--			--	--			Y	1	--	0.024	--	--	--	--	--	--			--	--	--	--	--	--	--	--	--	--			--	--	--	--	--	--	--	--	--	--			--	--	--
PF3D7_0713900	conserved Plasmodium protein, unknown function	--		--			--	--			Y	1	--	0.1141	--	--	--	0.7985	--	--			--	--	--	--	--	--	--	--	--	--			--	--	--	--	--	--	--	--	--	--			--	--	--
PF3D7_0714000	histone H2B variant	--		--			--	--			Y	142	Y	-0.126	0.134684	5.36529e-12	Y	0.51	0.458153	9.77182e-28			Y	91	Y	-0.417	0.316522	3.92199e-19	Y	0.166	0.465028	3.38543e-05			Y	18	Y	-0.0895	10.2031	2.00398e-05	Y	-0.1655	0.114753	3.76453e-06			Y	36	Y
PF3D7_0714200	conserved Plasmodium protein, unknown function	--		--			--	--			Y	10	Y	-0.17	0.149741	0.0238843	--	0.045	0.461371	0.656416			Y	8	Y	-0.1225	0.0878147	0.0118493	--	0.376	0.853802	0.251894			Y	7	Y	-0.26	0.581561	9.23586e-05	Y	-0.184	0.0623995	4.08762e-05			Y	4	--
PF3D7_0714400	calmodulin, putative	--		--			--	--			--	--	--	--	--	--	--	--	--	--			Y	1	--	-0.878	--	--	--	1.66	--	--			--	--	--	--	--	--	--	--	--	--			--	--	--
PF3D7_0714500	transcription elongation factor s-II, putative	--		--			--	--			Y	10	Y	-0.351	0.0708486	1.72883e-06	Y	-0.445	0.16403	2.20128e-07			Y	5	--	-0.129	0.14952	0.251877	--	0.019	0.583889	0.605204			Y	11	--	0.0975	1.17209	0.397353	--	0.0575	0.155245	0.530766			Y	10	--
PF3D7_0714600	conserved protein, unknown function	--		--			--	--			Y	1	--	-0.049	--	--	--	0.346	--	--			Y	2	--	0.007	0.0636396	0.849704	Y	0.7035	0.0190919	0.0073974			--	--	--	--	--	--	--	--	--	--			Y	1	--
PF3D7_0715000	4-nitrophenylphosphatase	--		--			--	--			Y	1	--	-0.032	--	--	--	-0.372	--	--			--	--	--	--	--	--	--	--	--	--			Y	4	Y	0.0685	0.09914	0.039795	--	0.085	0.100317	0.237156			Y	1	--
PF3D7_0715200	conserved Plasmodium protein, unknown function	--		--			--	--			Y	6	--	-0.2475	0.184603	0.25297	Y	-1.294	0.528918	0.0132428			Y	7	Y	-0.354	0.129633	0.000269367	Y	3.191	3.12272	0.0279355			Y	6	Y	-0.372	10.3817	0.00872569	Y	-0.266	0.182566	0.0198669			Y	6	--
PF3D7_0715300	calcium/calmodulin-dependent protein kinase, putative	--		--			--	--			Y	1	--	-0.427	--	--	--	-0.304	--	--			--	--	--	--	--	--	--	--	--	--			--	--	--	--	--	--	--	--	--	--			--	--	--
PF3D7_0715500	ATP synthase subunit epsilon, mitochondrial, putative	--		--			--	--			--	--	--	--	--	--	--	--	--	--			Y	1	--	-0.023	--	--	--	1.419	--	--			--	--	--	--	--	--	--	--	--	--			Y	1	--
PF3D7_0715600	GTP-binding translation elongation factor tu family protein, putative	--		--			--	--			Y	3	--	-0.199	0.273474	0.402669	--	-0.764	0.608673	0.190119			Y	1	--	0.517	--	--	--	0.036	--	--			Y	3	Y	0.12	1.46848	0.000812223	--	0.196	0.115725	0.0689425			--	--	--
PF3D7_0715800	drug/metabolite transporter DMT1, putative	--		--			--	--			Y	3	--	-0.078	0.069	0.343674	--	-0.861	0.422912	0.0658689			Y	3	--	0.021	0.752042	0.585241	--	0.043	1.11585	0.927206			Y	3	--	0.022	1.19689	0.476085	--	-0.106	0.126194	0.225562			Y	1	--
PF3D7_0715900	cation diffusion facilitator family protein, putative	--		--			--	--			Y	6	--	-0.17	0.420893	0.283389	--	0.3155	0.966807	0.160417			Y	3	--	-0.065	0.907158	0.305078	--	0.044	0.559609	0.539735			Y	7	--	-0.048	0.931243	0.759338	--	0.081	0.243984	0.506141			Y	4	--
PF3D7_0716000	RNA-binding protein, putative	--		--			--	--			Y	7	--	-0.11	0.0617525	0.331381	--	0.2805	0.436295	0.336875			Y	3	--	0.0252	0.182562	0.817723	--	0.5035	--	--			Y	6	Y	-0.202	1.13034	0.000781946	Y	-0.322	0.176716	0.0140665			Y	6	--
PF3D7_0716100	protein SDA1, putative	--		--			--	--			--	--	--	--	--	--	--	--	--	--			--	--	--	--	--	--	--	--	--	--			Y	3	--	-0.109	1.50576	0.077185	--	0.079	0.0754453	0.240703			--	--	--
PF3D7_0716200	PDCD2 domain-containing protein, putative	--		--			--	--			Y	2	Y	0.141	0.0424264	0.0218941	--	0.8115	0.157685	0.0694982			Y	3	--	0.485	0.0898387	0.0627033	--	0.3125	0.103945	0.205192			Y	1	--	-0.098	--	--	--	0.22	--	--			--	--	--
PF3D7_0716300	conserved protein, unknown function	--		--			--	--			Y	17	Y	-0.121	0.127929	0.0407882	Y	-0.2685	0.534002	0.000527516			Y	15	Y	0.373	0.678685	0.00475346	Y	0.356	0.310757	0.000319717			Y	27	Y	-0.1495	10.7597	1.34732e-07	--	-0.042	0.0972473	0.439864			Y	30	Y
PF3D7_0716400	transcription initiation factor IIA subunit 1, putative	--		--			--	--			Y	1	--	0.048	--	--	--	1.123	--	--			--	--	--	--	--	--	--	--	--	--			Y	1	--	-0.07	--	--	--	0.028	--	--			--	--	--
PF3D7_0716800	eukaryotic translation initiation factor 3 subunit I, putative	--		--			--	--			Y	29	Y	0.107	0.15936	0.000418575	Y	0.458	0.197139	5.06086e-15			Y	32	Y	-0.059	0.369801	0.0425994	--	-0.054	0.630836	0.362693			Y	39	Y	-0.107	4.45033	1.10432e-06	Y	-0.0545	0.109654	2.6995e-06			Y	29	--
PF3D7_0717000	conserved Plasmodium membrane protein, unknown function	--		--			--	--			Y	1	--	-0.013	--	--	--	-0.336	--	--			--	--	--	--	--	--	--	--	--	--			--	--	--	--	--	--	--	--	--	--			--	--	--
PF3D7_0717100	conserved Plasmodium protein, unknown function	--		--			--	--			Y	1	--	-0.09	--	--	--	-0.542	--	--			--	--	--	--	--	--	--	--	--	--			Y	3	Y	0.173	0.93921	0.00152099	Y	0.192	0.0431548	0.00203983			Y	1	Y
PF3D7_0717200	conserved Plasmodium protein, unknown function	--		--			--	--			Y	5	Y	-0.309	0.102467	0.000514571	Y	-1.478	0.465085	0.000628116			Y	6	Y	0.799	0.496739	0.00516549	--	-0.517	0.545366	0.120625			Y	3	Y	0.119	0	0.0248065	--	0.004	0.0561456	0.980811			Y	3	--
PF3D7_0717300	transcription initiation factor IIE subunit alpha, putative	--		--			--	--			Y	1	--	-0.189	--	--	--	--	--	--			Y	3	--	0.176	0.556073	0.118835	--	0.181	0.27563	0.264266			Y	3	Y	-0.329	0.805432	0.0480601	Y	-0.257	0.0763042	0.0464733			Y	2	--
PF3D7_0717400	queuine tRNA-ribosyltransferase, putative	--		--			--	--			Y	1	--	0.284	--	--	--	0.76	--	--			--	--	--	--	--	--	--	--	--	--			Y	5	--	0.137	0.20679	0.387839	--	0.037	0.211436	0.558898			Y	3	Y
PF3D7_0717500	calcium-dependent protein kinase 4	--		--			--	--			Y	22	Y	-0.2835	0.125508	4.80573e-10	Y	-0.42	0.241173	5.54356e-10			Y	18	--	-0.048	0.306048	0.316381	--	-0.031	0.722903	0.449508			Y	9	--	0.03	13.2964	0.16571	--	0.046	0.173535	0.948902			Y	1	--
PF3D7_0717600	conserved Plasmodium protein, unknown function	--		--			--	--			Y	4	Y	-0.223	0.076391	0.0125546	Y	-0.9345	0.552785	0.0426326			Y	3	--	-0.311	0.343649	0.356844	--	-0.124	0.361078	0.749329			Y	1	--	-0.029	--	--	--	-0.081	--	--			Y	2	--
PF3D7_0717700	serine--tRNA ligase, putative	--		--			--	--			Y	15	Y	0.341	0.14937	1.70459e-05	Y	0.65	0.186973	1.97228e-10			Y	6	--	0.383	0.403699	0.128523	--	0.475	0.408023	0.067924			Y	57	Y	0.167	10.8501	0.000575355	Y	0.0905	0.194316	9.58696e-06			Y	22	--
PF3D7_0717900	thioredoxin-like protein	--		--			--	--			Y	6	--	-0.021	0.0765552	0.978578	--	-0.332	0.287336	0.0623121			Y	3	--	0.222	0.569349	0.451991	--	0.59	0.186676	0.241415			Y	2	--	-0.41	0.355168	0.135179	--	-0.349	0.127279	0.160671			Y	1	Y
PF3D7_0718000	dynein heavy chain, putative	--		--			--	--			--	--	--	--	--	--	--	--	--	--			--	--	--	--	--	--	--	--	--	--			Y	2	--	-0.13	0.00749038	0.203728	--	-0.0265	0.00919239	0.153129			--	--	--
PF3D7_0718100	exported serine/threonine protein kinase	--		--			--	--			--	--	--	--	--	--	--	--	--	--			--	--	--	--	--	--	--	--	--	--			Y	2	--	-0.325	0	0.309058	--	0.026	0.526087	0.9306			Y	1	--
PF3D7_0718500	prefoldin subunit 3, putative	--		--			--	--			Y	6	--	0.127	0.244834	0.369928	--	0.044	0.403577	0.68707			Y	2	--	0.4659	0.888975	0.549572	--	1.4445	--	--			Y	7	--	0.0115	10.5443	0.976707	--	0.0225	0.115761	0.315181			Y	4	Y
PF3D7_0719000	conserved protein, unknown function	--		--			--	--			Y	2	--	0.235	0.0650538	0.33872	--	0.229	0.168291	0.264329			--	--	--	--	--	--	--	--	--	--			Y	3	--	0.04	0.964498	0.138803	--	0.079	0.13543	0.295259			Y	1	Y
PF3D7_0719400	conserved Plasmodium protein, unknown function	--		--			--	--			Y	10	--	0.008	0.228983	0.858843	Y	-0.414	0.634068	0.0255024			--	--	--	--	--	--	--	--	--	--			Y	2	--	-0.4495	0.32037	0.178342	--	-0.3245	0.188798	0.248471			--	--	--
PF3D7_0719500	LEM3/CDC50 family protein, putative	--		--			--	--			Y	1	--	-0.171	--	--	--	-1.485	--	--			Y	4	--	-0.0185	0.385069	0.818253	--	-0.4765	0.655741	0.354223			Y	2	Y	-0.0735	0.596312	0.0216454	--	0.0635	0.0318198	0.216787			--	--	--
PF3D7_0719600	60S ribosomal protein L11a, putative	--		--			--	--			Y	20	Y	-0.079	0.106976	0.0178578	Y	0.205	0.221885	9.89245e-06			Y	22	Y	-0.1385	0.240685	0.00172479	--	0.287	0.730342	0.115939			Y	26	--	-0.047	0.839406	0.884685	Y	-0.047	0.112555	0.0120872			Y	18	Y
PF3D7_0719700	40S ribosomal protein S10, putative	--		--			--	--			Y	17	Y	0.125	0.0877096	0.00958116	Y	0.667	0.198862	7.68608e-13			Y	17	--	-0.062	0.13468	0.935163	--	0.2365	0.592457	0.055283			Y	47	--	0.0215	9.73916	0.0901984	--	-0.04	0.202773	0.336473			Y	30	--
PF3D7_0719900	conserved Plasmodium membrane protein, unknown function	--		--			--	--			Y	2	--	-0.3015	0.0813173	0.155938	--	-0.5815	0.137886	0.0995999			Y	3	--	-0.162	0.11694	0.0782228	--	0.329	0.209872	0.159959			Y	1	--	-0.079	--	--	--	-0.017	--	--			--	--	--
PF3D7_0720200	conserved protein, unknown function	--		--			--	--			--	--	--	--	--	--	--	--	--	--			--	--	--	--	--	--	--	--	--	--			Y	4	--	0.114	1.06331	0.0537464	--	0.074	0.140396	0.292251			Y	3	--
PF3D7_0720400	apoptosis-inducing factor, putative	--		--			--	--			Y	34	--	0.085	0.0662538	0.0926067	--	-0.014	0.226484	0.292694			Y	14	--	-0.071	0.230724	0.643276	--	-0.251	0.870605	0.969557			Y	30	--	-0.1015	9.4341	0.923742	--	-0.0615	0.116486	0.790459			Y	27	--
PF3D7_0720500	conserved Plasmodium protein, unknown function	--		--			--	--			Y	4	--	-0.1355	0.0837551	0.0626933	--	-0.116	0.345707	0.0963993			Y	2	--	0.368	0.777817	0.624599	--	-0.0215	0.144957	0.868373			Y	6	Y	-0.24	14.0646	0.00140347	Y	-0.286	0.153216	0.00185165			Y	1	Y
PF3D7_0720700	phosphoinositide-binding protein, putative	--		--			--	--			Y	31	--	-0.007	0.122998	0.934352	--	0.145	0.454548	0.119604			Y	14	--	-0.123	0.720338	0.855271	--	-0.0385	0.243962	0.666686			Y	6	Y	-0.502	0.255786	0.000142095	Y	-0.333	0.151719	0.00205421			Y	7	--
PF3D7_0720800	Ham1-like protein, putative	--		--			--	--			--	--	--	--	--	--	--	--	--	--			--	--	--	--	--	--	--	--	--	--			Y	4	Y	0.317	0.853809	0.0123048	Y	0.2125	0.090901	0.0431011			Y	10	Y
PF3D7_0721000	conserved Plasmodium membrane protein, unknown function	--		--			--	--			Y	1	--	-0.518	--	--	--	-1.809	--	--			--	--	--	--	--	--	--	--	--	--			--	--	--	--	--	--	--	--	--	--			--	--	--
PF3D7_0721100	conserved protein, unknown function	--		--			--	--			Y	6	--	-0.019	0.0867443	0.63306	--	-0.443	0.457862	0.0558647			Y	7	--	-0.033	0.22457	0.990461	Y	0.889	0.735706	0.0156433			Y	42	--	-0.1375	11.4634	0.381215	Y	-0.0625	0.0855128	0.000705364			Y	31	Y
PF3D7_0721300	ATP-dependent RNA helicase DBP7, putative	--		--			--	--			--	--	--	--	--	--	--	--	--	--			--	--	--	--	--	--	--	--	--	--			Y	3	Y	-0.331	14.4338	0.0437236	--	-0.226	0.101165	0.0542777			Y	1	--
PF3D7_0721400	rhoptry protein, putative	--		--			--	--			Y	9	Y	-0.575	0.121741	2.79771e-05	Y	-0.536	0.372572	5.61581e-06			Y	5	--	-0.261	0.182223	0.0661844	--	0.537	0.630304	0.125114			Y	10	Y	0.241	8.63387	0.000162686	Y	0.171	0.136542	0.00564205			Y	10	Y
PF3D7_0721600	40S ribosomal protein S5, putative	--		--			--	--			Y	9	--	-0.021	0.141641	0.738722	Y	0.2205	0.517845	0.0289698			Y	8	--	-0.353	0.498008	0.235827	--	0.2635	1.37242	0.864927			Y	5	--	-0.007	0	0.966443	--	-0.0535	0.0446057	0.167227			Y	15	--
PF3D7_0721700	secreted ookinete protein, putative	--		--			--	--			Y	1	--	0.524	--	--	--	0.64	--	--			--	--	--	--	--	--	--	--	--	--			Y	1	--	-2.7144	--	--	--	-3.4485	--	--			--	--	--
PF3D7_0721800	conserved Plasmodium protein, unknown function	--		--			--	--			Y	2	--	0.2925	0.406586	0.546586	--	0.4555	0.64276	0.394706			Y	7	Y	-0.309	0.0762905	0.00229311	--	0.345	0.920507	0.151371			Y	4	Y	0.138	1.24094	0.0454593	Y	0.094	0.0345193	0.00825563			Y	3	--
PF3D7_0722100	protein pelota homolog, putative	--		--			--	--			Y	2	--	0.0705	0.013435	0.275652	--	-0.088	0.0311127	0.22002			Y	1	--	-0.059	--	--	--	-0.339	--	--			Y	1	--	0.033	--	--	--	-0.027	--	--			Y	1	--
PF3D7_0722200	rhoptry-associated leucine zipper-like protein 1	up_48H		--			--	--			Y	92	Y	-0.174	0.145668	7.76426e-20	Y	-1.375	0.650573	7.57079e-26			Y	72	--	-0.3305	0.632596	0.550199	Y	-0.429	0.71224	7.04608e-06			Y	6	--	-0.115	1.2346	0.156408	--	0.035	0.0655309	0.376956			Y	5	Y
PF3D7_0722400	Obg-like ATPase 1, putative	--		--			--	--			Y	40	--	0.002	0.118563	0.449683	Y	0.066	0.285309	0.0484398			Y	24	Y	-0.211	0.331902	0.0100571	--	-0.2255	0.741911	0.753401			Y	50	Y	0.1555	6.47979	2.31302e-13	Y	0.091	0.144688	1.21705e-05			Y	35	Y
PF3D7_0722500	pre-mRNA-splicing factor CWC15, putative	--		--			--	--			Y	1	--	0.031	--	--	--	0.427	--	--			Y	1	--	0.676	--	--	--	0.511	--	--			Y	4	--	-0.056	1.14328	0.393526	--	-0.0845	0.350439	0.186356			Y	3	--
PF3D7_0722600	U3 small nucleolar RNA-associated protein 7, putative	--		--			--	--			Y	2	--	0.2465	0.0487904	0.113703	Y	0.8205	0.173241	0.0109647			--	--	--	--	--	--	--	--	--	--			--	--	--	--	--	--	--	--	--	--			--	--	--
PF3D7_0722700	conserved protein, unknown function	--		--			--	--			Y	2	--	-0.0795	0.0417193	0.205857	Y	-0.9275	0.0714178	0.00163821			--	--	--	--	--	--	--	--	--	--			--	--	--	--	--	--	--	--	--	--			--	--	--
PF3D7_0723000	tRNAHis guanylyltransferase, putative	--		--			--	--			--	--	--	--	--	--	--	--	--	--			--	--	--	--	--	--	--	--	--	--			Y	2	--	0.1515	0	0.178612	--	-0.027	0.164049	0.78402			--	--	--
PF3D7_0723300	conserved protein, unknown function	--		--			--	--			Y	3	--	-0.3	0.227887	0.284859	--	-0.239	1.2627	0.473526			Y	3	Y	-0.475	0.0912634	0.0224379	--	-0.134	0.387276	0.966392			Y	2	--	0.465	0.0940162	0.0511386	--	0.259	0.0919239	0.156536			Y	1	--
PF3D7_0723400	conserved Plasmodium protein, unknown function	--		--			--	--			Y	4	--	-0.1103	0.196918	0.816695	--	0.6681	0.153725	0.108081			Y	3	--	-0.0096	0.163526	0.634471	--	--	--	--			Y	2	--	-0.074	1.3574	0.491405	--	0.1455	0.383959	0.594877			--	--	--
PF3D7_0723600	proteasome assembly chaperone 4, putative	--		--			--	--			--	--	--	--	--	--	--	--	--	--			--	--	--	--	--	--	--	--	--	--			Y	2	--	--	0.00655488	--	--	--	--	--			Y	1	Y
PF3D7_0723800	conserved Plasmodium protein, unknown function	--		--			--	--			Y	31	Y	-0.4165	0.135302	1.67667e-14	Y	-1.179	0.616736	1.04842e-10			Y	27	Y	-0.378	0.510147	0.00053278	--	0.152	0.786518	0.305833			Y	31	Y	-0.153	7.01648	3.56334e-09	Y	-0.1465	0.0978501	2.003e-08			Y	7	--
PF3D7_0723900	RNA-binding protein, putative	--		--			--	--			Y	2	--	0.223	0.142836	0.341452	--	0.8085	0.597505	0.16947			--	--	--	--	--	--	--	--	--	--			Y	3	--	-0.096	0	0.185546	--	0.023	0.0663652	0.893084			Y	4	--
PF3D7_0724000	Rab GTPase activator and protein kinase, putative	--		--			--	--			Y	3	--	-0.224	0.194926	0.44153	--	-0.06	0.628424	0.909004			Y	2	--	-0.143	0.17112	0.447071	--	-0.6915	0.631446	0.252434			--	--	--	--	--	--	--	--	--	--			--	--	--
PF3D7_0724100	conserved Plasmodium protein, unknown function	--		--			--	--			Y	6	--	-0.096	0.172986	0.255855	Y	0.5175	0.454724	0.00397473			Y	1	--	0.392	--	--	--	0.823	--	--			--	--	--	--	--	--	--	--	--	--			Y	3	--
PF3D7_0724200	type 2A phosphatase-associated protein 42, putative	--		--			--	--			Y	1	--	-0.529	--	--	--	-0.458	--	--			Y	1	--	-0.35	--	--	--	-0.764	--	--			Y	2	--	0.1906	0.0200946	0.297948	--	0.1753	0.379009	0.476653			--	--	--
PF3D7_0724700	conserved Plasmodium protein, unknown function	--		--			--	--			Y	7	--	-0.088	0.114201	0.389538	--	0.174	0.408124	0.179224			Y	4	--	-0.423	0.378123	0.0954162	--	0.4755	0.537945	0.127372			--	--	--	--	--	--	--	--	--	--			Y	2	--
PF3D7_0725000	exonuclease I, putative	--		--			--	--			Y	2	--	-0.086	0.671751	0.821881	--	-2.114	--	--			Y	1	--	-0.751	--	--	--	-0.373	--	--			Y	5	--	-0.0535	13.2939	0.540013	--	-0.042	0.0868044	0.27556			Y	1	--
PF3D7_0725100	conserved Plasmodium membrane protein, unknown function	--		--			--	--			Y	1	--	0.176	--	--	--	2.186	--	--			--	--	--	--	--	--	--	--	--	--			--	--	--	--	--	--	--	--	--	--			--	--	--
PF3D7_0725200	mago nashi protein homologue, putative	--		--			--	--			Y	1	--	0.188	--	--	--	0.433	--	--			--	--	--	--	--	--	--	--	--	--			Y	4	--	0.028	0.767117	0.169857	--	-0.077	0.083492	0.159157			Y	1	--
PF3D7_0725300	conserved protein, unknown function	--		--			--	--			--	--	--	--	--	--	--	--	--	--			--	--	--	--	--	--	--	--	--	--			Y	2	--	-0.0685	19.8523	0.160848	--	-0.0675	0.0445477	0.152538			Y	2	--
PF3D7_0725400	conserved Plasmodium protein, unknown function	--		--			--	--			--	--	--	--	--	--	--	--	--	--			Y	1	--	-0.401	--	--	--	0.673	--	--			--	--	--	--	--	--	--	--	--	--			--	--	--
PF3D7_0726300	DNA mismatch repair protein PMS1, putative	--		--			--	--			--	--	--	--	--	--	--	--	--	--			Y	1	--	-0.625	--	--	--	0.645	--	--			--	--	--	--	--	--	--	--	--	--			Y	1	--
PF3D7_0726400	conserved Plasmodium membrane protein, unknown function	--		--			--	--			Y	16	Y	-0.167	0.130899	0.000155646	Y	-0.66	0.470261	0.000236807			Y	13	--	-0.006	0.353465	0.254495	--	-0.264	0.767717	0.845255			Y	11	Y	-0.2315	8.47356	6.65683e-05	Y	-0.1535	0.128581	0.000935534			Y	3	--
PF3D7_0726500	ubiquitin carboxyl-terminal hydrolase, putative	--		--			--	--			Y	20	Y	-0.141	0.154295	0.0116562	--	-0.06	0.308307	0.759553			Y	20	Y	0.3515	0.325976	0.000539191	Y	0.308	1.03692	0.0293895			Y	15	Y	-0.346	0.892643	1.50899e-11	Y	-0.366	0.154909	2.50509e-09			Y	8	--
PF3D7_0726800	dolichyl-diphosphooligosaccharide--protein glycosyltransferase subunit OST2, putative	--		--			--	--			Y	2	--	-0.016	0.127279	0.88487	--	-0.0145	0.125158	0.895454			Y	1	--	0.112	--	--	--	1.191	--	--			--	--	--	--	--	--	--	--	--	--			--	--	--
PF3D7_0726900	mitochondrial import inner membrane translocase subunit TIM50, putative	--		--			--	--			Y	3	--	-0.146	0.162685	0.317265	--	0.38	0.779686	0.757975			Y	1	--	-0.193	--	--	--	-0.353	--	--			Y	4	Y	-0.2755	0.515723	0.046786	--	-0.2265	0.157745	0.102797			Y	2	--
PF3D7_0727000	vacuolar protein sorting-associated protein 53, putative	--		--			--	--			Y	1	--	-0.218	--	--	--	-0.718	--	--			--	--	--	--	--	--	--	--	--	--			--	--	--	--	--	--	--	--	--	--			--	--	--
PF3D7_0727100	conserved protein, unknown function	--		--			--	--			Y	1	--	0.043	--	--	--	-0.176	--	--			Y	1	--	-0.2	--	--	--	-0.352	--	--			--	--	--	--	--	--	--	--	--	--			--	--	--
PF3D7_0727200	cysteine desulfurase, putative	--		--			--	--			Y	5	--	0.087	0.0742375	0.238808	Y	0.466	0.0906129	7.2803e-06			Y	1	--	-0.05	--	--	--	0.813	--	--			--	--	--	--	--	--	--	--	--	--			Y	3	--
PF3D7_0727400	proteasome subunit alpha type-5, putative	--		--			--	--			Y	20	Y	0.25	0.136379	2.42412e-06	Y	0.802	0.277684	1.06019e-11			Y	8	Y	0.2925	0.359783	0.0236389	Y	0.452	0.21104	0.000163492			Y	34	Y	0.1265	11.4588	1.59753e-06	Y	0.07	0.154409	0.0499537			Y	46	Y
PF3D7_0727800	cation transporting ATPase, putative	--		--			--	--			Y	34	Y	-0.239	0.14601	1.15047e-06	Y	-0.247	0.511627	3.35945e-05			Y	18	--	-0.0755	0.496523	0.137346	Y	0.4195	0.543739	0.00191003			Y	19	Y	-0.158	6.13101	2.39816e-06	Y	-0.017	0.0850166	0.0281899			Y	18	--
PF3D7_0727900	conserved Plasmodium protein, unknown function	--		--			--	--			Y	12	--	-0.097	0.0821072	0.108906	--	0.072	0.47085	0.665371			Y	6	--	-0.0945	0.645136	0.682162	Y	0.7025	0.355951	0.0177521			Y	5	--	0.021	11.265	0.844208	--	-0.014	0.223823	0.923846			--	--	--
PF3D7_0728000	eukaryotic translation initiation factor 2 subunit alpha	--		--			--	--			Y	15	--	0.039	0.107824	0.326799	Y	0.3265	0.21084	2.9272e-07			Y	26	--	-0.0245	0.164284	0.528715	Y	-0.025	0.524951	0.0423565			Y	24	--	0.079	7.73998	0.0531885	Y	0.0385	0.0790598	0.00347344			Y	19	--
PF3D7_0728800	conserved Plasmodium protein, unknown function	--		--			--	--			Y	2	--	-0.2985	0.0445477	0.157623	--	-0.4175	0.0544472	0.096916			--	--	--	--	--	--	--	--	--	--			Y	1	--	-0.174	--	--	--	0.005	--	--			--	--	--
PF3D7_0728900	RNA-binding protein, putative	--		--			--	--			--	--	--	--	--	--	--	--	--	--			--	--	--	--	--	--	--	--	--	--			Y	1	--	-0.043	--	--	--	-0.117	--	--			--	--	--
PF3D7_0729000	signal recognition particle subunit SRP9	--		--			--	--			Y	1	--	0.5508	--	--	--	0.8998	--	--			--	--	--	--	--	--	--	--	--	--			--	--	--	--	--	--	--	--	--	--			--	--	--
PF3D7_0729100	conserved Plasmodium protein, unknown function	--		--			--	--			Y	11	Y	-0.226	0.0703867	0.018721	--	-0.134	0.512647	0.165495			Y	7	--	-0.245	0.560231	0.393786	Y	1.31	0.745231	0.00226961			Y	9	Y	-0.3	8.4831	2.55394e-07	Y	-0.368	0.0731234	9.2354e-08			Y	4	--
PF3D7_0729200	1-cys peroxiredoxin	--		--			--	--			Y	2	--	0.084	0.0410122	0.121909	--	0.486	0.106066	0.111074			Y	1	--	0.413	--	--	--	-0.102	--	--			Y	4	--	-0.1915	0.537815	0.854148	--	-0.174	0.569555	0.708045			Y	1	--
PF3D7_0729300	60S ribosomal export protein NMD3, putative	--		--			--	--			Y	6	--	-0.025	0.111827	0.514924	Y	0.548	0.0882678	4.59381e-05			Y	1	--	0.498	--	--	--	0.583	--	--			Y	3	--	0.14915	1.94839	0.353368	--	0.13885	0.0676701	0.0792129			Y	2	--
PF3D7_0729400	ribosome biogenesis protein BRX1, putative	--		--			--	--			--	--	--	--	--	--	--	--	--	--			--	--	--	--	--	--	--	--	--	--			Y	3	Y	-0.366	0.405591	0.0196198	Y	-0.297	0.0841249	0.0349344			Y	2	--
PF3D7_0729500	mRNA (N6-adenosine)-methyltransferase, putative	--		--			--	--			Y	1	--	0.005	--	--	--	-0.361	--	--			--	--	--	--	--	--	--	--	--	--			--	--	--	--	--	--	--	--	--	--			--	--	--
PF3D7_0730000	conserved protein, unknown function	--		--			--	--			--	--	--	--	--	--	--	--	--	--			--	--	--	--	--	--	--	--	--	--			Y	1	--	0.037	--	--	--	0.028	--	--			--	--	--
PF3D7_0730200	AP-4 complex subunit beta, putative	--		--			--	--			Y	8	--	-0.0665	0.0951336	0.104821	Y	-0.4865	0.364715	0.00637677			Y	4	Y	1.075	0.242132	0.00578651	--	-0.6625	0.531875	0.106375			Y	10	--	0.0875	8.15646	0.14502	Y	0.0865	0.100937	0.0454952			Y	5	--
PF3D7_0730300	AP2 domain transcription factor AP2-L, putative	--		--			--	--			Y	8	Y	-0.162	0.0906752	0.0172361	--	-0.119	0.320531	0.124709			Y	3	--	-0.152	0.281379	0.877055	--	0.011	0.736805	0.827677			Y	3	Y	-0.237	1.16752	0.0167965	--	-0.099	0.135015	0.551612			Y	1	--
PF3D7_0730400	IMP1-like protein, putative	--		--			--	--			Y	10	--	0.052	0.0939691	0.600584	Y	-0.5485	0.320557	0.00121387			Y	10	Y	0.7475	0.368991	0.000481285	--	-0.0185	0.550447	0.697556			--	--	--	--	--	--	--	--	--	--			--	--	--
PF3D7_0730500	conserved Plasmodium protein, unknown function	--		--			--	--			Y	3	--	-0.422	0.235395	0.199068	--	-1.491	1.34291	0.286654			Y	3	--	-0.226	0.0717101	0.141888	--	0.377	0.723338	0.685094			Y	1	--	0.144	--	--	--	0.249	--	--			--	--	--
PF3D7_0730900	EMP1-trafficking protein	--		--			--	--			Y	8	Y	-0.222	0.082324	0.00614982	Y	0.26	0.152429	0.00587104			Y	11	--	0.338	0.712023	0.0678348	--	0.06	0.547218	0.450647			Y	47	Y	-0.19	5.57771	1.34806e-17	Y	-0.2915	0.193112	9.64437e-14			Y	39	Y
PF3D7_0731100	EMP1-trafficking protein	--		--			--	--			Y	6	Y	0.2285	0.20653	0.0239238	Y	0.745	0.284279	0.000874414			Y	9	--	0.145	0.35967	0.364624	Y	0.543	0.17238	0.000437331			Y	7	--	-0.108	1.27799	0.500581	--	-0.062	0.256996	0.951623			Y	6	--
PF3D7_0731300	Plasmodium exported protein (PHISTb), unknown function	--		--			--	--			--	--	--	--	--	--	--	--	--	--			Y	4	--	0.4955	0.785164	0.195894	--	0.344	0.257512	0.0874248			Y	11	--	-0.276	7.87328	0.497365	Y	-0.164	0.144875	0.000685788			Y	12	--
PF3D7_0731500	erythrocyte binding antigen-175	up_48H		--			--	--			Y	21	Y	0.137	0.263184	0.0426176	Y	-0.5015	0.58178	0.000980172			Y	15	--	-0.436	0.908484	0.372622	--	-0.156	0.641499	0.190921			--	--	--	--	--	--	--	--	--	--			Y	1	--
PF3D7_0731600	acyl-CoA synthetase	--		--			--	--			Y	22	Y	-0.37	0.206018	5.33595e-05	Y	-0.419	0.932076	8.36663e-05			Y	31	Y	0.139	0.945049	0.00158525	--	0.1535	0.36023	0.067893			Y	45	--	-0.153	9.39385	0.499697	--	0.0105	0.157618	0.413773			Y	50	Y
PF3D7_0801000	Plasmodium exported protein (PHISTc), unknown function	--		--			--	--			Y	14	--	0.0233	0.34708	0.862272	Y	0.5227	0.608619	0.034652			Y	15	--	-0.046	0.260041	0.770461	Y	0.887	0.813637	0.0074135			Y	12	Y	-0.077	0.823163	0.0486929	--	0.087	0.157775	0.105485			Y	17	--
PF3D7_0801400	conserved Plasmodium protein, unknown function	--		--			--	--			--	--	--	--	--	--	--	--	--	--			Y	1	--	0.752	--	--	--	-0.11	--	--			Y	2	--	-2.1866	2.0925	--	--	-2.4965	--	--			--	--	--
PF3D7_0801500	nucleolar protein 10, putative	--		--			--	--			Y	2	--	0.0526	--	--	--	0.9622	--	--			--	--	--	--	--	--	--	--	--	--			Y	1	--	0.07	--	--	--	-0.292	--	--			Y	1	--
PF3D7_0801700	sentrin-specific protease 2, putative	--		--			--	--			--	--	--	--	--	--	--	--	--	--			--	--	--	--	--	--	--	--	--	--			Y	1	--	-0.006	--	--	--	0.291	--	--			--	--	--
PF3D7_0801800	mannose-6-phosphate isomerase, putative	--		--			--	--			Y	20	Y	-0.08	0.126942	0.0348569	Y	0.29	0.331959	9.62433e-05			Y	18	--	-0.053	0.367564	0.466192	--	0.143	0.454118	0.100498			Y	56	Y	0.1725	4.99745	5.32801e-15	Y	0.083	0.155445	2.08286e-06			Y	30	Y
PF3D7_0802000	glutamate dehydrogenase, putative	--		--			--	--			Y	9	--	-0.014	0.127248	0.52751	Y	-0.392	0.394351	0.00357275			Y	11	--	0.053	0.320096	0.0905673	--	-0.444	1.00105	0.682796			Y	26	Y	0.26	5.41504	0.00265915	Y	0.179	0.105909	1.56494e-07			Y	31	Y
PF3D7_0802100	AP2 domain transcription factor, putative	--		--			--	--			Y	2	Y	-0.391	0.0141421	0.0139475	--	-1.4415	0.177484	0.0569884			Y	4	--	-0.4845	0.113082	0.0566855	--	-0.2705	1.01721	0.808729			Y	1	--	-0.042	--	--	--	-0.116	--	--			--	--	--
PF3D7_0802200	1-cys peroxiredoxin	--		--			--	--			Y	18	Y	0.169	0.0944819	0.00148789	Y	0.906	0.410584	6.93089e-08			Y	4	Y	0.2605	0.0744782	0.0329907	Y	0.896	0.285974	0.0441273			Y	51	Y	0.26	5.5146	9.11492e-05	Y	0.203	0.138122	6.36916e-17			Y	34	Y
PF3D7_0802300	periodic tryptophan protein 2, putative	--		--			--	--			Y	1	--	-0.183	--	--	--	-0.339	--	--			--	--	--	--	--	--	--	--	--	--			Y	4	--	-0.0815	0.833482	0.0939375	--	-0.094	0.118693	0.144613			Y	1	--
PF3D7_0802600	adenylyl cyclase beta	up_48H		--			--	--			Y	5	Y	-0.189	0.0663099	0.0040479	Y	-0.245	0.0556507	0.000415648			Y	6	--	-0.3385	1.798	0.325287	--	-0.032	0.465094	0.682845			--	--	--	--	--	--	--	--	--	--			--	--	--
PF3D7_0802800	serine/threonine protein phosphatase 2B catalytic subunit A	--		--			--	--			Y	5	--	0.2895	0.446925	0.151584	Y	0.5535	0.682198	0.0242699			Y	7	--	-0.017	0.115197	0.908775	Y	0.5525	0.652458	0.0333721			Y	1	--	0.185	--	--	--	-0.031	--	--			--	--	--
PF3D7_0803000	peptidyl-prolyl cis-trans isomerase	--		--			--	--			Y	1	--	-0.245	--	--	--	0.321	--	--			Y	1	--	-0.137	--	--	--	0.317	--	--			Y	1	--	-0.141	--	--	--	-0.044	--	--			--	--	--
PF3D7_0803100	U3 small nucleolar RNA-associated protein 14, putative	--		--			--	--			Y	1	--	0.163	--	--	--	1.565	--	--			Y	1	--	-0.024	--	--	--	5.614	--	--			Y	2	--	-0.389	0	0.185715	--	-0.107	0.0339411	0.140468			--	--	--
PF3D7_0803200	filament assembling protein, putative	--		--			--	--			Y	14	Y	-0.26	0.0834102	8.34281e-10	Y	-1.266	0.389469	2.5005e-06			Y	6	Y	-0.5605	0.355222	0.0221456	--	0.123	1.10552	0.727196			Y	9	Y	0.1005	11.9617	0.0118953	--	0.058	0.0947831	0.0869728			--	--	--
PF3D7_0803400	DNA repair and recombination protein RAD54, putative	--		--			--	--			Y	2	Y	-0.314	0.0551543	0.00762518	--	-0.9735	0.255266	0.100245			--	--	--	--	--	--	--	--	--	--			Y	3	--	0.004	0.811071	0.946338	--	-0.011	0.125508	0.667871			Y	2	--
PF3D7_0803500	AAA family ATPase, putative	--		--			--	--			Y	3	Y	-0.206	0.0336056	0.0178285	--	-0.332	0.519288	0.187412			Y	2	--	-0.0795	0.0813173	0.449454	--	0.575	0.907925	0.529514			--	--	--	--	--	--	--	--	--	--			--	--	--
PF3D7_0803600	conserved Plasmodium protein, unknown function	--		--			--	--			Y	2	--	-0.3449	--	--	--	0.5283	--	--			--	--	--	--	--	--	--	--	--	--			--	--	--	--	--	--	--	--	--	--			--	--	--
PF3D7_0803700	tubulin gamma chain	--		--			--	--			Y	22	Y	-0.097	0.116513	0.0314294	Y	-0.4495	0.485576	7.3954e-05			Y	10	Y	-0.3045	0.178126	0.00321165	--	-0.2315	0.805183	0.234698			Y	13	Y	-0.127	7.47236	0.00143606	Y	-0.051	0.108148	0.0497872			Y	7	--
PF3D7_0803800	proteasome subunit beta type-4	--		--			--	--			Y	7	Y	0.1925	0.106953	0.00840256	--	0.0285	0.385144	0.16332			Y	2	--	1.0455	1.04157	0.355966	--	0.6615	0.28355	0.233518			Y	23	--	0.126	10.6206	0.100832	Y	0.091	0.121949	0.00931515			Y	35	--
PF3D7_0804000	cactin homolog, putative	--		--			--	--			Y	1	--	-0.109	--	--	--	-0.128	--	--			Y	1	--	-0.188	--	--	--	-0.182	--	--			--	--	--	--	--	--	--	--	--	--			--	--	--
PF3D7_0804500	conserved Plasmodium membrane protein, unknown function	--		--			--	--			Y	20	Y	-0.14	0.0800641	0.000104159	--	-0.3035	0.367602	0.136317			Y	6	--	-0.2225	0.304198	0.100711	--	0.158	0.31623	0.231461			Y	7	Y	-0.1565	0.773506	0.00250958	Y	-0.128	0.151326	0.0271806			Y	3	--
PF3D7_0804600	tRNA pseudouridine synthase, putative	--		--			--	--			--	--	--	--	--	--	--	--	--	--			--	--	--	--	--	--	--	--	--	--			Y	2	--	0.068	0.473948	0.408603	--	-0.0355	0.164756	0.712196			--	--	--
PF3D7_0804800	peptidyl-prolyl cis-trans isomerase	--		--			--	--			Y	5	--	0.231	0.40568	0.381452	Y	1.012	0.401722	0.00589951			Y	3	--	-0.03	0.460179	0.591905	--	-0.0115	0.320319	0.539971			Y	3	--	-0.052	14.4338	0.564868	--	0.025	0.0665658	0.890272			Y	2	--
PF3D7_0804900	GTPase-activating protein, putative	--		--			--	--			Y	4	Y	-0.198	0.08476	0.00982744	--	0.083	0.105776	0.181242			Y	6	--	1.02	0.710215	0.670976	--	-0.551	0.200419	0.209296			Y	7	Y	0.276	1.14093	0.0377068	Y	0.147	0.0532043	0.00341789			Y	3	Y
PF3D7_0805000	alpha/beta hydrolase, putative	--		--			--	--			Y	2	--	0.092	0.019799	0.0961394	Y	-0.336	0.0254558	0.0340721			Y	1	--	0.53	--	--	--	-0.492	--	--			Y	1	--	0.0271	--	--	--	-0.4126	--	--			--	--	--
PF3D7_0805200	gamete release protein, putative	--		--			--	--			Y	3	Y	-0.459	0.237902	0.0398352	--	-0.055	0.370214	0.59838			Y	5	--	-0.329	0.334714	0.0777579	--	0.348	0.582477	0.0837228			--	--	--	--	--	--	--	--	--	--			--	--	--
PF3D7_0805400	N-acetyltransferase, GNAT family, putative	--		--			--	--			--	--	--	--	--	--	--	--	--	--			--	--	--	--	--	--	--	--	--	--			Y	1	--	0.067	--	--	--	0.189	--	--			--	--	--
PF3D7_0805600	PAP2-like protein, putative	--		--			--	--			Y	4	--	-0.0655	0.123392	0.493518	--	0.0495	0.294548	0.750173			Y	2	--	-0.175	0.301227	0.53198	--	1.2335	1.5521	0.468293			Y	3	Y	-0.227	0.434243	0.0283257	--	-0.072	0.05866	0.21167			Y	3	--
PF3D7_0805700	serine/threonine protein kinase, FIKK family	--		--			--	--			Y	6	Y	-0.453	0.167661	0.00304556	Y	-0.625	0.567972	0.00098199			Y	7	Y	-0.393	0.2348	0.0290107	--	0.139	0.922936	0.417084			Y	13	Y	0.211	7.7179	0.000258704	--	-0.003	0.136622	0.089653			Y	3	Y
PF3D7_0806000	AAA family ATPase, putative	--		--			--	--			--	--	--	--	--	--	--	--	--	--			Y	1	--	-0.7535	--	--	--	4.083	--	--			--	--	--	--	--	--	--	--	--	--			--	--	--
PF3D7_0806200	Dpy-19-like C-mannosyltransferase, putative	--		--			--	--			--	--	--	--	--	--	--	--	--	--			Y	1	--	0.091	--	--	--	1.756	--	--			--	--	--	--	--	--	--	--	--	--			--	--	--
PF3D7_0806300	ferlin-like protein, putative	--		--			--	--			Y	2	--	0.0715	0.130815	0.648981	--	0.0705	0.0106066	0.225759			--	--	--	--	--	--	--	--	--	--			--	--	--	--	--	--	--	--	--	--			--	--	--
PF3D7_0806500	DnaJ protein, putative	--		--			--	--			Y	10	--	0.075	0.156717	0.095781	Y	0.373	0.267783	0.00177858			Y	4	--	-0.441	1.09922	0.817613	--	0.126	0.655209	0.405938			Y	9	--	0.0055	0.411444	0.770888	--	0.045	0.150998	0.234291			Y	3	--
PF3D7_0806700	conserved Plasmodium membrane protein, unknown function	--		--			--	--			Y	1	--	0.6382	--	--	--	0.9762	--	--			--	--	--	--	--	--	--	--	--	--			--	--	--	--	--	--	--	--	--	--			--	--	--
PF3D7_0806800	V-type proton ATPase subunit a, putative	--		--			--	--			Y	65	--	-0.0445	0.162042	0.800738	--	-0.038	0.494382	0.183263			Y	40	Y	0.196	0.361177	0.000182805	--	-0.109	0.637526	0.357292			Y	21	--	-0.32	10.049	0.753712	Y	-0.231	0.161306	8.81822e-05			Y	25	--
PF3D7_0807000	YEATS domain-containing protein, putative	--		--			--	--			--	--	--	--	--	--	--	--	--	--			Y	1	--	-0.283	--	--	--	-0.314	--	--			Y	1	--	-0.029	--	--	--	-0.107	--	--			--	--	--
PF3D7_0807100	DNA helicase PSH3	--		--			--	--			Y	3	--	-0.122	0.16461	0.267796	--	-0.737	0.536489	0.139817			Y	1	--	0.539	--	--	--	-0.485	--	--			Y	1	--	-0.129	--	--	--	-0.207	--	--			--	--	--
PF3D7_0807200	conserved Plasmodium membrane protein, unknown function	--		--			--	--			--	--	--	--	--	--	--	--	--	--			--	--	--	--	--	--	--	--	--	--			Y	1	--	-0.26	--	--	--	0.028	--	--			Y	1	--
PF3D7_0807300	ras-related protein Rab-18	--		--			--	--			Y	32	Y	-0.338	0.105124	3.25371e-12	Y	-0.422	0.41315	7.20644e-08			Y	29	Y	-0.239	0.17319	5.52794e-08	Y	-0.383	0.500042	0.000675256			Y	33	Y	-0.235	10.5666	0.00010833	Y	-0.103	0.142647	0.000161327			Y	29	--
PF3D7_0807500	proteasome subunit alpha type-6, putative	--		--			--	--			Y	15	Y	0.25	0.111688	8.23567e-07	Y	0.598	0.228477	1.06587e-07			Y	9	Y	0.621	0.288119	9.96343e-05	Y	0.313	0.419874	0.0037367			Y	36	Y	0.161	10.5181	1.7863e-09	Y	0.109	0.122763	5.27942e-06			Y	36	--
PF3D7_0807600	conserved Plasmodium protein, unknown function	--		--			--	--			Y	6	Y	0.223	0.138357	0.00383545	Y	1.03	0.138422	8.83993e-06			--	--	--	--	--	--	--	--	--	--			Y	10	Y	-0.134	8.76979	0.000348597	Y	-0.08	0.0683888	0.0204483			Y	15	--
PF3D7_0807800	26S proteasome regulatory subunit RPN10, putative	--		--			--	--			Y	12	--	0.26	0.0824674	0.474728	--	0.5905	0.168635	0.5689			Y	5	--	0.377	0.292489	0.0816396	--	0.774	0.553883	0.105493			Y	24	Y	0.191	9.55197	0.0148822	Y	0.099	0.0749141	0.000305455			Y	10	--
PF3D7_0807900	tyrosine--tRNA ligase	--		--			--	--			Y	20	--	0.217	0.153128	0.447236	--	0.192	0.474741	0.610417			Y	16	Y	0.685	0.717358	0.000562199	Y	0.275	0.484665	0.0344936			Y	26	Y	0.199	7.64168	0.0355701	Y	0.142	0.138864	0.000120961			Y	16	Y
PF3D7_0808100	AP-3 complex subunit delta, putative	--		--			--	--			Y	2	--	-0.416	0.066468	0.0799279	Y	-2.8345	0.157685	0.00112779			Y	1	--	1.564	--	--	--	-0.272	--	--			Y	3	--	0.209	0.651158	0.102377	--	0.061	0.0966247	0.301606			Y	1	--
PF3D7_0808200	plasmepsin X	--		--			--	--			Y	3	--	0.04	0.102781	0.883303	--	-0.172	0.52261	0.50353			Y	1	--	-0.281	--	--	--	2.055	--	--			--	--	--	--	--	--	--	--	--	--			--	--	--
PF3D7_0808300	ubiquitin regulatory protein, putative	--		--			--	--			Y	2	--	0.323	0.0183848	0.144338	--	0.6435	0.130815	0.0981423			--	--	--	--	--	--	--	--	--	--			Y	8	Y	0.387	12.6214	5.8059e-05	Y	0.199	0.139989	0.00359636			Y	2	Y
PF3D7_0808400	coatomer subunit epsilon, putative	--		--			--	--			Y	5	--	-0.0595	0.0577776	0.666594	Y	0.485	0.162231	0.00239743			Y	4	--	-0.0525	0.599113	0.740681	--	-0.1565	0.358242	0.743868			Y	5	--	-0.051	0.564982	0.309515	--	-0.17	0.142528	0.0519462			Y	9	Y
PF3D7_0808600	erythrocyte membrane protein 1, PfEMP1	--		--			--	--			--	--	--	--	--	--	--	--	--	--			Y	1	--	0.769	--	--	--	0.44	--	--			--	--	--	--	--	--	--	--	--	--			--	--	--
PF3D7_0808900	rifin	--		--			--	--			Y	2	--	-0.1792	0.223304	0.583342	Y	1.61945	0.505511	0.0488675			Y	1	--	-0.98	--	--	--	0.951	--	--			Y	3	--	0.01045	1.97806	0.40624	Y	1.69925	0.338351	0.00749829			Y	1	--
PF3D7_0809500	histone acetyltransferase subunit NuA4, putative	--		--			--	--			Y	2	--	-0.1705	0.053033	0.155188	Y	-0.368	0.0268701	0.0329915			--	--	--	--	--	--	--	--	--	--			Y	1	--	-0.061	--	--	--	0.001	--	--			Y	2	--
PF3D7_0809700	RuvB-like helicase 1	--		--			--	--			--	--	--	--	--	--	--	--	--	--			Y	1	--	-0.286	--	--	--	0.144	--	--			--	--	--	--	--	--	--	--	--	--			--	--	--
PF3D7_0809900	JmjC domain-containing protein, putative	--		--			--	--			Y	2	--	0.107	0.0339411	0.156831	--	0.81	--	--			--	--	--	--	--	--	--	--	--	--			Y	2	--	-0.3683	20.4541	--	--	-0.2823	--	--			--	--	--
PF3D7_0810000	acyl-CoA binding protein, putative	--		--			--	--			--	--	--	--	--	--	--	--	--	--			--	--	--	--	--	--	--	--	--	--			Y	5	Y	0.0905	1.16842	0.0473614	--	0.073	0.256189	0.855944			Y	3	Y
PF3D7_0810200	ABC1 family, putative	--		--			--	--			Y	7	--	-0.071	0.157838	0.11202	Y	-0.33	0.167466	0.00271718			Y	2	--	-0.084	0.10748	0.468195	--	0.425	0.486489	0.43319			Y	3	--	-0.289	0.395923	0.100686	--	-0.335	0.324113	0.0790329			Y	4	--
PF3D7_0810300	protein phosphatase PPM5, putative	up_48H		--			--	--			Y	6	--	0.0955	0.155386	0.416171	Y	0.561	0.472201	0.00825034			Y	6	--	0.0255	0.0691011	0.321138	--	0.832	0.996399	0.216944			Y	2	--	-0.0856	0.100916	--	--	-1.0835	--	--			--	--	--
PF3D7_0810500	protein phosphatase PPM7, putative	--		--			--	--			Y	1	--	0.0231	--	--	--	1.0016	--	--			--	--	--	--	--	--	--	--	--	--			Y	2	--	0.0225	0.605945	0.46063	--	0.029	0.0961665	0.734655			Y	2	--
PF3D7_0810600	ATP-dependent RNA helicase DBP1, putative	--		--			--	--			Y	16	--	-0.0055	0.123772	0.914138	Y	0.527	0.310858	0.000825379			Y	6	--	-0.2075	0.180397	0.113477	--	-0.305	0.450699	0.0836581			Y	33	Y	-0.277	9.16415	7.79564e-11	Y	-0.249	0.167218	6.73847e-10			Y	32	--
PF3D7_0810800	hydroxymethyldihydropterin pyrophosphokinase-dihydropteroate synthase	--		--			--	--			Y	17	Y	0.188	0.0876402	0.0172012	Y	0.338	0.14807	0.000297216			Y	8	Y	0.1325	0.090007	0.015629	--	-0.14	0.239436	0.247423			Y	41	Y	0.1095	4.51486	0.000317204	--	0.035	0.153279	0.105892			Y	29	Y
PF3D7_0810900	conserved Plasmodium protein, unknown function	--		--			--	--			Y	1	--	-0.1989	--	--	--	--	--	--			--	--	--	--	--	--	--	--	--	--			--	--	--	--	--	--	--	--	--	--			--	--	--
PF3D7_0811000	cullin-1, putative	--		--			--	--			Y	7	Y	-0.2235	0.0514069	0.0297711	--	-0.729	0.766515	0.0726897			Y	5	--	0.353	0.89728	0.182309	--	-0.212	0.802013	0.818573			Y	8	--	0.08	2.25667	0.794995	--	0.003	0.103926	0.603953			Y	2	--
PF3D7_0811200	ER membrane protein complex subunit 1, putative	--		--			--	--			Y	60	--	-0.062	0.138345	0.109675	--	0.0025	0.394653	0.452136			Y	26	Y	0.172	0.252289	0.000103158	Y	-0.3895	0.483693	0.00157669			Y	38	--	-0.2845	9.63431	0.188475	Y	-0.1755	0.140015	5.05626e-07			Y	21	Y
PF3D7_0811300	CCR4-associated factor 1	--		--			--	--			Y	2	--	-0.1675	0.185969	0.472727	--	0.0125	1.03167	0.986291			Y	2	--	0.5805	0.801152	0.496122	--	0.5705	0.895904	0.529751			Y	6	Y	-0.1545	0.710768	0.00698923	--	-0.0655	0.0857174	0.119415			Y	2	--
PF3D7_0811400	conserved protein, unknown function	--		--			--	--			Y	10	Y	0.2635	0.208467	0.0491681	Y	0.328	0.770423	0.018333			Y	3	--	0.579	0.564729	0.182029	--	0.998	1.12917	0.271719			Y	24	Y	0.1485	5.68996	2.88137e-05	Y	0.1005	0.138986	9.45654e-06			Y	14	--
PF3D7_0811500	histone-arginine methyltransferase CARM1, putative	--		--			--	--			Y	7	--	-0.05	0.079132	0.66846	--	0.317	0.252834	0.0823693			Y	8	--	0.0155	0.356665	0.553439	--	0.058	0.413717	0.292811			Y	9	Y	0.131	9.10595	0.0024978	Y	0.102	0.0423899	0.00147055			Y	5	--
PF3D7_0811600	conserved protein, unknown function	up_48H		--			--	--			Y	29	Y	-0.256	0.11366	0.000316053	Y	-0.3085	0.472276	9.28077e-05			Y	33	--	-0.024	0.323009	0.1485	Y	0.288	0.4602	0.000348095			Y	51	Y	-0.1795	8.97065	5.48989e-08	Y	-0.092	0.163152	0.000788206			Y	40	Y
PF3D7_0811700	conserved Plasmodium protein, unknown function	--		--			--	--			--	--	--	--	--	--	--	--	--	--			Y	1	--	0.213	--	--	--	4.306	--	--			--	--	--	--	--	--	--	--	--	--			--	--	--
PF3D7_0811900	RNA-binding protein, putative	--		--			--	--			Y	2	--	-0.219	0.295571	0.527137	--	-1.858	--	--			Y	1	--	0.487	--	--	--	1.008	--	--			--	--	--	--	--	--	--	--	--	--			--	--	--
PF3D7_0812100	proteasome activator complex subunit 4, putative	--		--			--	--			Y	8	--	-0.071	0.133639	0.897462	--	-0.043	0.184701	0.471218			Y	3	--	0.693	0.388	0.131639	--	0.703	0.728011	0.0712897			Y	16	Y	0.07	6.68038	0.00423182	Y	0.079	0.0873163	0.00132853			Y	11	--
PF3D7_0812200	trypsin-like serine protease, putative	--		--			--	--			Y	3	--	-0.034	0.109573	0.740741	--	-0.793	0.520429	0.110137			--	--	--	--	--	--	--	--	--	--			Y	4	--	0.1055	0	0.0510835	--	0.179	0.155569	0.0893353			Y	2	--
PF3D7_0812400	karyopherin alpha	--		--			--	--			Y	16	--	0.218	0.158886	0.37633	Y	0.698	0.515845	4.60099e-05			Y	7	--	0.144	0.344187	0.273178	--	0.627	0.592069	0.151149			Y	28	--	-0.013	10.9103	0.524699	Y	-0.03	0.140225	0.0338731			Y	18	--
PF3D7_0812500	RNA-binding protein, putative	--		--			--	--			Y	17	Y	0.131	0.11612	0.0109038	Y	0.571	0.309916	8.39522e-06			Y	9	--	0.382	0.593781	0.060082	--	0.668	0.882319	0.0915452			Y	11	Y	-0.2235	0.798021	0.000192067	Y	-0.1935	0.178182	0.001266			Y	9	--
PF3D7_0812600	ubiquitin-conjugating enzyme E2, putative	--		--			--	--			--	--	--	--	--	--	--	--	--	--			Y	3	--	-0.061	0.40469	0.362605	--	-0.941	0.336609	0.0757909			Y	5	--	0.134	11.3874	0.114511	--	0.035	0.12055	0.290397			Y	5	--
PF3D7_0812700	U1 small nuclear ribonucleoprotein C, putative	--		--			--	--			Y	1	--	0.201	--	--	--	1.008	--	--			--	--	--	--	--	--	--	--	--	--			Y	3	--	-0.272	15.4427	0.545926	--	-0.094	0.162635	0.53284			--	--	--
PF3D7_0813000	conserved protein, unknown function	--		KIC7			--	--			Y	6	--	0.0215	0.0732939	0.681151	Y	0.5475	0.231197	0.000175821			Y	4	--	-0.0125	0.188381	0.674851	--	0.58	0.456594	0.102734			Y	5	Y	-0.171	0.855175	0.0285135	--	-0.213	0.139293	0.0621435			Y	1	--
PF3D7_0813100	conserved Plasmodium protein, unknown function	--		--			--	--			Y	3	Y	-0.276	0.087	0.0127726	Y	-0.896	0.456398	0.0452612			Y	2	--	0.4985	0.94823	0.427317	--	0.0905	0.372645	0.789015			--	--	--	--	--	--	--	--	--	--			--	--	--
PF3D7_0813200	CS domain protein, putative	--		--			--	--			--	--	--	--	--	--	--	--	--	--			--	--	--	--	--	--	--	--	--	--			Y	3	--	0.2	0.114477	0.208602	--	0.11	0.136954	0.375476			Y	3	Y
PF3D7_0813300	conserved protein, unknown function	--		--			--	--			Y	70	--	0.027	0.136914	0.370438	Y	0.773	0.579625	3.07277e-07			Y	44	Y	0.555	0.60196	4.50594e-10	Y	0.247	0.426003	5.53275e-05			Y	97	Y	-0.234	7.99873	7.57051e-07	Y	-0.2795	0.176159	7.00575e-32			Y	75	--
PF3D7_0813400	conserved protein, unknown function	--		--			--	--			Y	11	--	0.152	0.110602	0.167291	Y	0.529	0.464402	0.00137181			Y	3	--	1.538	0.759591	0.116584	--	0.7555	0.0219203	0.213847			Y	30	--	0.05	5.01086	0.314345	--	-0.018	0.110056	0.938626			Y	24	Y
PF3D7_0813500	PUB domain-containing protein, putative	--		--			--	--			--	--	--	--	--	--	--	--	--	--			--	--	--	--	--	--	--	--	--	--			Y	4	--	-0.0615	0.405052	0.0904536	--	-0.2535	0.251287	0.0824204			Y	1	--
PF3D7_0813600	translation initiation factor SUI1, putative	--		--			--	--			Y	4	Y	0.2175	0.0774225	0.0277074	--	0.654	0.534138	0.0648254			--	--	--	--	--	--	--	--	--	--			Y	9	--	0.1165	1.74976	0.224242	--	0.1045	0.178749	0.0960457			Y	3	Y
PF3D7_0813700	ABC transporter F family member 1	--		--			--	--			Y	1	--	-0.228	--	--	--	-0.163	--	--			--	--	--	--	--	--	--	--	--	--			--	--	--	--	--	--	--	--	--	--			--	--	--
PF3D7_0813900	40S ribosomal protein S16, putative	--		--			--	--			Y	22	Y	-0.148	0.148097	0.000647375	--	-0.012	0.387501	0.315225			Y	14	Y	-0.259	0.332503	0.0208422	--	-0.5145	0.703888	0.0624989			Y	25	--	0.023	11.8182	0.114341	--	0.04	0.118269	0.333762			Y	22	--
PF3D7_0814000	60S ribosomal protein L13-2, putative	--		--			--	--			Y	27	Y	-0.222	0.121539	1.38316e-06	Y	-0.2135	0.494384	0.000218868			Y	35	Y	0.306	0.649991	7.61811e-07	--	-0.14	0.446352	0.170662			Y	58	Y	-0.174	3.56096	5.53397e-14	Y	-0.106	0.113922	4.31523e-10			Y	32	Y
PF3D7_0814200	DNA/RNA-binding protein Alba 1	--		--			--	--			Y	73	Y	0.1915	0.113842	0.000992011	Y	0.652	0.304339	7.48674e-17			Y	56	--	0.02	0.274559	0.286501	--	-0.1375	1.06587	0.667839			Y	107	Y	-0.232	5.69454	0.0101937	Y	-0.102	0.110048	0.0479981			Y	90	--
PF3D7_0814300	AAA family ATPase, putative	--		--			--	--			--	--	--	--	--	--	--	--	--	--			--	--	--	--	--	--	--	--	--	--			Y	1	--	-0.254	--	--	--	-0.315	--	--			--	--	--
PF3D7_0814500	conserved protein, unknown function	--		--			--	--			Y	1	--	0.226	--	--	--	0.769	--	--			--	--	--	--	--	--	--	--	--	--			--	--	--	--	--	--	--	--	--	--			--	--	--
PF3D7_0814600	conserved protein, unknown function	--		--			--	--			--	--	--	--	--	--	--	--	--	--			Y	1	--	-0.145	--	--	--	0.501	--	--			--	--	--	--	--	--	--	--	--	--			--	--	--
PF3D7_0814900	superoxide dismutase [Fe]	--		--			--	--			Y	5	Y	0.2885	0.0953568	0.00143726	Y	0.468	0.0760899	0.00151757			Y	4	Y	1.1705	0.0559129	0.00301479	Y	0.9775	0.378382	0.0157413			Y	13	--	-0.053	12.8626	0.130213	--	0.082	0.176521	0.182384			Y	4	Y
PF3D7_0815100	heptatricopeptide repeat and RAP domain-containing protein, putative	--		--			--	--			Y	1	--	-0.207	--	--	--	-0.584	--	--			--	--	--	--	--	--	--	--	--	--			--	--	--	--	--	--	--	--	--	--			--	--	--
PF3D7_0815200	importin subunit beta, putative	--		--			--	--			Y	30	--	0.113	0.209772	0.537555	--	0.3745	0.747059	0.597157			Y	15	Y	0.675	0.819086	0.00222262	--	-0.086	0.587484	0.941459			Y	45	--	-0.064	8.75515	0.876439	--	-0.003	0.137068	0.365609			Y	33	Y
PF3D7_0815300	FAD-dependent monooxygenase, putative	--		--			--	--			Y	1	--	0.041	--	--	--	0.398	--	--			--	--	--	--	--	--	--	--	--	--			--	--	--	--	--	--	--	--	--	--			--	--	--
PF3D7_0815400	ATP synthase-associated protein, putative	--		--			--	--			Y	1	--	-0.135	--	--	--	-0.239	--	--			--	--	--	--	--	--	--	--	--	--			--	--	--	--	--	--	--	--	--	--			--	--	--
PF3D7_0815500	conserved Plasmodium protein, unknown function	--		--			--	--			Y	3	Y	-0.238	0.0797642	0.0273758	Y	-1.242	0.647636	0.0468251			Y	2	--	-0.501	0.059397	0.0532448	Y	-1.0525	0.0544472	0.0187381			Y	5	--	0.048	12.5838	0.0558323	--	0.05	0.0215252	0.0694732			Y	1	--
PF3D7_0815600	eukaryotic translation initiation factor 3 subunit G, putative	--		--			--	--			Y	10	--	0.07	0.185773	0.959639	--	0.418	0.553981	0.204304			Y	7	--	-0.1745	0.351718	0.504918	--	0.02	0.580481	0.649967			Y	15	--	-0.019	1.40659	0.327493	--	-0.046	0.148725	0.443363			Y	13	--
PF3D7_0815700	ubiquitin	--		--			--	--			Y	3	--	-0.331	0.194856	0.329609	--	-0.195	0.545053	0.516854			--	--	--	--	--	--	--	--	--	--			Y	1	--	-0.105	--	--	--	-0.133	--	--			--	--	--
PF3D7_0815800	vacuolar protein sorting-associated protein 9, putative	--		--			--	--			Y	16	Y	-0.363	0.247132	0.000327085	Y	-0.537	0.788652	0.00713611			Y	8	Y	-0.1905	0.28408	0.0348991	--	0.069	0.532103	0.950974			Y	7	Y	-0.093	0.481692	0.00335623	Y	-0.109	0.0619431	0.0037856			Y	2	--
PF3D7_0815900	dihydrolipoyl dehydrogenase, apicoplast	--		--			--	--			Y	2	Y	-0.4125	0.0247487	0.0231642	Y	-2.061	0.151321	0.00937838			Y	2	--	1.882	0.26163	0.072474	--	0.0395	0.36416	0.851651			--	--	--	--	--	--	--	--	--	--			Y	1	Y
PF3D7_0816000	ribosome assembly protein RRB1, putative	--		--			--	--			Y	8	--	0.09315	0.230788	0.793642	--	-0.2478	0.225994	0.145329			Y	1	--	0.701	--	--	--	0.161	--	--			Y	2	Y	-0.18	0	0.0176793	Y	-0.218	0.0240416	0.0161801			Y	1	--
PF3D7_0816100	phosphopantothenoylcysteine decarboxylase, putative	--		--			--	--			Y	3	--	0.305	0.336215	0.465706	--	0.655	0.300495	0.0959798			--	--	--	--	--	--	--	--	--	--			Y	2	--	0.264	0	0.248459	--	0.253	0.148492	0.264235			--	--	--
PF3D7_0816200	vacuolar protein sorting-associated protein 2, putative	--		--			--	--			Y	2	--	0.0365	0.053033	0.305306	--	0.347	0.222032	0.297099			Y	2	--	-0.2685	0.0742462	0.122928	--	0.3635	0.450427	0.458055			Y	6	Y	0.117	1.94915	0.0272169	--	0.036	0.0890185	0.198477			Y	1	--
PF3D7_0816400	EF-hand calcium-binding domain-containing protein, putative	--		--			--	--			Y	1	--	0.231	--	--	--	-0.184	--	--			--	--	--	--	--	--	--	--	--	--			Y	4	Y	-0.5025	1.1284	0.0361074	--	-0.382	0.369903	0.0761226			--	--	--
PF3D7_0816600	chaperone protein ClpB1	--		--			--	--			Y	49	Y	-0.161	0.142768	5.12361e-11	Y	-0.195	0.360455	0.0135091			Y	52	Y	-0.2595	0.194722	7.36011e-11	Y	-0.277	0.650301	0.0226718			Y	34	Y	-0.268	9.19327	1.79142e-15	Y	-0.182	0.110284	6.15028e-10			Y	28	--
PF3D7_0816700	trafficking protein particle complex subunit 2-like protein, putative	--		--			--	--			Y	2	--	-0.064	0.0820244	0.339903	Y	-0.296	0.00989949	0.00994191			--	--	--	--	--	--	--	--	--	--			--	--	--	--	--	--	--	--	--	--			--	--	--
PF3D7_0817200	conserved protein, unknown function	--		--			--	--			Y	1	--	-0.145	--	--	--	-0.859	--	--			Y	1	--	0.4589	--	--	--	--	--	--			--	--	--	--	--	--	--	--	--	--			--	--	--
PF3D7_0817300	conserved Plasmodium protein, unknown function	--		--			--	--			--	--	--	--	--	--	--	--	--	--			--	--	--	--	--	--	--	--	--	--			Y	5	--	-0.2075	12.0917	0.648323	Y	-0.191	0.0486998	0.00098046			Y	4	--
PF3D7_0817400	phosphatase, putative	--		--			--	--			Y	1	--	-0.074	--	--	--	-1.559	--	--			--	--	--	--	--	--	--	--	--	--			--	--	--	--	--	--	--	--	--	--			--	--	--
PF3D7_0817500	histidine triad nucleotide-binding protein 1	--		--			--	--			Y	4	--	0.1915	0.709348	0.861519	--	1.597	1.54333	0.378851			Y	1	--	0.647	--	--	--	1.099	--	--			Y	9	--	-0.004	11.3163	0.673783	--	0.035	0.0913404	0.235796			Y	4	Y
PF3D7_0817600	conserved protein, unknown function	up_48H		--			--	--			Y	5	Y	-0.378	0.147576	0.0146196	Y	-0.665	0.661795	0.0258573			Y	5	--	-0.288	0.308241	0.125583	--	0.263	0.834464	0.537729			--	--	--	--	--	--	--	--	--	--			--	--	--
PF3D7_0817700	rhoptry neck protein 5	--		--			--	--			Y	56	Y	-0.122	0.118429	2.42432e-05	Y	-0.7175	0.559411	1.4945e-13			Y	66	Y	-0.3105	0.219445	2.01264e-12	Y	-0.2975	0.634201	0.0011823			Y	5	--	0.015	1.03209	0.520827	--	0.059	0.0810944	0.315925			Y	1	Y
PF3D7_0817900	high mobility group protein B2	--		--			--	--			Y	12	Y	0.346	0.0640348	2.63706e-10	Y	1.068	0.200936	6.86101e-09			Y	6	Y	0.273	0.0823345	0.000422774	Y	1.1475	0.117257	1.31674e-06			Y	15	Y	0.113	11.2358	0.00143319	--	-0.024	0.0824112	0.371559			Y	12	--
PF3D7_0818200	14-3-3 protein	--		--			--	--			Y	81	Y	0.156	0.14252	5.14446e-06	Y	0.697	0.325123	1.48359e-09			Y	95	Y	0.069	0.461196	0.00913263	Y	0.343	0.574298	1.88443e-09			Y	134	Y	0.039	7.75591	4.47923e-05	--	-0.047	0.143547	0.807893			Y	108	--
PF3D7_0818400	rRNA-processing protein FCF1, putative	--		--			--	--			--	--	--	--	--	--	--	--	--	--			--	--	--	--	--	--	--	--	--	--			Y	1	--	-0.098	--	--	--	-0.133	--	--			--	--	--
PF3D7_0818500	zinc finger protein, putative	--		--			--	--			Y	1	--	-0.115	--	--	--	1.177	--	--			--	--	--	--	--	--	--	--	--	--			Y	2	--	0.078	0.0590576	0.405983	--	0.302	0.436992	0.487762			Y	2	--
PF3D7_0818600	BEM46-like protein, putative	--		--			--	--			Y	3	--	0.017	0.0977974	0.868365	Y	-0.589	0.254979	0.0328754			Y	5	Y	0.364	0.149629	0.0131146	--	-0.961	0.699946	0.0662322			--	--	--	--	--	--	--	--	--	--			--	--	--
PF3D7_0818700	DNA helicase, putative	--		--			--	--			Y	4	--	-0.047	0.122772	0.612031	--	0.171	0.32785	0.111069			--	--	--	--	--	--	--	--	--	--			Y	8	--	0.08	0.451021	0.285901	--	-0.029	0.0202435	0.0692614			Y	1	--
PF3D7_0818800	U3 small nucleolar ribonucleoprotein protein IMP4, putative	--		--			--	--			Y	1	--	0.2583	--	--	--	1.0173	--	--			--	--	--	--	--	--	--	--	--	--			--	--	--	--	--	--	--	--	--	--			--	--	--
PF3D7_0818900	heat shock protein 70	--		--			--	--			Y	364	Y	-0.13	0.186816	7.67344e-07	Y	0.182	0.325072	5.53741e-06			Y	314	Y	-0.033	0.315913	0.00124303	--	-0.0365	0.705149	0.563488			Y	588	--	-0.038	6.18269	0.39351	Y	-0.051	0.23815	0.0283949			Y	540	--
PF3D7_0819000	conserved Plasmodium protein, unknown function	--		--			--	--			Y	4	--	-0.0275	0.223782	0.998517	--	0.2965	0.374361	0.072373			Y	1	--	-0.245	--	--	--	0.345	--	--			Y	2	--	-0.032	0	0.884751	--	-0.059	0.233345	0.78138			--	--	--
PF3D7_0819100	BRIX domain, putative	--		--			--	--			--	--	--	--	--	--	--	--	--	--			--	--	--	--	--	--	--	--	--	--			Y	1	--	0.3543	--	--	--	0.9571	--	--			Y	1	--
PF3D7_0819600	conserved protein, unknown function	--		--			--	--			Y	43	Y	-0.1255	0.114298	0.00052476	Y	-0.176	0.45602	0.000299714			Y	40	Y	0.369	0.626002	0.000631785	Y	-0.3695	0.474085	9.18277e-05			Y	8	Y	-0.304	1.15552	1.55322e-05	Y	-0.137	0.0596437	0.00300699			Y	15	Y
PF3D7_0819900	U6 snRNA-associated Sm-like protein LSm3, putative	--		--			--	--			--	--	--	--	--	--	--	--	--	--			Y	3	--	0.92	0.347091	0.109142	--	0.794	0.625076	0.226449			Y	9	--	-0.015	9.68568	0.663973	Y	-0.059	0.094258	0.0386279			Y	13	Y
PF3D7_0820000	Snf2-related CBP activator, putative	--		--			--	--			Y	2	--	-0.149	0.123037	0.155816	--	0.3005	0.304763	0.335611			Y	2	--	0.1175	0.168999	0.352597	--	0.156	--	--			Y	3	--	-0.144	14.4338	0.187365	--	0.147	0.17874	0.495428			Y	2	--
PF3D7_0820200	phosphatidylglycerophosphate synthase	--		--			--	--			Y	4	--	-0.0005	0.135726	0.935394	--	-0.516	0.313694	0.15311			Y	1	--	-0.127	--	--	--	-0.101	--	--			Y	2	--	-0.133	1.41296	0.136326	--	0.1095	0.27365	0.599721			Y	1	--
PF3D7_0820500	protein transport protein YIF1, putative	--		--			--	--			Y	1	--	-0.082	--	--	--	0.291	--	--			Y	4	--	0.2105	0.199644	0.225734	--	-0.0735	0.230068	0.50068			Y	4	Y	-0.2695	0.0763124	0.046889	Y	-0.2495	0.236382	0.0267326			--	--	--
PF3D7_0820700	2-oxoglutarate dehydrogenase E1 component	--		--			--	--			Y	11	Y	-0.136	0.145644	0.0300222	Y	-0.276	0.294707	0.0147422			Y	14	--	-0.1215	0.491012	0.616113	--	-0.048	0.639233	0.99313			Y	8	Y	-0.389	13.7484	1.62455e-06	Y	-0.363	0.0877589	1.21453e-05			Y	4	--
PF3D7_0820900	conserved Plasmodium protein, unknown function	--		--			--	--			Y	1	--	-0.215	--	--	--	0.061	--	--			Y	2	Y	-0.2755	0.000707107	0.00115539	--	0.232	0.0933381	0.176446			--	--	--	--	--	--	--	--	--	--			--	--	--
PF3D7_0821000	conserved Plasmodium protein, unknown function	--		--			--	--			Y	22	Y	-0.423	0.100823	5.60029e-14	Y	-1.26	0.83317	4.33128e-07			Y	18	Y	0.252	0.688674	0.00428494	--	-0.102	0.726517	0.41244			Y	23	Y	-0.083	0.750794	0.000367444	--	0.002	0.0994858	0.236938			Y	23	Y
PF3D7_0821100	protein kinase 1	--		--			--	--			Y	2	--	0.072	0.00141421	0.194894	Y	0.654	0.130108	0.0381499			--	--	--	--	--	--	--	--	--	--			--	--	--	--	--	--	--	--	--	--			--	--	--
PF3D7_0821200	conserved protein, unknown function	--		--			--	--			Y	3	--	-0.186	0.331826	0.59152	--	0.288	0.464287	0.447963			--	--	--	--	--	--	--	--	--	--			Y	1	--	-0.247	--	--	--	--	--	--			Y	1	Y
PF3D7_0821400	conserved Plasmodium protein, unknown function	up_48H		--			--	--			Y	2	--	-0.238	--	--	--	--	--	--			Y	2	--	-0.244	0.190919	0.32172	Y	1.3365	0.129401	0.0435166			Y	4	--	0.064	0.42945	0.390287	--	-0.1145	0.188041	0.454241			Y	5	--
PF3D7_0821500	ribosomal RNA small subunit methyltransferase NEP1, putative	--		--			--	--			Y	4	--	0.0695	0.149883	0.146448	Y	0.979	0.260437	0.00143725			Y	1	--	0.526	--	--	--	-0.352	--	--			Y	1	--	-0.014	--	--	--	-0.145	--	--			Y	3	--
PF3D7_0821600	polyribonucleotide 5'-hydroxyl-kinase Clp1, putative	--		--			--	--			Y	1	--	-0.44	--	--	--	-0.081	--	--			Y	1	--	-0.078	--	--	--	0.668	--	--			Y	2	--	-0.098	0	0.152717	--	-0.039	0.0438406	0.427558			Y	1	--
PF3D7_0821700	60S ribosomal protein L22, putative	--		--			--	--			Y	26	Y	-0.4235	0.105823	3.77028e-16	Y	-1.154	0.34697	7.46825e-15			Y	18	Y	0.643	0.531066	0.000142049	--	-0.284	0.690575	0.565471			Y	17	--	-0.082	6.55335	0.604236	--	-0.038	0.126946	0.0900986			Y	24	--
PF3D7_0821800	protein transport protein SEC61 subunit beta, putative	--		--			--	--			Y	4	Y	-0.207	0.0374032	0.0119686	Y	-1.601	0.517909	0.0425992			Y	3	--	1.544	0.596392	0.15588	--	1.49	0.908471	0.139343			Y	4	Y	-0.133	0	0.0274193	Y	-0.098	0.094838	0.0341887			Y	8	Y
PF3D7_0822100	mediator of RNA polymerase II transcription subunit 7, putative	--		--			--	--			Y	3	--	-0.13	0.224542	0.371905	Y	-0.67	0.347017	0.00524473			Y	4	--	-0.119	1.30255	0.874196	--	0.3755	0.34233	0.266621			Y	5	Y	-0.143	1.05282	0.021783	Y	-0.225	0.136492	0.0121286			Y	1	--
PF3D7_0822300	small nuclear ribonucleoprotein G, putative	--		--			--	--			Y	3	--	0.112	0.177913	0.178262	Y	1.047	0.158929	0.00726526			Y	1	--	0.005	--	--	--	0.483	--	--			Y	1	--	-0.144	--	--	--	-0.099	--	--			Y	3	--
PF3D7_0822600	protein transport protein SEC23	--		--			--	--			Y	32	--	-0.001	0.122263	0.332409	Y	0.1785	0.294578	0.0145328			Y	18	--	-0.003	0.133929	0.989628	--	0.153	0.476092	0.131234			Y	26	--	0.061	10.71	0.0650158	--	-0.02	0.128695	0.72998			Y	12	--
PF3D7_0822800	U5 small nuclear ribonucleoprotein 40 kDa protein, putative	--		--			--	--			Y	2	--	0.0255	0.0205061	0.729948	--	0.8325	0.260922	0.162342			Y	3	--	-0.428	0.847248	0.961847	--	0.786	0.977222	0.561476			Y	4	--	-0.184	12.8203	0.538302	--	-0.166	0.15602	0.111594			Y	1	--
PF3D7_0822900	conserved Plasmodium protein, unknown function	up_48H		--			--	--			Y	44	Y	-0.269	0.158511	3.78425e-13	Y	-1.0235	0.428701	6.23766e-23			Y	51	Y	-0.26	0.441057	0.0148278	Y	-0.5225	0.602171	1.4671e-07			--	--	--	--	--	--	--	--	--	--			--	--	--
PF3D7_0823100	RWD domain-containing protein, putative	--		--			--	--			Y	3	Y	0.216	0.0603352	0.0221697	--	0.309	0.381009	0.283278			Y	4	--	0.5715	0.665875	0.172756	--	0.1655	0.537573	0.445845			Y	6	Y	0.193	0.88636	0.00989224	--	0.038	0.101132	0.133826			Y	3	Y
PF3D7_0823200	RNA-binding protein, putative	--		--			--	--			Y	5	Y	0.34	0.0442967	8.74166e-09	Y	1.101	0.0792982	1.24715e-06			Y	8	--	0.6315	0.850697	0.0815066	--	0.436	0.447621	0.0602888			Y	21	Y	-0.235	5.95231	8.41014e-10	Y	-0.137	0.0987007	3.27304e-06			Y	28	--
PF3D7_0823300	histone acetyltransferase GCN5	--		--			--	--			Y	16	Y	-0.228	0.0510156	0.000285431	--	-0.2405	0.445079	0.227624			Y	7	--	-0.2295	0.36389	0.401021	--	0.026	0.829045	0.292775			Y	12	Y	-0.157	7.93857	0.000226717	Y	-0.176	0.094666	0.00135582			Y	8	--
PF3D7_0823500	inner membrane complex protein 1i, putative	--		--			--	--			Y	2	--	0.515	0.151321	0.141126	--	1.1945	0.161927	0.0626813			--	--	--	--	--	--	--	--	--	--			--	--	--	--	--	--	--	--	--	--			--	--	--
PF3D7_0823700	mitochondrial import receptor subunit TOM7, putative	--		--			--	--			--	--	--	--	--	--	--	--	--	--			--	--	--	--	--	--	--	--	--	--			Y	1	--	-0.248	--	--	--	-0.079	--	--			--	--	--
PF3D7_0823800	DnaJ protein, putative	--		--			--	--			Y	69	Y	-0.1785	0.14758	2.53879e-11	Y	-0.455	0.598198	4.10616e-12			Y	49	--	0.066	0.615518	0.209415	Y	-0.417	0.571275	3.31107e-05			Y	49	--	-0.142	12.6481	0.0599977	--	-0.003	0.1367	0.848374			Y	42	Y
PF3D7_0823900	dicarboxylate/tricarboxylate carrier	--		--			--	--			Y	11	--	-0.123	0.267546	0.106823	--	-0.453	0.840443	0.0542383			Y	8	--	-0.267	0.907656	0.561586	--	0.395	0.504747	0.0516914			Y	4	Y	-0.3715	0.5259	0.000673213	Y	-0.148	0.0710329	0.0232295			Y	3	--
PF3D7_0824200	conserved Plasmodium protein, unknown function	--		--			--	--			Y	1	--	-0.29	--	--	--	-1.919	--	--			--	--	--	--	--	--	--	--	--	--			Y	3	--	0.096	0.681551	0.323181	--	0.103	0.119835	0.425435			--	--	--
PF3D7_0824400	nucleoside transporter 2	--		--			--	--			Y	10	--	-0.0565	0.249854	0.253331	Y	-0.179	0.510698	0.00348248			Y	9	--	0.154	0.517666	0.0632007	--	0.04	0.814176	0.544863			Y	9	Y	-0.2405	0.891995	0.000158325	Y	-0.05	0.0756268	0.0272091			Y	11	Y
PF3D7_0824600	Fe-S cluster assembly protein DRE2, putative	--		--			--	--			Y	2	--	0.0125	0.132229	0.876958	--	0.465	0.152735	0.0644631			--	--	--	--	--	--	--	--	--	--			Y	1	--	-0.286	--	--	--	-0.224	--	--			Y	3	--
PF3D7_0824700	lipase maturation factor, putative	--		--			--	--			Y	3	--	-0.043	0.279454	0.522424	--	-0.295	0.880663	0.304038			--	--	--	--	--	--	--	--	--	--			--	--	--	--	--	--	--	--	--	--			--	--	--
PF3D7_0824800	conserved Plasmodium membrane protein, unknown function	--		--			--	--			Y	5	--	0.012	0.253644	0.874431	Y	-0.182	0.210742	0.0278781			--	--	--	--	--	--	--	--	--	--			Y	1	--	-0.164	--	--	--	-0.044	--	--			--	--	--
PF3D7_0824900	conserved Plasmodium protein, unknown function	--		--			--	--			--	--	--	--	--	--	--	--	--	--			--	--	--	--	--	--	--	--	--	--			Y	1	--	0.3924	--	--	--	-0.1548	--	--			--	--	--
PF3D7_0825000	conserved Plasmodium protein, unknown function	--		--			--	--			Y	1	--	-0.9148	--	--	--	-0.6809	--	--			--	--	--	--	--	--	--	--	--	--			Y	1	--	-0.004	--	--	--	-0.219	--	--			Y	2	--
PF3D7_0825200	translation initiation factor IF-3	--		--			--	--			--	--	--	--	--	--	--	--	--	--			--	--	--	--	--	--	--	--	--	--			Y	1	--	-0.134	--	--	--	-0.058	--	--			--	--	--
PF3D7_0825300	SAYSvFN domain-containing protein, putative	--		--			--	--			Y	1	--	-0.167	--	--	--	-0.58	--	--			--	--	--	--	--	--	--	--	--	--			--	--	--	--	--	--	--	--	--	--			--	--	--
PF3D7_0825400	ATP synthase-associated protein, putative	--		--			--	--			Y	1	--	-0.103	--	--	--	-0.476	--	--			--	--	--	--	--	--	--	--	--	--			Y	1	--	-0.667	--	--	--	-0.667	--	--			Y	1	--
PF3D7_0825500	protein KRI1, putative	--		--			--	--			Y	2	--	0.1025	0.0671751	0.214155	Y	1.09	0.103238	0.00237258			Y	1	--	0.07	--	--	--	0.27	--	--			Y	6	Y	-0.283	0.969772	0.000675791	Y	-0.142	0.0717656	0.00877792			Y	2	--
PF3D7_0826100	HECT-like E3 ubiquitin ligase, putative	--		--			--	--			Y	19	--	0.043	0.187141	0.96446	Y	0.4325	0.444702	4.8607e-05			Y	4	--	0.0305	0.0819893	0.482571	--	0.894	0.687761	0.0864649			Y	16	Y	-0.049	9.2626	0.00511073	--	-0.128	0.0815215	0.463992			Y	9	--
PF3D7_0826300	SPRY domain, putative	--		--			--	--			--	--	--	--	--	--	--	--	--	--			--	--	--	--	--	--	--	--	--	--			Y	1	--	0.083	--	--	--	0.165	--	--			--	--	--
PF3D7_0826500	ubiquitin conjugation factor E4 B, putative	--		--			--	--			Y	7	--	0.179	0.160035	0.0525535	--	0.05	0.312893	0.658986			Y	4	Y	0.746	0.243083	0.0260934	--	0.197	0.463971	0.624202			Y	18	Y	0.182	8.82865	1.77056e-06	Y	0.103	0.103289	0.00321248			Y	9	--
PF3D7_0826700	receptor for activated c kinase	--		--			--	--			Y	41	--	0.201	0.11299	0.771915	Y	0.575	0.393978	0.0030014			Y	25	Y	0.27	0.227369	3.89946e-06	Y	0.4215	0.64517	0.00291577			Y	116	--	0.01	12.1771	0.275382	Y	-0.025	0.109791	0.0274056			Y	81	Y
PF3D7_0826900	conserved Plasmodium protein, unknown function	--		--			--	--			--	--	--	--	--	--	--	--	--	--			--	--	--	--	--	--	--	--	--	--			Y	1	--	-0.163	--	--	--	-0.07	--	--			--	--	--
PF3D7_0827000	ATP-dependent RNA helicase DBP10, putative	--		--			--	--			Y	1	--	0.029	--	--	--	0.837	--	--			--	--	--	--	--	--	--	--	--	--			Y	2	--	-0.273	0.915064	0.0697953	--	-0.182	0.0806102	0.193221			--	--	--
PF3D7_0827300	conserved Plasmodium protein, unknown function	--		--			--	--			Y	1	--	-0.597	--	--	--	0.058	--	--			--	--	--	--	--	--	--	--	--	--			--	--	--	--	--	--	--	--	--	--			--	--	--
PF3D7_0827800	SET domain protein, putative	--		--			--	--			Y	2	--	-0.179	0.145664	0.177502	--	0.203	0.345068	0.504227			--	--	--	--	--	--	--	--	--	--			--	--	--	--	--	--	--	--	--	--			Y	1	--
PF3D7_0827900	protein disulfide isomerase	--		--			--	--			Y	268	Y	0.119	0.174272	1.44874e-09	Y	0.419	0.447325	1.16726e-22			Y	119	--	-0.233	0.478208	0.302141	Y	-0.53	0.59311	2.04622e-13			Y	219	Y	-0.257	10.5599	3.01673e-23	Y	-0.176	0.156473	7.30947e-41			Y	132	Y
PF3D7_0828300	conserved protein, unknown function	--		--			--	--			Y	3	Y	-0.228	0.0405956	0.0211143	Y	-1.097	0.345006	0.0186297			Y	1	--	0.286	--	--	--	--	--	--			Y	2	--	-0.021	1.85742	0.764354	--	-0.1085	0.184555	0.377428			Y	1	--
PF3D7_0828500	translation initiation factor eIF-2B subunit alpha, putative	--		--			--	--			Y	1	--	-0.216	--	--	--	-0.089	--	--			--	--	--	--	--	--	--	--	--	--			Y	3	--	0.103	15.3061	0.0660158	--	0.1	0.0882175	0.264347			--	--	--
PF3D7_0828800	GPI-anchored micronemal antigen	up_48H		--			--	--			Y	18	Y	0.192	0.0982733	5.61517e-06	Y	-0.9745	0.448133	6.73188e-07			Y	9	--	0.15	0.523532	0.355993	--	-0.34	0.874892	0.287243			--	--	--	--	--	--	--	--	--	--			--	--	--
PF3D7_0828900	conserved protein, unknown function	--		--			--	--			Y	8	Y	0.141	0.0388789	4.00812e-08	Y	0.466	0.102974	4.63408e-06			Y	1	--	-0.01	--	--	--	-0.387	--	--			Y	1	--	0.462	--	--	--	0.256	--	--			--	--	--
PF3D7_0829000	conserved Plasmodium membrane protein, unknown function	--		--			--	--			Y	7	Y	-0.23	0.0824548	0.0101447	Y	-0.845	0.151719	5.6576e-05			Y	4	Y	0.777	0.0680466	1.65862e-06	--	-0.0995	0.516539	0.334566			Y	6	--	0.08	10.2772	0.695417	Y	0.0755	0.0546873	0.0187439			Y	3	--
PF3D7_0829100	coiled-coil domain-containing protein 124, putative	--		--			--	--			--	--	--	--	--	--	--	--	--	--			--	--	--	--	--	--	--	--	--	--			Y	4	--	0.0685	0.915235	0.159101	Y	-0.1285	0.0738489	0.0455129			Y	3	--
PF3D7_0829200	prohibitin 1, putative	--		--			--	--			Y	8	--	-0.022	0.0905191	0.469162	Y	0.203	0.223549	0.0469746			Y	8	Y	-0.051	0.0440695	0.0225147	--	0.173	0.256732	0.112954			Y	4	Y	-0.417	0.46643	0.00160301	Y	-0.2765	0.158184	0.00297284			Y	3	--
PF3D7_0829300	U6 snRNA-associated Sm-like protein LSm8, putative	--		--			--	--			Y	1	--	0.324	--	--	--	1.046	--	--			--	--	--	--	--	--	--	--	--	--			--	--	--	--	--	--	--	--	--	--			Y	2	--
PF3D7_0829400	prolyl 4-hydroxylase subunit alpha, putative	--		--			--	--			--	--	--	--	--	--	--	--	--	--			Y	1	--	-0.163	--	--	--	-0.735	--	--			Y	3	Y	0.221	0.56562	0.0103226	--	0.049	0.0549939	0.159462			--	--	--
PF3D7_0830400	CRA domain-containing protein, putative	--		--			--	--			Y	4	--	-0.0545	0.0384046	0.216427	--	0.1075	0.0675993	0.0568315			Y	3	Y	1.211	0.0180278	0.00227477	--	0.534	0.219787	0.0767204			Y	2	--	-0.054	0.548573	0.344837	--	-0.0825	0.185969	0.543579			Y	1	--
PF3D7_0830500	sporozoite and liver stage tryptophan-rich protein, putative	--		--			--	--			Y	29	Y	-0.092	0.147974	0.00624808	Y	0.3555	0.491275	9.21912e-06			Y	21	Y	0.222	0.544623	0.00469393	Y	0.535	0.607942	0.00572773			Y	21	Y	-0.25	10.5126	1.91534e-09	Y	-0.1775	0.154535	9.44818e-06			Y	22	Y
PF3D7_0830600	Plasmodium exported protein (PHISTc), unknown function	--		--			--	--			Y	8	--	-0.1255	0.205009	0.209954	Y	0.5325	0.222451	0.00055696			Y	2	Y	1.0795	0.0289914	0.0120881	--	-0.6005	0.309006	0.222162			Y	1	--	-0.264	--	--	--	-0.183	--	--			--	--	--
PF3D7_0830700	Plasmodium exported protein (hyp9), unknown function	--		--			--	--			Y	2	--	-0.1045	0.00212132	0.565329	--	0.719	0.0933381	0.0939284			Y	2	--	-0.2435	0.0912168	0.331708	--	0.4265	1.06137	0.603151			Y	3	--	-0.2422	0.117468	--	--	-0.6041	--	--			--	--	--
PF3D7_0830900	Plasmodium exported protein, unknown function	--		--			--	--			Y	2	--	-0.112	0.200818	0.511815	--	-0.143	--	--			Y	1	--	0.695	--	--	--	0.079	--	--			--	--	--	--	--	--	--	--	--	--			--	--	--
PF3D7_0831000	Plasmodium exported protein (PHISTb), unknown function	--		--			--	--			Y	1	--	0.069	--	--	--	0.361	--	--			--	--	--	--	--	--	--	--	--	--			--	--	--	--	--	--	--	--	--	--			--	--	--
PF3D7_0831200	DnaJ protein, putative	--		--			--	--			--	--	--	--	--	--	--	--	--	--			Y	1	--	0.086	--	--	--	0.885	--	--			--	--	--	--	--	--	--	--	--	--			Y	1	--
PF3D7_0831300	Plasmodium exported protein, unknown function	--		--			--	--			Y	6	Y	0.453	0.129491	0.0193567	--	0.379	0.729641	0.179597			Y	5	Y	0.907	0.335202	0.00488197	Y	0.949	0.639508	0.0149979			Y	1	--	-1.164	--	--	--	-0.948	--	--			Y	3	Y
PF3D7_0831400	Plasmodium exported protein, unknown function	--		--			--	--			Y	2	--	-0.5095	0.108187	0.089155	--	-0.4445	0.171827	0.174867			Y	5	--	-0.243	0.624104	0.57355	--	-0.575	0.828794	0.632906			Y	5	Y	-0.0595	0	0.0199589	--	0.0415	0.0438862	0.161371			Y	13	Y
PF3D7_0831600	cytoadherence linked asexual protein 8	up_48H		--			--	--			Y	18	Y	-0.186	0.0849071	5.29742e-06	Y	-0.221	0.371379	0.00883694			Y	13	--	-0.1475	0.24126	0.778642	--	-0.31	0.978901	0.946036			Y	4	--	-0.0115	1.15754	0.488374	--	0.075	0.282034	0.726688			Y	1	Y
PF3D7_0831700	heat shock protein 70	--		--			--	--			Y	19	Y	-0.135	0.195652	0.0113697	Y	0.715	0.385986	8.27454e-08			Y	29	Y	-0.13	0.31748	0.0140004	--	-0.074	0.62687	0.375021			Y	90	Y	-0.271	7.37527	3.72016e-35	Y	-0.227	0.126519	6.5571e-33			Y	104	Y
PF3D7_0900400	rifin	--		--			--	--			--	--	--	--	--	--	--	--	--	--			--	--	--	--	--	--	--	--	--	--			Y	2	--	0.343	0	0.0668653	--	-0.0675	0.125158	0.544606			--	--	--
PF3D7_0901700	Plasmodium exported protein (hyp5), unknown function	--		--			--	--			--	--	--	--	--	--	--	--	--	--			Y	1	--	-0.558	--	--	--	5.47	--	--			--	--	--	--	--	--	--	--	--	--			--	--	--
PF3D7_0901800	Plasmodium exported protein, unknown function	--		--			--	--			Y	2	--	-0.342	0.130108	0.315078	--	-0.0895	0.532451	0.770675			Y	2	--	0.104	0.0141421	0.298684	--	0.0635	0.123744	0.455535			Y	1	--	-0.164	--	--	--	-0.069	--	--			--	--	--
PF3D7_0902200	serine/threonine protein kinase, FIKK family	--		--			--	--			--	--	--	--	--	--	--	--	--	--			Y	1	--	0.405	--	--	--	1.787	--	--			--	--	--	--	--	--	--	--	--	--			--	--	--
PF3D7_0902500	serine/threonine protein kinase, FIKK family	--		--			--	--			--	--	--	--	--	--	--	--	--	--			Y	1	--	0.027	--	--	--	-0.117	--	--			--	--	--	--	--	--	--	--	--	--			--	--	--
PF3D7_0902800	serine repeat antigen 9	--		--			--	--			--	--	--	--	--	--	--	--	--	--			Y	1	--	0.418	--	--	--	1.038	--	--			Y	4	--	-0.243	12.5	0.0587023	--	-0.091	0.103933	0.165376			Y	1	--
PF3D7_0903100	protein RER1, putative	--		--			--	--			Y	6	--	0.144	0.0807818	0.339704	Y	0.567	0.407334	0.0234135			Y	4	Y	0.9055	0.0832321	0.00706645	Y	0.79	0.368133	0.00680239			Y	6	--	-0.004	0.46408	0.441751	Y	0.108	0.0423576	0.000155041			--	--	--
PF3D7_0903200	ras-related protein RAB7	--		--			--	--			Y	23	Y	-0.1145	0.141569	0.000658681	Y	0.1625	0.205336	0.000933497			Y	18	Y	-0.286	0.173604	0.000126968	--	0.1355	0.76909	0.62676			Y	33	Y	-0.306	13.1041	1.08254e-16	Y	-0.163	0.0957139	1.15147e-11			Y	28	Y
PF3D7_0903300	conserved protein, unknown function	--		--			--	--			Y	1	--	-0.272	--	--	--	-0.408	--	--			Y	1	--	0.008	--	--	--	0.255	--	--			--	--	--	--	--	--	--	--	--	--			--	--	--
PF3D7_0903400	ATP-dependent RNA helicase DDX60, putative	--		--			--	--			Y	46	--	-0.0105	0.121442	0.630925	--	0.048	0.403254	0.561094			Y	35	Y	0.176	0.577004	0.00181978	--	-0.198	0.707628	0.475635			Y	52	--	-0.041	7.24402	0.128484	--	-0.045	0.114681	0.057561			Y	32	--
PF3D7_0903500	nucleoporin NUP138, putative	--		--			--	--			Y	13	--	-0.099	0.0997312	0.138594	--	0.2935	0.25562	0.307283			Y	5	--	-0.182	1.14018	0.54208	--	0.225	0.748146	0.171992			Y	2	--	-0.2565	1.01436	0.0739735	--	-0.228	0.0707107	0.143382			--	--	--
PF3D7_0903600	conserved protein, unknown function, unspecified product	--		--			--	--			Y	8	--	0.1165	0.159364	0.386734	Y	0.443	0.437899	0.00925601			Y	16	--	-0.035	0.388883	0.129731	Y	0.749	0.439398	4.27195e-06			--	--	--	--	--	--	--	--	--	--			--	--	--
PF3D7_0903700	alpha tubulin 1	--		--			--	--			Y	26	--	0.076	0.147125	0.138614	Y	0.098	0.22621	0.0336734			Y	16	--	-0.1085	0.409726	0.492152	Y	0.535	0.808355	0.0284512			Y	38	--	-0.013	13.4273	0.838043	Y	-0.183	0.156957	3.20011e-08			Y	24	Y
PF3D7_0903900	60S ribosomal protein L32	--		--			--	--			Y	2	--	0.09	0.0141421	0.487694	--	0.2365	0.351432	0.395198			Y	7	Y	0.285	0.198594	0.0253176	Y	0.569	0.390802	0.01343			Y	16	Y	-0.094	0.376603	0.00174063	--	-0.014	0.111223	0.266937			Y	5	--
PF3D7_0904000	GTPase-activating protein, putative	--		--			--	--			Y	7	--	0.134	0.16375	0.8683	--	0.0315	1.43508	0.660908			Y	6	--	-0.024	0.451735	0.396737	--	0.022	0.478837	0.894465			Y	11	Y	0.2315	8.08307	6.43729e-05	Y	0.126	0.0663014	0.000233613			Y	11	--
PF3D7_0904100	AP-4 complex subunit epsilon, putative	--		--			--	--			Y	7	--	-0.027	0.331169	0.408998	--	0.328	0.651195	0.504194			Y	4	--	0.0855	0.0491291	0.0847462	--	0.0775	0.377902	0.331595			Y	4	--	-0.1	0.307867	0.235561	--	-0.088	0.0662489	0.138589			Y	11	--
PF3D7_0904400	signal peptidase complex subunit 3, putative	--		--			--	--			Y	4	--	-0.0725	0.0682984	0.113888	--	-0.372	0.253173	0.0735464			Y	6	--	0.094	0.130812	0.189041	Y	-0.659	0.383717	0.027528			--	--	--	--	--	--	--	--	--	--			Y	3	--
PF3D7_0904500	prefoldin subunit 4, putative	--		--			--	--			Y	2	--	0.2775	0.306177	0.305012	--	0.5845	0.0346482	0.13842			Y	3	--	-0.0584	0.229604	0.889028	--	0.23995	0.76714	0.734867			Y	8	Y	0.19655	0.0774572	0.0417115	--	0.11735	0.394933	0.258373			Y	5	--
PF3D7_0904600	ubiquitin specific protease, putative	--		--			--	--			Y	6	--	-0.172	0.093828	0.0823612	--	0.187	0.235399	0.423866			Y	5	--	0.082	0.170786	0.287725	--	0.022	0.107632	0.459867			Y	7	--	-0.0835	1.71311	0.481996	--	-0.2395	0.332727	0.0829047			Y	4	--
PF3D7_0904700	bacterial histone-like protein	--		--			--	--			Y	16	Y	-0.1845	0.127827	0.0276834	--	-0.163	0.616469	0.637			Y	14	--	-0.052	0.544996	0.336108	--	0.328	0.605192	0.0880923			Y	8	--	0.0215	1.14851	0.291181	Y	0.1055	0.08644	0.0487203			Y	6	--
PF3D7_0904800	replication protein A1, small fragment	--		--			--	--			Y	15	Y	-0.104	0.107645	0.0113035	Y	-0.3165	0.321294	6.66147e-05			Y	17	--	0.076	0.140362	0.173762	--	-0.4305	0.517622	0.0638992			Y	25	Y	0.051	8.94173	0.0144714	Y	0.044	0.135006	0.0401917			Y	17	--
PF3D7_0904900	copper-transporting ATPase	--		--			--	--			Y	57	--	-0.008	0.101274	0.833393	Y	-0.217	0.342431	3.82048e-05			Y	22	Y	0.0225	0.365384	0.0293931	--	-0.073	0.541816	0.156421			Y	24	Y	-0.172	0.631107	2.24332e-08	Y	-0.029	0.0978839	0.00615641			Y	22	Y
PF3D7_0905000	conserved Plasmodium protein, unknown function	--		--			--	--			Y	3	--	-0.195	0.123001	0.145329	--	-0.19	0.275081	0.114501			Y	3	Y	0.927	0.483353	0.0382361	--	0.785	0.377975	0.112516			Y	1	--	-0.463	--	--	--	-0.424	--	--			Y	1	Y
PF3D7_0905100	nucleoporin NUP221, putative	--		--			--	--			Y	16	--	-0.02	0.121422	0.769062	Y	0.2075	0.445907	0.0228615			Y	6	--	0.639	1.25004	0.0648262	--	0.0985	0.363244	0.435628			Y	4	--	-0.225	2.67197	0.501973	Y	-0.136	0.0340735	0.0254287			Y	2	Y
PF3D7_0905300	dynein heavy chain, putative	--		--			--	--			--	--	--	--	--	--	--	--	--	--			Y	1	--	-0.148	--	--	--	4.562	--	--			--	--	--	--	--	--	--	--	--	--			--	--	--
PF3D7_0905400	high molecular weight rhoptry protein 3	--		--			--	--			Y	127	Y	-0.14	0.142922	1.10214e-08	Y	-0.4145	0.539923	3.74164e-11			Y	119	--	-0.025	0.709557	0.852311	--	0.0565	0.612311	0.0939173			Y	71	Y	0.122	10.4264	1.98344e-07	Y	0.1445	0.129752	3.70426e-14			Y	68	Y
PF3D7_0905800	conserved Plasmodium protein, unknown function	--		--			--	--			Y	1	--	0.187	--	--	--	1.069	--	--			--	--	--	--	--	--	--	--	--	--			Y	3	--	-0.111	1.37804	0.104122	--	-0.117	0.180008	0.216422			--	--	--
PF3D7_0905900	coatomer subunit beta, putative	--		--			--	--			Y	17	Y	-0.092	0.0853153	0.003368	Y	0.257	0.212812	0.00100084			Y	17	--	0.065	0.241884	0.11222	Y	0.262	0.403691	0.00221674			Y	20	--	-0.023	10.9309	0.646369	Y	-0.088	0.11545	0.00304086			Y	19	--
PF3D7_0906100	vacuolar protein sorting-associated protein 46, putative	--		--			--	--			--	--	--	--	--	--	--	--	--	--			Y	2	--	0.494	0.0537401	0.0817816	--	-0.046	0.380423	0.835926			Y	4	Y	0.1655	0.299534	0.0301782	--	-0.03	0.109877	0.73095			Y	1	Y
PF3D7_0906200	conserved Plasmodium protein, unknown function	--		--			--	--			Y	3	Y	-0.377	0.117219	0.0198801	Y	-0.556	0.245117	0.0254309			Y	3	--	-0.185	0.376829	0.970448	--	-0.075	0.529836	0.938391			--	--	--	--	--	--	--	--	--	--			Y	1	--
PF3D7_0906300	Maf-like protein, putative	--		--			--	--			--	--	--	--	--	--	--	--	--	--			--	--	--	--	--	--	--	--	--	--			Y	2	--	0.193	2.64388	0.280328	--	0.0925	0.0219203	0.105695			--	--	--
PF3D7_0906500	arginase	--		--			--	--			Y	3	--	-0.032	0.248902	0.841637	--	0.259	0.356382	0.273852			--	--	--	--	--	--	--	--	--	--			Y	10	--	0.099	11.7932	0.0614884	Y	0.096	0.097781	0.0238174			Y	4	Y
PF3D7_0906600	zinc finger protein, putative	--		--			--	--			Y	3	--	0.228	0.0467761	0.0829741	Y	0.391	0.195679	0.0231503			--	--	--	--	--	--	--	--	--	--			Y	6	Y	-0.354	2.04467	0.000738348	Y	-0.206	0.105863	0.00413955			Y	1	Y
PF3D7_0906890	conserved Plasmodium protein, unknown function	--		--			--	--			--	--	--	--	--	--	--	--	--	--			--	--	--	--	--	--	--	--	--	--			Y	1	--	0.209	--	--	--	0.177	--	--			--	--	--
PF3D7_0906910	tubulin-specific chaperone, putative	--		--			--	--			--	--	--	--	--	--	--	--	--	--			--	--	--	--	--	--	--	--	--	--			Y	2	--	0.0575	18.9911	0.394708	--	0.051	0.209304	0.715509			--	--	--
PF3D7_0907000	conserved Plasmodium protein, unknown function	--		--			--	--			Y	7	Y	0.238	0.0967113	0.00514373	Y	1.013	0.109964	1.73744e-07			Y	1	--	0.328	--	--	--	1.741	--	--			Y	11	Y	-0.241	8.16554	3.78374e-05	Y	-0.39	0.114701	2.43679e-05			Y	6	--
PF3D7_0907100	conserved Plasmodium protein, unknown function	--		--			--	--			Y	1	--	0.189	--	--	--	-0.8243	--	--			--	--	--	--	--	--	--	--	--	--			--	--	--	--	--	--	--	--	--	--			--	--	--
PF3D7_0907200	GTPase-activating protein, putative	--		--			--	--			Y	2	--	0.106	0.0410122	0.252636	Y	0.5455	0.033234	0.0250099			--	--	--	--	--	--	--	--	--	--			--	--	--	--	--	--	--	--	--	--			--	--	--
PF3D7_0907300	prefoldin-like protein, putative	--		--			--	--			--	--	--	--	--	--	--	--	--	--			--	--	--	--	--	--	--	--	--	--			Y	3	--	0.149	14.5404	0.195662	--	-0.073	0.413692	0.51569			Y	1	--
PF3D7_0907400	ATP-dependent protease ATPase subunit ClpY	--		--			--	--			Y	23	--	-0.216	0.128758	0.108165	Y	-1.1895	0.421923	1.04098e-09			Y	22	Y	-0.2615	0.471739	0.0280742	Y	-0.267	0.72858	0.0133137			Y	18	--	-0.202	10.6186	0.586719	--	0.022	0.162389	0.244856			Y	11	--
PF3D7_0907500	conserved protein, unknown function	--		--			--	--			Y	1	--	-0.123	--	--	--	-0.73	--	--			Y	1	--	-0.39	--	--	--	-0.37	--	--			--	--	--	--	--	--	--	--	--	--			--	--	--
PF3D7_0907600	translation initiation factor SUI1, putative	--		--			--	--			Y	4	--	0.128	0.152721	0.0738985	Y	0.749	0.312101	0.0207747			Y	3	--	0.301	0.200176	0.0993948	--	-0.76835	0.0987828	0.0577159			Y	9	Y	-0.143	8.6365	0.00213972	Y	-0.143	0.106874	0.00185711			Y	3	Y
PF3D7_0907700	proteasome activator 28 subunit beta, putative	--		--			--	--			Y	13	--	0.025	0.157709	0.691744	Y	0.497	0.551877	0.0119598			Y	4	--	0.2555	0.474121	0.156645	Y	1.2635	0.604705	0.0145258			Y	15	--	0.109	7.12456	0.288688	--	-0.0265	0.155325	0.304003			Y	12	--
PF3D7_0907900	peptide deformylase	--		--			--	--			--	--	--	--	--	--	--	--	--	--			--	--	--	--	--	--	--	--	--	--			--	--	--	--	--	--	--	--	--	--			--	--	--
PF3D7_0908000	plasma membrane protein 1, putative	--		--			--	--			Y	48	Y	-0.1215	0.141535	9.40177e-06	Y	-0.922	0.489641	2.874e-15			Y	39	Y	-0.252	0.242614	7.47912e-07	--	0.0475	0.858624	0.503729			Y	6	--	-0.0635	0.477247	0.0768886	--	-0.075	0.126594	0.653556			Y	2	Y
PF3D7_0908100	apicoplast integral membrane protein, putative	--		--			--	--			Y	2	--	0.284	0.0268701	0.0973786	Y	0.54	0.178191	0.032416			Y	1	--	0.141	--	--	--	0.612	--	--			--	--	--	--	--	--	--	--	--	--			--	--	--
PF3D7_0908400	conserved Plasmodium protein, unknown function	--		--			--	--			--	--	--	--	--	--	--	--	--	--			Y	2	--	-0.4605	0.0869741	0.0797552	--	-0.1795	0.0827315	0.200567			Y	2	--	0.002	17.6777	0.975631	--	-0.0995	0.000707107	0.222598			Y	1	--
PF3D7_0908500	conserved Plasmodium protein, unknown function	--		--			--	--			Y	1	--	-0.399	--	--	--	-0.602	--	--			Y	2	--	-0.256	1.55139	0.847849	--	-0.1165	0.033234	0.316751			--	--	--	--	--	--	--	--	--	--			--	--	--
PF3D7_0908600	ribosomal RNA methyltransferase, putative	--		--			--	--			--	--	--	--	--	--	--	--	--	--			Y	1	--	0.143	--	--	--	4.402	--	--			Y	1	--	0.19	--	--	--	0.403	--	--			--	--	--
PF3D7_0908700	tRNA pseudouridine synthase, putative	--		--			--	--			--	--	--	--	--	--	--	--	--	--			--	--	--	--	--	--	--	--	--	--			Y	1	--	0.052	--	--	--	-0.103	--	--			--	--	--
PF3D7_0909300	apoptosis-related protein	--		--			--	--			Y	2	Y	0.426	0.0537401	0.0039549	Y	1.053	0.0325269	0.00920139			--	--	--	--	--	--	--	--	--	--			Y	7	Y	0.257	0	0.00870452	--	0.0265	0.111322	0.19519			Y	2	Y
PF3D7_0909400	exoribonuclease, putative	--		--			--	--			Y	5	--	0.128	0.223947	0.21988	--	0.339	0.414	0.212221			Y	2	--	0.1545	0.557907	0.762366	--	1.56	--	--			Y	10	--	0.0005	1.87084	0.322731	--	0.0545	0.0960844	0.321909			Y	17	--
PF3D7_0909600	conserved protein, unknown function	--		--			--	--			Y	8	--	0.008	0.0587918	0.583249	Y	-0.579	0.619556	0.0252383			Y	2	--	-0.345	0.907925	0.553278	--	-0.5975	0.170413	0.316742			Y	7	Y	-0.095	12.5239	0.0443596	--	0.009	0.0969725	0.682932			Y	8	Y
PF3D7_0909700	FHA domain protein, putative	--		--			--	--			Y	8	--	0.0595	0.119815	0.408192	Y	0.572	0.411272	0.0029031			--	--	--	--	--	--	--	--	--	--			--	--	--	--	--	--	--	--	--	--			--	--	--
PF3D7_0909800	small nuclear ribonucleoprotein Sm D3, putative	--		--			--	--			Y	3	Y	0.33	0.0134536	0.0108222	Y	0.916	0.136456	0.00854964			Y	1	--	0.156	--	--	--	0.854	--	--			Y	2	--	-0.05	17.6777	0.680149	--	-0.0135	0.0445477	0.742238			Y	5	--
PF3D7_0909900	helicase SKI2W, putative	--		--			--	--			Y	7	--	-0.099	0.15081	0.5872	--	0.143	0.605894	0.499888			Y	3	--	0.415	0.329819	0.318241	--	0.713	0.541675	0.247655			Y	8	--	-0.098	1.16418	0.0931854	--	-0.078	0.139079	0.148076			Y	2	--
PF3D7_0910100	exportin-7, putative	--		--			--	--			Y	25	Y	-0.1525	0.0981107	1.9596e-05	--	-0.081	0.191853	0.301477			Y	7	Y	0.227	0.293202	0.00846572	--	-0.195	0.706499	0.967064			Y	36	Y	0.161	6.37347	2.7388e-09	Y	0.118	0.102494	7.08943e-08			Y	24	Y
PF3D7_0910200	conserved Plasmodium protein, unknown function	--		--			--	--			Y	3	--	-0.118	0.12916	0.820314	--	0.5705	0.480126	0.277231			--	--	--	--	--	--	--	--	--	--			Y	4	--	-0.0005	1.03004	0.551707	--	0.1075	0.0604945	0.0654293			--	--	--
PF3D7_0910300	conserved protein, unknown function	--		--			--	--			Y	2	--	0.0555	0.0360624	0.774035	--	0.632	--	--			Y	2	--	-0.0465	0.222739	0.737252	Y	0.8605	0.157685	0.00829319			Y	1	--	-0.147	--	--	--	-0.094	--	--			--	--	--
PF3D7_0910400	selenide water dikinase, putative	--		--			--	--			Y	5	--	-0.192	0.097973	0.251286	--	-0.054	0.438781	0.734977			Y	3	--	0.034	0.14155	0.840555	--	-0.336	0.760579	0.822001			--	--	--	--	--	--	--	--	--	--			Y	1	--
PF3D7_0910600	SNARE protein	--		--			--	--			--	--	--	--	--	--	--	--	--	--			Y	1	--	0.5197	--	--	--	2.0597	--	--			Y	2	--	-0.0395	2.0971	0.238059	--	0.086	0.0410122	0.207051			Y	1	--
PF3D7_0910800	cytosolic Fe-S cluster assembly factor NBP35, putative	--		--			--	--			Y	16	--	-0.0589	0.268258	0.0859369	--	-0.0994	0.334316	0.588839			Y	4	--	0.46	0.192206	0.0734534	--	-0.303	0.600873	0.405931			Y	9	--	-0.301	9.02846	0.164783	Y	-0.158	0.172819	0.0344749			Y	4	Y
PF3D7_0910900	DNA primase large subunit, putative	--		--			--	--			Y	1	--	-0.64	--	--	--	-1.799	--	--			--	--	--	--	--	--	--	--	--	--			Y	6	--	0.063	11.2986	0.0872798	--	-0.025	0.0639508	0.799156			Y	1	--
PF3D7_0911100	conserved protein, unknown function	--		--			--	--			Y	10	Y	-0.4265	0.32025	0.00112768	Y	-0.514	0.34116	0.00073661			Y	5	--	-0.29	0.910639	0.20757	--	-0.193	0.537625	0.444859			--	--	--	--	--	--	--	--	--	--			--	--	--
PF3D7_0911200	conserved Plasmodium protein, unknown function	--		--			--	--			Y	4	--	-0.1225	0.175891	0.652505	--	0.072	1.04035	0.8598			Y	1	--	-0.497	--	--	--	-0.142	--	--			Y	3	--	-0.073	1.43374	0.284555	--	-0.214	0.0500833	0.0676722			--	--	--
PF3D7_0911400	conserved Plasmodium protein, unknown function	--		--			--	--			Y	1	--	-0.192	--	--	--	-0.631	--	--			--	--	--	--	--	--	--	--	--	--			Y	1	--	-0.021	--	--	--	-0.132	--	--			--	--	--
PF3D7_0911800	conserved Plasmodium protein, unknown function	--		--			--	--			Y	2	--	0.0745	0.0417193	0.397696	Y	-0.736	0.120208	0.0217753			Y	2	--	0.5865	0.576292	0.386938	--	-0.621	0.879641	0.500256			--	--	--	--	--	--	--	--	--	--			Y	1	--
PF3D7_0911900	falstatin	--		--			--	--			Y	2	Y	0.32	0.079196	0.0149695	Y	1.252	0.059397	0.00327742			Y	1	--	-0.016	--	--	--	1.918	--	--			Y	10	Y	-0.2895	9.17019	4.10789e-05	Y	-0.3705	0.140025	1.55662e-06			Y	6	--
PF3D7_0912000	conserved Plasmodium protein, unknown function	--		--			--	--			Y	1	--	-0.529	--	--	--	-1.137	--	--			--	--	--	--	--	--	--	--	--	--			Y	2	--	0.1315	0	0.361839	--	0.1325	0.0997021	0.358881			--	--	--
PF3D7_0912100	zinc finger protein, putative	--		--			--	--			--	--	--	--	--	--	--	--	--	--			--	--	--	--	--	--	--	--	--	--			Y	2	--	0.2245	19.4708	0.539473	--	0.254	0.377595	0.500374			Y	1	--
PF3D7_0912400	alkaline phosphatase, putative	--		--			--	--			Y	45	Y	-0.209	0.141231	1.02773e-08	Y	-0.483	0.538209	7.84711e-12			Y	34	Y	0.134	0.53542	0.000195685	--	-0.082	0.58818	0.617046			Y	27	Y	-0.298	9.88727	1.43382e-09	Y	-0.242	0.214581	1.29433e-08			Y	29	Y
PF3D7_0912500	SAP domain-containing protein, putative	--		--			--	--			Y	8	--	0.022	0.154826	0.523745	Y	1.224	0.446401	0.000171207			Y	5	--	-0.157	0.140092	0.168754	--	0.142	0.693743	0.78998			Y	5	--	0.13	14.4758	0.199131	--	-0.031	0.193887	0.266272			Y	7	Y
PF3D7_0912800	tRNA (adenine(58)-N(1))-methyltransferase non-catalytic subunit TRM6, putative	--		--			--	--			Y	1	--	0.016	--	--	--	0.613	--	--			--	--	--	--	--	--	--	--	--	--			--	--	--	--	--	--	--	--	--	--			--	--	--
PF3D7_0912900	26S proteasome regulatory subunit RPN8, putative	--		--			--	--			Y	13	--	0.0815	0.147402	0.13577	Y	0.403	0.416357	0.00202199			Y	8	Y	-0.1505	0.0631991	0.000653961	--	-0.1465	0.258455	0.319856			Y	7	--	0.046	10.2149	0.218854	--	0.074	0.103705	0.0901566			Y	3	--
PF3D7_0913000	conserved protein, unknown function	--		--			--	--			Y	1	--	0.063	--	--	--	1.12	--	--			--	--	--	--	--	--	--	--	--	--			Y	3	--	-0.0035	0.894207	0.424311	--	0.0375	0.265165	0.874334			--	--	--
PF3D7_0913200	elongation factor 1-beta	--		--			--	--			Y	23	--	-0.147	0.211494	0.139411	--	0.254	0.605952	0.139872			Y	35	--	-0.042	0.340793	0.184871	Y	0.442	0.639779	3.7064e-05			Y	35	Y	0.1775	12.366	1.92322e-08	Y	0.089	0.186513	8.06162e-06			Y	18	Y
PF3D7_0913300	conserved protein, unknown function	--		--			--	--			Y	2	--	-0.1495	0.25668	0.36798	--	-0.388	0.254558	0.0970546			--	--	--	--	--	--	--	--	--	--			--	--	--	--	--	--	--	--	--	--			--	--	--
PF3D7_0913400	conserved Plasmodium protein, unknown function	--		--			--	--			Y	2	--	0.3325	0.17607	0.0704153	Y	0.564	0.120208	0.0243554			Y	1	--	-0.889	--	--	--	-0.831	--	--			--	--	--	--	--	--	--	--	--	--			Y	1	--
PF3D7_0913600	conserved Plasmodium protein, unknown function	--		--			--	--			Y	2	--	-0.4615	0.350018	0.12581	--	--	--	--			Y	4	--	-0.2085	0.0840927	0.0500169	--	-0.32	0.496903	0.437337			Y	1	--	0.105	--	--	--	-0.009	--	--			--	--	--
PF3D7_0914100	conserved Plasmodium protein, unknown function	--		--			--	--			Y	3	Y	-0.131	0.00351188	2.19013e-07	Y	-0.945	0.293778	0.0395662			Y	2	Y	-0.58	0.00282843	0.00219523	--	0.5155	0.255266	0.214416			--	--	--	--	--	--	--	--	--	--			--	--	--
PF3D7_0914200	phospholipid or glycerol acyltransferase, putative	--		--			--	--			Y	9	--	-0.083	0.155955	0.655456	Y	1.091	0.47117	0.000370093			Y	7	--	0.164	0.337568	0.171676	Y	0.428	0.428563	0.0242586			Y	4	Y	-0.416	0.441615	0.00108241	Y	-0.21	0.108268	0.0230812			Y	6	--
PF3D7_0914300	met-10+ like protein, putative	--		--			--	--			--	--	--	--	--	--	--	--	--	--			--	--	--	--	--	--	--	--	--	--			Y	5	--	0.1695	1.08303	0.275752	--	0.054	0.119422	0.254794			Y	1	--
PF3D7_0914400	conserved protein, unknown function	--		--			--	--			Y	29	Y	-0.2	0.0961153	0.0190525	Y	-0.2895	0.322402	1.37074e-05			Y	29	Y	-0.468	0.208012	4.14956e-10	Y	0.281	0.470051	0.00032115			Y	7	Y	0.146	0.711783	0.0240304	--	-0.003	0.0307002	0.658128			Y	3	Y
PF3D7_0914500	conserved Plasmodium protein, unknown function	--		--			--	--			--	--	--	--	--	--	--	--	--	--			--	--	--	--	--	--	--	--	--	--			Y	2	--	-0.012	17.9362	0.899652	--	0.004	0.101823	0.964669			--	--	--
PF3D7_0914600	transcription elongation factor 1, putative	--		--			--	--			Y	1	--	-0.331	--	--	--	-0.781	--	--			--	--	--	--	--	--	--	--	--	--			Y	1	--	0.011	--	--	--	-0.125	--	--			--	--	--
PF3D7_0914700	major facilitator superfamily-related transporter, putative	--		--			--	--			Y	33	--	0.051	0.165475	0.200822	--	-0.09	0.367399	0.461309			Y	28	Y	0.6905	0.818454	6.59982e-06	Y	-0.305	0.66681	0.0417307			Y	18	Y	-0.2545	0.637246	2.48659e-11	Y	-0.1525	0.0788856	2.71885e-07			Y	13	Y
PF3D7_0914900	BSD-domain protein, putative	--		--			--	--			Y	2	--	-0.052	0.039598	0.689691	--	0.1175	0.385373	0.638732			Y	4	--	0.036	0.16371	0.968074	--	0.2785	0.301492	0.130732			Y	4	--	0.077	0.238129	0.0594156	--	0.1105	0.152475	0.418361			Y	1	Y
PF3D7_0915000	type II NADH:ubiquinone oxidoreductase	--		--			--	--			Y	1	--	0.3488	--	--	--	1.2291	--	--			Y	1	--	-0.365	--	--	--	1.024	--	--			--	--	--	--	--	--	--	--	--	--			Y	1	Y
PF3D7_0915100	SUMO-conjugating enzyme UBC9	--		--			--	--			Y	2	--	0.20435	0.279095	0.553242	--	0.48835	0.0758726	0.335477			--	--	--	--	--	--	--	--	--	--			Y	3	--	0.232	3.08321	--	--	0.298	--	--			Y	2	--
PF3D7_0915200	ribonuclease H2 subunit C, putative	--		--			--	--			--	--	--	--	--	--	--	--	--	--			--	--	--	--	--	--	--	--	--	--			Y	3	Y	0.19	1.94907	0.00178903	Y	0.089	0.0310054	0.0386997			Y	1	Y
PF3D7_0915400	ATP-dependent 6-phosphofructokinase	--		--			--	--			Y	126	--	0.0455	0.114193	0.117997	Y	0.4375	0.318224	1.00231e-23			Y	123	--	0.059	0.342391	0.794473	Y	-0.217	0.560662	0.000754443			Y	248	Y	0.143	8.55483	5.82936e-10	Y	0.095	0.143763	5.9895e-23			Y	143	Y
PF3D7_0915700	cytochrome c oxidase subunit ApiCOX30, putative	--		--			--	--			--	--	--	--	--	--	--	--	--	--			Y	2	--	0.3145	0.490025	0.515569	--	-0.14	0.0806102	0.295088			--	--	--	--	--	--	--	--	--	--			--	--	--
PF3D7_0915900	conserved Plasmodium protein, unknown function	--		--			--	--			Y	1	--	0.111	--	--	--	--	--	--			Y	1	--	0.8642	--	--	--	--	--	--			--	--	--	--	--	--	--	--	--	--			--	--	--
PF3D7_0916000	major facilitator superfamily domain-containing protein, putative	--		--			--	--			Y	1	--	-0.406	--	--	--	-1.143	--	--			Y	1	--	-0.991	--	--	--	-0.811	--	--			--	--	--	--	--	--	--	--	--	--			--	--	--
PF3D7_0916100	thioredoxin 3	--		--			--	--			Y	1	--	-0.338	--	--	--	-0.931	--	--			--	--	--	--	--	--	--	--	--	--			--	--	--	--	--	--	--	--	--	--			Y	1	--
PF3D7_0916400	conserved Plasmodium protein, unknown function	--		--			--	--			Y	3	--	-0.171	0.0816639	0.175167	--	0.066	0.908507	0.919289			Y	2	--	-0.2825	0.143543	0.219588	--	3.067	3.35027	0.418701			--	--	--	--	--	--	--	--	--	--			--	--	--
PF3D7_0916500	ubiquitin fusion degradation protein 1	--		--			--	--			Y	1	--	0.054	--	--	--	-0.077	--	--			Y	1	--	0.091	--	--	--	0.046	--	--			--	--	--	--	--	--	--	--	--	--			--	--	--
PF3D7_0916700	RNA-binding protein musashi, putative	--		--			--	--			Y	15	Y	0.2335	0.094511	3.07465e-05	Y	0.715	0.319164	1.20401e-09			Y	6	Y	0.2775	0.119106	0.0106002	--	0.38	0.447973	0.113998			Y	31	Y	-0.056	9.28797	0.0182037	--	0.029	0.134787	0.297286			Y	26	--
PF3D7_0916800	conserved Plasmodium protein, unknown function	--		--			--	--			--	--	--	--	--	--	--	--	--	--			--	--	--	--	--	--	--	--	--	--			Y	3	Y	-0.352	0.108445	0.0175583	--	0.021	0.0645316	0.991283			Y	2	--
PF3D7_0917000	merozoite organizing protein	--		--			--	--			Y	9	Y	-0.356	0.0674332	3.62152e-05	--	-0.951	0.75349	0.511163			Y	4	--	-0.391	0.387555	0.142879	Y	0.8805	0.37192	0.0133919			Y	4	--	0.017	0.33346	0.0986867	Y	0.112	0.0416133	0.0149769			Y	1	--
PF3D7_0917400	conserved Plasmodium protein, unknown function	--		--			--	--			Y	1	--	-0.258	--	--	--	0.019	--	--			Y	1	--	-0.578	--	--	--	0.503	--	--			Y	1	--	-0.168	--	--	--	-0.021	--	--			--	--	--
PF3D7_0917500	conserved protein, unknown function	--		--			--	--			Y	8	Y	-0.727	0.0897868	7.50543e-07	Y	-2.096	0.858027	0.00580644			Y	5	Y	-0.245	0.151205	0.0172131	--	-0.273	0.29899	0.121257			Y	21	Y	0.085	0.925596	0.0153885	--	0.0945	0.205368	0.0517849			Y	4	--
PF3D7_0917600	pre-mRNA-splicing factor ATP-dependent RNA helicase PRP43, putative	--		--			--	--			Y	15	--	-0.08	0.152523	0.0950037	Y	0.386	0.342328	0.000539148			Y	7	--	-0.044	0.71389	0.553715	--	-0.093	0.479984	0.741416			Y	11	--	-0.0975	1.38108	0.218878	Y	-0.0805	0.15706	0.012386			Y	9	Y
PF3D7_0917700	GPN-loop GTPase, putative	--		--			--	--			--	--	--	--	--	--	--	--	--	--			--	--	--	--	--	--	--	--	--	--			Y	1	--	-0.019	--	--	--	-0.217	--	--			--	--	--
PF3D7_0917800	conserved Plasmodium protein, unknown function	--		--			--	--			Y	3	--	-0.001	0.197299	0.477507	--	1.573	1.28819	0.274157			Y	3	--	1.226	0.399202	0.0802886	--	1.30895	0.793586	0.319128			Y	1	--	-0.421	--	--	--	-0.023	--	--			--	--	--
PF3D7_0917900	heat shock protein 70	--		--			--	--			Y	351	Y	0.027	0.169069	0.0125059	Y	0.191	0.476235	5.90494e-20			Y	283	Y	-0.3425	0.651209	3.00989e-07	Y	-0.628	0.734332	3.18595e-24			Y	302	Y	-0.261	11.0848	8.8088e-16	Y	-0.152	0.139539	6.92684e-22			Y	269	Y
PF3D7_0918000	glideosome-associated protein 50	--		--			--	--			Y	90	Y	-0.28	0.123811	5.53544e-08	Y	-1.258	0.549636	6.60142e-34			Y	108	Y	0.202	0.554901	0.000653196	Y	-0.623	0.526806	2.16556e-16			Y	40	--	-0.283	7.44569	0.154693	Y	-0.237	0.124639	2.04618e-07			Y	31	Y
PF3D7_0918200	50S ribosomal protein L3, apicoplast, putative	--		--			--	--			Y	2	--	-0.035	0.0282843	0.887542	--	0.27	0.820244	0.646872			--	--	--	--	--	--	--	--	--	--			--	--	--	--	--	--	--	--	--	--			--	--	--
PF3D7_0918300	eukaryotic translation initiation factor 3 subunit F, putative	--		--			--	--			Y	14	Y	0.0355	0.0608383	0.0275522	Y	0.441	0.114679	1.66491e-10			Y	6	--	0.061	0.0522252	0.0503956	--	0.0365	0.310734	0.55175			Y	21	--	-0.054	13.6409	0.500574	--	-0.051	0.0799734	0.0748345			Y	15	--
PF3D7_0918600	ATP-dependent DNA helicase Q1	--		--			--	--			Y	2	--	-0.3935	0.125158	0.170134	--	-0.231	0.0183848	0.328801			--	--	--	--	--	--	--	--	--	--			Y	2	--	-0.0685	0.706279	0.289567	--	-0.1425	0.0190919	0.0907088			--	--	--
PF3D7_0918800	dihydrouridine synthase, putative	--		--			--	--			--	--	--	--	--	--	--	--	--	--			--	--	--	--	--	--	--	--	--	--			Y	2	--	0.167	0.0128503	0.339107	--	0.099	0.234759	0.525479			--	--	--
PF3D7_0918900	gamma-glutamylcysteine synthetase	--		--			--	--			Y	11	--	0.057	0.212617	0.18606	Y	0.491	0.469721	0.00976259			Y	3	--	-0.003	0.77976	0.472777	--	0.36	0.410839	0.200726			Y	45	Y	0.065	10.6019	0.0136316	Y	0.108	0.0962977	7.5578e-09			Y	27	Y
PF3D7_0919000	nucleosome assembly protein	--		--			--	--			Y	52	Y	0.157	0.124591	0.00176056	Y	0.603	0.598706	4.18874e-07			Y	43	--	-0.039	0.595771	0.723517	--	-0.035	0.370442	0.156842			Y	68	Y	0.049	8.80175	0.00072802	--	-0.029	0.117001	0.0642698			Y	44	--
PF3D7_0919100	DnaJ protein, putative	--		--			--	--			Y	29	Y	-0.203	0.0870804	1.93907e-05	Y	-0.437	0.428003	6.14643e-05			Y	14	--	0.517	0.66836	0.110627	--	0.2015	0.933991	0.923412			Y	9	Y	-0.2665	1.38615	0.00564219	Y	-0.204	0.15872	0.0181596			Y	7	Y
PF3D7_0919200	PPPDE peptidase, putative	--		--			--	--			Y	1	--	-0.128	--	--	--	0.674	--	--			--	--	--	--	--	--	--	--	--	--			--	--	--	--	--	--	--	--	--	--			--	--	--
PF3D7_0919400	protein disulfide isomerase	--		--			--	--			Y	54	Y	0.124	0.156552	3.15258e-05	Y	-0.3125	0.551189	1.35498e-07			Y	22	Y	-0.388	0.138314	9.60521e-08	Y	-0.89	0.685224	8.58497e-05			Y	42	Y	-0.37	1.75922	4.87487e-12	Y	-0.392	0.213443	9.52829e-15			Y	24	Y
PF3D7_0919600	dolichyl-diphosphooligosaccharide--protein glycosyltransferase subunit WBP1, putative	--		--			--	--			--	--	--	--	--	--	--	--	--	--			Y	1	--	0.469	--	--	--	0.794	--	--			Y	1	--	-0.118	--	--	--	-0.34	--	--			--	--	--
PF3D7_0919700	pyridoxal phosphate homeostasis protein, putative	--		--			--	--			Y	1	--	0.083	--	--	--	0.361	--	--			--	--	--	--	--	--	--	--	--	--			Y	11	--	0.0945	8.17083	0.109976	Y	0.116	0.172075	0.0148328			Y	8	Y
PF3D7_0919800	TLD domain-containing protein	--		--			--	--			Y	5	--	-0.1715	0.447499	0.215026	--	-0.0425	0.0585292	0.354542			Y	4	--	-0.0985	0.132231	0.177218	Y	0.747	0.333402	0.0164459			Y	7	--	0.0235	13.5134	0.238559	--	-0.135	0.168088	0.0734212			Y	1	Y
PF3D7_0919900	regulator of chromosome condensation-PP1-interacting protein	--		--			--	--			Y	4	Y	-0.3355	0.163274	0.0385885	Y	-1.285	0.916284	0.0334481			Y	8	--	0.255	0.479229	0.645959	--	0.1665	0.583035	0.159597			Y	7	Y	-0.108	0.299645	0.00515009	Y	-0.133	0.0822598	0.0237921			Y	1	Y
PF3D7_0920000	long chain fatty acid elongation enzyme, putative	--		--			--	--			Y	2	--	0.3235	0.207182	0.102142	Y	0.679	0.0339411	0.0291061			--	--	--	--	--	--	--	--	--	--			Y	2	--	-0.602	0.14947	0.120319	--	-0.311	0.0622254	0.0894746			Y	1	--
PF3D7_0920100	chaperone, putative	--		--			--	--			--	--	--	--	--	--	--	--	--	--			Y	1	--	-0.297	--	--	--	0.103	--	--			--	--	--	--	--	--	--	--	--	--			--	--	--
PF3D7_0920400	conserved Plasmodium protein, unknown function	--		--			--	--			Y	1	--	-0.473	--	--	--	-0.838	--	--			--	--	--	--	--	--	--	--	--	--			--	--	--	--	--	--	--	--	--	--			--	--	--
PF3D7_0920500	ADP-ribosylation factor, putative	--		--			--	--			Y	5	--	-0.0575	0.159984	0.386178	--	-0.6545	0.576255	0.124764			Y	8	Y	0.3	0.51675	0.0147409	--	-0.2595	0.76276	0.564428			--	--	--	--	--	--	--	--	--	--			--	--	--
PF3D7_0920600	conserved Plasmodium protein, unknown function	--		--			--	--			Y	1	--	-0.502	--	--	--	--	--	--			--	--	--	--	--	--	--	--	--	--			Y	1	--	--	--	--	--	--	--	--			Y	1	--
PF3D7_0920700	CRAL/TRIO domain-containing protein, putative	--		--			--	--			Y	5	Y	0.168	0.0928633	0.0288291	Y	-0.206	0.0404804	0.0210132			Y	1	--	0.395	--	--	--	1.068	--	--			--	--	--	--	--	--	--	--	--	--			Y	1	--
PF3D7_0920800	inosine-5'-monophosphate dehydrogenase	--		--			--	--			Y	21	--	0.162	0.113519	0.425074	Y	0.408	0.326654	0.0199533			Y	10	Y	0.3425	0.293063	0.0171734	--	-0.357	0.794922	0.634293			Y	31	--	0.126	9.1856	0.0592439	--	0.052	0.133331	0.264438			Y	19	Y
PF3D7_0920900	U4/U6 snRNA-associated-splicing factor, putative	--		--			--	--			Y	5	Y	0.212	0.00565685	0.00335163	Y	0.5925	0.0696724	0.000151783			--	--	--	--	--	--	--	--	--	--			Y	7	--	0.0025	10.7828	0.374091	--	-0.072	0.0925817	0.14477			Y	3	--
PF3D7_0921200	conserved Plasmodium membrane protein, unknown function	--		--			--	--			Y	9	--	0.149	0.187398	0.144437	Y	0.226	0.45345	0.0140834			Y	7	--	0.405	0.595904	0.129101	--	1.415	1.41095	0.0701774			Y	4	Y	-0.236	12.7872	0.00423791	Y	-0.241	0.0869885	0.00823481			Y	3	--
PF3D7_0921400	NifU-like scaffold protein	--		--			--	--			--	--	--	--	--	--	--	--	--	--			--	--	--	--	--	--	--	--	--	--			Y	2	--	-0.086	1.78914	0.628859	--	-0.0015	0.0148492	0.909666			Y	1	--
PF3D7_0921600	tetratricopeptide repeat protein, putative	--		--			--	--			Y	1	--	-0.092	--	--	--	--	--	--			--	--	--	--	--	--	--	--	--	--			Y	2	--	-0.2365	0.610188	0.245409	--	-0.0945	0.137886	0.504988			Y	3	--
PF3D7_0921700	conserved protein, unknown function	--		--			--	--			--	--	--	--	--	--	--	--	--	--			Y	1	--	0.041	--	--	--	0.749	--	--			--	--	--	--	--	--	--	--	--	--			--	--	--
PF3D7_0921800	ribosome production factor 1, putative	--		--			--	--			--	--	--	--	--	--	--	--	--	--			--	--	--	--	--	--	--	--	--	--			Y	2	--	-0.092	1.51504	0.237225	--	-0.0985	0.0586899	0.259164			--	--	--
PF3D7_0921900	conserved Plasmodium protein, unknown function	--		--			--	--			Y	6	Y	0.1535	0.0772565	0.015543	Y	0.396	0.42314	0.0473266			Y	3	--	-0.04	0.513654	0.655967	--	0.319	0.241653	0.221164			Y	8	--	0.073	0.695242	0.140095	--	-0.008	0.157949	0.527729			Y	5	Y
PF3D7_0922100	ubiquitin-like protein, putative	--		--			--	--			Y	17	--	0.044	0.150106	0.438093	Y	0.701	0.547532	0.000475405			Y	14	Y	0.761	0.622337	0.00185816	Y	0.446	0.861052	0.0389116			Y	23	Y	-0.3695	1.40791	0.0251102	Y	-0.329	0.180586	3.17429e-07			Y	8	Y
PF3D7_0922200	S-adenosylmethionine synthetase	--		--			--	--			Y	111	Y	-0.638	0.217916	2.9637e-10	Y	-0.6545	0.571577	3.88077e-13			Y	139	--	-0.244	0.423046	0.126248	Y	-0.3325	0.618774	6.93618e-08			Y	135	Y	0.386	9.01181	2.35804e-12	Y	0.316	0.142582	3.14062e-49			Y	116	Y
PF3D7_0922400	para-aminobenzoic acid synthetase	--		--			--	--			--	--	--	--	--	--	--	--	--	--			Y	1	--	-0.153	--	--	--	0.249	--	--			--	--	--	--	--	--	--	--	--	--			--	--	--
PF3D7_0922500	phosphoglycerate kinase	--		--			--	--			Y	111	Y	-0.142	0.147714	0.00808834	--	0.216	0.378133	0.653663			Y	86	Y	0.009	0.412877	0.00842946	Y	-0.413	0.637187	1.38796e-05			Y	428	Y	0.2185	9.63919	3.49622e-20	Y	0.179	0.174849	4.4142e-86			Y	261	Y
PF3D7_0922600	glutamine synthetase, putative	--		--			--	--			Y	22	Y	0.273	0.0963737	0.000268828	Y	0.6105	0.133153	8.44114e-14			Y	4	Y	0.7805	0.314525	0.0125235	Y	0.706	0.300482	0.00611354			Y	35	Y	0.205	10.3489	0.000239492	Y	0.15	0.116267	3.00338e-09			Y	36	Y
PF3D7_0922700	pre-mRNA-splicing factor 18, putative	--		--			--	--			Y	1	--	0.076	--	--	--	0.325	--	--			--	--	--	--	--	--	--	--	--	--			Y	4	Y	0.1405	1.26531	0.00997321	Y	0.0735	0.0372827	0.0372175			--	--	--
PF3D7_0922800	conserved Plasmodium protein, unknown function	--		--			--	--			Y	2	--	-0.0245	0.053033	0.838581	Y	0.3725	0.0162635	0.0334815			Y	2	--	0.145	0.683065	0.744551	--	0.2655	0.0445477	0.301618			Y	2	--	-0.324	0	0.139991	--	-0.3225	0.200111	0.142544			--	--	--
PF3D7_0923000	DNA-directed RNA polymerase II subunit RPB3, putative	--		--			--	--			Y	4	--	-0.0495	0.0601941	0.309881	Y	0.3115	0.132512	0.018374			--	--	--	--	--	--	--	--	--	--			Y	4	Y	-0.1055	0.309739	0.021491	Y	-0.128	0.0489311	0.0235272			Y	3	--
PF3D7_0923200	nitric oxide synthase, putative	--		--			--	--			Y	2	--	-0.124	0.132936	0.523041	--	0.0415	0.666802	0.923754			Y	1	--	-0.03	--	--	--	1.113	--	--			Y	1	--	-0.362	--	--	--	-0.216	--	--			Y	1	--
PF3D7_0923400	conserved Plasmodium protein, unknown function	--		--			--	--			Y	4	--	-0.1445	0.163905	0.318586	--	0.094	0.389226	0.641415			Y	1	--	0.101	--	--	--	-0.362	--	--			Y	2	--	-0.372	0	0.086421	Y	-0.291	0.0127279	0.019683			Y	3	--
PF3D7_0923800	thioredoxin reductase	--		--			--	--			Y	4	Y	0.3355	0.180341	0.0136318	Y	0.887	0.291709	0.0162221			--	--	--	--	--	--	--	--	--	--			Y	12	Y	0.281	0.923955	0.0300874	--	0.145	0.192864	0.0819383			Y	9	--
PF3D7_0923900	polyadenylate-binding protein 2, putative	--		--			--	--			Y	16	Y	0.1045	0.0801665	0.0254466	Y	0.821	0.16196	8.47116e-08			Y	14	--	-0.069	0.0623557	0.98777	--	0.517	0.879008	0.0727293			Y	11	Y	-0.244	8.76285	1.5246e-05	--	-0.099	0.143986	0.157412			Y	15	--
PF3D7_0924000	patatin-like phospholipase, putative	--		--			--	--			Y	6	Y	-0.276	0.0928235	0.0052369	Y	-0.36	0.332654	0.021196			Y	3	--	0.375	0.228895	0.179698	--	-0.315	0.742363	0.810382			--	--	--	--	--	--	--	--	--	--			--	--	--
PF3D7_0924100	conserved Plasmodium protein, unknown function	--		--			--	--			Y	1	--	0.157	--	--	--	-0.203	--	--			Y	2	--	-0.189	0.190919	0.394863	--	0.857	0.206475	0.107424			--	--	--	--	--	--	--	--	--	--			--	--	--
PF3D7_0924200	heptatricopeptide repeat-containing protein, putative	--		--			--	--			Y	1	--	-0.3432	--	--	--	0.3822	--	--			--	--	--	--	--	--	--	--	--	--			Y	1	--	-0.184	--	--	--	-0.128	--	--			--	--	--
PF3D7_0924400	conserved Plasmodium protein, unknown function	--		--			--	--			Y	3	--	0.3869	0.203364	0.372421	--	0.863	--	--			Y	2	--	0.332	1.55281	0.811859	--	-0.1355	0.170413	0.481483			Y	1	--	--	--	--	--	--	--	--			--	--	--
PF3D7_0924700	splicing factor 3A subunit 3, putative	--		--			--	--			Y	10	--	-0.113	0.139781	0.171661	Y	0.631	0.282467	0.00375196			Y	3	--	0.076	0.736003	0.592795	--	0.236	0.364737	0.284074			Y	3	--	-0.033	14.4338	0.593565	Y	-0.152	0.050319	0.0357143			Y	4	Y
PF3D7_0925500	thioredoxin-like protein 2	--		--			--	--			--	--	--	--	--	--	--	--	--	--			Y	1	--	-0.143	--	--	--	0.739	--	--			Y	3	Y	-0.264	14.4447	0.0333629	Y	-0.31	0.115522	0.0343037			Y	3	Y
PF3D7_0925600	zinc binding protein (Yippee), putative	--		--			--	--			Y	2	--	0.2105	0.270822	0.260303	--	-0.169	0.172534	0.312224			Y	1	--	-0.139	--	--	--	0.07	--	--			--	--	--	--	--	--	--	--	--	--			Y	1	--
PF3D7_0925700	histone deacetylase 1	--		--			--	--			Y	12	--	-0.115	0.205503	0.271875	--	0.1095	0.624034	0.519938			Y	4	--	-0.3855	0.408737	0.112188	--	-0.145	0.246622	0.846605			Y	6	--	-0.084	10.8588	0.616888	--	-0.0275	0.167106	0.801276			Y	2	--
PF3D7_0925800	armadillo repeat protein, putative	--		--			--	--			--	--	--	--	--	--	--	--	--	--			--	--	--	--	--	--	--	--	--	--			Y	2	Y	-0.337	17.6777	0.00332303	Y	-0.3415	0.026163	0.0123136			Y	1	--
PF3D7_0925900	parasitophorous vacuolar protein 5, putative	--		--			--	--			Y	18	Y	0.212	0.170574	0.00255777	Y	0.435	0.490211	0.0405631			Y	9	Y	0.201	0.373054	0.0311084	Y	0.559	0.601031	0.0233268			Y	58	--	-0.391	12.7376	0.095573	Y	-0.2335	0.114889	4.21431e-05			Y	37	Y
PF3D7_0926100	protein kinase, putative	--		--			--	--			Y	1	--	--	--	--	--	--	--	--			Y	2	--	0.2425	0.118087	0.211112	Y	5.2385	0.0275772	0.0006101			--	--	--	--	--	--	--	--	--	--			--	--	--
PF3D7_0926200	conserved Plasmodium protein, unknown function	--		--			--	--			--	--	--	--	--	--	--	--	--	--			--	--	--	--	--	--	--	--	--	--			Y	3	Y	-0.243	0.860494	0.0414608	--	-0.241	0.128687	0.0747174			--	--	--
PF3D7_0926400	monocarboxylate transporter, putative	--		--			--	--			Y	15	Y	-0.143	0.108111	0.00884586	Y	-0.3525	0.368167	0.00101596			Y	5	--	0.043	0.833476	0.11501	--	-0.114	0.378933	0.345071			Y	11	Y	-0.094	11.0298	0.00462457	--	0.009	0.0514247	0.944573			Y	7	--
PF3D7_0926500	tetratricopeptide repeat protein, putative	--		--			--	--			--	--	--	--	--	--	--	--	--	--			--	--	--	--	--	--	--	--	--	--			--	--	--	--	--	--	--	--	--	--			Y	1	Y
PF3D7_0926700	glutamine-dependent NAD(+) synthetase, putative	--		--			--	--			Y	23	Y	-0.2415	0.0763503	1.12191e-09	Y	-0.4985	0.400863	8.11036e-07			Y	25	Y	0.211	0.360633	0.0109324	--	0.0075	0.655121	0.979711			Y	40	Y	0.158	7.40784	1.30286e-11	Y	0.161	0.130971	0.0456894			Y	19	Y
PF3D7_0926900	replication termination factor, putative	--		--			--	--			Y	3	--	-0.23	0.117462	0.210772	--	-0.294	1.12396	0.684475			Y	4	Y	0.2855	0.171263	0.0484578	--	-0.009	0.610765	0.413114			Y	3	--	0.018	1.65151	0.392818	--	0.231	0.0441928	0.10023			--	--	--
PF3D7_0927000	HSP90 co-chaperone p23	--		--			--	--			--	--	--	--	--	--	--	--	--	--			--	--	--	--	--	--	--	--	--	--			Y	2	--	0.084	0	0.539073	--	0.0695	0.183141	0.596202			Y	1	--
PF3D7_0927100	conserved protein, unknown function	--		--			--	--			Y	10	--	-0.075	0.0640464	0.0949856	--	-0.043	0.253551	0.663572			Y	6	Y	-0.203	0.147608	0.026316	--	0.1325	0.364788	0.64167			Y	2	--	-0.685	0.248826	0.055068	--	-0.65	0.0848528	0.0585988			Y	1	Y
PF3D7_0927200	zinc finger protein, putative	--		--			--	--			Y	2	--	0.6435	0.106773	0.104544	--	0.6345	0.492853	0.127157			Y	1	--	-0.06	--	--	--	1.024	--	--			--	--	--	--	--	--	--	--	--	--			--	--	--
PF3D7_0927300	fumarate hydratase	--		--			--	--			Y	12	--	0.079	0.202264	0.214231	--	0.138	0.183375	0.208682			Y	6	--	0.0365	0.202112	0.508806	--	-0.537	0.558707	0.0662744			Y	5	Y	-0.434	0.393196	0.00523738	Y	-0.3565	0.0381488	0.00619411			Y	4	Y
PF3D7_0927600	RNA-binding protein, putative	--		--			--	--			Y	5	Y	-0.346	0.0924968	0.00731466	Y	-1.1535	0.23474	0.00014607			Y	3	--	-0.55	0.390007	0.23336	--	-0.081	1.163	0.620984			Y	10	Y	0.105	8.54036	0.0176103	--	-0.007	0.134543	0.854766			Y	3	Y
PF3D7_0927800	cytochrome c oxidase subunit 5B, putative	--		--			--	--			Y	3	--	-0.165	0.098732	0.18497	--	-0.015	0.146369	0.437513			Y	4	--	0.1315	0.303478	0.787693	--	0.201	0.71682	0.573307			--	--	--	--	--	--	--	--	--	--			--	--	--
PF3D7_0927900	phosphatidylserine decarboxylase	--		--			--	--			Y	11	Y	-0.228	0.0685453	0.00134563	Y	-0.46	0.478652	0.00973868			Y	9	--	0.035	0.562746	0.142754	--	0.028	0.46542	0.852256			Y	5	--	-0.0115	0.545349	0.733004	--	-0.0775	0.0501755	0.0869113			Y	4	--
PF3D7_0928000	cytochrome c oxidase subunit 6B, putative	--		--			--	--			--	--	--	--	--	--	--	--	--	--			Y	8	--	0.042	0.423666	0.332874	Y	0.727	0.715787	0.0269612			--	--	--	--	--	--	--	--	--	--			Y	1	--
PF3D7_0928600	conserved Plasmodium protein, unknown function	--		--			--	--			--	--	--	--	--	--	--	--	--	--			--	--	--	--	--	--	--	--	--	--			Y	1	--	-0.093	--	--	--	-0.107	--	--			--	--	--
PF3D7_0928900	guanylate kinase	--		--			--	--			Y	5	Y	-0.7745	0.0415572	0.000209912	Y	-1.134	0.154923	0.00326962			Y	4	--	-0.127	0.0733348	0.0829023	--	-0.268	0.351744	0.344958			Y	2	--	0.083	3.22932	0.582814	--	0	0.00424264	1			Y	1	Y
PF3D7_0929000	transcription initiation factor TFIID subunit 7, putative	--		--			--	--			Y	1	--	0.123	--	--	--	0.452	--	--			--	--	--	--	--	--	--	--	--	--			--	--	--	--	--	--	--	--	--	--			--	--	--
PF3D7_0929200	RNA-binding protein, putative	--		--			--	--			Y	13	Y	0.184	0.174713	0.0232843	Y	0.6885	0.445254	1.73106e-05			Y	2	--	-0.182	0.172534	0.375946	Y	1.604	0.0565685	0.0158725			Y	23	Y	-0.2995	9.21049	3.22772e-15	Y	-0.2135	0.0740231	4.58644e-13			Y	26	Y
PF3D7_0929400	high molecular weight rhoptry protein 2	--		--			--	--			Y	342	Y	-0.2105	0.153197	2.82803e-60	Y	-0.6095	0.499086	3.46213e-76			Y	287	--	-0.157	0.522336	0.0540169	Y	-0.383	0.605109	2.50495e-20			Y	185	Y	0.096	9.394	8.79218e-14	Y	0.128	0.116591	2.89415e-31			Y	145	Y
PF3D7_0929700	conserved Plasmodium protein, unknown function	--		--			--	--			Y	1	--	-0.091	--	--	--	-0.1853	--	--			--	--	--	--	--	--	--	--	--	--			--	--	--	--	--	--	--	--	--	--			--	--	--
PF3D7_0929900	conserved Plasmodium protein, unknown function	--		--			--	--			Y	1	--	-0.267	--	--	--	-1.11	--	--			Y	1	--	0.785	--	--	--	-0.166	--	--			Y	1	--	-0.011	--	--	--	0.135	--	--			--	--	--
PF3D7_0930300	merozoite surface protein 1	--		--			--	--			Y	481	Y	-0.416	0.14645	2.13191e-123	Y	-1.716	0.704893	4.42227e-123			Y	608	Y	-0.376	0.496382	3.78328e-29	Y	-0.1975	0.661745	4.87475e-16			Y	190	Y	0.062	10.0461	0.000261183	Y	0.106	0.131716	9.71209e-25			Y	144	Y
PF3D7_0930500	diacylglycerol kinase, putative	--		--			--	--			Y	10	--	-0.158	0.165066	0.0814924	--	-0.409	0.79338	0.124062			Y	3	--	0.069	0.602963	0.376779	--	-0.621	0.453963	0.30372			--	--	--	--	--	--	--	--	--	--			Y	1	--
PF3D7_0930600	peptidyl-prolyl cis-trans isomerase	--		--			--	--			Y	1	--	-0.111	--	--	--	-0.919	--	--			--	--	--	--	--	--	--	--	--	--			--	--	--	--	--	--	--	--	--	--			Y	2	--
PF3D7_0930800	conserved Plasmodium membrane protein, unknown function	--		--			--	--			Y	2	--	-0.0355	0.529623	0.919728	--	--	--	--			--	--	--	--	--	--	--	--	--	--			--	--	--	--	--	--	--	--	--	--			--	--	--
PF3D7_0931000	elongation factor Tu, putative	--		--			--	--			Y	2	--	0.086	0.0339411	0.5667	--	-0.79	--	--			Y	2	--	-0.1	0.0381838	0.33301	--	0.84	--	--			Y	9	--	0.185	12.0907	0.105186	Y	0.116	0.0398982	0.00140725			Y	1	--
PF3D7_0931100	nucleolar protein Nop52, putative	--		--			--	--			Y	4	--	0.073	0.0911825	0.275524	Y	0.933	0.340734	0.00606534			--	--	--	--	--	--	--	--	--	--			Y	2	--	-0.294	0	0.156977	--	-0.3195	0.0841457	0.133903			--	--	--
PF3D7_0931400	PUB domain-containing protein, putative	--		--			--	--			Y	5	--	0.175	0.0208866	0.122027	Y	0.5355	0.173334	0.00178003			Y	6	--	-0.1485	0.196293	0.0713729	Y	0.63	0.226027	0.00093869			Y	13	Y	0.184	0.966624	0.000148091	Y	0.154	0.144873	0.000910175			Y	10	--
PF3D7_0931800	proteasome subunit beta type-6, putative	--		--			--	--			Y	2	--	0.0005	0.484368	0.99908	--	0.078	1.22188	0.913263			Y	2	--	0.6705	0.0459619	0.0998337	--	0.8205	0.655488	0.201044			Y	21	Y	0.1845	13.39	4.35093e-06	Y	0.171	0.142475	2.26174e-05			Y	13	Y
PF3D7_0932000	conserved Plasmodium protein, unknown function	--		--			--	--			Y	3	Y	-0.471	0.075295	0.00188684	Y	-1.81	0.183903	4.3312e-05			Y	14	Y	-0.657	0.0649104	6.18532e-13	--	0.03	0.137031	0.891995			--	--	--	--	--	--	--	--	--	--			--	--	--
PF3D7_0932100	protein MAM3, putative	--		--			--	--			Y	16	Y	-0.238	0.129504	2.61848e-05	Y	-0.7635	0.541327	0.000828682			Y	6	--	0.5005	0.549424	0.143009	--	-0.022	0.440832	0.362646			Y	1	--	-0.058	--	--	--	0.079	--	--			--	--	--
PF3D7_0932200	profilin	--		--			--	--			Y	21	--	0.196	0.12982	0.444259	--	0.557	0.522189	0.597438			Y	17	Y	1.435	0.883848	0.000204914	Y	0.3505	0.702531	0.00254217			Y	36	Y	0.3565	12.1356	4.43148e-14	Y	0.333	0.137913	0.00228436			Y	19	--
PF3D7_0932300	M18 aspartyl aminopeptidase	--		--			--	--			Y	8	Y	0.283	0.117253	0.000511338	Y	0.449	0.12676	3.14208e-06			Y	1	--	0.33	--	--	--	1.476	--	--			Y	13	Y	0.097	0.98468	0.00801363	Y	0.092	0.146874	0.0144416			Y	16	Y
PF3D7_0932800	importin alpha re-exporter, putative	--		--			--	--			Y	14	Y	-0.278	0.067931	0.000422775	Y	-0.546	0.419656	1.69246e-05			Y	10	--	-0.08	0.384807	0.927929	Y	-0.479	0.623456	0.00737402			Y	37	Y	0.2475	8.77471	1.30077e-09	Y	0.1145	0.177166	2.21073e-05			Y	13	--
PF3D7_0933000	CSTF domain-containing protein, putative	up_48H		--			--	--			Y	2	--	-0.044	0.079196	0.806516	--	0.0915	0.137886	0.613833			--	--	--	--	--	--	--	--	--	--			Y	4	Y	-0.216	1.12572	0.00853613	Y	-0.0955	0.0318591	0.0152114			Y	1	Y
PF3D7_0933200	calcyclin-binding protein, putative	--		--			--	--			Y	4	--	0.306	0.18316	0.376979	--	0.3795	0.97629	0.893423			Y	2	--	0.2665	0.560736	0.465295	--	0.493	0.258801	0.360374			Y	12	--	-0.0225	8.0102	0.75851	Y	-0.112	0.124968	0.00362266			Y	10	Y
PF3D7_0933300	conserved Plasmodium protein, unknown function	--		--			--	--			Y	6	--	-0.054	0.148905	0.965592	Y	-0.526	0.600876	0.0115975			--	--	--	--	--	--	--	--	--	--			--	--	--	--	--	--	--	--	--	--			Y	1	Y
PF3D7_0933500	gamma-tubulin complex component, putative	--		--			--	--			Y	2	--	-0.2795	0.106773	0.165778	--	-1.425	--	--			Y	1	--	-0.049	--	--	--	0.469	--	--			Y	5	Y	-0.15	11.3411	0.00128277	Y	-0.18	0.0752516	0.00142484			Y	1	Y
PF3D7_0933600	mitochondrial-processing peptidase subunit beta, putative	--		--			--	--			Y	22	Y	-0.077	0.118702	0.0163428	--	-0.085	0.320566	0.136923			Y	22	--	-0.0395	0.293449	0.933017	--	0.0935	0.570334	0.466596			Y	16	Y	-0.5105	9.49322	2.14752e-12	Y	-0.4065	0.110729	3.76691e-09			Y	21	--
PF3D7_0933900	conserved Plasmodium protein, unknown function	--		--			--	--			Y	1	--	-0.387	--	--	--	0.678	--	--			--	--	--	--	--	--	--	--	--	--			Y	1	--	-0.061	--	--	--	-0.121	--	--			Y	1	--
PF3D7_0934300	ATP synthase-associated protein, putative	--		--			--	--			--	--	--	--	--	--	--	--	--	--			--	--	--	--	--	--	--	--	--	--			Y	1	--	-0.436	--	--	--	-0.301	--	--			--	--	--
PF3D7_0934500	V-type proton ATPase subunit E, putative	--		--			--	--			Y	29	Y	0.07	0.108584	0.00295867	Y	0.713	0.26554	0.000361774			Y	22	Y	0.0675	0.154538	0.0033018	--	0.0905	0.471321	0.0724181			Y	30	--	-0.052	8.42254	0.134373	Y	-0.0525	0.191716	0.0320649			Y	15	--
PF3D7_0934700	UBX domain-containing protein, putative	--		--			--	--			Y	2	--	0.173	0.0381838	0.113345	--	0.582	0.709935	0.458357			--	--	--	--	--	--	--	--	--	--			Y	2	Y	-0.3715	1.15087	0.0296868	Y	-0.373	0.0212132	0.0256176			Y	3	--
PF3D7_0934800	cAMP-dependent protein kinase catalytic subunit	--		--			--	--			Y	23	--	0.163	0.245612	0.076567	--	0.503	0.728784	0.14943			Y	16	--	0.1065	0.48833	0.145115	Y	0.6165	0.608622	0.00350935			Y	15	Y	0.2805	7.47538	3.29268e-05	Y	0.2225	0.139268	0.000285285			Y	2	Y
PF3D7_0935000	U2 small nuclear ribonucleoprotein B'', putative	--		--			--	--			--	--	--	--	--	--	--	--	--	--			--	--	--	--	--	--	--	--	--	--			--	--	--	--	--	--	--	--	--	--			Y	3	--
PF3D7_0935200	vacuolar protein sorting-associated protein 33, putative	--		--			--	--			Y	5	--	-0.114	0.0973463	0.34074	--	-0.409	0.532376	0.0622613			Y	1	--	-0.989	--	--	--	--	--	--			Y	3	--	-0.158	15.8577	0.189065	--	0.016	0.096293	0.907131			Y	1	--
PF3D7_0935400	gametocyte development protein 1	--		--			--	--			--	--	--	--	--	--	--	--	--	--			--	--	--	--	--	--	--	--	--	--			Y	1	--	-0.019	--	--	--	0.159	--	--			--	--	--
PF3D7_0935600	gametocytogenesis-implicated protein	--		--			--	--			--	--	--	--	--	--	--	--	--	--			Y	1	--	-0.256	--	--	--	0.884	--	--			--	--	--	--	--	--	--	--	--	--			--	--	--
PF3D7_0935800	cytoadherence linked asexual protein 9	up_48H		--			--	--			Y	207	Y	-0.1315	0.142698	1.44183e-15	Y	-0.3385	0.405699	5.23192e-29			Y	136	Y	-0.243	0.417581	0.00188617	Y	-0.121	0.720755	0.00912082			Y	43	--	0.0205	8.54773	0.574096	--	-0.021	0.134962	0.342728			Y	29	Y
PF3D7_0935900	ring-exported protein 1	--		--			--	--			Y	40	Y	-0.1845	0.126474	5.42243e-08	Y	0.68	0.504723	2.77747e-11			Y	49	Y	0.506	0.480959	3.79929e-08	Y	0.219	0.459703	6.43195e-05			Y	50	Y	-0.219	8.36519	6.9088e-18	Y	-0.208	0.131365	3.82216e-15			Y	51	--
PF3D7_0936000	ring-exported protein 2	--		--			--	--			Y	13	Y	-0.249	0.12103	1.16665e-07	Y	0.6695	0.162645	6.76403e-11			Y	14	--	-0.0065	0.0772291	0.377748	Y	-0.314	0.259075	0.000886952			Y	7	Y	-0.337	13.0399	0.000299498	Y	-0.35	0.135031	0.00101566			Y	11	--
PF3D7_0936300	ring-exported protein 3	--		--			--	--			Y	5	--	-0.019	0.0282807	0.551161	Y	1.195	0.431156	0.00640537			Y	3	Y	0.9829	0.0731038	0.0363771	Y	1.5357	0.778593	0.0201444			--	--	--	--	--	--	--	--	--	--			Y	1	--
PF3D7_0936400	ring-exported protein 4	--		--			--	--			Y	1	--	0.785	--	--	--	1.515	--	--			--	--	--	--	--	--	--	--	--	--			--	--	--	--	--	--	--	--	--	--			--	--	--
PF3D7_0936600	gametocyte exported protein 5	--		--			--	--			Y	3	Y	0.078	0.0305341	0.0375491	Y	1.672	0.338595	0.0158549			Y	4	Y	-0.713	0.095821	0.00062019	--	0.3985	0.390388	0.0904252			--	--	--	--	--	--	--	--	--	--			Y	1	--
PF3D7_0936700	lysophospholipase, putative	--		--			--	--			Y	2	--	-0.2835	0.266579	0.37891	--	1.048	0.380423	0.230206			--	--	--	--	--	--	--	--	--	--			--	--	--	--	--	--	--	--	--	--			--	--	--
PF3D7_0936800	Plasmodium exported protein (PHISTc), unknown function	--		--			--	--			Y	40	Y	-0.3875	0.189062	1.22266e-12	Y	0.3185	0.416627	0.0201828			Y	45	--	-0.243	0.56192	0.271615	--	-0.103	0.448313	0.454189			Y	35	--	-0.357	9.6115	0.71397	Y	-0.357	0.126179	6.34332e-23			Y	49	Y
PF3D7_0936900	Plasmodium exported protein (PHISTb), unknown function, pseudogene	--		--			--	--			--	--	--	--	--	--	--	--	--	--			Y	1	--	-0.168	--	--	--	0.532	--	--			--	--	--	--	--	--	--	--	--	--			--	--	--
PF3D7_0937700	rifin	--		--			--	--			--	--	--	--	--	--	--	--	--	--			Y	1	--	1.245	--	--	--	0.152	--	--			--	--	--	--	--	--	--	--	--	--			--	--	--
PF3D7_1001000	Plasmodium exported protein (hyp12), unknown function	--		--			--	--			--	--	--	--	--	--	--	--	--	--			Y	1	--	-0.192	--	--	--	0.863	--	--			Y	1	--	-0.054	--	--	--	0.27	--	--			--	--	--
PF3D7_1001200	acyl-CoA binding protein, isoform 2, ACBP2	--		--			--	--			Y	1	--	-0.12	--	--	--	0.186	--	--			--	--	--	--	--	--	--	--	--	--			Y	5	--	-0.018	1.44028	0.663178	--	-0.016	0.147205	0.946072			Y	8	--
PF3D7_1001400	exported lipase 1	--		--			--	--			Y	2	--	-0.7599	0.989808	0.340803	--	0.5405	0.893076	0.40397			Y	1	--	0.033	--	--	--	0.625	--	--			--	--	--	--	--	--	--	--	--	--			--	--	--
PF3D7_1001500	early transcribed membrane protein 10.1	--		--			--	--			Y	6	Y	0.105	0.0560595	0.000961143	Y	2.7485	0.0178232	0.00012054			Y	3	--	0.325	0.500181	0.0788611	--	0.896	0.233989	0.0561117			--	--	--	--	--	--	--	--	--	--			--	--	--
PF3D7_1001600	exported lipase 2	--		--			--	--			Y	16	Y	-0.5385	0.0982459	4.24384e-10	Y	-1.0385	0.32185	1.02629e-08			Y	32	--	-0.2275	0.147871	0.181048	--	0.1105	0.700107	0.292773			Y	2	--	0.3175	17.6777	0.0842045	--	0.0355	0.0304056	0.346672			Y	1	Y
PF3D7_1001700	Plasmodium exported protein (PHISTc), unknown function	--		--			--	--			Y	8	--	-0.0285	0.235878	0.501546	--	-0.2705	0.751548	0.108424			Y	4	--	0.146	0.437319	0.462347	--	0.129	0.243399	0.892588			Y	2	--	-0.058	0.00658246	0.120484	--	0.002	0.0494975	0.943127			--	--	--
PF3D7_1001900	Plasmodium exported protein (hyp16), unknown function	--		--			--	--			Y	1	--	-0.328	--	--	--	0.288	--	--			Y	2	--	0.0615	0.119501	0.599472	--	-0.136	0.19799	0.509226			Y	2	Y	-0.2175	0.713987	0.0207548	Y	-0.2245	0.0671751	0.0385827			Y	6	--
PF3D7_1002000	Plasmodium exported protein (hyp2), unknown function	--		--			--	--			--	--	--	--	--	--	--	--	--	--			Y	1	--	1.174	--	--	--	0.644	--	--			Y	2	--	-0.181	0.604298	0.220372	--	-0.0735	0.119501	0.522522			Y	3	--
PF3D7_1002100	EMP1-trafficking protein	up_48H		--			--	--			Y	5	Y	-0.413	0.0697832	5.59308e-05	Y	-0.709	0.227369	5.94e-05			Y	14	Y	1.973	0.913866	1.26213e-05	--	-0.061	0.47144	0.309729			Y	12	Y	-0.114	0.232506	0.00568923	--	-0.189	0.249671	0.295067			Y	7	--
PF3D7_1002200	tryptophan-rich antigen 3	--		--			--	--			--	--	--	--	--	--	--	--	--	--			--	--	--	--	--	--	--	--	--	--			--	--	--	--	--	--	--	--	--	--			--	--	--
PF3D7_1002400	transformer-2 protein homolog beta, putative	--		--			--	--			Y	18	Y	0.256	0.274292	0.00029923	Y	1.24	0.339027	2.58526e-15			Y	4	--	0.3835	0.247082	0.071275	Y	0.6415	0.115719	0.00989072			Y	7	Y	-0.2095	0.646868	0.00443847	Y	-0.0915	0.0656008	0.0217302			Y	19	--
PF3D7_1002700	conserved Plasmodium protein, unknown function	--		--			--	--			Y	2	--	-0.2375	0.147785	0.435986	--	-0.238	0.599627	0.511468			Y	6	--	-0.0865	0.367298	0.806798	--	0.161	0.369379	0.306766			Y	5	--	0.2395	1.43427	0.279731	Y	0.1735	0.198096	0.0201389			Y	1	--
PF3D7_1002900	conserved Plasmodium protein, unknown function	--		--			--	--			Y	25	Y	-0.2165	0.218198	0.000172148	Y	0.373	0.254352	0.00287276			Y	18	--	-0.298	0.963762	0.571379	Y	0.7265	0.651646	0.00176353			Y	10	Y	-0.2335	0	0.000133714	Y	-0.17	0.153124	0.00404249			Y	10	--
PF3D7_1003300	N-terminal acetyltransferase A complex catalytic subunit ARD1, putative	--		--			--	--			Y	5	--	0.112	0.19096	0.646908	--	-0.103	0.804735	0.252114			Y	2	--	0.785	1.00126	0.465624	--	-0.091	0.138593	0.511877			Y	1	--	0.317	--	--	--	0.13	--	--			Y	1	--
PF3D7_1003400	conserved Plasmodium protein, unknown function	--		--			--	--			Y	1	--	-0.334	--	--	--	-1.809	--	--			--	--	--	--	--	--	--	--	--	--			--	--	--	--	--	--	--	--	--	--			--	--	--
PF3D7_1003500	40S ribosomal protein S20e, putative	--		--			--	--			--	--	--	--	--	--	--	--	--	--			Y	22	Y	0.309	0.653766	0.00594578	Y	0.5025	0.699585	0.00108212			Y	4	--	-0.0275	0.261516	0.30013	--	-0.135	0.145825	0.199593			Y	6	--
PF3D7_1003600	inner membrane complex protein 1c, putative	--		--			--	--			Y	32	Y	-0.375	0.115371	4.777e-18	Y	-1.208	0.531894	3.1825e-13			Y	41	Y	-0.096	0.299558	0.0211767	--	-0.1315	0.571452	0.055409			Y	1	--	0.361	--	--	--	0.275	--	--			Y	1	Y
PF3D7_1003700	MKT1 domain-containing protein, putative	--		--			--	--			Y	1	--	0.451	--	--	--	0.277	--	--			Y	1	--	0.271	--	--	--	0.113	--	--			Y	1	--	-1.043	--	--	--	-0.96	--	--			Y	2	--
PF3D7_1003800	U5 small nuclear ribonucleoprotein component, putative	--		--			--	--			Y	15	--	0.0345	0.100536	0.681708	Y	0.661	0.59469	0.000977047			Y	9	--	0.083	0.185948	0.669846	--	0.0775	0.850421	0.550679			Y	14	--	-0.1605	10.1696	0.731617	Y	-0.1785	0.0919138	8.93968e-05			Y	9	--
PF3D7_1004000	60S ribosomal protein L13, putative	--		--			--	--			Y	31	Y	-0.207	0.0949789	1.52157e-05	--	-0.079	0.305399	0.0639287			Y	34	--	-0.034	0.263161	0.949206	--	-0.0465	0.585173	0.726903			Y	37	Y	-0.047	5.9977	0.000205614	Y	-0.056	0.0785186	3.60608e-05			Y	27	Y
PF3D7_1004200	WD repeat-containing protein, putative	--		--			--	--			Y	4	Y	-0.2175	0.166583	0.0231402	--	-0.0775	0.575339	0.457094			Y	4	--	-0.295	1.18039	0.727042	--	-0.19	0.420876	0.836344			--	--	--	--	--	--	--	--	--	--			--	--	--
PF3D7_1004300	E3 ubiquitin-protein ligase, putative	--		--			--	--			Y	1	--	-0.016	--	--	--	-0.116	--	--			Y	4	--	0.346	0.315685	0.179474	--	-0.273	1.19921	0.819197			Y	3	Y	-0.212	0.110225	0.0160556	Y	-0.134	0.0525071	0.0482259			Y	1	--
PF3D7_1004400	RNA-binding protein, putative	--		--			--	--			Y	12	--	-0.095	0.0841834	0.125024	--	-0.094	0.423801	0.339175			Y	15	Y	0.352	0.579032	0.0139106	--	0.4175	0.978808	0.0828544			Y	21	--	-0.262	5.9074	0.923536	Y	-0.209	0.131834	6.35102e-05			Y	22	--
PF3D7_1004500	conserved Plasmodium protein, unknown function	--		--			--	--			Y	11	Y	-0.2535	0.0782348	8.11398e-08	Y	-0.734	0.293392	3.44821e-06			Y	9	Y	-0.649	0.14258	1.17587e-06	Y	0.326	0.235837	0.00615075			Y	10	Y	-0.163	1.3184	0.00362417	Y	-0.134	0.167664	0.00282845			Y	7	--
PF3D7_1005500	regulator of nonsense transcripts 1, putative	--		--			--	--			--	--	--	--	--	--	--	--	--	--			--	--	--	--	--	--	--	--	--	--			Y	8	Y	-0.391	1.78292	0.0019593	Y	-0.086	0.129663	0.0188554			Y	1	--
PF3D7_1005600	DnaJ protein, putative	--		--			--	--			Y	1	--	0.236	--	--	--	0.864	--	--			--	--	--	--	--	--	--	--	--	--			Y	2	--	0.125	19.6751	0.593497	--	-0.085	0.059397	0.306248			--	--	--
PF3D7_1006200	DNA/RNA-binding protein Alba 3	--		--			--	--			Y	33	Y	0.063	0.158322	0.00431933	Y	0.101	0.52249	0.000334855			Y	20	Y	0.8545	0.918385	0.000945139	Y	0.578	0.875837	0.00221611			Y	60	--	-0.124	5.96065	0.172659	--	-0.0275	0.126693	0.184364			Y	43	--
PF3D7_1006600	phosducin-like protein 3, putative	--		--			--	--			Y	1	--	0.077	--	--	--	-0.097	--	--			--	--	--	--	--	--	--	--	--	--			Y	4	--	0.171	1.18105	0.125705	--	0.0425	0.213028	0.747225			Y	1	--
PF3D7_1006700	conserved Plasmodium protein, unknown function	--		--			--	--			Y	6	Y	0.111	0.123441	0.0387891	Y	0.6355	0.442638	0.00554635			Y	3	--	0.336	0.662555	0.294474	--	-0.065	1.30917	0.885952			Y	8	Y	-0.276	0.374534	0.000480416	Y	-0.464	0.155339	0.000104191			Y	3	Y
PF3D7_1006800	single-strand telomeric DNA-binding protein GBP2, putative	up_48H		--			--	--			Y	23	Y	0.2775	0.0802775	6.65847e-12	Y	1.003	0.113892	3.92679e-26			Y	19	--	0.05	0.479409	0.577284	--	0.088	0.323933	0.795601			Y	40	--	-0.22	10.1699	0.354171	Y	-0.166	0.11429	4.954e-11			Y	40	--
PF3D7_1006900	PPPDE peptidase, putative	--		--			--	--			Y	1	--	-0.126	--	--	--	-0.717	--	--			--	--	--	--	--	--	--	--	--	--			Y	2	--	0.0785	0	0.315832	--	0.0455	0.19304	0.708717			Y	2	--
PF3D7_1007000	transmembrane protein 147, putative	--		--			--	--			Y	3	--	-0.003	0.216429	0.795755	--	-0.194	0.570358	0.955714			Y	3	--	0.68	0.314172	0.131963	--	0.62	1.14054	0.852619			Y	2	--	-0.1085	0.291893	0.369892	--	0.015	0.229103	0.908546			Y	1	--
PF3D7_1007200	rho GTPase-activating protein, putative	--		--			--	--			Y	3	--	0.032	0.120542	0.898808	--	-0.225	0.582753	0.835744			Y	1	--	0.205	--	--	--	0.017	--	--			Y	1	--	0.182	--	--	--	0.049	--	--			Y	1	--
PF3D7_1007400	conserved protein, unknown function	--		--			--	--			Y	1	--	-0.014	--	--	--	1.738	--	--			--	--	--	--	--	--	--	--	--	--			--	--	--	--	--	--	--	--	--	--			--	--	--
PF3D7_1007700	AP2 domain transcription factor AP2-I	--		--			--	--			Y	8	Y	-0.385	0.380521	0.00440998	Y	-0.898	0.613539	0.00769771			Y	7	--	0.195	0.420604	0.196912	--	0.083	0.871555	0.928092			Y	19	Y	-0.194	6.30501	9.57472e-08	Y	-0.147	0.111807	1.51241e-07			Y	16	--
PF3D7_1007900	eukaryotic translation initiation factor 3 subunit D, putative	--		--			--	--			Y	11	--	0.273	0.192437	0.0706617	--	0.684	0.803501	0.0841957			Y	11	--	0.102	0.553704	0.8012	--	0.321	0.697869	0.867844			Y	45	Y	-0.0835	6.76128	7.49118e-05	Y	-0.0455	0.131854	0.00608627			Y	34	--
PF3D7_1008000	histone deacetylase 2	--		--			--	--			Y	1	--	-0.507	--	--	--	-1.159	--	--			Y	2	--	0.3465	0.243952	0.395292	--	-0.075	0.661852	0.876974			Y	3	--	-0.048	0.245305	0.180792	--	-0.071	0.0657368	0.230867			Y	1	--
PF3D7_1008100	zinc finger protein, putative	--		--			--	--			Y	29	Y	-0.328	0.139399	2.18081e-11	Y	-0.184	0.316371	0.0171127			Y	10	--	0.1195	0.534772	0.257177	--	0.3855	0.815608	0.18632			Y	12	Y	-0.191	7.78884	0.000665733	Y	-0.2	0.10508	0.000277519			Y	9	Y
PF3D7_1008400	26S protease regulatory subunit 4, putative	--		--			--	--			Y	11	--	0.0995	0.113981	0.0899306	Y	0.655	0.28421	1.2471e-05			Y	14	Y	-0.2275	0.174479	0.000199834	--	-0.124	0.835125	0.658341			Y	25	Y	0.154	5.56878	0.000225186	--	0.027	0.148947	0.650462			Y	20	--
PF3D7_1008700	tubulin beta chain	--		--			--	--			Y	74	Y	0.196	0.139808	0.0108335	--	0.188	0.41848	0.0993057			Y	79	Y	-0.316	0.184163	1.34649e-17	--	-0.3	0.868431	0.997348			Y	107	Y	-0.3305	13.1872	0.00137356	Y	-0.483	0.220237	3.0104e-47			Y	60	Y
PF3D7_1008800	nucleolar protein 5, putative	--		--			--	--			Y	36	--	0.047	0.177451	0.532911	Y	1.071	0.213631	6.54216e-31			Y	18	--	-0.0425	0.120294	0.205732	--	0.077	0.499683	0.345445			Y	29	Y	-0.256	7.41995	3.37095e-11	Y	-0.2195	0.182599	1.94835e-07			Y	16	--
PF3D7_1008900	adenylate kinase	--		--			--	--			Y	23	Y	0.287	0.132522	0.00562906	Y	0.811	0.372597	2.8267e-06			Y	15	Y	0.084	0.721926	0.00739724	Y	0.433	0.398893	0.0190102			Y	23	Y	-0.173	5.77174	4.99187e-07	Y	-0.097	0.0912212	0.000790912			Y	50	--
PF3D7_1009000	diphthine methyl ester synthase, putative	--		--			--	--			--	--	--	--	--	--	--	--	--	--			Y	1	--	0.314	--	--	--	0.344	--	--			Y	1	--	--	--	--	--	--	--	--			--	--	--
PF3D7_1009200	ribonuclease, putative	--		--			--	--			Y	1	--	-0.042	--	--	--	-0.376	--	--			--	--	--	--	--	--	--	--	--	--			--	--	--	--	--	--	--	--	--	--			Y	1	--
PF3D7_1009400	zinc finger protein, putative	--		--			--	--			Y	1	--	0.051	--	--	--	0.909	--	--			--	--	--	--	--	--	--	--	--	--			--	--	--	--	--	--	--	--	--	--			Y	2	Y
PF3D7_1010100	PI31 domain-containing protein, putative	--		--			--	--			--	--	--	--	--	--	--	--	--	--			--	--	--	--	--	--	--	--	--	--			Y	1	--	0.379	--	--	--	0.119	--	--			Y	2	--
PF3D7_1010200	DNA2/NAM7 helicase, putative	--		--			--	--			Y	4	--	-0.069	0.213585	0.979134	--	0.353	0.80661	0.24263			--	--	--	--	--	--	--	--	--	--			Y	3	--	0.072	14.7306	0.932146	--	-0.049	0.0225167	0.131371			Y	1	--
PF3D7_1010300	succinate dehydrogenase subunit 4, putative	--		--			--	--			Y	3	--	-0.15	0.0397157	0.11921	Y	0.636	0.1852	0.00266931			Y	6	Y	-0.2115	0.0683269	0.000131903	Y	0.4075	0.305373	0.0380362			--	--	--	--	--	--	--	--	--	--			Y	1	--
PF3D7_1010600	eukaryotic translation initiation factor 2 subunit beta	--		--			--	--			Y	23	--	-0.0995	0.151023	0.288318	--	-0.1315	0.415035	0.724322			Y	14	--	0.27	0.661185	0.0582409	Y	0.454	0.746212	0.0373901			Y	16	Y	0.087	0.647991	0.000137975	Y	0.063	0.149286	0.0437639			Y	17	--
PF3D7_1010700	dolichyl-phosphate-mannose--protein mannosyltransferase, putative	--		--			--	--			Y	14	--	-0.035	0.0920196	0.549028	Y	0.239	0.311415	0.0164948			Y	8	--	-0.1765	0.259538	0.232899	Y	-0.1355	0.319087	0.0236483			Y	17	Y	-0.38	11.1696	2.45282e-11	Y	-0.186	0.0962871	1.79934e-06			Y	13	--
PF3D7_1011000	inner membrane complex sub-compartment protein 1	--		--			--	--			Y	1	--	0.1775	--	--	--	--	--	--			Y	2	--	-0.128	0.220617	0.551225	--	0.0955	0.119501	0.480691			Y	5	Y	-1.4175	2.13922	0.00498345	Y	-1.557	0.352216	0.00219185			Y	2	--
PF3D7_1011400	proteasome subunit beta type-5	--		--			--	--			Y	6	Y	0.324	0.0489203	1.36583e-05	Y	0.455	0.149992	0.00260896			Y	2	Y	0.9115	0.0487904	0.0222332	Y	0.5435	0.0219203	0.0181507			Y	18	--	0.21	11.2083	0.0691229	Y	0.1245	0.13177	0.000522794			Y	12	--
PF3D7_1011500	conserved protein, unknown function	--		--			--	--			Y	2	--	0.0915	0.523966	0.916619	--	0.4805	1.98768	0.677127			Y	1	--	-0.045	--	--	--	0.147	--	--			Y	2	Y	-0.496	0	0.00323177	Y	-0.4615	0.026163	0.0255063			--	--	--
PF3D7_1011700	DNA repair protein RAD23, putative	--		--			--	--			Y	4	Y	0.1675	0.0507699	0.0017741	--	-0.0225	0.0948841	0.706118			Y	2	--	0.921	0.35921	0.224272	--	0.6085	0.276479	0.0803082			Y	8	--	0.061	0.616528	0.0952287	Y	0.098	0.118876	0.0180358			Y	6	--
PF3D7_1011800	PRE-binding protein	--		--			--	--			Y	150	--	0.046	0.121879	0.147288	--	0.074	0.396805	0.904818			Y	145	Y	0.177	0.573044	1.08935e-05	Y	-0.019	0.61139	0.0315189			Y	169	Y	-0.064	6.84101	0.0425725	--	-0.023	0.121233	0.0542041			Y	128	Y
PF3D7_1012000	RING zinc finger protein, putative	--		--			--	--			Y	1	--	-0.006	--	--	--	--	--	--			Y	4	--	0.117	0.24095	0.698239	--	3.369	3.05269	0.107427			Y	1	--	-0.059	--	--	--	-0.011	--	--			--	--	--
PF3D7_1012200	rhoptry associated adhesin	--		--			--	--			--	--	--	--	--	--	--	--	--	--			Y	1	--	-0.025	--	--	--	0.206	--	--			Y	1	--	-0.069	--	--	--	-0.044	--	--			Y	1	Y
PF3D7_1012300	cytochrome b-c1 complex subunit 7, putative	--		--			--	--			Y	6	--	-0.126	0.145371	0.290222	--	-0.901	1.09115	0.124476			Y	4	--	-0.125	0.334105	0.874086	--	0.1475	0.563138	0.728433			Y	1	--	-0.6499	--	--	--	--	--	--			--	--	--
PF3D7_1012400	hypoxanthine-guanine phosphoribosyltransferase	--		--			--	--			Y	35	Y	0.1635	0.157586	0.0090093	Y	0.125	0.546176	0.00146667			Y	36	Y	0.7445	0.493787	6.68387e-09	Y	0.287	0.8436	0.00163452			Y	166	Y	0.248	11.8819	2.81735e-07	Y	0.2165	0.159268	2.49259e-36			Y	123	Y
PF3D7_1012500	phosphoglucomutase, putative	--		--			--	--			Y	6	--	0.151	0.0884477	0.341786	--	-0.3035	0.763358	0.292753			Y	2	--	0.589	0.47659	0.35949	--	-0.2005	0.393858	0.554676			Y	13	Y	0.1555	1.19879	2.41142e-06	Y	0.1795	0.102136	2.22252e-06			Y	10	--
PF3D7_1012600	GMP synthase [glutamine-hydrolyzing]	--		--			--	--			Y	26	Y	0.216	0.0728082	4.64061e-11	Y	0.576	0.150678	6.3425e-16			Y	8	Y	0.3545	0.194342	0.00276292	Y	0.554	0.363255	0.0014127			Y	38	--	0.1195	7.53481	0.135707	Y	0.057	0.083416	2.27538e-05			Y	37	Y
PF3D7_1012700	NLI interacting factor-like phosphatase, putative	--		--			--	--			Y	3	--	-0.045	0.210093	0.332077	Y	0.225	0.135975	0.0475904			Y	3	--	-0.083	0.141154	0.378952	--	-0.11	0.514573	0.96324			Y	7	--	0.113	1.60222	0.124029	--	0.072	0.0947513	0.437749			--	--	--
PF3D7_1012900	autophagy-related protein 18	--		--			--	--			Y	34	Y	-0.099	0.0983851	0.00739248	--	-0.022	0.325154	0.178861			Y	27	Y	0.264	0.426554	0.00310587	--	0.165	0.641181	0.192662			Y	23	Y	-0.259	7.76318	3.00112e-07	Y	-0.089	0.160306	0.0126976			Y	25	Y
PF3D7_1013100	U3 small nucleolar RNA-associated protein 13, putative	--		--			--	--			Y	10	--	0.0325	0.122473	0.677852	Y	0.657	0.298294	1.00355e-06			Y	3	--	0.699	0.613776	0.147901	--	0.507	0.237812	0.180798			Y	7	Y	-0.129	9.63689	0.0356409	--	-0.163	0.178336	0.0678275			Y	6	Y
PF3D7_1013200	conserved Plasmodium protein, unknown function	--		--			--	--			Y	1	--	0.121	--	--	--	0.354	--	--			Y	7	Y	0.51	0.258481	0.00231401	--	0.314	0.678008	0.112978			Y	3	--	-0.08	0	0.201605	--	-0.099	0.110964	0.105799			--	--	--
PF3D7_1013300	conserved Plasmodium protein, unknown function	--		--			--	--			Y	39	Y	-0.139	0.139446	7.50796e-06	Y	-0.436	0.536632	8.38362e-08			Y	13	Y	0.552	0.429765	0.000860137	--	-0.093	0.325412	0.608629			Y	20	Y	-0.193	10.1735	1.45787e-06	--	-0.004	0.0820869	0.604875			Y	16	--
PF3D7_1013500	phosphoinositide-specific phospholipase C	--		--			--	--			--	--	--	--	--	--	--	--	--	--			--	--	--	--	--	--	--	--	--	--			Y	2	--	0.0275	0.250136	0.292144	--	-0.0015	0.0417193	0.949343			--	--	--
PF3D7_1013600	conserved Plasmodium protein, unknown function	--		--			--	--			Y	3	--	-0.338	0.242246	0.10874	--	-0.603	0.667071	0.11323			--	--	--	--	--	--	--	--	--	--			Y	19	--	-0.047	10.236	0.763253	--	-0.005	0.109055	0.996304			Y	8	--
PF3D7_1013700	conserved Plasmodium protein, unknown function	--		--			--	--			Y	1	--	-0.075	--	--	--	-0.149	--	--			--	--	--	--	--	--	--	--	--	--			--	--	--	--	--	--	--	--	--	--			--	--	--
PF3D7_1013900	translation initiation factor eIF-2B subunit delta, putative	--		--			--	--			Y	2	--	-0.086	0.137179	0.808347	--	0.2665	1.16743	0.757926			Y	1	--	-0.133	--	--	--	-0.039	--	--			Y	3	--	-0.193	14.5954	0.0564157	--	-0.111	0.0827667	0.163085			--	--	--
PF3D7_1014100	merozoite surface protein MSA180, putative	--		--			--	--			Y	33	Y	-0.279	0.134272	8.89854e-12	Y	-1.2855	0.528342	1.77209e-14			Y	25	--	-0.06	0.514172	0.405286	--	-0.3885	0.677815	0.0808424			--	--	--	--	--	--	--	--	--	--			--	--	--
PF3D7_1014300	SPRY domain-containing protein, putative	--		--			--	--			Y	1	--	0.013	--	--	--	0.196	--	--			--	--	--	--	--	--	--	--	--	--			Y	3	Y	-0.223	0.221083	0.0205223	Y	-0.256	0.133989	0.00732719			--	--	--
PF3D7_1014400	MO15-related protein kinase	--		--			--	--			Y	1	--	-0.23	--	--	--	0.494	--	--			Y	1	--	0.047	--	--	--	-0.185	--	--			Y	1	--	-0.046	--	--	--	0.073	--	--			Y	1	--
PF3D7_1014600	transcriptional coactivator ADA2	--		--			--	--			Y	13	Y	-0.2975	0.143481	7.15909e-05	--	-0.247	0.603709	0.110648			Y	8	--	-0.006	0.156892	0.232844	--	0.1615	0.442562	0.18331			Y	12	Y	-0.148	10.3886	0.00652916	--	-0.024	0.109703	0.0805562			Y	2	--
PF3D7_1014700	prohibitin 2, putative	--		--			--	--			Y	3	--	-0.004	0.121129	0.368997	--	0.057	0.0880814	0.159129			Y	6	--	-0.0165	0.126875	0.822474	--	0.0635	0.348641	0.128555			Y	7	Y	-0.447	10.3319	2.61008e-05	Y	-0.267	0.0759678	0.000209834			Y	4	--
PF3D7_1014900	conserved Plasmodium protein, unknown function	--		--			--	--			Y	53	Y	-0.529	0.1558	1.77601e-27	Y	-1.694	0.782245	8.2311e-19			Y	26	Y	-0.673	0.416298	4.4377e-07	Y	-0.274	0.46967	0.00124849			Y	8	Y	0.043	0.620151	0.0172016	--	0.044	0.141376	0.193034			Y	1	--
PF3D7_1015000	FAD synthetase, putative	--		--			--	--			Y	1	--	-0.502	--	--	--	0.013	--	--			--	--	--	--	--	--	--	--	--	--			--	--	--	--	--	--	--	--	--	--			Y	1	Y
PF3D7_1015100	CWC16 domain-containing protein, putative	--		--			--	--			Y	1	--	-0.26	--	--	--	-0.125	--	--			Y	1	--	--	--	--	--	--	--	--			--	--	--	--	--	--	--	--	--	--			--	--	--
PF3D7_1015200	cysteine--tRNA ligase	--		--			--	--			Y	17	Y	0.23	0.0865268	0.0131167	Y	0.689	0.220818	5.43758e-09			Y	5	--	0.078	0.348565	0.608668	Y	0.382	0.2484	0.0464187			Y	23	Y	0.156	1.05788	8.73338e-07	Y	0.0915	0.114926	0.0013437			Y	16	Y
PF3D7_1015300	methionine aminopeptidase 1b, putative	--		--			--	--			Y	5	--	0.011	0.0482566	0.790916	Y	0.573	0.379316	0.0104288			Y	2	--	0.3845	0.555079	0.506554	--	0.4335	1.11935	0.681008			--	--	--	--	--	--	--	--	--	--			Y	4	Y
PF3D7_1015400	conserved Plasmodium protein, unknown function	--		--			--	--			Y	1	--	--	--	--	--	--	--	--			--	--	--	--	--	--	--	--	--	--			Y	1	--	-0.018	--	--	--	0.022	--	--			--	--	--
PF3D7_1015600	heat shock protein 60	--		--			--	--			Y	89	Y	0.0895	0.141914	0.00459982	Y	0.384	0.613437	1.60732e-06			Y	74	Y	0.001	0.652655	0.00193046	Y	0.382	0.463193	1.04805e-05			Y	86	Y	-0.397	7.03748	1.59736e-18	Y	-0.277	0.12738	1.73446e-32			Y	98	--
PF3D7_1015700	tubulin binding cofactor c, putative	--		--			--	--			Y	1	--	0.243	--	--	--	-0.336	--	--			--	--	--	--	--	--	--	--	--	--			--	--	--	--	--	--	--	--	--	--			--	--	--
PF3D7_1015800	ribonucleoside-diphosphate reductase small chain, putative	--		--			--	--			Y	2	--	0.166	0.0579828	0.732491	--	-0.731	0.982878	0.279855			Y	2	--	-0.264	0.0763675	0.128446	--	0.4765	0.170413	0.157686			Y	39	Y	0.312	6.2098	1.20185e-10	Y	0.213	0.141167	4.52838e-13			Y	16	--
PF3D7_1015900	enolase	--		--			--	--			Y	227	Y	0.448	0.120766	2.72245e-91	Y	0.848	0.202576	5.34264e-137			Y	92	Y	0.963	0.264332	9.51557e-44	Y	0.9935	0.392131	8.7155e-52			Y	902	Y	0.258	10.1727	2.5839e-58	Y	0.243	0.170627	3.28532e-190			Y	574	Y
PF3D7_1016200	Rab3 GTPase-activating protein non-catalytic subunit, putative	--		--			--	--			--	--	--	--	--	--	--	--	--	--			Y	1	--	0.041	--	--	--	0.131	--	--			Y	1	--	0.129	--	--	--	0.099	--	--			--	--	--
PF3D7_1016300	GBP130 protein	--		--			--	--			Y	27	Y	-0.395	0.195236	6.47701e-09	Y	-0.343	0.423288	9.04618e-05			Y	62	Y	-0.4685	0.996396	2.7706e-08	Y	0.754	0.411719	2.68124e-18			Y	28	--	-0.0615	10.1141	0.244947	Y	-0.1165	0.0903082	1.02453e-06			Y	81	Y
PF3D7_1016400	serine/threonine protein kinase, FIKK family	--		--			--	--			Y	15	Y	-0.329	0.106758	1.32077e-05	--	-0.101	0.378664	0.371827			Y	9	--	-0.183	0.285617	0.0823778	Y	0.419	0.444198	0.0304385			Y	6	Y	-0.131	0.981369	0.0229033	--	0.018	0.0349328	0.135101			Y	4	Y
PF3D7_1016600	Plasmodium exported protein (PHISTc), unknown function	--		--			--	--			--	--	--	--	--	--	--	--	--	--			--	--	--	--	--	--	--	--	--	--			Y	1	--	-0.055	--	--	--	-0.207	--	--			--	--	--
PF3D7_1016700	Plasmodium exported protein (PHISTc), unknown function	--		--			--	--			Y	1	--	-0.231	--	--	--	-0.939	--	--			--	--	--	--	--	--	--	--	--	--			--	--	--	--	--	--	--	--	--	--			--	--	--
PF3D7_1016800	Plasmodium exported protein (PHISTc), unknown function	--		--			--	--			Y	2	--	-0.411	0.120208	0.365325	--	-0.56825	1.40467	0.604184			Y	5	--	-0.313	1.1081	0.428369	--	0.5	1.14561	0.0844993			--	--	--	--	--	--	--	--	--	--			--	--	--
PF3D7_1016900	early transcribed membrane protein 10.3	--		--			--	--			Y	5	--	0.045	0.273658	0.764928	--	-1.055	1.69722	0.963699			Y	6	--	-0.052	1.21442	0.201302	Y	0.558	0.352186	0.0283951			Y	2	Y	-2.157	17.6777	0.0405388	Y	-2.155	0.185262	0.0412137			Y	2	Y
PF3D7_1017000	DNA polymerase delta catalytic subunit	--		--			--	--			Y	10	Y	-0.299	0.178331	0.000920721	Y	-0.7285	0.612734	0.020509			Y	4	--	0.007	0.25259	0.474049	--	-0.3845	0.330729	0.117825			Y	15	--	0.076	11.5286	0.0583621	--	0.036	0.116152	0.552436			Y	8	Y
PF3D7_1017100	rhoptry neck protein 12	--		--			--	--			--	--	--	--	--	--	--	--	--	--			--	--	--	--	--	--	--	--	--	--			--	--	--	--	--	--	--	--	--	--			Y	1	Y
PF3D7_1017200	enoyl-CoA hydratase-related protein, putative	--		--			--	--			--	--	--	--	--	--	--	--	--	--			--	--	--	--	--	--	--	--	--	--			Y	1	--	0.3136	--	--	--	0.4605	--	--			--	--	--
PF3D7_1017400	phosphomannomutase, putative	--		--			--	--			Y	1	--	-0.101	--	--	--	0.461	--	--			--	--	--	--	--	--	--	--	--	--			Y	4	--	-0.2891	0.528756	0.37457	Y	-0.3083	0.0734052	0.0132893			Y	1	Y
PF3D7_1017500	myosin essential light chain ELC	--		--			--	--			Y	3	Y	0.69	0.387268	0.0387559	--	0.078	0.196235	0.925758			Y	1	--	0.582	--	--	--	0.027	--	--			--	--	--	--	--	--	--	--	--	--			--	--	--
PF3D7_1017600	conserved Plasmodium protein, unknown function	--		--			--	--			--	--	--	--	--	--	--	--	--	--			--	--	--	--	--	--	--	--	--	--			Y	2	--	0.001	2.09662	--	--	-0.066	--	--			Y	1	--
PF3D7_1017900	26S proteasome regulatory subunit p55, putative	--		--			--	--			Y	31	--	0.029	0.0780884	0.322161	Y	0.133	0.251538	4.43686e-05			Y	18	--	0.0985	0.214159	0.55151	--	0.257	0.724877	0.366884			Y	28	Y	0.1505	1.29541	2.37634e-06	--	0.063	0.110384	0.191667			Y	18	--
PF3D7_1018200	serine/threonine protein phosphatase 8, putative	--		--			--	--			Y	19	Y	-0.398	0.165748	6.47828e-10	Y	-1.059	0.828614	3.67261e-05			Y	16	Y	-0.639	0.504549	0.000508377	--	-0.005	0.805937	0.307496			Y	2	--	0.0845	1.19724	0.541024	--	0.129	0.127279	0.408096			--	--	--
PF3D7_1018300	peptidase, putative	--		--			--	--			Y	15	--	-0.076	0.104406	0.0587138	--	0.1425	0.391832	0.258766			Y	9	--	0.019	0.333781	0.137389	--	-0.292	0.621717	0.51692			Y	3	Y	-0.122	14.6867	0.0383263	Y	-0.081	0.0213854	0.0389918			Y	2	--
PF3D7_1018500	pre-mRNA-splicing factor RDS3, putative	--		--			--	--			Y	1	--	0.083	--	--	--	0.303	--	--			Y	3	--	0.056	0.486433	0.402758	--	0.884	0.421415	0.107648			Y	4	--	0.0035	0	0.865473	--	-0.042	0.0938203	0.605403			Y	1	--
PF3D7_1018600	tRNA wybutosine-synthesizing protein, putative	--		--			--	--			--	--	--	--	--	--	--	--	--	--			Y	1	--	0.184	--	--	--	2.815	--	--			--	--	--	--	--	--	--	--	--	--			--	--	--
PF3D7_1019000	eukaryotic translation initiation factor subunit eIF2A, putative	--		--			--	--			Y	19	--	-0.159	0.136375	0.123874	--	-0.162	0.497257	0.0502531			Y	9	--	0.072	0.360509	0.40462	--	-0.11	0.482637	0.907503			Y	21	--	-0.046	0.766652	0.296558	Y	-0.078	0.137526	0.0176379			Y	3	--
PF3D7_1019400	60S ribosomal protein L30e, putative	--		--			--	--			Y	18	--	-0.0235	0.0854213	0.179885	--	0.2	0.325977	0.0582443			Y	7	--	0.128	0.138893	0.0618883	--	0.3875	0.521264	0.171804			Y	15	--	-0.0895	6.95687	0.0578152	--	-0.0655	0.146645	0.0842985			Y	30	Y
PF3D7_1019600	conserved Plasmodium protein, unknown function	--		--			--	--			Y	5	Y	-0.419	0.0856283	9.70507e-06	Y	-1.663	0.698938	0.0193423			Y	2	--	-0.148	1.17521	0.829012	--	-0.538	0.220617	0.338196			--	--	--	--	--	--	--	--	--	--			--	--	--
PF3D7_1019700	conserved Plasmodium protein, unknown function	--		--			--	--			Y	8	--	-0.33	0.207897	0.102718	Y	-0.492	0.974514	0.0301203			--	--	--	--	--	--	--	--	--	--			Y	2	--	0.022	0.720523	0.421253	--	-0.0225	0.0629325	0.582643			Y	2	--
PF3D7_1019900	autophagy-related protein 8	--		--			--	--			Y	7	Y	-0.1625	0.124106	0.000612438	Y	-0.837	0.362018	0.00065003			Y	7	--	0.013	0.243621	0.572758	Y	0.347	0.324439	0.0138082			Y	2	--	-0.3855	0	0.274535	--	-0.336	0.257387	0.316033			Y	2	--
PF3D7_1020000	RNA-binding protein 34, putative	--		--			--	--			--	--	--	--	--	--	--	--	--	--			--	--	--	--	--	--	--	--	--	--			--	--	--	--	--	--	--	--	--	--			Y	1	--
PF3D7_1020700	N-acetyltransferase, GNAT family, putative	--		--			--	--			Y	10	--	-0.03	0.111584	0.529105	Y	0.828	0.484003	0.00148089			--	--	--	--	--	--	--	--	--	--			Y	10	Y	-0.1955	0.552335	0.000282029	Y	-0.115	0.104566	0.00160554			Y	9	--
PF3D7_1020900	ADP-ribosylation factor	--		--			--	--			Y	54	Y	-0.107	0.122956	9.24253e-05	Y	0.401	0.430904	1.49924e-09			Y	54	Y	-0.232	0.73915	0.0133399	--	0.177	0.829662	0.934809			Y	37	Y	0.2025	11.4261	0.00872251	Y	0.0875	0.123897	0.00513483			Y	29	--
PF3D7_1021100	conserved Plasmodium protein, unknown function	--		--			--	--			Y	4	--	0.123	0.0510776	0.494973	--	0.3075	0.437959	0.457103			--	--	--	--	--	--	--	--	--	--			Y	3	--	0.388	1.49273	0.124076	--	0.128	0.12616	0.141853			Y	3	--
PF3D7_1021200	conserved Plasmodium protein, unknown function	--		--			--	--			--	--	--	--	--	--	--	--	--	--			--	--	--	--	--	--	--	--	--	--			Y	3	--	0.009	0	0.576252	--	0.014	0.00950438	0.21273			--	--	--
PF3D7_1021300	apicoplast integral membrane protein, putative	--		--			--	--			Y	5	--	-0.159	0.12944	0.0684874	--	0.011	0.179199	0.758383			Y	2	--	-0.096	0.329512	0.741728	--	0.657	0.902268	0.49534			Y	1	--	-0.062	--	--	--	0.072	--	--			--	--	--
PF3D7_1021400	endomembrane protein 70, putative	--		--			--	--			Y	16	Y	-0.18	0.148093	0.00120402	--	-0.113	0.314874	0.267043			Y	7	--	-0.101	0.287017	0.168692	--	0.11	0.939603	0.522268			Y	9	Y	-0.162	11.811	0.000394979	--	-0.027	0.0714222	0.894924			Y	6	--
PF3D7_1021500	ATP-dependent RNA helicase ROK1, putative	--		--			--	--			Y	8	--	0.015	0.0908326	0.868201	Y	0.229	0.165189	0.00803503			Y	2	--	-0.056	0.00282843	0.293706	--	-0.2235	0.451841	0.582005			Y	3	Y	-0.221	0.758891	0.0171022	--	0.029	0.2155	0.542258			Y	2	--
PF3D7_1021600	deoxyribose-phosphate aldolase, putative	--		--			--	--			Y	5	--	0.171	0.137355	0.0652227	--	0.201	0.412717	0.385223			Y	4	--	0.4285	0.481479	0.094485	--	0.364	0.894814	0.0550222			Y	31	Y	-0.293	6.66812	7.73303e-18	Y	-0.461	0.138888	9.29589e-22			Y	13	Y
PF3D7_1021700	conserved Plasmodium membrane protein, unknown function	up_48H		--			--	--			Y	13	Y	-0.141	0.18506	0.0175593	Y	0.72	1.33127	0.0276092			Y	5	Y	-0.319	0.273365	0.033171	--	2.0015	2.14684	0.148785			--	--	--	--	--	--	--	--	--	--			--	--	--
PF3D7_1021800	schizont egress antigen-1	--		--			--	--			Y	8	Y	-0.469	0.133903	1.50762e-05	Y	-1.786	0.479778	1.93928e-05			Y	2	--	-0.4785	0.180312	0.0968393	--	-0.065	--	--			Y	1	--	-0.189	--	--	--	-0.038	--	--			--	--	--
PF3D7_1021900	PHAX domain-containing protein, putative	--		--			--	--			Y	17	Y	-0.1005	0.125962	0.0104299	Y	-0.152	0.371792	0.00452563			Y	15	--	-0.168	0.334322	0.399466	--	0.094	0.469604	0.0572564			Y	53	Y	-0.338	8.18064	0.00227439	Y	-0.277	0.13417	2.63812e-19			Y	31	--
PF3D7_1022000	RNA-binding protein, putative	--		--			--	--			--	--	--	--	--	--	--	--	--	--			--	--	--	--	--	--	--	--	--	--			Y	1	--	-0.32	--	--	--	-0.302	--	--			--	--	--
PF3D7_1022100	methyltransferase, putative	--		--			--	--			Y	3	--	-0.021	0.33488	0.431554	--	1.185	0.874136	0.282481			Y	1	--	0.237	--	--	--	0.282	--	--			--	--	--	--	--	--	--	--	--	--			--	--	--
PF3D7_1022200	conserved Plasmodium membrane protein, unknown function	--		--			--	--			--	--	--	--	--	--	--	--	--	--			--	--	--	--	--	--	--	--	--	--			Y	1	--	-0.126	--	--	--	0.115	--	--			--	--	--
PF3D7_1022300	ZIP domain-containing protein, putative	--		--			--	--			Y	1	--	-0.193	--	--	--	-0.117	--	--			--	--	--	--	--	--	--	--	--	--			Y	3	--	-0.322	0.0218856	0.158514	--	-0.178	0.0966282	0.0798093			Y	1	--
PF3D7_1022400	serine/arginine-rich splicing factor 4	--		--			--	--			Y	9	Y	0.1395	0.080537	0.00647048	Y	0.388	0.179378	0.000577759			Y	7	--	-0.168	0.197693	0.228591	--	0.179	0.864364	0.834657			Y	13	--	0.04	8.7704	0.229206	Y	-0.14	0.141398	0.00366839			Y	12	--
PF3D7_1022500	citrate synthase, mitochondrial, putative	up_48H		--			--	--			Y	4	--	0.0275	0.0796346	0.328391	Y	0.3325	0.172536	0.0236831			Y	1	--	0.004	--	--	--	0.52	--	--			Y	1	--	-0.333	--	--	--	-0.177	--	--			Y	1	Y
PF3D7_1022600	kelch protein K10	--		--			--	--			Y	2	--	0.2624	--	--	--	1.1435	--	--			--	--	--	--	--	--	--	--	--	--			Y	2	--	-0.211	1.45568	0.484077	--	-0.08	0.0183848	0.308839			Y	3	Y
PF3D7_1022700	phospholipid scramblase, putative	--		--			--	--			Y	5	--	-0.274	0.160951	0.0690217	Y	-1.566	0.777246	0.0106789			Y	11	Y	1.123	1.07935	0.00729553	Y	0.239	0.343045	0.0113906			Y	1	--	-0.2947	--	--	--	0.044	--	--			--	--	--
PF3D7_1022800	4-hydroxy-3-methylbut-2-en-1-yl diphosphate synthase (ferredoxin), putative	--		--			--	--			Y	2	--	0.005	0.0452548	0.913473	--	-0.2345	0.399515	0.51332			Y	4	--	-0.133	0.653316	0.891925	--	-0.044	0.465406	0.480024			Y	1	--	-0.081	--	--	--	0.028	--	--			Y	2	--
PF3D7_1022900	CDGSH iron-sulfur domain-containing protein, putative	--		--			--	--			--	--	--	--	--	--	--	--	--	--			Y	1	--	-0.011	--	--	--	0.491	--	--			Y	2	--	-0.283	17.6777	0.128877	--	-0.302	0.0212132	0.11446			Y	1	Y
PF3D7_1023000	conserved Plasmodium membrane protein, unknown function	--		--			--	--			Y	5	--	-0.113	0.0618466	0.220383	--	0.145	0.232992	0.540275			Y	2	--	0.1535	0.665387	0.799235	--	-0.0495	2.10789	0.970268			--	--	--	--	--	--	--	--	--	--			--	--	--
PF3D7_1023200	orotidine 5'-phosphate decarboxylase	--		--			--	--			Y	4	--	0.187	0.0635682	0.248518	--	0.27	0.0969652	0.132066			Y	1	--	0.867	--	--	--	1.462	--	--			Y	4	--	-0.038	0.685971	0.844002	--	-0.0255	0.106741	0.992417			Y	1	--
PF3D7_1023900	chromodomain-helicase-DNA-binding protein 1 homolog, putative	--		--			--	--			Y	49	Y	-0.339	0.217639	3.53734e-09	Y	-0.202	0.632236	0.0178936			Y	25	Y	-0.2	0.351756	0.0477848	Y	0.356	0.51087	0.00555132			Y	40	Y	-0.211	9.02372	3.50789e-14	Y	-0.14	0.0987333	6.56588e-10			Y	30	--
PF3D7_1024200	RNA-binding protein, putative	--		--			--	--			--	--	--	--	--	--	--	--	--	--			--	--	--	--	--	--	--	--	--	--			Y	1	--	-0.409	--	--	--	-0.31	--	--			--	--	--
PF3D7_1024300	ATP synthase-associated protein, putative	--		--			--	--			--	--	--	--	--	--	--	--	--	--			Y	2	Y	-0.165	0.0113137	0.0329371	--	0.018	0.0608112	0.662552			--	--	--	--	--	--	--	--	--	--			--	--	--
PF3D7_1024500	conserved Plasmodium protein, unknown function	--		--			--	--			Y	1	--	-0.192	--	--	--	0.082	--	--			Y	1	--	-0.016	--	--	--	0.19	--	--			--	--	--	--	--	--	--	--	--	--			Y	1	--
PF3D7_1024800	exported protein 3	--		--			--	--			Y	34	Y	0.213	0.14113	0.000413756	Y	0.7225	0.90786	0.0351423			Y	28	Y	0.6835	0.678693	7.51117e-06	Y	0.324	0.840926	0.000409751			Y	38	Y	-0.7165	9.30158	5.96485e-26	Y	-0.678	0.208114	1.82109e-24			Y	37	Y
PF3D7_1025000	EF-hand calcium-binding domain-containing protein, putative	--		EPS15			--	--			Y	8	--	-0.239	0.212878	0.111414	--	0.431	0.385451	0.0913463			Y	11	Y	-0.4505	0.239116	0.00681513	--	0.294	0.941134	0.128842			Y	5	--	-0.4955	11.3897	0.154624	--	0.1352	0.164966	0.172087			Y	5	Y
PF3D7_1025100	glutamine--fructose-6-phosphate aminotransferase [isomerizing], putative	--		--			--	--			Y	5	--	-0.023	0.32924	0.558128	--	-0.38	0.997608	0.0774421			Y	1	--	-0.216	--	--	--	-1.154	--	--			Y	2	Y	-0.2625	17.9093	0.0437061	Y	-0.269	0.00989949	0.038787			--	--	--
PF3D7_1025200	ATP synthase mitochondrial F1 complex assembly factor 2, putative	--		--			--	--			Y	1	--	0.195	--	--	--	0.556	--	--			--	--	--	--	--	--	--	--	--	--			Y	1	--	-0.486	--	--	--	-0.333	--	--			--	--	--
PF3D7_1025300	conserved protein, unknown function	--		--			--	--			Y	24	Y	-0.254	0.109413	7.47469e-08	Y	-0.287	0.472152	0.000300253			Y	9	--	0.12	0.286222	0.907321	--	-0.208	0.447594	0.100754			Y	12	Y	-0.235	0.215395	0.000298548	Y	-0.196	0.190454	0.000319836			Y	10	Y
PF3D7_1025400	conserved Plasmodium membrane protein, unknown function	--		--			--	--			Y	3	--	-0.07	0.0311127	0.639283	--	0.4275	0.321734	0.404349			--	--	--	--	--	--	--	--	--	--			--	--	--	--	--	--	--	--	--	--			--	--	--
PF3D7_1025600	cytochrome c oxidase copper chaperone, putative	--		--			--	--			Y	1	--	0.211	--	--	--	1.057	--	--			Y	1	--	-0.209	--	--	--	0.474	--	--			Y	2	Y	-0.134	0	0.0370558	--	-0.159	0.0240416	0.0801362			Y	1	--
PF3D7_1025900	conserved protein, unknown function	--		--			--	--			--	--	--	--	--	--	--	--	--	--			Y	4	Y	-0.574	0.220801	0.0195809	Y	0.665	0.420524	0.0385374			Y	1	--	-0.052	--	--	--	-0.005	--	--			--	--	--
PF3D7_1026000	conserved Plasmodium protein, unknown function	--		--			--	--			Y	2	--	-0.336	0.192333	0.320766	--	-1.204	--	--			Y	1	--	-0.01	--	--	--	1.357	--	--			Y	13	--	-0.05895	1.92012	0.394484	--	0.07075	0.291279	0.714859			Y	4	--
PF3D7_1026600	conserved Plasmodium protein, unknown function	--		--			--	--			Y	1	--	-0.143	--	--	--	0.194	--	--			Y	1	--	-0.219	--	--	--	0.505	--	--			--	--	--	--	--	--	--	--	--	--			--	--	--
PF3D7_1026800	40S ribosomal protein S2	--		--			--	--			Y	19	--	0.154	0.181984	0.255182	Y	0.4715	0.609959	0.0324505			Y	15	--	-0.165	1.0881	0.114087	--	0.295	0.780931	0.146051			Y	65	--	-0.006	9.77973	0.163271	--	-0.0615	0.150541	0.49236			Y	44	Y
PF3D7_1027100	U3 small nucleolar ribonucleoprotein protein MPP10, putative	--		--			--	--			Y	3	--	0.076	0.152857	0.609943	--	0.243	0.611864	0.176092			Y	1	--	1.497	--	--	--	1.651	--	--			Y	7	Y	-0.215	1.3241	0.0205804	Y	-0.113	0.107664	0.0376102			Y	5	--
PF3D7_1027300	peroxiredoxin	--		--			--	--			Y	72	--	-0.0635	0.210647	0.133248	Y	0.2925	0.75198	0.0154158			Y	69	Y	0.04	0.55091	8.46295e-05	--	0.114	0.512035	0.629609			Y	51	Y	0.025	8.48636	0.0178009	Y	0.033	0.145971	0.0381796			Y	44	Y
PF3D7_1027400	DNA-directed RNA polymerase II subunit RPB7, putative	--		--			--	--			Y	2	--	0.1965	0.0162635	0.0858929	Y	0.653	0.0141421	0.00978988			--	--	--	--	--	--	--	--	--	--			Y	2	--	-0.036	0	0.740867	--	-0.0765	0.168999	0.52229			Y	1	--
PF3D7_1027800	60S ribosomal protein L3	--		--			--	--			Y	53	Y	-0.109	0.17237	0.000731944	--	-0.109	0.445013	0.503985			Y	83	Y	-0.061	0.212218	0.0355152	--	-0.1605	0.937915	0.0507387			Y	52	--	-0.108	12.5477	0.368334	--	-0.097	0.154476	0.152376			Y	56	Y
PF3D7_1028000	methyltransferase, putative	--		--			--	--			Y	1	--	0.247	--	--	--	0.458	--	--			--	--	--	--	--	--	--	--	--	--			--	--	--	--	--	--	--	--	--	--			--	--	--
PF3D7_1028200	RING zinc finger protein, putative	--		--			--	--			--	--	--	--	--	--	--	--	--	--			--	--	--	--	--	--	--	--	--	--			--	--	--	--	--	--	--	--	--	--			--	--	--
PF3D7_1028300	rRNA-processing protein EBP2, putative	--		--			--	--			--	--	--	--	--	--	--	--	--	--			Y	1	--	0.855	--	--	--	0.661	--	--			--	--	--	--	--	--	--	--	--	--			Y	3	--
PF3D7_1028400	nucleolar preribosomal assembly protein, putative	--		--			--	--			Y	5	Y	0.26	0.0636344	0.00500128	Y	1.7175	0.0587842	4.10403e-06			--	--	--	--	--	--	--	--	--	--			Y	4	--	-0.161	2.17949	0.462472	--	-0.129	0.0702662	0.107272			Y	8	--
PF3D7_1028600	conserved Plasmodium protein, unknown function	--		--			--	--			--	--	--	--	--	--	--	--	--	--			--	--	--	--	--	--	--	--	--	--			Y	5	Y	0.4405	11.5935	0.0155235	--	0.247	0.191716	0.0605599			Y	3	--
PF3D7_1028700	merozoite TRAP-like protein	up_48H		--			--	--			--	--	--	--	--	--	--	--	--	--			Y	4	--	0.0215	0.512399	0.635767	--	0.144	0.456072	0.803816			Y	2	--	0.2309	17.6777	0.544642	--	-0.1572	0.0407294	0.131848			--	--	--
PF3D7_1028900	inner membrane complex protein 1m, putative	--		--			--	--			--	--	--	--	--	--	--	--	--	--			Y	1	--	-0.48	--	--	--	0.075	--	--			--	--	--	--	--	--	--	--	--	--			--	--	--
PF3D7_1029200	WD repeat-containing protein, putative	--		--			--	--			Y	1	--	0.0421	--	--	--	0.7356	--	--			--	--	--	--	--	--	--	--	--	--			Y	1	--	0.096	--	--	--	-0.026	--	--			Y	1	--
PF3D7_1029400	LEM3/CDC50 family protein, putative	--		--			--	--			Y	13	Y	-0.1415	0.104351	0.00655094	Y	-0.271	0.360158	0.0128596			Y	4	--	0.8715	0.821818	0.0617815	--	0.6985	0.290025	0.0738028			Y	1	--	-0.208	--	--	--	-0.134	--	--			Y	3	Y
PF3D7_1029600	adenosine deaminase	--		--			--	--			Y	57	Y	0.332	0.108243	4.31201e-09	Y	1.0355	0.320534	1.71249e-18			Y	11	Y	0.727	0.325649	8.49539e-06	Y	1.091	0.374137	4.39638e-07			Y	209	Y	0.277	8.30286	1.66122e-14	Y	0.23	0.149815	1.6045e-17			Y	100	Y
PF3D7_1030000	transcription elongation factor SPT4, putative	--		--			--	--			Y	4	--	-0.029	0.0805993	0.532285	Y	0.554	0.135099	0.000546631			Y	4	--	-0.139	0.0531946	0.0742102	--	-0.5625	1.17803	0.253881			Y	7	--	0.045	13.8081	0.616403	--	0.033	0.106837	0.668625			Y	2	--
PF3D7_1030100	pre-mRNA-splicing factor ATP-dependent RNA helicase PRP22, putative	--		--			--	--			Y	4	Y	-0.3345	0.160845	0.00949882	Y	-1.544	0.717025	0.021262			Y	3	--	0.774	0.514929	0.205302	--	0.042	0.752911	0.531501			Y	7	--	-0.054	0.794472	0.0935935	--	-0.031	0.152194	0.947593			Y	2	--
PF3D7_1030200	claudin-like apicomplexan microneme protein, putative	--		--			--	--			--	--	--	--	--	--	--	--	--	--			Y	3	--	-0.001	0.423182	0.430785	--	-0.131	0.324496	0.272693			--	--	--	--	--	--	--	--	--	--			--	--	--
PF3D7_1030300	conserved Plasmodium protein, unknown function	--		--			--	--			Y	1	--	-0.133	--	--	--	0.128	--	--			--	--	--	--	--	--	--	--	--	--			--	--	--	--	--	--	--	--	--	--			--	--	--
PF3D7_1030500	26S proteasome regulatory subunit RPN9, putative	--		--			--	--			Y	11	--	-0.0655	0.0627125	0.28286	--	0.123	0.25839	0.433177			Y	8	--	0.076	0.434969	0.383509	--	0.1	0.620999	0.5396			Y	11	Y	0.13	8.28271	0.000546276	Y	0.099	0.0588049	0.000853972			Y	8	--
PF3D7_1030600	tRNA N6-adenosine threonylcarbamoyltransferase	--		--			--	--			--	--	--	--	--	--	--	--	--	--			--	--	--	--	--	--	--	--	--	--			Y	2	--	-0.188	0.167853	0.26848	--	-0.1175	0.0502046	0.283245			--	--	--
PF3D7_1030800	calmodulin, putative	--		--			--	--			Y	1	--	-0.1378	--	--	--	--	--	--			--	--	--	--	--	--	--	--	--	--			--	--	--	--	--	--	--	--	--	--			--	--	--
PF3D7_1031000	ookinete surface protein P25	--		--			--	--			Y	1	--	0.723	--	--	--	0.937	--	--			--	--	--	--	--	--	--	--	--	--			Y	1	--	-1.759	--	--	--	-1.941	--	--			--	--	--
PF3D7_1031200	MORN repeat-containing protein 1	--		--			--	--			Y	6	Y	-0.366	0.085668	0.000300034	--	-1.078	2.54103	0.620297			Y	6	--	0.265	0.868306	0.188547	--	0.21	0.737517	0.753659			--	--	--	--	--	--	--	--	--	--			--	--	--
PF3D7_1031300	conserved Plasmodium protein, unknown function	--		--			--	--			Y	2	Y	-0.2855	0.013435	0.0290352	--	-1.2335	0.76014	0.244357			Y	1	--	-0.038	--	--	--	0.407	--	--			--	--	--	--	--	--	--	--	--	--			Y	1	--
PF3D7_1031500	DEAD/DEAH box helicase, putative	--		--			--	--			Y	1	--	0.7477	--	--	--	2.2255	--	--			--	--	--	--	--	--	--	--	--	--			--	--	--	--	--	--	--	--	--	--			--	--	--
PF3D7_1031700	protein phosphatase inhibitor 3	--		--			--	--			--	--	--	--	--	--	--	--	--	--			--	--	--	--	--	--	--	--	--	--			Y	1	--	0.476	--	--	--	0.285	--	--			--	--	--
PF3D7_1031800	conserved protein, unknown function	--		--			--	--			Y	2	--	0.5595	0.106773	0.182005	--	0.6115	0.621547	0.188217			Y	2	--	0.0765	0.280721	0.68044	--	1.748	0.756604	0.222453			Y	1	--	0.324	--	--	--	0.197	--	--			--	--	--
PF3D7_1032100	mRNA-decapping enzyme subunit 1, putative	--		--			--	--			Y	4	--	-0.014	0.089209	0.659526	Y	-0.58	0.339563	0.0242583			Y	4	--	0.212	0.822828	0.361846	Y	1.035	0.278526	0.0368709			Y	2	--	-0.5145	1.1039	0.144497	--	-0.418	0.18809	0.196112			Y	1	--
PF3D7_1032200	conserved Plasmodium protein, unknown function	--		--			--	--			--	--	--	--	--	--	--	--	--	--			--	--	--	--	--	--	--	--	--	--			--	--	--	--	--	--	--	--	--	--			--	--	--
PF3D7_1032500	DER1-like protein, putative	--		--			--	--			Y	6	Y	-0.2445	0.106064	0.00468403	Y	-0.348	0.158788	0.00255679			Y	6	Y	0.1685	0.0661738	0.00524533	Y	-0.4435	0.320415	0.0194288			Y	2	--	-0.0105	0	0.928961	--	-0.0195	0.126572	0.863429			Y	2	--
PF3D7_1032700	conserved Plasmodium protein, unknown function	--		--			--	--			Y	4	--	-0.04	0.0304248	0.731264	Y	0.7145	0.133353	0.000112066			Y	3	--	0.089	0.878293	0.340707	--	0.476	0.124557	0.11355			Y	1	--	-0.436	--	--	--	-0.276	--	--			--	--	--
PF3D7_1032800	leucine-rich repeat protein	--		--			--	--			Y	1	--	0.125	--	--	--	0.168	--	--			Y	1	--	-0.245	--	--	--	0.118	--	--			Y	11	Y	0.0955	8.77886	0.0381854	--	-0.0085	0.109307	0.140085			Y	1	--
PF3D7_1033100	S-adenosylmethionine decarboxylase/ornithine decarboxylase	--		--			--	--			Y	3	--	-0.417	0.273189	0.312592	Y	0.472	0.172703	0.022475			Y	2	--	0.082	0.0692965	0.420842	--	-0.15	0.47659	0.721325			Y	44	Y	0.0625	1.07697	0.0156617	Y	0.064	0.117382	0.00723179			Y	25	Y
PF3D7_1033200	early transcribed membrane protein 10.2	--		--			--	--			Y	45	Y	0.167	0.179769	0.00390267	Y	0.959	0.343893	1.50589e-21			Y	48	Y	0.306	0.208017	5.07162e-10	Y	0.246	0.57092	0.000145741			Y	48	Y	-0.2065	11.0267	2.57508e-12	Y	-0.206	0.203086	2.10348e-11			Y	51	--
PF3D7_1033400	haloacid dehalogenase-like hydrolase	--		--			--	--			Y	33	--	0.045	0.124496	0.329278	Y	0.264	0.278629	1.21824e-06			Y	15	Y	0.224	0.180293	9.68119e-05	--	-0.07	0.622319	0.494754			Y	67	Y	0.1985	8.84156	0.0038421	Y	0.169	0.16949	6.84047e-13			Y	51	Y
PF3D7_1033500	WD repeat-containing protein 70, putative	--		--			--	--			Y	2	--	-0.194	--	--	--	0.491	--	--			--	--	--	--	--	--	--	--	--	--			Y	2	--	-0.0665	0	0.535187	--	-0.0965	0.0855599	0.413252			--	--	--
PF3D7_1033600	pre-mRNA-splicing factor CEF1, putative	--		--			--	--			Y	15	--	-0.176	0.219885	0.170069	--	0.259	0.866901	0.345251			Y	5	--	1.087	0.85689	0.117554	--	0.5895	0.198024	0.152957			Y	10	--	-0.0555	1.22126	0.138746	Y	-0.101	0.077164	0.00419215			Y	6	--
PF3D7_1033700	bromodomain protein 1	--		--			--	--			Y	7	--	0.003	0.286473	0.887892	--	0.225	0.728492	0.299299			Y	9	--	0.278	0.552174	0.0741107	--	0.009	0.792619	0.141695			Y	17	Y	-0.122	0.820361	0.000375439	Y	-0.087	0.0670753	0.000105709			Y	9	--
PF3D7_1034000	Sec1 family protein, putative	--		--			--	--			Y	9	--	-0.031	0.0931894	0.284521	Y	0.402	0.12091	0.000201837			Y	4	--	0.116	0.393184	0.757074	--	0.154	0.343707	0.251475			Y	3	--	-0.07	1.26106	0.448917	--	-0.0285	0.282136	0.893432			Y	8	--
PF3D7_1034400	flavoprotein subunit of succinate dehydrogenase	--		--			--	--			Y	3	Y	-0.186	0.0858157	0.0425511	--	-0.052	0.20402	0.741881			Y	4	--	-0.11	0.114246	0.118835	--	0.8345	0.582727	0.0881073			Y	1	--	-0.256	--	--	--	-0.208	--	--			Y	2	--
PF3D7_1034500	conserved Plasmodium protein, unknown function	--		--			--	--			Y	1	--	-0.32	--	--	--	--	--	--			--	--	--	--	--	--	--	--	--	--			--	--	--	--	--	--	--	--	--	--			--	--	--
PF3D7_1034700	ADP-ribosylation factor, putative	--		--			--	--			Y	2	--	-0.0675	0.187383	0.607472	--	-0.9725	1.22824	0.42523			Y	5	--	-0.041	0.185979	0.549132	--	0.026	1.03221	0.365738			--	--	--	--	--	--	--	--	--	--			--	--	--
PF3D7_1034800	conserved protein, unknown function	--		--			--	--			Y	1	--	-0.099	--	--	--	-1.4041	--	--			--	--	--	--	--	--	--	--	--	--			--	--	--	--	--	--	--	--	--	--			--	--	--
PF3D7_1034900	methionine--tRNA ligase	--		--			--	--			Y	61	Y	0.127	0.139967	2.16438e-05	Y	0.46	0.261705	3.51723e-05			Y	45	Y	0.161	0.364683	0.000172516	--	-0.137	0.752742	0.237621			Y	89	Y	0.206	8.9115	1.01996e-22	Y	0.162	0.153952	2.8819e-19			Y	72	Y
PF3D7_1035300	glutamate-rich protein GLURP	up_48H		--			--	--			Y	6	--	-0.093	0.423437	0.194565	--	0.667	0.635592	0.317508			Y	28	Y	-0.301	0.235509	5.10372e-07	Y	0.601	0.403174	4.34774e-09			--	--	--	--	--	--	--	--	--	--			Y	1	--
PF3D7_1035400	merozoite surface protein 3	--		--			--	--			Y	1	--	0.006	--	--	--	-0.544	--	--			Y	8	Y	-0.094	0.111391	0.016918	--	0.544	1.4963	0.0540613			Y	2	--	0.118	0	0.404455	--	-0.2785	0.25668	0.367695			Y	2	--
PF3D7_1035500	merozoite surface protein 6	--		--			--	--			--	--	--	--	--	--	--	--	--	--			Y	4	--	1.296	0.981001	0.110934	--	0.205	0.21496	0.261031			Y	1	--	-0.234	--	--	--	-0.277	--	--			--	--	--
PF3D7_1035700	duffy binding-like merozoite surface protein	--		--			--	--			Y	5	Y	-0.209	0.1177	0.0238162	--	-0.789	1.05878	0.0999261			Y	7	--	-0.39	0.377812	0.0895215	--	-0.084	0.851824	0.902754			Y	2	--	-0.0125	17.6777	0.637028	--	0.3175	0.245366	0.307034			Y	1	Y
PF3D7_1035900	probable protein, unknown function	up_48H		--			--	--			Y	5	Y	-0.78	0.157525	0.00154284	--	-2.2845	0.735659	0.0850806			Y	17	Y	1.156	0.896922	3.51237e-05	Y	0.631	0.369362	1.83187e-05			Y	3	--	0.01	0.782216	0.827146	--	0.044	0.152197	0.777761			Y	3	Y
PF3D7_1036700	phosducin-like protein 2, putative	--		--			--	--			--	--	--	--	--	--	--	--	--	--			--	--	--	--	--	--	--	--	--	--			Y	2	--	0.087	0	0.06834	--	0.0715	0.0162635	0.114112			--	--	--
PF3D7_1036800	acetyl-CoA transporter, putative	--		--			--	--			Y	8	--	-0.0535	0.150847	0.985632	--	-0.096	0.160063	0.924906			Y	5	--	-0.0735	0.643142	0.817946	--	-0.0365	0.451608	0.734613			Y	2	--	0.055	0.355168	0.682548	--	0.0965	0.232638	0.516927			Y	4	--
PF3D7_1036900	conserved Plasmodium protein, unknown function	--		--			--	--			Y	19	--	-0.009	0.133918	0.697773	Y	0.466	0.26375	1.87347e-05			Y	20	--	-0.102	0.457818	0.318804	--	0	0.421911	0.578203			Y	42	Y	-0.161	8.7118	1.03709e-12	Y	-0.2815	0.177969	9.88524e-14			Y	36	Y
PF3D7_1037100	pyruvate kinase 2	--		--			--	--			Y	10	Y	0.26	0.0928251	0.000610534	Y	0.532	0.272826	6.24721e-06			Y	7	Y	-0.293	0.199263	0.00924069	Y	-0.347	0.320875	0.00494679			Y	22	Y	-0.1775	5.97736	3.1172e-07	Y	-0.0875	0.123776	0.0061764			Y	15	--
PF3D7_1037300	ADP/ATP transporter on adenylate translocase	--		--			--	--			Y	62	Y	-0.1635	0.104061	3.25204e-11	Y	-0.26	0.461125	7.9309e-06			Y	45	Y	-0.031	0.362619	0.0377308	Y	-0.3655	0.592578	0.000309274			Y	70	Y	-0.376	8.17431	1.10371e-26	Y	-0.22	0.168613	2.42294e-17			Y	50	--
PF3D7_1037500	dynamin-like protein	--		--			--	--			Y	15	Y	-0.1645	0.124745	2.42278e-05	Y	-0.999	0.496368	1.68212e-06			Y	11	--	-0.131	0.7325	0.887554	--	-0.3035	0.772642	0.320962			Y	1	--	-0.013	--	--	--	0.049	--	--			Y	1	--
PF3D7_1037600	TFIIH basal transcription factor complex helicase XPB subunit, putative	--		--			--	--			--	--	--	--	--	--	--	--	--	--			--	--	--	--	--	--	--	--	--	--			Y	2	--	-0.053	0.638206	0.596031	--	-0.0525	0.198697	0.650183			--	--	--
PF3D7_1037700	enhancer of rudimentary homolog, putative	--		--			--	--			Y	6	--	0.207	0.102276	0.228865	Y	0.3055	0.354407	0.00230462			--	--	--	--	--	--	--	--	--	--			Y	8	Y	0.174	13.8726	0.00362225	Y	0.1245	0.104506	0.0205662			Y	8	--
PF3D7_1038000	antigen UB05	--		--			--	--			Y	7	--	-0.162	0.630545	0.749798	Y	-0.101	1.93953	0.0404926			Y	37	--	0.6815	1.35648	0.430591	Y	-0.106	0.579719	0.0113151			Y	2	--	-0.1385	0	0.34201	--	0.015	0.0155563	0.40282			Y	10	--
PF3D7_1038100	GDP dissociation inhibitor, putative	--		--			--	--			Y	1	--	0.262	--	--	--	--	--	--			--	--	--	--	--	--	--	--	--	--			Y	1	--	0.112	--	--	--	-0.175	--	--			--	--	--
PF3D7_1038400	gametocyte-specific protein	--		--			--	--			--	--	--	--	--	--	--	--	--	--			Y	1	--	-0.073	--	--	--	0.184	--	--			--	--	--	--	--	--	--	--	--	--			--	--	--
PF3D7_1038600	Plasmodium exported protein, unknown function	--		--			--	--			Y	3	Y	0.468	0.14577	0.0298319	Y	0.958	0.536696	0.0333294			Y	1	--	0.5332	--	--	--	1.3355	--	--			--	--	--	--	--	--	--	--	--	--			--	--	--
PF3D7_1038800	RESA-like protein with PHIST and DnaJ domains	--		--			--	--			Y	1	--	0.202	--	--	--	1.019	--	--			--	--	--	--	--	--	--	--	--	--			Y	1	--	-0.251	--	--	--	-0.18	--	--			--	--	--
PF3D7_1039000	serine/threonine protein kinase, FIKK family	--		--			--	--			--	--	--	--	--	--	--	--	--	--			Y	2	--	-0.213	0.039598	0.303531	--	1.1985	2.46285	0.59975			Y	2	--	-0.1585	0.602129	0.0700057	Y	0.1515	0.0148492	0.0440517			Y	1	--
PF3D7_1039700	Pfmc-2TM Maurer's cleft two transmembrane protein	--		--			--	--			--	--	--	--	--	--	--	--	--	--			--	--	--	--	--	--	--	--	--	--			Y	2	Y	-3.0925	18.1433	0.0455201	Y	-3.2185	0.200111	0.0254723			--	--	--
PF3D7_1040300	rifin	--		--			--	--			--	--	--	--	--	--	--	--	--	--			Y	1	--	-0.117	--	--	--	0.533	--	--			Y	1	--	--	--	--	--	--	--	--			--	--	--
PF3D7_1041200	rifin	--		--			--	--			Y	1	--	-0.787	--	--	--	-0.326	--	--			--	--	--	--	--	--	--	--	--	--			--	--	--	--	--	--	--	--	--	--			--	--	--
PF3D7_1100800	Pfmc-2TM Maurer's cleft two transmembrane protein	--		--			--	--			--	--	--	--	--	--	--	--	--	--			--	--	--	--	--	--	--	--	--	--			Y	6	Y	-0.559	1.61148	0.031393	Y	-0.476	0.236568	0.012487			--	--	--
PF3D7_1101100	rifin	--		--			--	--			--	--	--	--	--	--	--	--	--	--			--	--	--	--	--	--	--	--	--	--			--	--	--	--	--	--	--	--	--	--			--	--	--
PF3D7_1102400	phosphopantothenate--cysteine ligase, putative	--		--			--	--			--	--	--	--	--	--	--	--	--	--			--	--	--	--	--	--	--	--	--	--			Y	1	--	-0.103	--	--	--	-0.042	--	--			--	--	--
PF3D7_1102500	Plasmodium exported protein (PHISTb), unknown function	--		--			--	--			Y	34	Y	0.546	0.208797	1.10835e-09	Y	0.805	0.583144	2.42403e-16			Y	35	Y	0.409	0.477488	4.29622e-08	Y	0.691	0.695588	1.06889e-06			Y	9	Y	-0.783	9.37878	5.90524e-09	Y	-0.761	0.117613	1.32405e-06			Y	16	Y
PF3D7_1102600	Plasmodium exported protein, unknown function	--		--			--	--			Y	3	Y	0.678	0.0647328	0.00497985	Y	1.264	0.273661	0.00238831			Y	1	--	0.428	--	--	--	-0.358	--	--			--	--	--	--	--	--	--	--	--	--			Y	1	--
PF3D7_1102800	early transcribed membrane protein 11.2	--		--			--	--			Y	17	Y	0.106	0.100819	0.000259131	Y	1.627	0.188611	9.92782e-18			Y	17	--	0.081	0.220769	0.054066	Y	0.896	0.344291	5.19668e-11			--	--	--	--	--	--	--	--	--	--			Y	1	--
PF3D7_1103100	60S acidic ribosomal protein P1, putative	--		--			--	--			Y	16	--	-0.006	0.128185	0.928996	Y	0.247	0.261612	0.0100221			Y	20	Y	-0.08	0.146985	0.00377793	Y	0.697	0.250392	5.49739e-09			Y	33	--	-0.01	10.7844	0.179516	Y	-0.043	0.232973	0.0395582			Y	17	--
PF3D7_1103600	actin-like protein, putative	--		--			--	--			Y	4	--	0.0265	0.0752529	0.747915	Y	0.57	0.280082	0.0048412			Y	1	--	-0.092	--	--	--	0.485	--	--			Y	3	--	-0.071	0.282921	0.289859	--	0.081	0.101648	0.48364			Y	8	--
PF3D7_1103700	casein kinase II beta chain	--		--			--	--			Y	13	--	-0.027	0.14116	0.878564	--	0.139	0.248112	0.054322			Y	6	--	-0.118	0.133874	0.106194	--	-0.153	0.658458	0.312365			Y	15	--	0.0405	7.72759	0.0825081	--	-0.0855	0.236071	0.630464			Y	4	--
PF3D7_1103800	CCR4-NOT transcription complex subunit 1, putative	--		--			--	--			Y	12	--	-0.1885	0.108173	0.0524071	Y	-0.155	0.496924	0.0417407			Y	6	--	0.405	0.556457	0.0844929	--	0.617	1.0688	0.944752			Y	13	Y	-0.505	8.15939	9.29874e-12	Y	-0.4855	0.0624539	1.96941e-13			Y	11	--
PF3D7_1104000	phenylalanine--tRNA ligase beta subunit	--		--			--	--			Y	11	Y	0.126	0.12375	0.00468502	Y	0.475	0.306873	0.00018898			Y	10	Y	0.087	0.163919	0.0185716	Y	0.769	0.60962	0.00272219			Y	22	Y	0.196	7.96654	5.26651e-08	Y	0.112	0.104029	0.000293336			Y	17	Y
PF3D7_1104100	syntaxin, Qa-SNARE family	--		--			--	--			Y	13	--	-0.065	0.12259	0.361778	Y	0.48	0.320551	0.000620161			Y	15	Y	-0.191	0.177744	0.000786954	Y	0.66	0.505478	0.000489971			Y	6	Y	-0.35	1.78537	0.0144548	Y	-0.2995	0.0510123	0.00125495			Y	7	--
PF3D7_1104200	chromatin remodeling protein	--		--			--	--			Y	65	Y	-0.098	0.0999092	0.000398424	Y	0.2125	0.352641	2.63613e-06			Y	40	Y	-0.1775	0.243912	0.000264468	Y	-0.242	0.485552	0.0422974			Y	36	--	-0.136	6.18362	0.900486	Y	-0.074	0.0953625	0.0357557			Y	41	--
PF3D7_1104300	conserved Plasmodium protein, unknown function	--		--			--	--			Y	2	--	-0.245	0.25173	0.307237	--	-0.569	--	--			Y	1	--	-0.172	--	--	--	3.671	--	--			Y	2	--	-0.0495	17.6777	0.0577159	Y	0.144	0.0155563	0.0485364			Y	2	--
PF3D7_1104400	thioredoxin-like mero protein	--		--			--	--			Y	67	Y	0.139	0.159254	3.40634e-06	Y	0.87	0.354823	3.48903e-30			Y	34	Y	-0.3285	0.173214	1.77987e-09	Y	-0.377	0.601887	6.49934e-05			Y	68	Y	-0.189	9.20715	1.60059e-23	Y	-0.135	0.108535	4.19057e-18			Y	52	Y
PF3D7_1104800	metabolite/drug transporter, putative	--		--			--	--			--	--	--	--	--	--	--	--	--	--			--	--	--	--	--	--	--	--	--	--			Y	2	--	-0.245	18.3216	0.367144	Y	-0.089	0.0127279	0.00984102			Y	1	--
PF3D7_1104900	calcium/calmodulin-dependent protein kinase, putative	up_48H		--			--	--			Y	1	--	-0.357	--	--	--	-0.878	--	--			--	--	--	--	--	--	--	--	--	--			--	--	--	--	--	--	--	--	--	--			--	--	--
PF3D7_1105000	histone H4	--		--			--	--			Y	408	Y	-0.252	0.183425	5.63709e-58	Y	-0.3995	0.580827	6.18189e-12			Y	429	Y	0.142	0.42619	2.36263e-21	Y	-0.143	0.734449	0.00598805			Y	141	Y	0.036	9.60747	9.73523e-07	--	0.009	0.13912	0.259115			Y	67	Y
PF3D7_1105100	histone H2B	--		--			--	--			Y	305	Y	-0.155	0.137142	4.18458e-11	Y	0.006	0.410485	0.00175529			Y	187	Y	-0.366	0.305554	2.28118e-25	Y	-0.141	0.512577	0.000352855			Y	36	Y	-0.188	12.1083	2.82625e-13	Y	-0.305	0.114765	3.21794e-18			Y	62	Y
PF3D7_1105300	conserved Plasmodium protein, unknown function	--		--			--	--			Y	24	--	-0.163	0.151344	0.23386	Y	-1.4935	0.559718	4.27727e-08			Y	10	Y	0.3235	0.222195	0.00600805	--	-0.044	0.897512	0.726173			Y	12	--	-0.0105	8.23717	0.0872521	--	-0.0245	0.0656188	0.171939			Y	9	Y
PF3D7_1105400	40S ribosomal protein S4, putative	--		--			--	--			Y	52	Y	-0.146	0.131583	0.0108893	--	-0.052	0.289824	0.987636			Y	50	Y	-0.12	0.210566	0.00477423	Y	-0.481	0.767727	0.0270415			Y	78	--	-0.078	9.06238	0.502625	Y	-0.059	0.122124	0.0015922			Y	52	Y
PF3D7_1105500	centrin-4	--		--			--	--			--	--	--	--	--	--	--	--	--	--			Y	1	--	-0.284	--	--	--	0.034	--	--			--	--	--	--	--	--	--	--	--	--			Y	1	--
PF3D7_1105600	translocon component PTEX88	--		--			--	--			Y	13	Y	0.2285	0.0668451	1.10923e-05	Y	1.342	0.194603	7.38333e-12			Y	12	Y	0.306	0.130103	4.20728e-05	Y	0.793	0.400056	1.29772e-05			Y	24	--	-0.161	9.46074	0.306188	Y	-0.0985	0.119861	0.000184482			Y	22	--
PF3D7_1105700	tRNA-splicing ligase RtcB, putative	--		--			--	--			Y	4	--	0.0775	0.0699667	0.23142	Y	0.4705	0.218527	0.0275977			Y	2	--	0.116	0.141421	0.476618	--	-0.045	0.195161	0.787886			Y	9	Y	-0.097	0.734018	0.00956453	Y	-0.072	0.0831298	0.00959611			Y	3	--
PF3D7_1105800	conserved Apicomplexan protein, unknown function	--		--			--	--			Y	42	--	0.076	0.298417	0.145318	Y	0.548	0.911631	0.000213666			Y	33	Y	0.105	1.31301	0.0014404	--	0.12	0.348734	0.0909303			Y	38	--	-0.3415	5.90458	0.404035	Y	-0.2175	0.103133	4.02368e-14			Y	24	Y
PF3D7_1106000	RuvB-like helicase 2	--		--			--	--			Y	20	--	-0.0335	0.0790272	0.543217	Y	0.419	0.361605	0.000198093			Y	4	--	0.013	0.0423035	0.274164	--	0.6005	0.866515	0.347055			Y	16	--	-0.172	11.2538	0.154321	Y	-0.124	0.141873	0.00310252			Y	19	--
PF3D7_1106200	conserved Plasmodium protein, unknown function	--		--			--	--			Y	1	--	-0.042	--	--	--	0.041	--	--			Y	3	--	0.5	0.909253	0.168787	--	0.797	0.700282	0.297744			--	--	--	--	--	--	--	--	--	--			Y	1	Y
PF3D7_1106700	DNA replication ATP-dependent helicase/nuclease DNA2, putative	--		--			--	--			Y	4	--	0.078	0.126563	0.607329	--	-0.0515	0.0799031	0.287844			Y	3	--	0.367	0.135011	0.126815	--	-0.034	1.10375	0.382943			Y	3	--	-0.05	0.386977	0.882192	--	0.185	0.193062	0.270754			Y	3	Y
PF3D7_1107000	U6 snRNA-associated Sm-like protein LSm4, putative	--		--			--	--			--	--	--	--	--	--	--	--	--	--			Y	1	--	-0.073	--	--	--	0.054	--	--			Y	8	--	-0.04	1.0177	0.939251	--	0.0315	0.258152	0.948924			Y	3	--
PF3D7_1107100	nucleic acid binding protein, putative	--		--			--	--			--	--	--	--	--	--	--	--	--	--			Y	1	--	--	--	--	--	--	--	--			--	--	--	--	--	--	--	--	--	--			--	--	--
PF3D7_1107200	conserved protein, unknown function	--		--			--	--			Y	2	--	-0.122	0.0890955	0.34563	--	-0.135	0.393151	0.626069			Y	1	--	0.484	--	--	--	0.528	--	--			Y	5	--	-0.063	0.508032	0.293387	--	-0.025	0.0304335	0.155335			Y	2	--
PF3D7_1107300	polyadenylate-binding protein-interacting protein 1, putative	--		--			--	--			Y	51	Y	-0.0845	0.163553	0.043642	--	0.074	0.435904	0.395747			Y	36	Y	0.124	0.401114	0.000997162	Y	0.218	0.541552	0.0343218			Y	64	Y	-0.1615	7.37915	2.25801e-06	Y	-0.124	0.134078	7.80256e-10			Y	55	--
PF3D7_1107400	DNA repair protein RAD51	--		--			--	--			Y	12	Y	-0.476	0.123366	6.82033e-08	Y	-1.707	0.61577	0.000213598			Y	9	Y	-0.461	0.378973	0.0271831	Y	-0.687	0.320839	0.00673145			Y	11	Y	0.247	1.70619	3.01818e-05	Y	0.104	0.161586	0.0166798			Y	10	--
PF3D7_1107500	prefoldin, putative	--		--			--	--			--	--	--	--	--	--	--	--	--	--			--	--	--	--	--	--	--	--	--	--			Y	2	--	0.26155	1.81676	0.466693	--	0.4729	0.734684	0.331713			Y	2	--
PF3D7_1107700	pescadillo homolog	--		--			--	--			Y	4	--	0.14	0.2055	0.387602	Y	1.6885	0.286573	0.000291809			--	--	--	--	--	--	--	--	--	--			Y	4	Y	-0.1775	14.4338	0.0133677	--	-0.094	0.0736948	0.054115			Y	6	--
PF3D7_1107800	AP2 domain transcription factor, putative	--		--			--	--			Y	47	Y	-0.356	0.203128	5.88127e-17	Y	-1.285	0.697546	8.12425e-16			Y	30	--	-0.37	0.835289	0.163552	Y	-0.266	0.638988	0.000154707			Y	6	Y	-0.109	11.8569	0.0220487	--	-0.039	0.137527	0.526997			Y	7	--
PF3D7_1107900	mechanosensitive ion channel protein, putative	--		--			--	--			--	--	--	--	--	--	--	--	--	--			Y	1	--	0.793	--	--	--	6.645	--	--			--	--	--	--	--	--	--	--	--	--			--	--	--
PF3D7_1108000	IWS1-like protein, putative	up_48H		--			--	--			--	--	--	--	--	--	--	--	--	--			Y	7	Y	0.237	0.127212	0.0070386	--	0.031	0.951391	0.371705			Y	5	--	-0.0875	0.517029	0.40657	--	-0.0265	0.0494537	0.796706			--	--	--
PF3D7_1108200	D-tyrosyl-tRNA(Tyr) deacylase	--		--			--	--			--	--	--	--	--	--	--	--	--	--			--	--	--	--	--	--	--	--	--	--			Y	5	Y	0.186	12.5	0.0026056	Y	0.0715	0.0539166	0.042645			Y	1	Y
PF3D7_1108300	pterin-4a-carbinolamine dehydratase	--		--			--	--			Y	1	--	-0.097	--	--	--	-0.564	--	--			Y	1	--	0.957	--	--	--	-0.0803	--	--			Y	2	--	-0.1035	0.151133	0.198831	--	-0.159	0.10748	0.339499			Y	1	--
PF3D7_1108400	casein kinase 2, alpha subunit	--		--			--	--			Y	53	--	-0.073	0.112038	0.262856	--	-0.0405	0.49311	0.0706567			Y	38	--	-0.018	0.302452	0.466883	--	-0.058	0.528425	0.435811			Y	40	Y	0.092	11.4244	0.0156905	--	0.0475	0.13209	0.200791			Y	17	--
PF3D7_1108500	succinyl-CoA synthetase alpha subunit, putative	--		--			--	--			Y	6	--	-0.13	0.153362	0.0911719	Y	-0.5175	0.326622	0.0179503			Y	6	--	-0.0885	0.201697	0.130762	Y	-0.731	0.39307	0.0373616			Y	5	Y	-0.422	14.4865	0.00362162	Y	-0.457	0.194162	0.00836388			Y	3	Y
PF3D7_1108600	endoplasmic reticulum-resident calcium binding protein	--		--			--	--			Y	72	Y	0.164	0.148968	4.57697e-06	Y	0.61	0.783143	4.7595e-07			Y	39	Y	0.1915	0.741333	0.0013482	Y	0.121	0.678433	0.00892297			Y	87	Y	-0.197	7.95269	0.00837887	--	-0.024	0.195003	0.431423			Y	71	Y
PF3D7_1108700	heat shock protein J2	--		--			--	--			Y	36	Y	0.0565	0.0885912	0.0328186	Y	0.191	0.291352	2.28872e-05			Y	18	Y	-0.231	0.516952	0.0411009	Y	-0.264	0.398556	0.0173973			Y	44	--	-0.23	8.90766	0.691818	Y	-0.0935	0.201057	0.0270942			Y	30	Y
PF3D7_1108900	tetratricopeptide repeat protein, putative	--		--			--	--			--	--	--	--	--	--	--	--	--	--			--	--	--	--	--	--	--	--	--	--			Y	3	Y	0.13	1.44562	0.011192	Y	0.08	0.023388	0.0382995			Y	2	Y
PF3D7_1109400	essential nuclear protein 1, putative	--		--			--	--			--	--	--	--	--	--	--	--	--	--			--	--	--	--	--	--	--	--	--	--			Y	2	--	-0.1885	0.121593	0.244094	--	-0.148	0.0919239	0.12345			--	--	--
PF3D7_1109900	60S ribosomal protein L36	--		--			--	--			Y	10	--	-0.023	0.0918252	0.721047	--	-0.07	0.199054	0.39669			Y	4	Y	0.393	0.148141	0.0323362	Y	0.6495	0.360454	0.0203835			Y	10	Y	-0.1345	0.457603	0.000780458	Y	-0.1055	0.0820261	0.00605171			Y	14	--
PF3D7_1110100	conserved Plasmodium protein, unknown function	--		--			--	--			Y	4	Y	-0.188	0.120008	0.0287703	--	-0.093	0.108357	0.110158			Y	4	--	-0.116	0.593521	0.849862	--	-0.0215	0.712097	0.319507			Y	2	--	-0.3495	17.6777	0.128318	--	-0.2295	0.1492	0.274311			Y	1	--
PF3D7_1110200	pre-mRNA-processing factor 6, putative	--		--			--	--			Y	10	--	-0.144	0.135081	0.0569298	Y	0.42	0.333703	0.00176593			Y	6	--	-0.0745	0.0828237	0.0685442	--	0.056	0.177318	0.16332			Y	5	--	-0.07	11.4576	0.0709958	--	-0.013	0.145264	0.769766			Y	3	--
PF3D7_1110400	RNA-binding protein, putative	--		--			--	--			Y	18	Y	0.166	0.186807	0.01685	Y	0.3165	0.599471	0.0118096			Y	13	Y	0.394	0.467927	0.00378722	--	0.102	0.734021	0.945578			Y	30	--	-0.196	6.83308	0.640084	Y	-0.1955	0.159348	4.05467e-10			Y	21	--
PF3D7_1110500	vacuolar protein sorting-associated protein 35, putative	--		--			--	--			Y	3	--	-0.014	0.0290517	0.946839	--	-0.984	0.92109	0.187264			Y	3	--	0.413	0.613462	0.700906	--	-0.728	1.02844	0.722726			Y	9	--	-0.0385	9.09353	0.404318	Y	-0.177	0.116745	0.00907161			Y	5	--
PF3D7_1110700	actin-like protein, putative	--		--			--	--			Y	1	--	-0.124	--	--	--	0.467	--	--			Y	3	Y	0.561	0.103812	0.0120088	--	0.654	0.792078	0.135444			Y	5	Y	0.3635	13.3419	5.63845e-05	Y	0.1905	0.0388072	0.00209772			Y	1	--
PF3D7_1110900	ES2 protein, putative	--		--			--	--			Y	1	--	-0.009	--	--	--	0.386	--	--			Y	2	--	0.258	0.0367696	0.0639396	Y	0.409	0.0905097	0.0179811			Y	1	--	-0.1011	--	--	--	-0.2439	--	--			--	--	--
PF3D7_1111100	replication factor C subunit 5, putative	--		--			--	--			Y	19	Y	-0.2235	0.156961	0.0217112	Y	-0.588	0.334666	0.000627741			Y	10	--	0.058	0.319038	0.570832	--	-0.299	0.80476	0.546722			Y	6	--	0.03845	0.885092	0.376771	--	-0.3773	0.264626	0.165841			Y	16	--
PF3D7_1111200	conserved protein, unknown function	--		--			--	--			Y	4	--	-0.1935	0.116236	0.110227	--	0.0835	0.616757	0.573368			Y	1	--	0.228	--	--	--	0.848	--	--			Y	1	--	0.021	--	--	--	-0.003	--	--			Y	2	--
PF3D7_1111300	protein transport protein BOS1, putative	--		--			--	--			Y	3	--	-0.017	0.0705998	0.537275	Y	0.472	0.151335	0.0335941			Y	3	Y	-0.246	0.0470142	0.0118307	Y	0.644	0.213893	0.0491406			Y	1	--	-0.224	--	--	--	-0.224	--	--			--	--	--
PF3D7_1111500	acylphosphatase, putative	--		--			--	--			--	--	--	--	--	--	--	--	--	--			--	--	--	--	--	--	--	--	--	--			Y	4	--	0.0625	0.29475	0.133528	--	-0.033	0.104309	0.6531			Y	1	--
PF3D7_1111600	endonuclease/exonuclease/phosphatase family protein, putative	--		--			--	--			--	--	--	--	--	--	--	--	--	--			--	--	--	--	--	--	--	--	--	--			Y	1	--	-0.1651	--	--	--	-0.2595	--	--			--	--	--
PF3D7_1111700	conserved Plasmodium protein, unknown function	--		--			--	--			Y	1	--	-0.286	--	--	--	-0.339	--	--			--	--	--	--	--	--	--	--	--	--			--	--	--	--	--	--	--	--	--	--			--	--	--
PF3D7_1111800	peptidyl-prolyl cis-trans isomerase, putative	--		--			--	--			Y	1	--	-0.154	--	--	--	--	--	--			--	--	--	--	--	--	--	--	--	--			--	--	--	--	--	--	--	--	--	--			--	--	--
PF3D7_1112100	conserved Plasmodium protein, unknown function	--		--			--	--			Y	1	--	-0.184	--	--	--	-1.178	--	--			Y	1	--	-0.508	--	--	--	-0.32	--	--			Y	1	--	0.103	--	--	--	0.031	--	--			--	--	--
PF3D7_1112400	nucleic acid binding protein, putative	--		--			--	--			--	--	--	--	--	--	--	--	--	--			--	--	--	--	--	--	--	--	--	--			Y	2	--	0.1575	18.2256	0.25142	--	0.0525	0.144957	0.61985			Y	1	--
PF3D7_1112500	RNA transcription, translation and transport factor protein, putative	--		--			--	--			Y	5	--	-0.014	0.227634	0.764082	--	0.085	0.957975	0.479246			Y	1	--	0.03	--	--	--	-0.935	--	--			Y	3	--	-0.047	0.834744	0.476934	--	-0.077	0.0345977	0.0634568			Y	5	Y
PF3D7_1113000	conserved Plasmodium protein, unknown function	--		--			--	--			Y	2	--	-0.1025	0.0304056	0.280208	--	-0.725	0.410122	0.210938			Y	1	--	0.671	--	--	--	1.017	--	--			--	--	--	--	--	--	--	--	--	--			--	--	--
PF3D7_1113100	protein tyrosine phosphatase	--		--			--	--			Y	6	--	0.031	0.104636	0.838538	Y	0.5025	0.18039	0.000785772			Y	4	--	-0.323	0.150401	0.143867	--	-0.895	0.250316	0.0928487			Y	1	--	-0.337	--	--	--	-0.235	--	--			Y	2	--
PF3D7_1113300	UDP-galactose transporter, putative	--		--			--	--			--	--	--	--	--	--	--	--	--	--			Y	3	--	-0.004	0.735779	0.38777	--	0.239	1.22033	0.454556			Y	1	--	-0.15	--	--	--	0.09	--	--			Y	2	--
PF3D7_1113400	ubiquitin domain-containing protein DSK2, putative	--		--			--	--			Y	5	--	0.164	0.0973734	0.285208	--	0.347	0.21453	0.127309			Y	2	--	0.785	0.410122	0.225284	--	1.323	0.337997	0.195172			Y	14	--	0.101	10.0997	0.159336	--	0.028	0.260557	0.762237			Y	15	--
PF3D7_1113700	glyoxalase I	--		--			--	--			Y	7	--	0.2145	0.0627237	0.0977959	Y	0.4055	0.434887	0.0161872			Y	2	--	0.279	0.0452548	0.0726996	--	-0.398	0.442649	0.424252			Y	18	Y	0.212	8.78658	2.62671e-07	Y	0.102	0.0799274	3.54776e-05			Y	18	Y
PF3D7_1113800	conserved Plasmodium membrane protein, unknown function	--		--			--	--			Y	1	--	-0.168	--	--	--	0.346	--	--			Y	2	--	0.384	1.09743	0.626984	--	-0.513	--	--			Y	1	--	-0.149	--	--	--	0.139	--	--			--	--	--
PF3D7_1114200	GTPase-activating protein, putative	--		--			--	--			Y	3	Y	0.074	0.014	0.0158448	Y	1.414	0.0580259	4.67141e-05			Y	3	--	0.137	0.068695	0.182096	--	-0.105	0.723857	0.628691			Y	2	Y	-0.2145	17.6777	0.0103868	Y	-0.241	0.0155563	0.0292514			Y	2	--
PF3D7_1114700	serine/threonine protein kinase, putative	--		--			--	--			Y	2	--	-0.351	0.267286	0.333932	--	0.051	0.456791	0.853213			--	--	--	--	--	--	--	--	--	--			Y	2	--	-0.078	1.07775	0.649902	--	-0.1555	0.0714178	0.347539			--	--	--
PF3D7_1114900	conserved protein, unknown function	--		--			--	--			Y	1	--	-0.128	--	--	--	-1.263	--	--			--	--	--	--	--	--	--	--	--	--			--	--	--	--	--	--	--	--	--	--			--	--	--
PF3D7_1115200	histone-lysine N-methyltransferase SET7	--		--			--	--			Y	2	--	-0.3025	0.0516188	0.0851463	--	-1.598	0.552958	0.130116			--	--	--	--	--	--	--	--	--	--			Y	1	--	0.097	--	--	--	0.146	--	--			--	--	--
PF3D7_1115300	cysteine proteinase falcipain 2b	--		--			--	--			--	--	--	--	--	--	--	--	--	--			--	--	--	--	--	--	--	--	--	--			Y	2	--	-0.038	20.5394	0.358108	--	0.0435	0.0742462	0.530567			--	--	--
PF3D7_1115400	cysteine proteinase falcipain 3	--		--			--	--			Y	16	--	0.023	0.217587	0.413929	Y	0.278	0.298216	0.0134587			Y	2	--	-0.086	0.202233	0.655304	--	0.527	--	--			Y	34	--	-0.0325	11.7593	0.0693592	--	-0.045	0.157807	0.487689			Y	28	--
PF3D7_1115600	peptidyl-prolyl cis-trans isomerase 19b	--		--			--	--			Y	23	Y	0.42	0.101533	0.00126026	Y	1.02	0.182788	6.04392e-15			Y	14	Y	0.1895	0.20158	0.00106885	Y	0.304	0.334651	0.00120506			Y	70	--	-0.1325	12.1534	0.553667	Y	-0.074	0.133768	0.0387854			Y	49	Y
PF3D7_1115700	cysteine proteinase falcipain 2a	--		--			--	--			Y	3	Y	0.333	0.0698665	0.00925007	Y	0.611	0.0191572	8.9413e-06			Y	2	--	0.318	0.0622254	0.304632	--	0.2755	0.44477	0.350881			Y	3	--	0.11	0	0.20598	--	0.235	0.191422	0.0908688			Y	48	Y
PF3D7_1115800	conserved Plasmodium protein, unknown function	--		--			--	--			Y	5	--	0.19	0.156214	0.24064	--	0.001	0.728657	0.122205			Y	6	Y	1.1645	0.708815	0.00359775	Y	1.298	0.358205	0.000704437			Y	3	--	-0.023	0.261581	0.594248	--	-0.161	0.168055	0.132061			Y	2	--
PF3D7_1116000	rhoptry neck protein 4	--		--			--	--			Y	41	--	-0.027	0.133848	0.434335	Y	-0.523	0.605202	1.91651e-06			Y	57	Y	0.125	0.720369	0.000832781	--	-0.0135	0.549868	0.704297			Y	13	--	-0.05	0.632626	0.273337	--	0.012	0.0908328	0.556846			Y	2	Y
PF3D7_1116100	serine esterase, putative	--		--			--	--			Y	9	Y	-0.238	0.103968	0.0458955	Y	-0.753	0.474841	0.00178779			Y	5	--	-0.27	0.302825	0.0915965	Y	-0.502	0.210041	0.0108277			Y	4	--	-0.001	0.432935	0.604949	--	0.038	0.200109	0.268888			Y	2	Y
PF3D7_1116200	pyridoxine biosynthesis protein PDX2	--		--			--	--			Y	1	--	-0.195	--	--	--	1.182	--	--			Y	2	--	0.3465	0.409415	0.471735	--	0.253	0.733977	0.581379			Y	12	--	0.1045	12.08	0.111938	--	0.049	0.0908447	0.206463			Y	3	Y
PF3D7_1116300	peptidyl-prolyl cis-trans isomerase	--		--			--	--			Y	2	--	0.3685	0.092631	0.0560042	--	0.421	0.2786	0.298304			Y	1	--	0.114	--	--	--	-0.453	--	--			Y	6	--	0.237	1.31085	0.0642559	--	0.146	0.300181	0.0669337			Y	4	--
PF3D7_1116400	guanine nucleotide-exchange factor SEC12	--		--			--	--			Y	15	--	-0.1215	0.146282	0.11964	--	-0.1345	0.531117	0.282203			Y	8	Y	0.256	0.345209	0.0451434	--	0.2805	0.773816	0.184288			Y	3	--	-0.322	1.40318	0.0653228	--	-0.408	0.257879	0.0894504			Y	3	Y
PF3D7_1116500	folate transporter 2	--		--			--	--			Y	9	Y	-0.405	0.0629075	3.90245e-05	Y	-1.3835	0.862174	0.00165593			Y	9	--	-0.238	0.535476	0.774726	--	-0.013	0.755937	0.851348			Y	5	Y	-0.09	0.705629	0.00575885	--	-0.008	0.114716	0.775508			Y	5	--
PF3D7_1116600	dolichyl-diphosphooligosaccharide--protein glycosyltransferase subunit STT3, putative	--		--			--	--			Y	1	--	-0.151	--	--	--	-1.014	--	--			Y	1	--	0.679	--	--	--	0.372	--	--			Y	2	--	-0.2425	0.222589	0.0546176	--	-0.15	0.0579828	0.16986			Y	1	--
PF3D7_1116700	dipeptidyl aminopeptidase 1	--		--			Down (0.81±0.2)	--			Y	16	Y	0.2975	0.107162	1.06989e-07	Y	0.8845	0.357177	1.62331e-08			Y	2	Y	0.244	0.0127279	0.0234712	--	0.822	0.804688	0.390104			Y	57	--	-0.063	12.2815	0.780861	--	0.0295	0.153675	0.0551662			Y	50	--
PF3D7_1116800	heat shock protein 101	--		--			--	--			Y	177	--	-0.022	0.210433	0.384648	Y	1.055	0.397963	1.04137e-49			Y	152	Y	0.043	0.513757	0.000118733	--	0.021	0.51499	0.896444			Y	66	Y	-0.276	7.34127	7.64156e-30	Y	-0.053	0.129453	0.000112823			Y	71	--
PF3D7_1117100	ubiquitin carboxyl-terminal hydrolase UCH54	--		--			--	--			Y	6	Y	0.244	0.070758	0.00508888	Y	0.592	0.168304	9.73198e-05			Y	4	--	0.1055	0.472264	0.343503	--	-0.249	0.535518	0.896938			Y	14	--	0.1165	12.8029	0.130381	--	-0.0185	0.124313	0.456611			Y	14	--
PF3D7_1117200	conserved Plasmodium protein, unknown function	--		--			--	--			--	--	--	--	--	--	--	--	--	--			Y	1	--	-0.544	--	--	--	1.057	--	--			--	--	--	--	--	--	--	--	--	--			--	--	--
PF3D7_1117300	conserved protein, unknown function	--		--			--	--			Y	20	Y	-0.3925	0.214349	2.71277e-06	Y	-1.025	0.507586	8.39348e-10			Y	8	Y	1.026	0.651219	0.00385477	--	0.113	0.464946	0.788391			Y	7	Y	-0.082	0.605071	0.0163768	--	-0.037	0.118826	0.537566			Y	9	--
PF3D7_1117400	conserved Plasmodium protein, unknown function	--		--			--	--			Y	2	--	-0.0105	0.0883883	0.847427	--	-0.674	0.364867	0.188042			--	--	--	--	--	--	--	--	--	--			--	--	--	--	--	--	--	--	--	--			--	--	--
PF3D7_1117500	tyrosine--tRNA ligase	--		--			--	--			Y	2	Y	-0.1915	0.0233345	0.031523	--	-0.19	0.0381838	0.0728545			Y	2	--	-0.1265	0.318905	0.67454	--	-0.1155	0.345775	0.69861			--	--	--	--	--	--	--	--	--	--			--	--	--
PF3D7_1117700	GTP-binding nuclear protein RAN/TC4	--		--			--	--			Y	62	Y	-0.234	0.121202	3.52941e-12	Y	0.098	0.343687	0.00151859			Y	72	--	-0.114	0.365946	0.871379	Y	0.345	0.624158	0.00181633			Y	79	Y	0.183	7.7233	1.32485e-25	Y	0.141	0.126879	1.22334e-18			Y	47	Y
PF3D7_1117800	DNA mismatch repair protein MLH	--		--			--	--			--	--	--	--	--	--	--	--	--	--			--	--	--	--	--	--	--	--	--	--			Y	2	--	0.064	1.89432	0.341235	--	-0.0215	0.0982878	0.722256			Y	1	--
PF3D7_1118000	conserved Plasmodium protein, unknown function	--		--			--	--			Y	3	--	0.074	0.279718	0.365368	Y	0.573	0.243155	0.00871737			Y	3	--	0.653	0.16163	0.107665	--	-0.015	0.425134	0.507418			Y	12	Y	0.105	10.3442	0.0064383	--	-0.027	0.0411324	0.136714			Y	3	Y
PF3D7_1118100	AP-1 complex subunit sigma, putative	--		--			--	--			Y	1	--	-0.024	--	--	--	-0.22	--	--			--	--	--	--	--	--	--	--	--	--			Y	5	Y	0.059	0.636385	0.046826	--	0.0695	0.133889	0.383399			Y	3	--
PF3D7_1118200	heat shock protein 90, putative	--		--			--	--			Y	47	--	0.035	0.11128	0.284196	--	-0.1115	0.348272	0.117935			Y	36	--	-0.005	0.281517	0.103064	Y	-0.357	0.605885	0.0101838			Y	67	Y	-0.381	9.33339	7.47584e-08	Y	-0.217	0.100531	1.08116e-24			Y	107	--
PF3D7_1118300	insulinase, putative	--		--			--	--			Y	52	Y	0.214	0.114202	2.41894e-09	Y	0.538	0.357634	1.19678e-12			Y	18	Y	0.3655	0.324767	7.01777e-05	--	0.282	1.15628	0.391982			Y	68	Y	0.075	6.60641	0.00332126	Y	0.047	0.153766	0.0160817			Y	33	Y
PF3D7_1118400	haloacid dehalogenase-like hydrolase, putative	--		--			--	--			Y	5	--	-0.209	0.193596	0.137002	--	0.0425	0.365514	0.710925			Y	2	--	0.0705	0.1492	0.62497	--	0.009	0.490732	0.983492			Y	1	--	0.292	--	--	--	0.187	--	--			Y	1	Y
PF3D7_1118500	nucleolar protein 56, putative	--		--			--	--			Y	43	--	0.076	0.0874107	0.134931	Y	1.107	0.298833	5.94836e-10			Y	10	--	-0.026	0.298799	0.807271	--	0.462	0.647379	0.0657853			Y	32	--	-0.267	9.61825	0.790785	Y	-0.149	0.0797857	0.00703212			Y	25	--
PF3D7_1118600	histone acetyltransferase MYST	--		--			--	--			Y	1	--	0.0627	--	--	--	--	--	--			--	--	--	--	--	--	--	--	--	--			--	--	--	--	--	--	--	--	--	--			--	--	--
PF3D7_1118700	myosin light chain B	--		--			--	--			Y	2	--	-0.1825	0.0643467	0.137067	Y	-0.7325	0.0685894	0.036354			Y	3	--	-0.333	0.757802	0.913867	--	-0.188	0.608018	0.738199			--	--	--	--	--	--	--	--	--	--			--	--	--
PF3D7_1119000	acyl-CoA-binding protein, putative	--		--			--	--			Y	17	Y	-0.243	0.129206	6.74375e-06	Y	-0.546	0.289946	2.79909e-07			Y	6	--	0.407	0.71047	0.141884	--	-0.1755	0.847041	0.679683			Y	11	Y	-0.075	10.7143	0.000524262	--	0.005	0.0830596	0.908623			Y	9	--
PF3D7_1119200	conserved protein, unknown function	--		--			--	--			--	--	--	--	--	--	--	--	--	--			--	--	--	--	--	--	--	--	--	--			Y	1	--	-0.338	--	--	--	-0.535	--	--			--	--	--
PF3D7_1119300	splicing factor U2AF small subunit, putative	--		--			--	--			Y	9	--	-0.1835	0.326946	0.400198	--	0.083	0.741758	0.998966			Y	10	--	0.043	0.302764	0.912082	Y	-0.5863	0.166017	0.000338839			Y	9	--	-0.0775	1.69272	0.526059	Y	-0.1715	0.12616	0.0146799			Y	4	--
[truncated: 1,482 more rows]
[truncated: 3 more columns]
