# Supplementary material for: Artemisinin-resistant K13 mutations rewire Plasmodium falciparum’s intra-erythrocytic metabolic program to enhance survival
Source: Nat Commun. 2021 Jan 22;12:530. doi: 10.1038/s41467-020-20805-w (PMC7822823; doi:10.1038/s41467-020-20805-w)
Supplement: Supplementary file 7 — Supplementary Data 4 [file 41467_2020_20805_MOESM7_ESM.xlsx]

## Sheet: SupplementaryData4
Supplementary Data 4. List of metabolites and their spectral peak areas detected in each experimental run for Cam3.II C580Y and WT at the ring and trophozoite stages. Samples were either treated with DMSO vehicle control or with DHA at 70nM or 350nM for 3h before collection for LC-MS/MS. Related to Supplementary Fig. 5, and Fig. 3c, 4a.
Sample Label		T1.1_Troph_Cam3.IIC580Y_DMSO	T1.2_Troph_Cam3.IIC580Y_DMSO	T1.3_Troph_Cam3.IIC580Y_DMSO	T1.1_Troph_Cam3.IIC580Y_70DHA	T1.2_Troph_Cam3.IIC580Y_70DHA	T1.3_Troph_Cam3.IIC580Y_70DHA	T1.1_Troph_Cam3.IIC580Y_350DHA	T1.2_Troph_Cam3.IIC580Y_350DHA	T1.3_Troph_Cam3.IIC580Y_350DHA			T2.1_Troph_Cam3.IIWT_DMSO	T2.2_Troph_Cam3.IIWT_DMSO	T2.3_Troph_Cam3.IIWT_DMSO	T2.4_Troph_Cam3.IIWT_DMSO	T2.5_Troph_Cam3.IIWT_DMSO	T2.6_Troph_Cam3.IIWT_DMSO	T2.1_Troph_Cam3.IIWT_70DHA	T2.2_Troph_Cam3.IIWT_70DHA	T2.3_Troph_Cam3.IIWT_70DHA	T2.1_Troph_Cam3.IIWT_350DHA	T2.2_Troph_Cam3.IIWT_350DHA	T2.3_Troph_Cam3.IIWT_350DHA			R1.1_Ring_Cam3.IIC580Y_DMSO	R1.2_Ring_Cam3.IIC580Y_DMSO	R1.1_Ring_Cam3.IIC580Y_350DHA	R1.1_Ring_Cam3.IIWT_DMSO	R1.2_Ring_Cam3.IIWT_DMSO	R1.1_Ring_Cam3.IIWT_350DHA			R2.1_Ring_Cam3.IIC580Y_DMSO	R2.2_Ring_Cam3.IIC580Y_DMSO	R2.3_Ring_Cam3.IIC580Y_DMSO	R2.1_Ring_Cam3.IIC580Y_70DHA	R2.2_Ring_Cam3.IIC580Y_70DHA	R2.3_Ring_Cam3.IIC580Y_70DHA	R2.1_Ring_Cam3.IIC580Y_350DHA	R2.2_Ring_Cam3.IIC580Y_350DHA	R2.3_Ring_Cam3.IIC580Y_350DHA	R2.1_Ring_Cam3.IIWT_DMSO	R2.2_Ring_Cam3.IIWT_DMSO	R2.3_Ring_Cam3.IIWT_DMSO	R2.1_Ring_Cam3.IIWT_70DHA	R2.2_Ring_Cam3.IIWT_70DHA	R2.3_Ring_Cam3.IIWT_70DHA
Stage		Trophozoite											Trophozoite														Ring								Ring
Parasite line		Cam3.IIC580Y											Cam3.IIWT														Cam3.IIC580Y			Cam3.IIWT					Cam3.IIC580Y									Cam3.IIWT
Treatment		DMSO			70nM DHA			350nM DHA					DMSO						70nM DHA			350nM DHA					DMSO		350nM DHA	DMSO		350nM DHA			DMSO			70nM DHA			350nM DHA			DMSO			70nM DHA
Biological replicate		1	1	1	1	1	1	1	1	1			1	1	1	1	1	1	1	1	1	1	1	1			1	1	1	1	1	1			2	2	2	2	2	2	2	2	2	2	2	2	2	2	2
Technical replicate		1	2	3	1	2	3	1	2	3			1	2	3	4	5	6	1	2	3	1	2	3			1	2	1	1	2	1			1	2	3	1	2	3	1	2	3	1	2	3	1	2	3
Metabolite
2-dehydro-D-gluconate		4.91144e+07	4.10854e+06	3.95464e+07	2.8242e+07	2.9253e+06	3.26032e+06	1.26045e+08	4.41408e+07	2.03486e+07			27700000	35700000	32600000	29300000	27600000	40900000	41700000	8080000	35800000	31100000	28600000	46000000
IDP		7.32284e+06	54136.7	296370	368791	129032	45319.3	5.90619e+06	314067	108624																	29500000	24100000	14500000	3070000	3160000	4100000			570000	411000	357000	209000	129000	291000	287000	533000	355000	200000	82000	98500	111000	36900	77600
2-oxo-4-methylthiobutanoate		7.98563e+06	924849	5.81818e+06	2.75653e+06	1.51306e+06	2.47616e+06	3.07484e+06	3.28325e+06	3.80421e+06			1710000	3930000	3640000	1740000	4190000	4800000	5190000	1310000	5260000	5360000	4160000	5020000			19900000	7450000	6370000	4260000	4050000	4600000
phenylpyruvate		1.14723e+07	1.16322e+06	8.67087e+06	1.737e+06	1.02859e+06	3.4175e+06	3.35943e+06	4.34543e+06	3.61707e+06			2530000	3700000	964000	949000	4560000	3330000	6340000	186000	3830000	5490000	1590000	5070000			22900000	9870000	10700000	9810000	8210000	7310000			3600000	7440000	2380000	3590000	1680000	2670000	2760000	3460000	4140000	1770000	2840000	4180000	5570000	1380000	3330000
ADP-D-glucose		39079766	4.41258e+06	2.35476e+07	1.52335e+07	5.44783e+06	4.93635e+06	3.00994e+07	2.74744e+07	1.40818e+07																	11300000	10700000	7360000	11300000	12200000	12000000			4000000	3340000	3770000	3140000	2080000	3570000	4150000	4260000	4080000	5250000	3520000	3510000	3230000	2140000	3750000
fructose-1-6-bisphosphate		5037656057	3.84735e+08	2125855140	1328724715	2.90952e+08	3.88055e+08	3439257165	1997696200	1051548269																	1710000000	1680000000	1410000000	1860000000	1990000000	2550000000			950000000	730000000	810000000	691000000	426000000	797000000	718000000	828000000	865000000	957000000	642000000	697000000	272000000	441000000	780000000
Sedoheptoluse bisphosphate		1.08524e+08	1.80707e+07	5.2365e+07	2.97532e+07	2.64673e+07	2.2188e+07	8.04306e+07	4.74315e+07	2.97327e+07																	71900000	68200000	56900000	39300000	40600000	54600000			14000000	10700000	10900000	10600000	7030000	12900000	10100000	11800000	13100000	14800000	10100000	11200000	7930000	6640000	10500000
aconitate		5.74636e+08	5.99631e+07	2.69728e+08	8.77654e+07	4.58784e+07	6.35066e+07	1.37648e+08	2.26377e+08	2.12705e+08			168000000	6010000	223000000	117000000	66800000	195000000	96700000	69000000	148000000	172000000	15400000	367000000			324000000	307000000	186000000	236000000	209000000	250000000			25300000	32600000	21400000	19700000	7660000	20100000	19400000	26200000	22300000	30600000	29500000	39300000	104000000	6940000	32100000
glucosamine																											782000	507000	375000	375000	300000	364000			6390	61000	37800	20800		55000	35300	35800	10600	78200	55100	71800	40000		77500
tyrosine		4938243171	3.11073e+08	9.63079e+08	977940275	1.63988e+08	4.85646e+08	1290763617	3.49016e+08	1288452396			623000000	702000000	769000000	621000000	652000000	946000000	881000000	429000000	742000000	867000000	598000000	1160000000			1890000000	1880000000	1270000000	1620000000	1470000000	1540000000			283000000	447000000	284000000	252000000	117000000	247000000	300000000	350000000	288000000	291000000	398000000	474000000	1120000000	124000000	249000000
2-Hydroxy-2-methylbutanedioic acid		1644287789	2.73606e+07	4.20772e+08	3.50675e+08	2.99059e+07	2.75946e+07	9.95211e+08	4.64588e+08	2.71535e+08			478000000	526000000	561000000	487000000	459000000	591000000	607000000	356000000	539000000	435000000	448000000	606000000			1240000000	2080000000	1330000000	2930000000	2760000000	3070000000			457000000	471000000	445000000	417000000	274000000	457000000	442000000	465000000	456000000	491000000	481000000	482000000	463000000	252000000	479000000
GDP		2.31651e+07	7.95886e+06	7.48492e+06	1.00955e+06	3.20643e+06	1.20997e+07	9.97645e+06	2.8363e+06	4.77548e+06																									8740000	6690000	8780000	7510000	3480000	7220000	7170000	8220000	8550000	9100000	5340000	6000000	8360000	3490000	7250000
4-hydroxyphenyllactate		4.4145e+06		3.27955e+06	1.3836e+06	163211	128209	2.90686e+06	3.60561e+06	2.71896e+06			7790000	7090000	8590000	7710000	7500000	10100000	9200000	6230000	8730000	7810000	5950000	9580000			4540000	4430000	4370000	4640000	4750000	5760000			951000	1070000	982000	750000	442000	940000	1030000	1050000	1090000	1250000	1210000	1210000	1260000	411000	1300000
malate		1042062428	5.83391e+08	1538281263	4.1569e+08	4.78663e+08	4.21077e+08	6.92556e+08	1330872216	9.82754e+08																	1600000000	1490000000	1320000000	1830000000	1790000000	2110000000			451000000	437000000	403000000	350000000	191000000	411000000	450000000	462000000	433000000	561000000	476000000	478000000	445000000	186000000	549000000
acetylphosphate																											3360000	3280000	1910000	2750000	2660000	3470000			768000	826000	699000	466000	219000	672000	633000	770000	721000	1010000	666000	799000	845000	354000	1010000
UDP-D-glucuronate		3.86404e+07	838335	5.02454e+07	1.60498e+07	2.4887e+06	2.0961e+06	2.50301e+07	4.38841e+07	3.19688e+06																	77400000	69400000	42300000	65900000	65600000	77800000			8770000	8240000	6950000	5480000	2480000	7050000	7010000	8960000	7700000	12400000	8390000	9530000	9620000	3010000	10300000
3-phosphoglycerate		2253986164	2.75206e+08	1998439457	5.07418e+08	327931295	3.64644e+08	1332889485	2137334757	1041950287																									664000000	567000000	585000000	460000000	259000000	535000000	548000000	634000000	596000000	873000000	619000000	672000000	524000000	336000000	756000000
acetyl-CoA																											22200000	20200000	14100000	14800000	15000000	17700000			3750000	3880000	3290000	2960000	1610000	3400000	3380000	3880000	3750000	4230000	3670000	4010000	4210000	1650000	4440000
phosphoenolpyruvate		6.91163e+08	6.04218e+07	5.89355e+08	2.20164e+08	8.23789e+07	8.00847e+07	4.91476e+08	661857974	3.34629e+08																	633000000	575000000	366000000	458000000	478000000	623000000			164000000	147000000	140000000	110000000	57300000	123000000	123000000	155000000	139000000	215000000	148000000	170000000	183000000	75700000	194000000
glutathione disulfide		3858010066	319398338	2565643314	1359307252	3.31996e+08	3.50739e+08	2654588279	2581604833	1633675288			1370000000	1060000000	1500000000	1370000000	1220000000	1660000000	1690000000	951000000	1500000000	1170000000	955000000	1610000000			2300000000	2130000000	1480000000	2130000000	2130000000	2430000000			584000000	628000000	558000000	431000000	256000000	544000000	606000000	650000000	596000000	786000000	628000000	640000000	670000000	246000000	635000000
xylose/ribose		7.76368e+07	2.28284e+07	5.48813e+07	4.11507e+07	2.07552e+07	2.58033e+07	3.70021e+07	4.16049e+07	5.07576e+07			36100000	41200000	47500000	37400000	37000000	60200000	56500000	24400000	47100000	53700000	35300000	85800000			99800000	93500000	57700000	82900000	66600000	70900000			15400000	17300000	14100000	11600000	7940000	15000000	10500000	15700000	15300000	15900000	11000000	17500000	13700000	8990000	15600000
6-phospho-D-gluconate		170750768	4.48647e+07	1.25795e+08	4.79959e+07	6.86547e+07	7.10054e+07	1.24756e+08	1.4186e+08	6.60926e+07			11500000	8230000	15900000	25600000	17000000	25700000	24800000	17100000	25700000	15700000	14700000	22000000			163000000	148000000	125000000	171000000	184000000	220000000			54900000	52400000	46000000	39700000	21400000	50900000	51700000	59800000	55500000	76000000	63300000	65500000	60600000	24000000	69100000
2_3-Diphosphoglyceric acid																											17100000000	16500000000	10300000000	13000000000	14100000000	18600000000			6430000000	4520000000	5030000000	3990000000	2200000000	4840000000	4980000000	5860000000	5770000000	10300000000	6720000000	7350000000	5600000000	4030000000	8310000000
Pyrophosphate		3.89064e+06		1.78388e+07			2.69089e+07	3.32375e+06	5.12444e+06																		28800000	27500000	17600000	21600000	22100000	30200000			11300000	7880000	9130000	7330000	4310000	8430000	8990000	10100000	9580000	17300000	11600000	13100000	9610000	7160000	15200000
4-Pyridoxic acid		4.78113e+06	379486	4.16817e+06	2.67892e+06	1.47031e+06	1.80185e+06	5.20048e+06	5.92103e+06	2.94427e+06																	235000000	209000000	138000000	144000000	156000000	183000000			53200000	54000000	44400000	37800000	21700000	44600000	47800000	53300000	47600000	58400000	54100000	55100000	51800000	19900000	52500000
dGDP																											2040000000	1860000000	1140000000	1180000000	1190000000	1600000000			406000000	362000000	372000000	314000000	163000000	333000000	329000000	383000000	372000000	562000000	396000000	441000000	559000000	247000000	520000000
dGTP																											9060000000	8960000000	5930000000	5280000000	5840000000	6720000000			1990000000	1660000000	1610000000	1420000000	840000000	1660000000	1700000000	1840000000	1760000000	2520000000	1960000000	2140000000	2460000000	938000000	2220000000
IMP		1059246416	4.13074e+07	674824461	3.36354e+08	5.26878e+07	4.79221e+07	7.52165e+08	8.42578e+08	4.37739e+08																	2440000000	2170000000	1520000000	1180000000	1190000000	1320000000			312000000	325000000	291000000	226000000	138000000	269000000	319000000	343000000	293000000	159000000	139000000	140000000	146000000	63300000	175000000
acetyl-aspartate		1.53635e+07	5.09994e+06	9.19685e+06	5.87809e+06	5.62369e+06	6.53501e+06	8.43904e+06	9.95942e+06	7.54348e+06			7340000	13100000	13300000	8430000	9070000	11100000	7010000	7540000	5400000	11700000	13300000	17700000			44100000	38500000	28600000	33100000	33700000	41000000			3770000	4120000	3120000	2760000	1590000	3320000	3570000	3630000	3390000	4110000	3810000	3970000	6460000	1300000	4540000
Kynurenic acid		1.07376e+06	144714	923517	444756	337007	395012	467242	828092	801919			149000	316000	418000	168000	226000	536000	170000	72900	356000	458000	189000	493000			1220000	1120000	829000	847000	731000	795000			69300	198000	65600	72600	24300	64800	77400	97900	99800	68700	155000	243000	565000	17600	102000
indole		3.37707e+06	989385	1.33228e+06	800048	517894	1.19054e+06	694604	962260	1.84175e+06																	1640000	1570000	905000	1470000	1360000	1450000			720000	824000	607000	734000	284000	539000	635000	694000	570000	563000	862000	821000	1090000	321000	698000
methionine		3231658167	8.38736e+08	1826945857	1152308217	6.93833e+08	1123767301	8.13229e+08	1191493729	1763375390			378000000	422000000	451000000	383000000	384000000	545000000	521000000	259000000	450000000	518000000	371000000	702000000			1820000000	1710000000	1070000000	1530000000	1210000000	1310000000			459000000	587000000	457000000	454000000	292000000	422000000	463000000	515000000	459000000	482000000	579000000	669000000	1250000000	227000000	480000000
Guanidoacetic acid		1.10117e+06	249269	570120	112917	217914	297154	375972	371186	641531																	1070000	889000	803000	1090000	831000	930000			295000	354000	291000	283000	211000	237000	298000	348000	268000	257000	371000	415000	686000	136000	264000
valine		1995110678	527943088	1227009348	7.24587e+08	4.74486e+08	743752218	5.85519e+08	8.17468e+08	1176539400			229000000	280000000	288000000	240000000	240000000	365000000	345000000	156000000	295000000	338000000	231000000	496000000			1860000000	1890000000	1240000000	1540000000	1360000000	1510000000			454000000	619000000	435000000	443000000	316000000	430000000	431000000	482000000	444000000	451000000	548000000	644000000	1250000000	243000000	461000000
pantothenate		4.68556e+08	7.64908e+07	1.95281e+08	1.2612e+08	6.88685e+07	1.10799e+08	1.29453e+08	1.31413e+08	210508431																	536000000	533000000	344000000	453000000	424000000	471000000			150000000	136000000	155000000	127000000	61500000	132000000	101000000	118000000	120000000	138000000	140000000	149000000	279000000		169000000
proline		1.78755e+08	6.21726e+07	1.31034e+08	5.43469e+07	5.90056e+07	8.80746e+07	7.68566e+07	4.62075e+07	1.09529e+08			87800000	99900000	114000000	94000000	96400000	133000000	123000000	67600000	110000000	125000000	83300000	166000000			213000000	207000000	144000000	173000000	167000000	189000000			88300000	103000000	82000000	82100000	73100000	88900000	83300000	85400000	88900000	94400000	88500000	100000000	132000000	66300000	89300000
citrate/isocitrate		3541984090	4.31095e+08	1603028068		1.03192e+08	2177708741	8.46181e+08	1516347591	1368418605																	6660000000	6500000000	3660000000	4820000000	3890000000	4310000000			737000000	1030000000	681000000	702000000	234000000	651000000	576000000	824000000	700000000	775000000	992000000	1220000000	3540000000	171000000	878000000
biotin		4.87713e+07	1.15691e+07	2.26056e+07	1.23093e+07	1.03493e+07	1.65761e+07	7.90417e+06	1.43524e+07	2.71096e+07																	28900000	28600000	16900000	22900000	19500000	21900000			4870000	7790000	4960000	5090000	2660000	5020000	4560000	5670000	4880000	5180000	6380000	7700000	23700000	1930000	5080000
leucine/isoleucine													2500000000	3250000000	3200000000	2520000000	2730000000	4110000000	4150000000	1670000000	3280000000	3740000000	2750000000	5710000000			5570000000	5350000000	3300000000	4060000000	3590000000	3770000000			888000000	1200000000	869000000	846000000	554000000	840000000	867000000	987000000	875000000	931000000	1100000000	1240000000	2870000000	433000000	909000000
pyridoxine		5.91014e+08	1.79232e+08	4.43629e+08	2.78937e+08	1.40167e+08	2.49773e+08	207509054	2.14328e+08	4.39139e+08			500000000	613000000	693000000	514000000	548000000	922000000	843000000	292000000	698000000	844000000	509000000	1280000000
glycodeoxycholic acid?																											150000000	150000000	89300000	110000000	90200000	103000000			28500000	38400000	25400000	27900000	14900000	27100000	26800000	27800000	25100000	23900000	39800000	41100000	99700000	10700000	32500000
D-sedoheptulose-1/7-phosphate		3.56418e+07	1.67221e+07	9.26459e+06	1.41304e+07	2.12169e+07	1.71221e+07	3.09422e+07	2.32276e+07	4.01533e+06			1970000	2960000	1400000		3190000	2620000	3750000	6300000	2700000	1210000	844000	3050000											308000	346000	156000	253000	82000	238000	302000	388000	262000	230000	605000	490000	802000	90600	592000
Phenyllactic acid																											2800000	3530000	2170000	2380000	3570000	2230000			1370000	1270000	1120000	885000	528000	982000	1380000	1470000	1410000	1300000	1540000	1570000	2760000	359000	1380000
tryptophan		1351373817	3.94454e+08	6.53264e+08	410548045	2.84367e+08	478830372	4.15182e+08	4.49117e+08	7.25696e+08			72400000	70100000	85100000	73200000	71400000	106000000	92200000	47500000	77200000	95100000	55200000	115000000			112000000	106000000	56700000	97700000	82400000	92200000			31500000	40300000	23800000	32100000	13400000	20800000	24700000	31800000	25300000	22900000	39800000	41200000	60700000	14500000	31800000
riboflavin		3.96264e+06	993161	2.15084e+06	1.16378e+06	1.0744e+06	1.43026e+06	614546	1.40043e+06	2.37576e+06																									229000	356000	227000	212000	102000	225000	116000	255000	168000	227000	291000	363000	944000	121000	249000
xanthine		3.32748e+06	373074	876229	1.81543e+06	173084	3.79971e+06	1.71382e+06	232367	650337			985000	937000	1080000	1080000	768000	1440000	736000	1060000	346000	198000	481000	1890000			1080000	803000	370000	533000	395000	376000			178000	174000	220000	182000	94000	161000	226000	176000	138000	157000	254000	256000	308000	103000	206000
folate		4.99931e+07	1.92256e+07	1.46371e+07	9.45501e+06	1.83607e+07	1.55466e+07	4.51091e+06	1.01778e+07	1.91833e+07			11000000	30100000	36100000	27300000	21700000	19200000	33400000	13100000	27300000	26900000	20700000	50300000			1590000	3630000	688000	7110000	4150000	4720000			1120000	2700000	1900000	759000	942000	1690000	1480000	1680000	527000	1020000	1020000	1040000	6810000	472000	1730000
Citraconic acid		2.0019e+08	4.73359e+07	1.08841e+08	6.33058e+07	5.72306e+07	4.87685e+07	9.99124e+07	8.61477e+07	7.2741e+07			398000000	442000000	383000000	359000000	353000000	408000000	490000000	313000000	400000000	397000000	415000000	503000000			596000000	585000000	388000000	462000000	393000000	414000000			18200000	18200000	17300000	15400000	7030000	16800000	5100000	18600000	17700000	21000000	20500000	21700000	26100000	4030000	21300000
hypoxanthine		2716776651	1.40167e+08	5.75653e+08	625169390	1.14179e+08	2.05871e+08	744227531	3.05164e+08	6.2636e+08			1650000000	2070000000	2220000000	1730000000	1800000000	2880000000	2700000000	1070000000	2220000000	2540000000	1770000000	3880000000											210000000	259000000	199000000	189000000	143000000	194000000	212000000	238000000	201000000	209000000	235000000	254000000	524000000	132000000	227000000
guanine		715115	628314	1.26084e+06	1.33007e+06	597980	1.48523e+06	426673	315110	1.32537e+06			2830000	3250000	3120000	2840000	2920000	3640000	4390000	2710000	3440000	3670000	3070000	4630000			55100	63700	49000	103000	165000	152000			260000	287000	234000	239000	83300	240000	339000	364000	322000	467000	383000	390000	355000	221000	411000
ornithine		4.35714e+06	3.05377e+06	4.57776e+06	4.51141e+06	2.79587e+06	4.52651e+06	4.56208e+06	3.80363e+06	2.83315e+06			8160000	8140000	9980000	7300000	7610000	12300000	11400000	6130000	10300000	11100000	7640000	15200000			1470000	1650000	1210000	1310000	1440000	1690000
N-carbamoyl-L-aspartate		2.00981e+08	8.48963e+07	4.39794e+08	117629458	3.94599e+07	3.81006e+07	1.50518e+08	2.57249e+08	2.78788e+08			768000000	785000000	829000000	722000000	667000000	861000000	766000000	456000000	668000000	565000000	546000000	742000000			196000000	189000000	146000000	150000000	167000000	182000000			57700000	61500000	55100000	46900000	27400000	55600000	53900000	57000000	52900000	69200000	61200000	62300000	46400000	26100000	71000000
LD		3.02919e+07	1.64115e+07	2.88824e+07	9.415e+06	7.80601e+06	8.77738e+06	1.33026e+07	1.14698e+07	1.94078e+07			32000000	31100000	35300000	29900000	26900000	35500000	21600000	11800000	16900000	15600000	13500000	19700000			5570000	9160000	15200000	11200000	8720000	10600000			5610000	6700000	5120000	4650000	2690000	5130000	5350000	6210000	5180000	5800000	5720000	6260000	7610000	1920000	5440000
arginine		1.51886e+08	2.24469e+08	3.26976e+08	3.16305e+08	217506043	3.28912e+08	9.9981e+07	2.3433e+08	1.44144e+08			173000000	178000000	215000000	170000000	172000000	257000000	231000000	120000000	207000000	249000000	158000000	316000000			97600000	105000000	75700000	102000000	89000000	94600000			105000000	58900000	108000000	110000000	94800000	109000000	99800000	62600000	107000000	94900000	57600000	52900000	35600000	68700000	99500000
glutamine		5.75092e+08	6.20476e+08	8.69257e+08	1202360255	7.71398e+08	9.84061e+08	7.07403e+08	8.97361e+08	4.82097e+08			810000000	657000000	752000000	938000000	881000000	870000000	775000000	645000000	722000000	1120000000	611000000	941000000			151000000	156000000	146000000	199000000	202000000	239000000			456000000	396000000	483000000	487000000	596000000	457000000	483000000	465000000	464000000	476000000	400000000	379000000	196000000	651000000	450000000
asparagine		4.28218e+07	5.05673e+07	7.86182e+07	9.38028e+07	5.28508e+07	7.56359e+07	6.87894e+07	7.4788e+07	3.77433e+07			52400000	55300000	62600000	56900000	56400000	76900000	66000000	42700000	63100000	66500000	54200000	81800000			7340000	7630000	7270000	9520000	9560000	11900000			29100000	27100000	29000000	26700000	27200000	27100000	28000000	30700000	30000000	32600000	27200000	24500000	9130000	34500000	29000000
serine		2.94785e+07	3.2234e+07	5.27152e+07	5.35916e+07	2.61244e+07	4.39654e+07	4.86995e+07	5.2316e+07	2.66158e+07			36000000	38400000	43500000	40200000	36300000	50600000	45700000	26800000	42300000	46000000	32800000	57300000			6410000	6460000	6090000	9080000	8440000	10000000			21500000	23200000	20600000	18200000	14100000	19400000	19900000	24400000	20300000	24200000	21700000	21300000	7170000	16100000	22900000
histidine		7.43093e+07	7.52435e+07	1.0464e+08	1.00527e+08	8.19209e+07	1.02187e+08	7.95244e+07	9.59845e+07	6.08735e+07			60200000	56900000	68000000	58400000	58500000	75300000	67900000	44400000	63700000	69800000	53100000	80600000			28800000	26200000	22600000	27500000	24900000	29000000			49300000	40600000	48400000	42300000	36100000	45500000	48300000	47400000	48200000	56300000	42800000	38300000	20500000	29600000	49800000
threonine		6.12601e+07	3.77721e+07	7.28607e+07	5.78707e+07	3.58678e+07	4.6868e+07	5.63358e+07	7.24204e+07	4.86935e+07			54700000	52400000	61200000	55900000	52400000	76800000	67600000	42400000	62000000	66400000	47900000	83900000			25900000	26500000	24500000	29800000	28900000	31900000			37500000	43300000	35800000	33800000	30600000	31800000	34100000	39500000	34300000	42600000	41100000	41900000	28400000	22200000	38400000
hydroxyproline		4.08068e+07	2.63873e+07	5.14162e+07	4.38288e+07	2.29348e+07	3.53021e+07	3.46238e+07	4.36263e+07	3.29453e+07			39600000	54700000	44800000	42700000	43800000	55600000	50800000	34400000	47600000	52200000	39600000	58300000			15400000	14500000	11600000	14700000	14000000	16500000			18800000	22800000	18400000	17600000	12600000	18300000	17200000	19400000	18200000	21900000	21100000	23200000	14100000	11200000	19500000
DL-Pipecolic Acid																											1210000	1270000	713000	903000	927000	946000			1470000	1440000	1490000	1230000	737000	1370000	1600000	1540000	1540000	1600000	1400000	1280000	727000	560000	1300000
a-ketoglutarate		1.14983e+08	1.2654e+08	3.02046e+08	9.36566e+07	1.32719e+08	1.26107e+08	5.86187e+07	2.58655e+08	2.13555e+08			302000000	360000000	320000000	245000000	203000000	290000000	388000000	156000000	244000000	209000000	272000000	332000000			120000000	92500000	68700000	158000000	165000000	162000000			33500000	36400000	29300000	24000000	11700000	29500000	36400000	38000000	31600000	57700000	48600000	51200000	52500000	12900000	57900000
N-acetyl-glutamate		1.44031e+07	1.20681e+07	2.46991e+07	8.23434e+06	1.43128e+07	1.26193e+07	1.06034e+07	2.90481e+07	1.54619e+07																	11900000	10600000	7190000	12300000	13600000	14900000			2330000	2510000	2180000	1780000	1080000	2180000	2500000	2630000	2370000	3340000	2880000	2970000	3160000	1130000	3280000
4-phosphopantothenate		2.7551e+07	1.1793e+08	1.71651e+08	6.21844e+07	9.58078e+07	9.04057e+07	1.75337e+07	1.15557e+08	1.16487e+08			103000000	104000000	111000000	94600000	84000000	105000000	94200000	56800000	81200000	66600000	66300000	91700000											5780000	5930000	5380000	4440000	2480000	5410000	5500000	5780000	5390000	7290000	5910000	6190000	7660000	2860000	8640000
cyclic-AMP		451113	1.54251e+06	2.68833e+06	847909	1.15656e+06	1.10409e+06	286925	1.96335e+06	1.88586e+06			1580000	1760000	1680000	1570000	1230000	1150000	832000	769000	1310000	1190000	1020000	1450000
aspartate		8.04514e+08	3.666e+08	8.6125e+08	6.04625e+08	3.09595e+08	4.74951e+08	3.70377e+08	6.00898e+08	4.96649e+08			537000000	747000000	649000000	544000000	583000000	823000000	912000000	372000000	692000000	760000000	620000000	1280000000			221000000	242000000	197000000	210000000	149000000	248000000			47100000	31700000	119000000	89600000	70100000	119000000	124000000	115000000	30500000	47600000	105000000	69600000	97600000	58700000	110000000
Inositol		2846895493	1157280930	2343613044	2054815265	1119611594	1675580777	1585683929	1833336761	1908032519			1820000000	1880000000	2110000000	1880000000	1750000000	2580000000	2480000000	1340000000	2080000000	2360000000	1730000000	3400000000			594000000	588000000	505000000	582000000	591000000	700000000			685000000	753000000	638000000	623000000	446000000	660000000	656000000	694000000	671000000	720000000	683000000	751000000	572000000	403000000	671000000
phenylalanine		4382926344	1432836648	3477304779	2114216088	1178668191	2013130075	1640626041	1975915456	3358845188																	233000000	175000000	240000000	464000000	436000000	768000000			592000000	547000000	530000000	576000000	349000000	521000000	570000000	624000000	500000000	532000000	468000000	445000000	232000000	282000000	535000000
FAD		6.26946e+06	4.02142e+06	5.84515e+06	3.40907e+06	4.45126e+06	3.85865e+06	4.22695e+06	5.81109e+06	4.43379e+06																	2680000	2030000	1130000	2170000	2250000	2570000			1030000	1050000	952000	767000	395000	904000	907000	1080000	912000	1160000	991000	1160000	1090000	431000	1110000
NADP+		3.21144e+08	1.16849e+08	2.61858e+08	1.37505e+08	1.4095e+08	1.30913e+08	2.05391e+08	271427220	1.77088e+08																	125000000	105000000	69800000	126000000	124000000	145000000			35200000	35100000	30700000	25700000	13600000	31000000	29400000	35100000	31800000	44000000	33800000	36700000	37500000	15000000	34600000
Pyroglutamic acid		6357118389	4111191616	8777746259	5758638032	3613272875	5827576968	4727452779	6704409343	5107823062																	1450000000	1470000000	834000000	961000000	826000000	938000000			790000000	869000000	771000000	756000000	532000000	712000000	720000000	820000000	726000000	763000000	855000000	852000000	581000000	434000000	759000000
Octoluse Bisphosphate		1.29115e+07	8.21571e+06	1.39326e+07	6.98536e+06	12294890	1.14215e+07	9.37001e+06	1.64483e+07	7.99493e+06																									1180000	786000	954000	800000	564000	1140000	890000	1070000	1060000	873000	548000	624000	133000	402000	834000
UDP-N-acetyl-glucosamine		1.67734e+08	9.75926e+07	158063424	8.65844e+07	1.16968e+08	1.1592e+08	1.09765e+08	1.73466e+08	1.03112e+08			103000000	108000000	113000000	104000000	93700000	118000000	127000000	74900000	110000000	99400000	92100000	125000000			45300000	40200000	28800000	28700000	29900000	35500000			18500000	19600000	16900000	13700000	7800000	18000000	19100000	20900000	18900000	24100000	20200000	20300000	20800000	7760000	23600000
UDP-D-glucose		4.28173e+08	2.79096e+08	3.09164e+08	2.18579e+08	337470703	3.28416e+08	2.83013e+08	3.56197e+08	1.9656e+08			240000000	250000000	268000000	245000000	221000000	277000000	306000000	179000000	257000000	243000000	219000000	301000000			232000000	206000000	145000000	184000000	201000000	245000000			116000000	123000000	106000000	88800000	49600000	111000000	120000000	130000000	119000000	139000000	115000000	119000000	121000000	45500000	131000000
N-acetyl-glutamine		5.2206e+06	2.4033e+06	9.91136e+06	7.09412e+06	5.31752e+06	6.41761e+06	8.90432e+06	1.23019e+07	6.84531e+06																	1630000	1670000	1070000	1280000	1290000	1510000			323000	153000	131000	238000	28100	188000	130000	162000	123000	110000	178000	79700	140000	36300	273000
NAD+		5.78005e+07	1.46153e+07	5.3786e+07	4.77403e+07	1.76815e+07	4.6291e+07	3.73642e+07	4.3974e+07	2.23727e+07																									1270000	1480000	943000	1030000	212000	973000	1110000	1380000	1260000	1480000	1450000	1450000	1800000	673000	1520000
dihydroorotate		7.30655e+06	1.37853e+07	3.59736e+07	1.62413e+07	7.53209e+06	9.68603e+06	8.67168e+06	2.77506e+07	1.69329e+07			305000	818000	310000	909000	277000	689000	317000	239000	797000	496000	353000	483000			2720000	2430000	1960000	2600000	2420000	2350000
fumarate		198652568	1.1422e+08	3.04435e+08	9.96999e+07	9.96992e+07	8.85025e+07	1.30706e+08	268688145	1.96058e+08																									13700000	13900000	12100000	10300000	8010000	11800000	14700000	13500000	12600000	16500000	14000000	14100000	10500000	7890000	15900000
Acetylcarnitine																											3510000	2750000	2890000	1970000	2260000	2580000			1140000	984000	1010000	911000	659000	1050000	1100000	1180000	1150000	1460000	1140000	1130000	454000	766000	1160000
CDP		4.88406e+06	8.86521e+06	1.01305e+07	6.10669e+06	2.18993e+07	1.63327e+07	2.58569e+06	1.06882e+07	6.01683e+06																									1150000	854000	1040000	922000	473000	1020000	1020000	1170000	1080000	1150000	845000	856000	970000	503000	1170000
UDP		1.08189e+07	3.28168e+07	3.79162e+07	2.57817e+07	8.14215e+07	6.14949e+07	6.94719e+06	4.27296e+07	2.54034e+07																	3370000	2970000	2040000	4630000	4920000	6450000			1380000	1310000	1240000	1220000	555000	1340000	1370000	1440000	1560000	1740000	1200000	1290000	1920000	902000	2270000
orotate		2.65333e+06	5.95778e+06	5.34158e+06	3.87158e+06	6.78643e+06	7.23655e+06	1.10184e+06	1.11706e+07	4.25415e+06																									406000	479000	327000	330000	111000	217000	304000	432000	304000	267000	362000	436000	448000	196000	514000
xanthosine-5-phosphate		1.18141e+06	2.40699e+06	3.49044e+06	1.637e+06	2.8495e+06	2.49595e+06	1.53295e+06	4.06326e+06	1.6901e+06			928000	397000	873000	1140000	1290000	267000	660000	676000	246000	604000	300000	519000											342000	200000	237000	67300		109000	201000	251000	129000	314000	182000	201000	11200	8730	317000
pyruvate		287836917	5.97154e+08	1063985750	4.11444e+08	6.54988e+08	820268076	1.39128e+08	8.40688e+08	8.83138e+08																	215000000	202000000	138000000	180000000	157000000	210000000			24700000	27200000	15600000	16500000	9500000	14400000	18900000	20600000	13000000	14400000	27700000	30500000	44300000	7280000	27700000
uridine		643327	1.19944e+06	1.8497e+06	1.02903e+06	1.29743e+06	2.04359e+06	282835	1.3214e+06	1.44187e+06			219000	201000	326000	274000	440000	116000	322000	284000	308000	346000	112000	365000
lactate		2508389844	7170919224	12553898808	8598308072	8989705221	11648293062	1733752616	12588390131	7764856593																									152000000	172000000	65400000	116000000		99100000	69600000	134000000	93500000	179000000	208000000	207000000	368000000	207000000	224000000
Acetyllysine		2.67407e+06	2.12196e+07	2.8126e+07	6.01175e+06	2.23652e+06	1.85036e+06	2.1268e+06	2.18601e+06	1.62314e+07																	1320000	1060000	498000	523000	515000	500000			429000	461000	408000	316000	92700	354000	489000	487000	418000	560000	550000	518000	322000	79500	448000
N-acetyl-L-ornithine		6.73878e+06	3.75727e+07	4.1389e+07	1.13293e+07	3.24151e+06	4.42153e+06	5.95122e+06	4.43053e+06	2.0968e+07			6100000	5130000	4910000	5850000	5180000	5190000	1710000	1910000	1260000	755000	1360000	1000000			3250000	3100000	2350000	1290000	1410000	1750000			1450000	1460000	1170000	783000	572000	941000	1050000	1010000	1000000	1500000	1480000	1360000	598000	539000	1150000
DLH		1.5759e+07	9.32993e+07	9.05488e+07	2.49637e+07	7.18766e+06	8.75258e+06	1.55071e+07	857472	4.61984e+07			16600000	18000000	16300000	15400000	16200000	14700000	5780000	4160000	4350000	3380000	3390000	3580000			37600	18700		59300	96500	8940			186000	151000	165000	72600	23000	74500	73200	58300	75700	289000	232000	258000		22400	149000
PVNF		2.99632e+06	2.26228e+07	1.83315e+07	4.28443e+06	724497	770250	2.20513e+06	70923.3	1.18708e+07			2910000	3250000	2010000	2540000	2380000	1840000	110000	62600	128000	38400	22100	13600			181000	231000	7260	113000	174000	15100			112000	155000	196000	27300	14000	35800	34600	23000	47600	274000	185000	208000	15800		29300
PEE		4.81758e+07	1.11758e+08	1.49083e+08	2.82549e+07	1.76194e+07	1.78428e+07	3.18809e+07	1.41492e+07	9.22599e+07			32500000	30600000	32800000	26100000	24200000	29600000	15800000	8740000	11200000	11500000	11300000	9760000			1470000	1450000	567000	1040000	1140000	533000			1130000	1240000	1140000	523000	383000	774000	727000	714000	674000	1820000	1430000	1410000	901000	344000	953000
PE		6.42539e+07	3.24876e+08	2.41717e+08	1.37233e+08	9.88098e+07	1.35217e+08	5.84966e+07	3.94338e+07	1.06465e+08			156000000	172000000	163000000	157000000	145000000	84000000	69300000	104000000	63800000	63600000	128000000	87300000			6520000	5730000	513000	3760000	4330000	3850000			3300000	3200000	759000	1560000	801000	683000	1940000	1780000	1900000	4980000	2580000	3820000		874000	2500000
PD		7.95234e+07	5.08386e+08	5.60893e+08	1.93204e+08	1.59919e+08	1.37457e+08	9.00076e+07	1.30525e+08	3.46298e+08			224000000	117000000	122000000	230000000	213000000	124000000	100000000	129000000	72600000	87700000	163000000	130000000			11500000	9120000	4550000	13300000	13200000	9270000			5380000	5050000	2270000	2370000	477000	1460000	1660000	1420000	1350000	5720000	4610000	6170000	2210000	1250000	2830000
SD		1.70492e+07	7.42735e+07	8.59239e+07	3.19013e+07	1.80825e+07	1.31485e+07	3.11617e+07	1.96001e+07	2.62247e+07			24900000	28400000	26800000	25500000	23700000	26800000	8340000	13700000	8110000	8610000	6630000	7350000			1550000	1390000	1100000	1700000	2200000	2320000			1010000	1310000	1150000	667000	423000	751000	1240000	1520000	1030000	1620000	1830000	1530000	138000	404000	1170000
DLS		2.43754e+07	1.19823e+08	1.11159e+08	2.32081e+07	1.12779e+07	1.11054e+07	1.66388e+07	1.48053e+06	6.9295e+07			64100000	65600000	69400000	54300000	46800000	73100000	20400000	10700000	15100000	11300000	9920000	13300000			2630000	2600000	421000	2250000	1940000	640000			183000	203000	90600	32800	11500	89400	35800	46800	46500	264000	172000	264000	101000	4290	73000
taurine		315333		3.53506e+06	4.40009e+06	17682.6		5.81823e+06	8.39401e+06	519934			552000	1690000	1090000	1800000	1740000	391000	1110000	2030000	1570000	721000	760000	431000											5300000	2890000	4990000	4190000	5200000	5240000	5760000	4980000	5980000	7070000	3720000	3110000	193000	8000000	5740000
[truncated: 21 more columns]
