# Supplementary material for: Artemisinin-resistant K13 mutations rewire Plasmodium falciparum’s intra-erythrocytic metabolic program to enhance survival
Source: Nat Commun. 2021 Jan 22;12:530. doi: 10.1038/s41467-020-20805-w (PMC7822823; doi:10.1038/s41467-020-20805-w)
Supplement: Supplementary file 8 — Supplementary Data 5 [file 41467_2020_20805_MOESM8_ESM.xlsx]

## Sheet: Supplmentary Data 5
Supplementary Data 5. List of K13 co-immunoprecipitated proteins and their peptide counts in each sample. The 21 proteins were obtained after filtering for protein detected in at least 3 out of 6 experiments and at least 5 out of 13 samples. Gene descriptions and Gene Ontology (GO) components, functions and processes were annotated or computed from PlasmoDB v46. Related to Fig. 3d.
									Sample or Control (CTL)	Sample	Sample	Sample	Sample	Sample	Sample	Sample	Sample	Sample	Sample	Sample	CTL	CTL	Sample	Sample	CTL	CTL
									Antibody or Control resin	K13 mAb	K13 mAb	K13 mAb	K13 mAb	K13 mAb	K13 mAb	K13 mAb	K13 mAb	K13 mAb	K13 mAb	K13 mAb	CTL	CTL	K13 mAb	K13 mAb	CTL	CTL
									Asexual Stage	Rings	Rings	Rings	Rings	Rings	Rings	Rings	Rings	Rings	Mix	Mix	Mix	Mix	Mix	Mix	Mix	Mix
									Parasite line	CamWT	CamWT	CamWT	Cam3.II	Cam3.II	Cam3.II	Cam3.II	Cam3.II	Cam3.II	Cam3.II	Cam3.II	Cam3.II	Cam3.II	Cam3.II	Cam3.II	Cam3.II	Cam3.II
									K13 allele	WT	WT	C580Y	WT	C580Y	R539T	WT	C580Y	R539T	WT	R539T	WT	R539T	WT	R539T	WT	R539T
GENE ID	PROTEIN ID	DESCRIPTION	Abbreviated (Refer to Fig. 3d)	GO Components	GO Functions	GO Processes	# of experiments present (N=6)	Count >0 for neg ctls (N=4)	Count >2 for pos samples (N=13)
PF3D7_1343700	Q8IDQ2_PLAF7	kelch protein K13	K13	cytoplasm;endoplasmic reticulum	protein binding	protein homooligomerization;response to drug	6	0	13	194	36	65	166	179	188	126	70	116	49	32	0	0	47	19	0	0
PF3D7_0927300	Q8I2N6_PLAF7	fumarate hydratase	FH	mitochondrion	hydro-lyase activity;lyase activity; fumarate hydratase activity	fumarate metabolic process	6	0	9	11	0	8	22	34	31	1	1	5	22	13	0	0	4	0	0	0
PF3D7_1120100	Q8IIG6_PLAF7	phosphoglycerate mutase, putative	PGAM1	cytosol	catalytic activity;intramolecular transferase activity, phosphotransferases;phosphoglycerate mutase activity	glycolytic process	4	0	8	16	8	25	109	125	98	3	2	6	0	0	0	0	0	0	0	0
PF3D7_1037100	Q8IJ37_PLAF7	pyruvate kinase 2	PyKII	apicoplast;cytosol	catalytic activity;magnesium ion binding;potassium ion binding;pyruvate kinase activity	glycolytic process	4	0	8	3	3	13	40	53	31	0	0	0	12	22	0	0	0	0	0	0
PF3D7_1302100	Q8IEU2_PLAF7	gamete antigen 27/25	G27/25	nucleus	RNA binding;SH3 domain binding;protein dimerization activity	N/A	4	0	8	4	1	7	26	29	29	3	4	5	0	0	0	0	0	0	0	0
PF3D7_1330600	Q8IE20_PLAF7	elongation factor Tu, putative	EF-Tu	intracellular; mitochondrion	GTP binding;GTPase activity;translation elongation factor activity	translational elongation	4	0	8	2	4	9	17	18	22	0	0	0	10	13	0	0	0	3	0	0
PF3D7_0822600	Q8IB60_PLAF7	protein transport protein SEC23	SEC23	COPII vesicle coat;Maurer's cleft;nucleus	zinc ion binding	ER to Golgi vesicle-mediated transport;intracellular protein transport	4	0	7	34	0	4	55	67	18	0	0	0	14	28	0	0	0	0	0	0
PF3D7_1320800	Q8IEA6_PLAF7	dihydrolipoyllysine-residue succinyltransferase component of 2-oxoglutarate dehydrogenase complex	DLST	oxoglutarate dehydrogenase complex; mitochondrion	dihydrolipoyllysine-residue succinyltransferase activity;transferase activity, transferring acyl groups	metabolic process;tricarboxylic acid cycle;2-oxoglutarate metabolic process	4	0	7	5	0	0	2	12	2	10	11	6	3	3	0	0	0	0	0	0
PF3D7_0820700	Q8I6S5_PLAF7	2-oxoglutarate dehydrogenase E1 component	KDH	mitochondrial matrix	oxidoreductase activity, acting on the aldehyde or oxo group of donors, disulfide as acceptor;oxoglutarate dehydrogenase (succinyl-transferring) activity;thiamine pyrophosphate binding	metabolic process;oxidation-reduction process;tricarboxylic acid cycle;2-oxoglutarate metabolic process	3	0	7	0	0	0	17	43	0	13	16	16	4	7	0	0	0	0	0	0
PF3D7_1472600	Q8IKB2_PLAF7	protein disulfide-isomerase	PDI-14	endoplasmic reticulum	protein disulfide isomerase activity	cell redox homeostasis;protein folding	4	0	7	5	5	14	41	39	18	0	0	0	0	6	0	0	0	0	0	0
PF3D7_1215000	Q8I5Q6_PLAF7	thioredoxin peroxidase 2	Trx-Px2	mitochondrion	antioxidant activity;oxidoreductase activity;peroxiredoxin activity; thioredoxin peroxidase activity	cell redox homeostasis;oxidation-reduction process;response to oxidative stress	4	0	7	0	1	8	30	27	33	0	2	6	6	6	0	0	0	0	0	0
PF3D7_1439400	Q8IL75_PLAF7	cytochrome b-c1 complex subunit Rieske, putative	CytB-c1 Rieske	membrane; mitochondrial respiratory chain complex III;mitochondrion	2 iron, 2 sulfur cluster binding;oxidoreductase activity;ubiquinol-cytochrome-c reductase activity	oxidation-reduction process;mitochondrial electron transport, ubiquinol to cytochrome c	4	0	7	0	0	5	18	21	15	0	0	0	11	14	0	0	4	0	0	0
PF3D7_0722200	Q8IBN1_PLAF7	rhoptry-associated leucine zipper-like protein 1	RALP1	rhoptry neck	host cell surface receptor binding	entry into host cell	4	0	6	12	9	0	19	19	19	4	2	2	0	0	0	0	0	0	0	0
PF3D7_1361100	C0H5J6_PLAF7	protein transport protein Sec24A	SEC24A	COPII vesicle coat;endoplasmic reticulum;nucleus	zinc ion binding; protein transporter activity	ER to Golgi vesicle-mediated transport;intracellular protein transport;protein transport by the Sec complex	4	0	6	5	0	7	24	39	8	0	0	0	0	7	0	0	0	0	0	0
PF3D7_0504600	Q8I0X1_PLAF7	2-oxoisovalerate dehydrogenase subunit beta, mitochondrial, putative	BCKDHB	mitochondrial tricarboxylic acid cycle enzyme complex	catalytic activity;3-methyl-2-oxobutanoate dehydrogenase (2-methylpropanoyl-transferring) activity	metabolic process;tricarboxylic acid cycle	3	0	6	7	0	0	12	6	12	0	0	0	10	10	0	0	0	0	0	0
PF3D7_0413500	Q8I1V2_PLAF7	phosphoglucomutase-2	PGAM2	cytoplasm	phosphoglycerate mutase activity	glycolytic process	3	0	6	0	0	0	7	4	4	0	0	0	6	18	0	0	5	0	0	0
PF3D7_0112200	Q9U0N4_PLAF7	multidrug resistance-associated protein 1	MRP1	ATP-binding cassette (ABC) transporter complex;integral component of plasma membrane	ATP binding;ATPase activity;ATPase activity, coupled to transmembrane movement of substances;glutathione binding	transmembrane transport;response to drug;transport	3	0	6	0	0	0	3	26	0	0	0	0	6	49	0	0	4	5	0	0
PF3D7_0720400	Q8IBP8_PLAF7	apoptosis-inducing factor, putative / ferrodoxin reductase-like protein	AIF / FDXR	N/A	2 iron, 2 sulfur cluster binding;flavin adenine dinucleotide binding;oxidoreductase activity	oxidation-reduction process	3	0	5	6	0	9	38	29	40	0	0	0	0	0	0	0	0	0	0	0
PF3D7_0920800	Q8I2U5_PLAF7	inosine-5'-monophosphate dehydrogenase	IMPDH	food vacuole;nucleus	IMP dehydrogenase activity;catalytic activity;oxidoreductase activity	oxidation-reduction process;purine nucleotide biosynthetic process	3	0	5	5	1	4	33	38	22	0	0	0	0	0	0	0	0	0	0	0
PF3D7_1247400	Q8I4V8_PLAF7	peptidyl-prolyl cis-trans isomerase FKBP35	FKBP35	cytoplasm;nucleus	protein binding;FK506 binding;peptidyl-prolyl cis-trans isomerase activity;protein dimerization activity	negative regulation of phosphoprotein phosphatase activity;protein folding	3	0	5	0	0	4	9	12	10	0	0	0	0	6	0	0	0	0	0	0
PF3D7_0213700	O96217_PLAF7	conserved protein, unknown function	unknown	mitochondrion	N/A	N/A	3	0	5	0	0		12	11	2	0	0	0	8	17	0	0	5	0	0	0
