# Supplementary material for: Artemisinin-resistant K13 mutations rewire Plasmodium falciparum’s intra-erythrocytic metabolic program to enhance survival
Source: Nat Commun. 2021 Jan 22;12:530. doi: 10.1038/s41467-020-20805-w (PMC7822823; doi:10.1038/s41467-020-20805-w)
Supplement: Supplementary file 9 — Supplementary Data 6 [file 41467_2020_20805_MOESM9_ESM.xlsx]

## Sheet: Supplmentary Data 6
Supplementary Data 6. List of gene sets from gene set enrichment analyses showing significant differential expression in the 3h and 6h post DHA-treated K13 WT and mutant Dd2 parasites relative to their respective DMSO controls (Nominal P<0.05 and False Discovery Rate<0.3). Related to Supplementary Fig. 7.
Up-regulated in DHA versus DMSO-treated samples	Dd2 WT	Dd2 C580Y	Dd2 R539T
	GO-0006888-BP-ER TO GOLGI VESICLE-MEDIATED TRANSPORT	GO-0006357-BP-REGULATION OF TRANSCRIPTION FROM RNA POLYMERASE II PROMOTER	GO-0030131-CC-CLATHRIN ADAPTOR COMPLEX (AP-4 complex and AP-1 complex)
	GO-0008565-MF-PROTEIN TRANSPORTER ACTIVITY	GO-0032040-CC-SMALL-SUBUNIT PROCESSOME
	KEGG-PFA00061-FATTY ACID BIOSYNTHESIS	KEGG-PFA00061-FATTY ACID BIOSYNTHESIS
	MPM-COMPONENTS OF THE LINEAR MOTOR RESPONSIBLE FOR MEROZOITE MOTILITY IN INVASION	MPM-EXPORTED PARASITE PROTEINS ASSOCIATED WITH MAURERS CLEFTS
	MPM-DNA BINDING PROTEINS WITH AP2 DOMAIN(S)	MPM-FATTY ACID SYNTHESIS IN THE APICOPLAST
	MPM-EXPORTED PARASITE PROTEINS ASSOCIATED WITH MAURERS CLEFTS	MPM-GENES CODING FOR COMPONENTS INVOLVED IN RIBOSOME ASSEMBLY
	MPM-GENES CODING FOR COMPONENTS INVOLVED IN RIBOSOME ASSEMBLY	MPM-MATURATION AND EXPORT OF 60S AND 40S RIBOSOMAL SUBUNITS
	MPM-LOCALIZATION AND FUNCTION OF SOME HSP40S AND HSP70S	MPM-SPLICING OF PRE-MRNA
	MPM-MATURATION AND EXPORT OF 60S AND 40S RIBOSOMAL SUBUNITS	MPM-SUBCELLULAR LOCATION OF ADAPTOR PROTEINS
	MPM-PROTEIN KINASE CODING GENES
	MPM-PROTEIN PHOSPHORYLATION
	MPM-PROTEINS CONTAINING HISTONE POST TRANSLATIONAL MODIFICATION-BINDING MODULES
	MPM-STRUCTURE AND ORGANIZATION OF CENTROMERIC CHROMATIN
	MPM-STRUCTURE OF THE NUCLEAR PORE
	MPM-SUBCELLULAR LOCATION OF ADAPTOR PROTEINS
	MPM-THE PHOSPHOPROTEOME OF P. FALCIPARUM INFECTED RBCS
Down-regulated in DHA versus DMSO-treated samples	Dd2 WT	Dd2 C580Y	Dd2 R539T
	GO-0004221-MF-UBIQUITIN THIOLESTERASE ACTIVITY	GO-0004221-MF-UBIQUITIN THIOLESTERASE ACTIVITY	GO-0004221-MF-UBIQUITIN THIOLESTERASE ACTIVITY
	GO-0005838-CC-PROTEASOME REGULATORY PARTICLE	GO-0005839-CC-PROTEASOME CORE COMPLEX	GO-0005739-CC-MITOCHONDRION
	GO-0006412-BP-TRANSLATION	GO-0006412-BP-TRANSLATION	GO-0005838-CC-PROTEASOME REGULATORY PARTICLE
	GO-0006457-BP-PROTEIN FOLDING	GO-0006511-BP-UBIQUITIN-DEPENDENT PROTEIN CATABOLIC PROCESS	GO-0006412-BP-TRANSLATION
	GO-0006511-BP-UBIQUITIN-DEPENDENT PROTEIN CATABOLIC PROCESS	GO-0016579-BP-PROTEIN DEUBIQUITINATION	GO-0006457-BP-PROTEIN FOLDING
	GO-0016209-MF-ANTIOXIDANT ACTIVITY	GO-0051603-BP-PROTEOLYSIS INVOLVED IN CELLULAR PROTEIN CATABOLIC PROCESS	GO-0006511-BP-UBIQUITIN-DEPENDENT PROTEIN CATABOLIC PROCESS
	GO-0016579-BP-PROTEIN DEUBIQUITINATION	KEGG-PFA03010-RIBOSOME	GO-0016579-BP-PROTEIN DEUBIQUITINATION
	GO-0020035-BP-CYTOADHERENCE TO MICROVASCULATURE, MEDIATED BY SYMBIONT PROTEIN	MPM-ER-TO GOLGI, TRANSLOCATION AND QUALITY CONTROL	GO-0044267-BP-CELLULAR PROTEIN METABOLIC PROCESS
	GO-0044267-BP-CELLULAR PROTEIN METABOLIC PROCESS	MPM-GENES CODING FOR COMPONENTS OF THE PROTEASOME DEGRADATION MACHINERY & THEIR TIMED TRANSCRIPTION	GO-0045454-BP-CELL REDOX HOMEOSTASIS
	GO-0045454-BP-CELL REDOX HOMEOSTASIS	MPM-GLYCOLYSIS	GO-0051082-MF-UNFOLDED PROTEIN BINDING
	GO-0051603-BP-PROTEOLYSIS INVOLVED IN CELLULAR PROTEIN CATABOLIC PROCESS	MPM-ISOPRENOIDS METABOLISM	GO-0051603-BP-PROTEOLYSIS INVOLVED IN CELLULAR PROTEIN CATABOLIC PROCESS
	GO-0055085-BP-TRANSMEMBRANE TRANSPORT	MPM-MODEL FOR METABOLIC COMPARTMENTALIZATION OF PI BIOSYNTHESIS	GO-0055085-BP-TRANSMEMBRANE TRANSPORT
	KEGG-PFA00190-OXIDATIVE PHOSPHORYLATION	MPM-RAB CYCLE	KEGG-PFA00030-PENTOSE PHOSPHATE PATHWAY
	KEGG-PFA01230-BIOSYNTHESIS OF AMINO ACIDS	MPM-RIBOSOMAL STRUCTURE	KEGG-PFA00250-ALANINE, ASPARTATE AND GLUTAMATE METABOLISM
	KEGG-PFA03010-RIBOSOME	MPM-THE ACIDOCALCISOME	KEGG-PFA00480-GLUTATHIONE METABOLISM
	KEGG-PFA03050-PROTEASOME	MPM-TOPOGENESIS OF THE RIESKE FES PROTEIN	KEGG-PFA01100-METABOLIC PATHWAYS
	MPM-ATP SYNTHASE COMPLEX		KEGG-PFA01110-BIOSYNTHESIS OF SECONDARY METABOLITES
	MPM-COMPARTMENTATION OF REDOX METABOLISM		KEGG-PFA01230-BIOSYNTHESIS OF AMINO ACIDS
	MPM-GENES CODING FOR COMPONENTS OF THE PROTEASOME DEGRADATION MACHINERY & THEIR TIMED TRANSCRIPTION		KEGG-PFA03010-RIBOSOME
	MPM-GLYCOLYSIS		KEGG-PFA03050-PROTEASOME
	MPM-ISOPRENOIDS METABOLISM		MPM-CENTROSOME PROTEINS
	MPM-PFEMP1 DOMAIN ARCHITECTURES		MPM-CHAPERONE-ASSISTED PROTEIN FOLDING
	MPM-PROTEASOME-MEDIATED PROTEOLYSIS OF UBIQUINATED PROTEINS		MPM-COMPARTMENTATION OF REDOX METABOLISM
	MPM-PROTEINS OF DETERGENT-RESISTANT MEMBRANES		MPM-ESTABLISHED AND PUTATIVE MAURERS CLEFTS PROTEINS
	MPM-REDOX METABOLISM		MPM-GENES CODING FOR CHAPERONES AND THEIR REGULATORS
	MPM-RIBOSOMAL STRUCTURE		MPM-GENES CODING FOR COMPONENTS OF THE PROTEASOME DEGRADATION MACHINERY & THEIR TIMED TRANSCRIPTION
	MPM-S-GLUTATHIONYLATED PROTEINS		MPM-GLUTAMATE METABOLISM
	MPM-THE ACIDOCALCISOME		MPM-GLYCOLYSIS
	MPM-THIOREDOXIN, GLUTAREDOXIN AND PEROXIREDOXIN		MPM-ISOPRENOIDS METABOLISM
	MPM-TRANSPORTERS OF THE PLASMA MEMBRANE		MPM-LOCALIZATION AND FUNCTION OF SOME HSP40S AND HSP70S
			MPM-METHIONINE AND POLYAMINE METABOLISM
			MPM-NUCLEOSOME ASSEMBLY AND REGULATION
			MPM-PEPTIDASES AND PROTEASES
			MPM-POSTTRANSLATIONAL TRANSLOCATION IN EUKARYOTES
			MPM-PROTEASOME-MEDIATED PROTEOLYSIS OF UBIQUINATED PROTEINS
			MPM-PROTEIN ARGININE METHYLATION
			MPM-PROTEINS OF DETERGENT-RESISTANT MEMBRANES
			MPM-PROTEINS OF ERYTHROCYTE-DERIVED MICROVESICLES
			MPM-PROTEINS OF THE PARASITOPHOROUS VACUOLAR MEMBRANE
			MPM-PROTEINS TARGETED BY THE THIOREDOXIN SUPERFAMILY ENZYMES
			MPM-PROTEINS WITH ER RETENTION SEQUENCES
			MPM-PROTEOME OF THE PARASITOPHOROUS VACUOLE
			MPM-REDOX METABOLISM
			MPM-RIBOSOMAL STRUCTURE
			MPM-S-GLUTATHIONYLATED PROTEINS
			MPM-SINGLE GENE-ENZYME DELETIONS PREDICTED TO CAUSE IMPAIRMENT OF METABOLIC NETWORK
			MPM-S-NITROSYLATED PROTEINS
			MPM-THE ACIDOCALCISOME
			MPM-THE PHOSPHOPROTEOME OF PLASMODIUM FALCIPARUM INFECTED RBCS
			MPM-THIOREDOXIN, GLUTAREDOXIN AND PEROXIREDOXIN
			MPM-TOTAL PALMITOME OF PLASMODIUM FALCIPARUM
