# Supplementary material for: Artemisinin-resistant K13 mutations rewire Plasmodium falciparum’s intra-erythrocytic metabolic program to enhance survival
Source: Nat Commun. 2021 Jan 22;12:530. doi: 10.1038/s41467-020-20805-w (PMC7822823; doi:10.1038/s41467-020-20805-w)
Supplement: Supplementary file 10 — Supplementary Data 7 [file 41467_2020_20805_MOESM10_ESM.xlsx]

## Sheet: Dd2_R539T_up_3-6h
Supplementary Data 7. List of functional pathways and genes that respond differently in the K13 mutant vs wild-type parasites upon exposure to 700 nM DHA. Related to Fig. 4.
Results of up-regulation of genes in DHA-treated Dd2R539T vs. Dd2WT parasites at 3h and 6h post initiation of DHA treatment as shown in Fig. 4b.
MPM: Malaria Parasite Metabolics; KEGG: Kyoto Encyclopedia of Genes and Genomes; GO: Gene Ontology; MF: molecular function; BP: biological process; CC: cellular component.
ID	DB	Term	Population size	# of successes in population	Sample size	# of successes in sample	Expected	P value	Genes
--	MPM	Modification of the wobble position uridine (U34) in Lys, Glu, Gln, Leu and Arg tRNAs	3376	6	192	3	0	0.003188	PF3D7_0817100	PF3D7_1019800	PF3D7_1344000
--	MPM	Rab and other proteins involved in intracellular traffic	3376	16	192	4	0	0.010749	PF3D7_0513800	PF3D7_1232500	PF3D7_1310600	PF3D7_1320600
--	MPM	Rab proteins	3376	13	192	3	0	0.033928	PF3D7_0513800	PF3D7_1310600	PF3D7_1320600
--	MPM	Transcription and processing of snRNAs	3376	21	192	5	1	0.005441	PF3D7_0205500	PF3D7_0715600	PF3D7_0717300	PF3D7_0923000	PF3D7_1414600
--	MPM	Transporters of the mitochondrial and apicoplast membranes	3376	32	192	5	1	0.032459	PF3D7_0302600	PF3D7_1104800	PF3D7_1147700	PF3D7_1223800	PF3D7_1311300
pfa03450	KEGG	Non-homologous end-joining	1096	2	58	2	0	0.002755	PF3D7_0408500	PF3D7_0605800
GO:0006072	GO	BP:glycerol-3-phosphate metabolic process	4545	5	293	2	0	0.036369	PF3D7_0820200	PF3D7_1351600
GO:0006869	GO	BP:lipid transport	4545	4	293	2	0	0.022784	PF3D7_0920700	PF3D7_1339900
GO:0018345	GO	BP:protein palmitoylation	4545	12	293	4	0	0.005539	PF3D7_0202900	PF3D7_0528400	PF3D7_1121000	PF3D7_1321400
GO:0006357	GO	BP:regulation of transcription from RNA polymerase II promoter	4545	11	293	3	0	0.029704	PF3D7_0711400	PF3D7_1027000	PF3D7_1469700
GO:0060627	GO	BP:regulation of vesicle-mediated transport	4545	11	293	3	0	0.029704	PF3D7_0513800	PF3D7_1310600	PF3D7_1320600
GO:0055085	GO	BP:transmembrane transport	4545	41	293	8	2	0.003988	PF3D7_0206200	PF3D7_0302600	PF3D7_0516500	PF3D7_0916000	PF3D7_1104800	PF3D7_1209900	PF3D7_1304200	PF3D7_1339900
GO:0005789	GO	CC:endoplasmic reticulum membrane	4545	29	293	6	1	0.009165	PF3D7_0615300	PF3D7_0710800	PF3D7_0729000	PF3D7_0920700	PF3D7_1124000	PF3D7_1310600
GO:0016592	GO	CC:mediator complex	4545	5	293	2	0	0.036369	PF3D7_1027000	PF3D7_1469700
GO:0030529	GO	CC:ribonucleoprotein complex	4545	3	293	2	0	0.011897	PF3D7_0909800	PF3D7_1124400
GO:0005787	GO	CC:signal peptidase complex	4545	4	293	2	0	0.022784	PF3D7_0320700	PF3D7_1433600
GO:0016887	GO	MF:ATPase activity	4545	74	293	9	4	0.046719	PF3D7_0302600	PF3D7_0605800	PF3D7_0711000	PF3D7_0816600	PF3D7_1130700	PF3D7_1209900	PF3D7_1333200	PF3D7_1339900	PF3D7_1457500
GO:0042626	GO	MF:ATPase activity, coupled to transmembrane movement of substances	4545	13	293	3	0	0.046807	PF3D7_0302600	PF3D7_1209900	PF3D7_1339900
GO:0016409	GO	MF:palmitoyltransferase activity	4545	12	293	4	0	0.005539	PF3D7_0202900	PF3D7_0528400	PF3D7_1121000	PF3D7_1321400
GO:0001104	GO	MF:RNA polymerase II transcription cofactor activity	4545	5	293	2	0	0.036369	PF3D7_1027000	PF3D7_1469700
GO:0043565	GO	MF:sequence-specific DNA binding	4545	13	293	3	0	0.046807	PF3D7_0217400	PF3D7_0312000	PF3D7_0717300
GO:0004252	GO	MF:serine-type endopeptidase activity	4545	21	293	5	1	0.009295	PF3D7_0307400	PF3D7_0807700	PF3D7_0812200	PF3D7_1114100	PF3D7_1345200
GO:0005198	GO	MF:structural molecule activity	4545	33	293	6	2	0.017213	PF3D7_0419300	PF3D7_0913700	PF3D7_1031600	PF3D7_1122600	PF3D7_1422600	PF3D7_1435500
GO:0030528	GO	transcription regulator activity	4545	3	293	2	0	0.011897	PF3D7_0416500	PF3D7_1469700

## Sheet: Dd2_R539T_down_3-6h
Supplementary Data 7. List of functional pathways and genes that respond differently in the K13 mutant vs wild-type parasites upon exposure to 700 nM DHA. Related to Fig. 4.
Results of down-regulation of genes in DHA-treated Dd2R539T vs. Dd2WT parasites at 3h and 6h post initiation of DHA treatment as shown in Fig. 4b.
MPM: Malaria Parasite Metabolics; KEGG: Kyoto Encyclopedia of Genes and Genomes; GO: Gene Ontology; MF: molecular function; BP: biological process; CC: cellular component.
ID	DB	Term	Population size	# of successes in population	Sample size	# of successes in sample	Expected	P value	Genes
--	MPM	Centrosome proteins	3376	79	172	8	4	0.045901	PF3D7_0320300	PF3D7_0422300	PF3D7_0818200	PF3D7_1008700	PF3D7_1130800	PF3D7_1229500	PF3D7_1346000	PF3D7_1355500
--	MPM	Chaperone-assisted protein folding	3376	72	172	9	3	0.009958	PF3D7_0320300	PF3D7_0501100	PF3D7_0527500	PF3D7_0621800	PF3D7_0917900	PF3D7_1229500	PF3D7_1355500	PF3D7_1437900	PF3D7_1453700
--	MPM	Genes coding for chaperones and their regulators	3376	125	172	13	6	0.010128	PF3D7_0201800	PF3D7_0320300	PF3D7_0501100	PF3D7_0527500	PF3D7_0827900	PF3D7_0917900	PF3D7_1149500	PF3D7_1229500	PF3D7_1333000	PF3D7_1344200	PF3D7_1355500	PF3D7_1437900	PF3D7_1453700
--	MPM	Localization and function of some Hsp40s and Hsp70s	3376	21	172	7	1	5e-05	PF3D7_0201800	PF3D7_0501100	PF3D7_0917900	PF3D7_1149500	PF3D7_1318800	PF3D7_1344200	PF3D7_1437900
--	MPM	Nuclear proteome	3376	527	172	55	27	0	PF3D7_0217800	PF3D7_0316800	PF3D7_0317600	PF3D7_0320300	PF3D7_0415900	PF3D7_0422300	PF3D7_0517000	PF3D7_0519400	PF3D7_0520000	PF3D7_0527000	PF3D7_0527500	PF3D7_0614500	PF3D7_0618300	PF3D7_0621800	PF3D7_0704400	PF3D7_0719600	PF3D7_0719700	PF3D7_0722400	PF3D7_0812500	PF3D7_0815200	PF3D7_0818200	PF3D7_0903400	PF3D7_0918300	PF3D7_0925700	PF3D7_1010600	PF3D7_1023900	PF3D7_1026800	PF3D7_1027800	PF3D7_1103100	PF3D7_1105400	PF3D7_1110400	PF3D7_1120100	PF3D7_1124900	PF3D7_1126200	PF3D7_1130100	PF3D7_1202900	PF3D7_1229500	PF3D7_1242700	PF3D7_1242800	PF3D7_1302800	PF3D7_1308300
--	MPM	Organization of chaperone pathways in the cytosol	3376	33	172	7	1	0.001092	PF3D7_0501100	PF3D7_0527500	PF3D7_0621800	PF3D7_0917900	PF3D7_1355500	PF3D7_1437900	PF3D7_1453700
--	MPM	Phosphoinositides and membrane traffic	3376	22	172	4	1	0.023154	PF3D7_0110600	PF3D7_0527500	PF3D7_1012900	PF3D7_1354200
--	MPM	Phosphoproteome - Pease et al 2013	3376	660	172	46	33	0.013068	PF3D7_0110600	PF3D7_0216600	PF3D7_0316900	PF3D7_0317700	PF3D7_0415900	PF3D7_0507700	PF3D7_0515700	PF3D7_0527000	PF3D7_0627100	PF3D7_0704400	PF3D7_0719700	PF3D7_0812500	PF3D7_0814200	PF3D7_0818200	PF3D7_0826500	PF3D7_0903400	PF3D7_0917900	PF3D7_0918300	PF3D7_0925700	PF3D7_0926100	PF3D7_1008700	PF3D7_1023900	PF3D7_1026800	PF3D7_1027800	PF3D7_1029600	PF3D7_1103100	PF3D7_1110400	PF3D7_1120100	PF3D7_1121600	PF3D7_1149000	PF3D7_1202900	PF3D7_1211900	PF3D7_1242700	PF3D7_1246200	PF3D7_1311800	PF3D7_1317000	PF3D7_1317800	PF3D7_1318800	PF3D7_1343400	PF3D7_1350100	PF3D7_1351400
--	MPM	Phosphoproteome - Treeck et al 2011	3376	945	172	74	48	1.1e-05	PF3D7_0110600	PF3D7_0216600	PF3D7_0217800	PF3D7_0220000	PF3D7_0316800	PF3D7_0316900	PF3D7_0317600	PF3D7_0317700	PF3D7_0319500	PF3D7_0415900	PF3D7_0422300	PF3D7_0507700	PF3D7_0515700	PF3D7_0517000	PF3D7_0519400	PF3D7_0521700	PF3D7_0523800	PF3D7_0524000	PF3D7_0527000	PF3D7_0527500	PF3D7_0621800	PF3D7_0627100	PF3D7_0704400	PF3D7_0719700	PF3D7_0722400	PF3D7_0812500	PF3D7_0814200	PF3D7_0817500	PF3D7_0818200	PF3D7_0826500	PF3D7_0831300	PF3D7_0903400	PF3D7_0917900	PF3D7_0918300	PF3D7_0925700	PF3D7_0926100	PF3D7_1008700	PF3D7_1010600	PF3D7_1012500	PF3D7_1023900	PF3D7_1026800
--	MPM	Phosphoproteome -Collins et al 2014	3376	704	172	62	36	2e-06	PF3D7_0110600	PF3D7_0216600	PF3D7_0316900	PF3D7_0317700	PF3D7_0415900	PF3D7_0515700	PF3D7_0517000	PF3D7_0520000	PF3D7_0523800	PF3D7_0524000	PF3D7_0527000	PF3D7_0621800	PF3D7_0627100	PF3D7_0704400	PF3D7_0722400	PF3D7_0812500	PF3D7_0814200	PF3D7_0815200	PF3D7_0818200	PF3D7_0826500	PF3D7_0903400	PF3D7_0917900	PF3D7_0918300	PF3D7_0925700	PF3D7_0926100	PF3D7_1008700	PF3D7_1010600	PF3D7_1012500	PF3D7_1023900	PF3D7_1026800	PF3D7_1027800	PF3D7_1103100	PF3D7_1110400	PF3D7_1120100	PF3D7_1121600	PF3D7_1126200	PF3D7_1149000	PF3D7_1202900	PF3D7_1205500	PF3D7_1211900	PF3D7_1229500
--	MPM	Post-translational modification of elongation factor 2	3376	5	172	3	0	0.001205	PF3D7_1009000	PF3D7_1413800	PF3D7_1451100
--	MPM	Posttranslational translocation in eukaryotes	3376	27	172	5	1	0.010477	PF3D7_0210000	PF3D7_0827900	PF3D7_0917900	PF3D7_1318800	PF3D7_1344200
--	MPM	Proteasome-mediated degradation of non-native ER proteins	3376	43	172	7	2	0.005354	PF3D7_0210000	PF3D7_0314300	PF3D7_0507700	PF3D7_0826500	PF3D7_0827900	PF3D7_0917900	PF3D7_1363400
--	MPM	Proteins of detergent-resistant membranes	3376	134	172	15	6	0.002904	PF3D7_0207000	PF3D7_0719600	PF3D7_0917900	PF3D7_1008700	PF3D7_1105400	PF3D7_1121600	PF3D7_1149000	PF3D7_1211900	PF3D7_1246200	PF3D7_1302800	PF3D7_1365900	PF3D7_1447000	PF3D7_1456800	PF3D7_1468700	PF3D7_1471100
--	MPM	Proteins of the parasitophorous vacuolar membrane	3376	15	172	4	0	0.005707	PF3D7_1105600	PF3D7_1121600	PF3D7_1345100	PF3D7_1471100
--	MPM	Proteins targeted by the thioredoxin superfamily enzymes	3376	44	172	9	2	0.000284	PF3D7_0722400	PF3D7_0818200	PF3D7_0827900	PF3D7_0917900	PF3D7_1120100	PF3D7_1246200	PF3D7_1324900	PF3D7_1451100	PF3D7_1468700
--	MPM	Proteins with ER retention sequences	3376	12	172	3	0	0.02034	PF3D7_0827900	PF3D7_0917900	PF3D7_1344200
--	MPM	Pyridoxal phosphate (Vitamin B6) metabolism	3376	23	172	4	1	0.026945	PF3D7_0727200	PF3D7_0922400	PF3D7_1312600	PF3D7_1415700
--	MPM	Ribosomal structure	3376	162	172	31	8	0	PF3D7_0217800	PF3D7_0316800	PF3D7_0317600	PF3D7_0415900	PF3D7_0517000	PF3D7_0519400	PF3D7_0520000	PF3D7_0614500	PF3D7_0618300	PF3D7_0706400	PF3D7_0710900	PF3D7_0719600	PF3D7_0719700	PF3D7_1010000	PF3D7_1026800	PF3D7_1027800	PF3D7_1103100	PF3D7_1105400	PF3D7_1124900	PF3D7_1126200	PF3D7_1130100	PF3D7_1137100	PF3D7_1242700	PF3D7_1302800	PF3D7_1308300	PF3D7_1317800	PF3D7_1323400	PF3D7_1351400	PF3D7_1365900	PF3D7_1431000	PF3D7_1447000
--	MPM	S-Glutathionylated proteins	3376	319	172	38	16	0	PF3D7_0110600	PF3D7_0517000	PF3D7_0527500	PF3D7_0610800	PF3D7_0621800	PF3D7_0719700	PF3D7_0722400	PF3D7_0817500	PF3D7_0818200	PF3D7_0827900	PF3D7_0903400	PF3D7_0917900	PF3D7_1012500	PF3D7_1026800	PF3D7_1027800	PF3D7_1029600	PF3D7_1103100	PF3D7_1110400	PF3D7_1120100	PF3D7_1121600	PF3D7_1149000	PF3D7_1211900	PF3D7_1242800	PF3D7_1246200	PF3D7_1311800	PF3D7_1312600	PF3D7_1324900	PF3D7_1332900	PF3D7_1342800	PF3D7_1350100	PF3D7_1365900	PF3D7_1407800	PF3D7_1407900	PF3D7_1428300	PF3D7_1447000	PF3D7_1451100	PF3D7_1468700	PF3D7_1471100
--	MPM	S-nitrosylated proteins	3376	263	172	37	13	0	PF3D7_0110600	PF3D7_0220000	PF3D7_0320300	PF3D7_0517000	PF3D7_0524000	PF3D7_0527000	PF3D7_0527500	PF3D7_0610800	PF3D7_0621800	PF3D7_0704400	PF3D7_0722400	PF3D7_0812500	PF3D7_0814200	PF3D7_0818200	PF3D7_0827900	PF3D7_0917900	PF3D7_0926100	PF3D7_1008700	PF3D7_1023900	PF3D7_1026800	PF3D7_1029600	PF3D7_1110400	PF3D7_1120100	PF3D7_1149000	PF3D7_1246200	PF3D7_1311800	PF3D7_1321700	PF3D7_1324900	PF3D7_1332900	PF3D7_1333000	PF3D7_1344200	PF3D7_1350100	PF3D7_1355500	PF3D7_1365900	PF3D7_1407800	PF3D7_1451100	PF3D7_1468700
--	MPM	SRP independent translocation of GPI anchored proteins	3376	9	172	3	0	0.008694	PF3D7_0210000	PF3D7_1318800	PF3D7_1437900
--	MPM	Subcellular location of exported proteins	3376	45	172	6	2	0.024982	PF3D7_0101300	PF3D7_0501100	PF3D7_1105600	PF3D7_1200900	PF3D7_1345100	PF3D7_1471100
--	MPM	The phosphoproteome of Plasmodium falciparum infected RBCs	3376	334	172	27	17	0.010331	PF3D7_0110600	PF3D7_0220000	PF3D7_0316900	PF3D7_0317700	PF3D7_0507700	PF3D7_0517000	PF3D7_0524000	PF3D7_0527000	PF3D7_0627100	PF3D7_0704400	PF3D7_0706400	PF3D7_0812500	PF3D7_0814200	PF3D7_0818200	PF3D7_0903400	PF3D7_0917900	PF3D7_0926100	PF3D7_1023900	PF3D7_1110400	PF3D7_1149000	PF3D7_1211900	PF3D7_1317000	PF3D7_1317800	PF3D7_1321700	PF3D7_1437900	PF3D7_1468700	PF3D7_1471100
--	MPM	Total palmitome of Plasmodium falciparum	3376	364	172	37	18	1.9e-05	PF3D7_0316900	PF3D7_0317600	PF3D7_0515700	PF3D7_0517000	PF3D7_0604700	PF3D7_0719600	PF3D7_0727200	PF3D7_0818200	PF3D7_0827900	PF3D7_0917900	PF3D7_1008700	PF3D7_1022700	PF3D7_1027800	PF3D7_1029600	PF3D7_1105400	PF3D7_1200700	PF3D7_1211900	PF3D7_1229500	PF3D7_1302800	PF3D7_1308300	PF3D7_1311800	PF3D7_1312600	PF3D7_1317800	PF3D7_1318800	PF3D7_1324900	PF3D7_1333000	PF3D7_1344200	PF3D7_1345100	PF3D7_1407100	PF3D7_1407800	PF3D7_1407900	PF3D7_1437900	PF3D7_1439000	PF3D7_1451100	PF3D7_1456800	PF3D7_1468700	PF3D7_1471100
--	MPM	Translocon of exported proteins (PTEX)	3376	9	172	3	0	0.008694	PF3D7_1105600	PF3D7_1345100	PF3D7_1471100
pfa03010	KEGG	Ribosome	1096	90	70	27	5	0	PF3D7_1026800	PF3D7_1317800	PF3D7_1126200	PF3D7_0317600	PF3D7_1242700	PF3D7_1105400	PF3D7_0519400	PF3D7_1351400	PF3D7_1027800	PF3D7_0719600	PF3D7_1103100	PF3D7_1124900	PF3D7_0614500	PF3D7_1130100	PF3D7_0316800	PF3D7_1308300	PF3D7_0618300	PF3D7_0520000	PF3D7_0719700	PF3D7_0517000	PF3D7_0415900	PF3D7_1323400	PF3D7_0706400	PF3D7_1447000	PF3D7_1365900	PF3D7_1302800	PF3D7_0217800
GO:0005784	GO	CC:Sec61 translocon complex	4545	5	212	2	0	0.019725	PF3D7_0210000	PF3D7_1318800
GO:0006914	GO	BP:autophagy	4545	6	212	3	0	0.001803	PF3D7_0803600	PF3D7_1012900	PF3D7_1126100
GO:0005975	GO	BP:carbohydrate metabolic process	4545	18	212	3	0	0.048659	PF3D7_0803600	PF3D7_1012500	PF3D7_1324900
GO:0007050	GO	BP:cell cycle arrest	4545	1	212	1	0	0.046645	PF3D7_1428300
GO:0070389	GO	BP:chaperone cofactor-dependent protein refolding	4545	1	212	1	0	0.046645	PF3D7_0527500
GO:0019478	GO	BP:D-amino acid catabolic process	4545	1	212	1	0	0.046645	PF3D7_1108200
GO:0051083	GO	BP:'de novo' cotranslational protein folding	4545	1	212	1	0	0.046645	PF3D7_0621800
GO:0015966	GO	BP:diadenosine tetraphosphate biosynthetic process	4545	1	212	1	0	0.046645	PF3D7_1350100
GO:0006542	GO	BP:glutamine biosynthetic process	4545	1	212	1	0	0.046645	PF3D7_0922600
GO:0006749	GO	BP:glutathione metabolic process	4545	1	212	1	0	0.046645	PF3D7_1121600
GO:0042540	GO	BP:hemoglobin catabolic process	4545	7	212	2	0	0.038943	PF3D7_1407800	PF3D7_1407900
GO:0016575	GO	BP:histone deacetylation	4545	1	212	1	0	0.046645	PF3D7_0925700
GO:0006607	GO	BP:NLS-bearing substrate import into nucleus	4545	3	212	2	0	0.006298	PF3D7_0524000	PF3D7_0815200
GO:0000280	GO	BP:nuclear division	4545	1	212	1	0	0.046645	PF3D7_0722100
GO:0070966	GO	BP:nuclear-transcribed mRNA catabolic process, no-go decay	4545	1	212	1	0	0.046645	PF3D7_0722100
GO:0070481	GO	BP:nuclear-transcribed mRNA catabolic process, non-stop decay	4545	1	212	1	0	0.046645	PF3D7_0722100
GO:0008153	GO	BP:para-aminobenzoic acid biosynthetic process	4545	1	212	1	0	0.046645	PF3D7_0922400
GO:0017183	GO	BP:peptidyl-diphthamide biosynthetic process from peptidyl-histidine	4545	3	212	2	0	0.006298	PF3D7_1009000	PF3D7_1413800
GO:0017121	GO	BP:phospholipid scrambling	4545	1	212	1	0	0.046645	PF3D7_1022700
GO:0001819	GO	BP:positive regulation of cytokine production	4545	1	212	1	0	0.046645	PF3D7_1202900
GO:0031204	GO	BP:posttranslational protein targeting to membrane, translocation	4545	1	212	1	0	0.046645	PF3D7_1318800
GO:0006457	GO	BP:protein folding	4545	80	212	11	3	0.001073	PF3D7_0201800	PF3D7_0320300	PF3D7_0501100	PF3D7_0505900	PF3D7_0812500	PF3D7_0827900	PF3D7_1229500	PF3D7_1318800	PF3D7_1333000	PF3D7_1437900	PF3D7_1453700
GO:0051258	GO	BP:protein polymerization	4545	6	212	2	0	0.028687	PF3D7_0422300	PF3D7_1008700
GO:0045047	GO	BP:protein targeting to ER	4545	1	212	1	0	0.046645	PF3D7_1318800
GO:0043952	GO	BP:protein transport by the Sec complex	4545	7	212	2	0	0.038943	PF3D7_0210000	PF3D7_1318800
GO:0006885	GO	BP:regulation of pH	4545	1	212	1	0	0.046645	PF3D7_1456800
GO:0002028	GO	BP:regulation of sodium ion transport	4545	1	212	1	0	0.046645	PF3D7_1211900
GO:0042493	GO	BP:response to drug	4545	30	212	5	1	0.011557	PF3D7_1008700	PF3D7_1029600	PF3D7_1121600	PF3D7_1211900	PF3D7_1451100
GO:0071025	GO	BP:RNA surveillance	4545	1	212	1	0	0.046645	PF3D7_0722100
GO:0016180	GO	BP:snRNA processing	4545	1	212	1	0	0.046645	PF3D7_1009200
GO:0016126	GO	BP:sterol biosynthetic process	4545	1	212	1	0	0.046645	PF3D7_0803600
GO:0006412	GO	BP:translation	4545	210	212	32	9	0	PF3D7_0217800	PF3D7_0316800	PF3D7_0317600	PF3D7_0415900	PF3D7_0517000	PF3D7_0519400	PF3D7_0520000	PF3D7_0614500	PF3D7_0618300	PF3D7_0706400	PF3D7_0710900	PF3D7_0719600	PF3D7_0719700	PF3D7_0935700	PF3D7_1026800	PF3D7_1027800	PF3D7_1103100	PF3D7_1105400	PF3D7_1124900	PF3D7_1126200	PF3D7_1130100	PF3D7_1137100	PF3D7_1147000	PF3D7_1242700	PF3D7_1302800	PF3D7_1308300	PF3D7_1317800	PF3D7_1323400	PF3D7_1351400	PF3D7_1365900	PF3D7_1431000	PF3D7_1447000
GO:0022625	GO	CC:cytosolic large ribosomal subunit	4545	41	212	8	1	0.000495	PF3D7_0614500	PF3D7_0706400	PF3D7_0719600	PF3D7_1027800	PF3D7_1130100	PF3D7_1323400	PF3D7_1351400	PF3D7_1365900
GO:0022627	GO	CC:cytosolic small ribosomal subunit	4545	28	212	11	1	0	PF3D7_0217800	PF3D7_0316800	PF3D7_0317600	PF3D7_0519400	PF3D7_0719700	PF3D7_1026800	PF3D7_1242700	PF3D7_1302800	PF3D7_1308300	PF3D7_1317800	PF3D7_1447000
GO:0032039	GO	CC:integrator complex	4545	1	212	1	0	0.046645	PF3D7_1009200
GO:0005622	GO	CC:intracellular	4545	276	212	27	12	0.000159	PF3D7_0217800	PF3D7_0316800	PF3D7_0317600	PF3D7_0415900	PF3D7_0519400	PF3D7_0520000	PF3D7_0614500	PF3D7_0618300	PF3D7_0706400	PF3D7_0719600	PF3D7_1007600	PF3D7_1026800	PF3D7_1027800	PF3D7_1103100	PF3D7_1105400	PF3D7_1124900	PF3D7_1126200	PF3D7_1130100	PF3D7_1137100	PF3D7_1147000	PF3D7_1242700	PF3D7_1302800	PF3D7_1308300	PF3D7_1323400	PF3D7_1351400	PF3D7_1431000	PF3D7_1447000
GO:0015934	GO	CC:large ribosomal subunit	4545	18	212	5	0	0.001096	PF3D7_0618300	PF3D7_0710900	PF3D7_1103100	PF3D7_1124900	PF3D7_1351400
GO:0031902	GO	CC:late endosome membrane	4545	1	212	1	0	0.046645	PF3D7_1309700
GO:0005765	GO	CC:lysosomal membrane	4545	1	212	1	0	0.046645	PF3D7_1309700
GO:0005947	GO	CC:mitochondrial alpha-ketoglutarate dehydrogenase complex	4545	1	212	1	0	0.046645	PF3D7_1312600
GO:0043234	GO	CC:protein complex	4545	7	212	2	0	0.038943	PF3D7_0422300	PF3D7_1008700
GO:0005840	GO	CC:ribosome	4545	144	212	28	6	0	PF3D7_0217800	PF3D7_0316800	PF3D7_0317600	PF3D7_0415900	PF3D7_0517000	PF3D7_0519400	PF3D7_0614500	PF3D7_0618300	PF3D7_0706400	PF3D7_0710900	PF3D7_0719600	PF3D7_1026800	PF3D7_1027800	PF3D7_1103100	PF3D7_1105400	PF3D7_1124900	PF3D7_1126200	PF3D7_1130100	PF3D7_1137100	PF3D7_1242700	PF3D7_1302800	PF3D7_1308300	PF3D7_1317800	PF3D7_1323400	PF3D7_1351400	PF3D7_1365900	PF3D7_1431000	PF3D7_1447000
GO:0015935	GO	CC:small ribosomal subunit	4545	17	212	7	0	6e-06	PF3D7_0520000	PF3D7_1026800	PF3D7_1105400	PF3D7_1126200	PF3D7_1137100	PF3D7_1317800	PF3D7_1447000
GO:0033679	GO	MF:3'-5' DNA/RNA helicase activity	4545	1	212	1	0	0.046645	PF3D7_1468700
GO:0004000	GO	MF:adenosine deaminase activity	4545	1	212	1	0	0.046645	PF3D7_1029600
GO:0030306	GO	MF:ADP-ribosylation factor binding	4545	1	212	1	0	0.046645	PF3D7_0110600
GO:0003826	GO	MF:alpha-ketoacid dehydrogenase activity	4545	1	212	1	0	0.046645	PF3D7_1312600
GO:0004190	GO	MF:aspartic-type endopeptidase activity	4545	15	212	3	0	0.030049	PF3D7_1407800	PF3D7_1407900	PF3D7_1409300
GO:0051087	GO	MF:chaperone binding	4545	7	212	2	0	0.038943	PF3D7_1333000	PF3D7_1453700
GO:0004123	GO	MF:cystathionine gamma-lyase activity	4545	1	212	1	0	0.046645	PF3D7_0727200
GO:0004164	GO	MF:diphthine synthase activity	4545	1	212	1	0	0.046645	PF3D7_1009000
GO:0004356	GO	MF:glutamate-ammonia ligase activity	4545	1	212	1	0	0.046645	PF3D7_0922600
GO:0004445	GO	MF:inositol-polyphosphate 5-phosphatase activity	4545	1	212	1	0	0.046645	PF3D7_1354200
GO:0016868	GO	MF:intramolecular transferase activity, phosphotransferases	4545	1	212	1	0	0.046645	PF3D7_1012500
GO:0008139	GO	MF:nuclear localization sequence binding	4545	1	212	1	0	0.046645	PF3D7_0815200
GO:0016624	GO	MF:oxidoreductase activity, acting on the aldehyde or oxo group of donors, disulfide as acceptor	4545	1	212	1	0	0.046645	PF3D7_1312600
GO:0004612	GO	MF:phosphoenolpyruvate carboxykinase (ATP) activity	4545	1	212	1	0	0.046645	PF3D7_1342800
GO:0004611	GO	MF:phosphoenolpyruvate carboxykinase activity	4545	1	212	1	0	0.046645	PF3D7_1342800
GO:0017128	GO	MF:phospholipid scramblase activity	4545	1	212	1	0	0.046645	PF3D7_1022700
GO:0044183	GO	MF:protein binding involved in protein folding	4545	1	212	1	0	0.046645	PF3D7_1130800
GO:0019904	GO	MF:protein domain specific binding	4545	6	212	2	0	0.028687	PF3D7_0524000	PF3D7_0818200
GO:0008426	GO	MF:protein kinase C inhibitor activity	4545	1	212	1	0	0.046645	PF3D7_0817500
GO:0031386	GO	MF:protein tag	4545	1	212	1	0	0.046645	PF3D7_1365900
GO:0017076	GO	MF:purine nucleotide binding	4545	1	212	1	0	0.046645	PF3D7_1342800
GO:0003723	GO	MF:RNA binding	4545	183	212	16	8	0.010664	PF3D7_0319500	PF3D7_0520000	PF3D7_0522900	PF3D7_0710900	PF3D7_0814200	PF3D7_0927600	PF3D7_1010600	PF3D7_1020400	PF3D7_1105400	PF3D7_1126200	PF3D7_1317800	PF3D7_1321700	PF3D7_1347500	PF3D7_1407100	PF3D7_1409800	PF3D7_1447000
GO:0009001	GO	MF:serine O-acetyltransferase activity	4545	1	212	1	0	0.046645	PF3D7_1415700
GO:0016906	GO	MF:sterol 3-beta-glucosyltransferase activity	4545	1	212	1	0	0.046645	PF3D7_0803600
GO:0005199	GO	MF:structural constituent of cell wall	4545	1	212	1	0	0.046645	PF3D7_0301600
GO:0005200	GO	MF:structural constituent of cytoskeleton	4545	15	212	3	0	0.030049	PF3D7_0422300	PF3D7_1008700	PF3D7_1246200
GO:0003735	GO	MF:structural constituent of ribosome	4545	159	212	30	7	0	PF3D7_0217800	PF3D7_0316800	PF3D7_0317600	PF3D7_0415900	PF3D7_0517000	PF3D7_0519400	PF3D7_0520000	PF3D7_0614500	PF3D7_0618300	PF3D7_0706400	PF3D7_0710900	PF3D7_0719600	PF3D7_0719700	PF3D7_1026800	PF3D7_1027800	PF3D7_1103100	PF3D7_1105400	PF3D7_1124900	PF3D7_1126200	PF3D7_1130100	PF3D7_1137100	PF3D7_1242700	PF3D7_1302800	PF3D7_1308300	PF3D7_1317800	PF3D7_1323400	PF3D7_1351400	PF3D7_1365900	PF3D7_1431000	PF3D7_1447000
GO:0004802	GO	MF:transketolase activity	4545	1	212	1	0	0.046645	PF3D7_0610800
GO:0034450	GO	MF:ubiquitin-ubiquitin ligase activity	4545	1	212	1	0	0.046645	PF3D7_0826500
GO:0051082	GO	MF:unfolded protein binding	4545	54	212	7	2	0.011904	PF3D7_0201800	PF3D7_0320300	PF3D7_0501100	PF3D7_0505900	PF3D7_1229500	PF3D7_1318800	PF3D7_1437900
[truncated: 33 more columns]

## Sheet: Dd2_R539T_up
Supplementary Data 7. List of functional pathways and genes that respond differently in the K13 mutant vs wild-type parasites upon exposure to 700 nM DHA. Related to Fig. 4.
Results of up-regulation of genes in DHA-treated Dd2R539T vs. Dd2WT parasites across the 48h sampling post initiation of DHA treatment.
MPM: Malaria Parasite Metabolics; KEGG: Kyoto Encyclopedia of Genes and Genomes; GO: Gene Ontology; MF: molecular function; BP: biological process; CC: cellular component.
ID	DB	Term	Population size	# of successes in population	Sample size	# of successes in sample	Expected	P value	Genes
--	MPM	Apicoplast Kae1api-protein interactions	3376	4	134	2	0	0.008903	PF3D7_0305000	PF3D7_0408900
--	MPM	ATP synthase complex	3376	20	134	4	0	0.007006	PF3D7_1140100	PF3D7_1323200	PF3D7_1341900	PF3D7_1354400
--	MPM	Genes coding for components of the proteasome degradation machinery & their timed transcription	3376	103	134	9	4	0.019791	PF3D7_0305700	PF3D7_0317800	PF3D7_0413900	PF3D7_0801700	PF3D7_0915100	PF3D7_1012000	PF3D7_1033900	PF3D7_1350400	PF3D7_1460400
--	MPM	Genes involved in excision-repair	3376	82	134	8	3	0.014981	PF3D7_0203300	PF3D7_0710400	PF3D7_1129500	PF3D7_1241700	PF3D7_1353500	PF3D7_1363200	PF3D7_1405400	PF3D7_1432600
--	MPM	Large tethering complexes that act in the secretory and endocytic pathways	3376	35	134	5	1	0.011373	PF3D7_0418500	PF3D7_0505100	PF3D7_0618700	PF3D7_0816700	PF3D7_1332300
--	MPM	Lsm proteins and RNA processing	3376	12	134	3	0	0.010338	PF3D7_0520300	PF3D7_0829300	PF3D7_1107000
--	MPM	Nuclear genes with mitochondrial signal sequences	3376	275	134	21	11	0.00232	PF3D7_0108400	PF3D7_0108800	PF3D7_0417300	PF3D7_0502900	PF3D7_0513400	PF3D7_0609400	PF3D7_0616800	PF3D7_0918100	PF3D7_1037300	PF3D7_1125300	PF3D7_1139700	PF3D7_1208000	PF3D7_1232300	PF3D7_1316000	PF3D7_1325600	PF3D7_1330300	PF3D7_1332300	PF3D7_1363300	PF3D7_1404100	PF3D7_1429700	PF3D7_1463800
--	MPM	Nucleotide excision repair	3376	29	134	4	1	0.026081	PF3D7_0203300	PF3D7_1241700	PF3D7_1353500	PF3D7_1432600
--	MPM	Oxidative protein folding in the endoplasmic reticulum	3376	8	134	2	0	0.037422	PF3D7_0108400	PF3D7_1127500
--	MPM	Possible paths for apoptosis	3376	21	134	3	0	0.048212	PF3D7_1037300	PF3D7_1325600	PF3D7_1404100
--	MPM	Post-translational modification SUMOylation	3376	9	134	2	0	0.046883	PF3D7_0801700	PF3D7_0915100
--	MPM	Protein N-terminal acetylation	3376	9	134	2	0	0.046883	PF3D7_0829300	PF3D7_1020900
--	MPM	Rab cycle	3376	54	134	6	2	0.018866	PF3D7_0210700	PF3D7_0418500	PF3D7_0618700	PF3D7_0910600	PF3D7_1320600	PF3D7_1332300
--	MPM	Redox Metabolism	3376	35	134	5	1	0.011373	PF3D7_0606900	PF3D7_0717900	PF3D7_1006600	PF3D7_1230100	PF3D7_1330000
--	MPM	Selenocysteine biosynthesis	3376	13	134	3	0	0.013054	PF3D7_0103700	PF3D7_0309700	PF3D7_0931200
--	MPM	The acidocalcisome	3376	36	134	5	1	0.012797	PF3D7_1140100	PF3D7_1323200	PF3D7_1341900	PF3D7_1354400	PF3D7_1402000
--	MPM	Thioredoxin, Glutaredoxin and Peroxiredoxin	3376	23	134	5	0	0.001727	PF3D7_0606900	PF3D7_0717900	PF3D7_1006600	PF3D7_1230100	PF3D7_1330000
--	MPM	Transcription in prokaryotes	3376	4	134	2	0	0.008903	PF3D7_1125300	PF3D7_1130900
--	MPM	Transporters of the ER/Golgi and digestive vacuole membranes	3376	29	134	4	1	0.026081	PF3D7_1140100	PF3D7_1323200	PF3D7_1341900	PF3D7_1354400
pfa00564	KEGG	Glycerophospholipid metabolism	1096	20	43	3	0	0.04025	PF3D7_0927900	PF3D7_0609400	PF3D7_1316600
pfa03420	KEGG	Nucleotide excision repair	1096	31	43	4	1	0.029865	PF3D7_0710400	PF3D7_1241700	PF3D7_1353500	PF3D7_0203300
pfa00190	KEGG	Oxidative phosphorylation	1096	35	43	4	1	0.044351	PF3D7_1354400	PF3D7_1323200	PF3D7_1341900	PF3D7_1140100
pfa04145	KEGG	Phagosome	1096	26	43	4	1	0.016368	PF3D7_1354400	PF3D7_1323200	PF3D7_1341900	PF3D7_1140100
GO:0000492	GO	BP:box C/D snoRNP assembly	4545	1	219	1	0	0.048185	PF3D7_1235000
GO:0045454	GO	BP:cell redox homeostasis	4545	32	219	5	1	0.017232	PF3D7_0606900	PF3D7_0717900	PF3D7_0931200	PF3D7_1006600	PF3D7_1127500
GO:0043686	GO	BP:co-translational protein modification	4545	1	219	1	0	0.048185	PF3D7_0907900
GO:0070988	GO	BP:demethylation	4545	1	219	1	0	0.048185	PF3D7_0608000
GO:0016571	GO	BP:histone methylation	4545	1	219	1	0	0.048185	PF3D7_1426200
GO:0034220	GO	BP:ion transmembrane transport	4545	1	219	1	0	0.048185	PF3D7_1140100
GO:0008610	GO	BP:lipid biosynthetic process	4545	6	219	2	0	0.030489	PF3D7_0219100	PF3D7_0608300
GO:0000266	GO	BP:mitochondrial fission	4545	1	219	1	0	0.048185	PF3D7_1325600
GO:0031365	GO	BP:N-terminal protein amino acid modification	4545	1	219	1	0	0.048185	PF3D7_0907900
GO:0045910	GO	BP:negative regulation of DNA recombination	4545	1	219	1	0	0.048185	PF3D7_1405400
GO:0006289	GO	BP:nucleotide-excision repair	4545	11	219	3	0	0.013658	PF3D7_0203300	PF3D7_0710400	PF3D7_1353500
GO:0000715	GO	BP:nucleotide-excision repair, DNA damage recognition	4545	1	219	1	0	0.048185	PF3D7_0710400
GO:0006797	GO	BP:polyphosphate metabolic process	4545	2	219	2	0	0.002312	PF3D7_1401900	PF3D7_1402000
GO:0007530	GO	BP:sex determination	4545	1	219	1	0	0.048185	PF3D7_0725200
GO:0007035	GO	BP:vacuolar acidification	4545	7	219	3	0	0.003344	PF3D7_1140100	PF3D7_1323200	PF3D7_1341900
GO:0055028	GO	CC:cortical microtubule	4545	1	219	1	0	0.048185	PF3D7_1230100
GO:0005794	GO	CC:Golgi apparatus	4545	27	219	5	1	0.008395	PF3D7_0418500	PF3D7_0816700	PF3D7_0910600	PF3D7_1020900	PF3D7_1311400
GO:0005743	GO	CC:mitochondrial inner membrane	4545	27	219	4	1	0.038513	PF3D7_0108800	PF3D7_0502200	PF3D7_1037300	PF3D7_1336600
GO:0005746	GO	CC:mitochondrial respiratory chain	4545	5	219	2	0	0.020986	PF3D7_1336600	PF3D7_1404100
GO:0000159	GO	CC:protein phosphatase type 2A complex	4545	1	219	1	0	0.048185	PF3D7_1356400
GO:0097255	GO	CC:R2TP complex	4545	1	219	1	0	0.048185	PF3D7_1235000
GO:0055037	GO	CC:recycling endosome	4545	1	219	1	0	0.048185	PF3D7_1320600
GO:0005732	GO	CC:small nucleolar ribonucleoprotein complex	4545	14	219	3	0	0.027085	PF3D7_0829300	PF3D7_1107000	PF3D7_1350200
GO:0016471	GO	CC:vacuolar proton-transporting V-type ATPase complex	4545	3	219	2	0	0.006714	PF3D7_1323200	PF3D7_1354400
GO:0000221	GO	CC:vacuolar proton-transporting V-type ATPase, V1 domain	4545	5	219	3	0	0.001027	PF3D7_1140100	PF3D7_1323200	PF3D7_1341900
GO:0050518	GO	MF:2-C-methyl-D-erythritol 4-phosphate cytidylyltransferase activity	4545	1	219	1	0	0.048185	PF3D7_0106900
GO:0003855	GO	MF:3-dehydroquinate dehydratase activity	4545	1	219	1	0	0.048185	PF3D7_1236500
GO:0004117	GO	MF:calmodulin-dependent cyclic-nucleotide phosphodiesterase activity	4545	1	219	1	0	0.048185	PF3D7_1321600
GO:0005254	GO	MF:chloride channel activity	4545	1	219	1	0	0.048185	PF3D7_1221200
GO:0031404	GO	MF:chloride ion binding	4545	1	219	1	0	0.048185	PF3D7_1221200
GO:0005125	GO	MF:cytokine activity	4545	1	219	1	0	0.048185	PF3D7_1229400
GO:0003684	GO	MF:damaged DNA binding	4545	15	219	3	0	0.03268	PF3D7_0203300	PF3D7_0710400	PF3D7_1363200
GO:0032451	GO	MF:demethylase activity	4545	1	219	1	0	0.048185	PF3D7_0608000
GO:0019104	GO	MF:DNA N-glycosylase activity	4545	1	219	1	0	0.048185	PF3D7_1129500
GO:0009055	GO	MF:electron carrier activity	4545	28	219	4	1	0.043294	PF3D7_0606900	PF3D7_1232300	PF3D7_1336600	PF3D7_1404100
GO:0004309	GO	MF:exopolyphosphatase activity	4545	2	219	2	0	0.002312	PF3D7_1401900	PF3D7_1402000
GO:0004370	GO	MF:glycerol kinase activity	4545	1	219	1	0	0.048185	PF3D7_1351600
GO:0019001	GO	MF:guanyl nucleotide binding	4545	1	219	1	0	0.048185	PF3D7_0513400
GO:0020037	GO	MF:heme binding	4545	11	219	4	0	0.001324	PF3D7_0918100	PF3D7_1232300	PF3D7_1336600	PF3D7_1404100
GO:0004422	GO	MF:hypoxanthine phosphoribosyltransferase activity	4545	1	219	1	0	0.048185	PF3D7_1012400
GO:0016301	GO	MF:kinase activity	4545	5	219	2	0	0.020986	PF3D7_0103700	PF3D7_0520500
GO:0008924	GO	MF:malate dehydrogenase (quinone) activity	4545	1	219	1	0	0.048185	PF3D7_0616800
GO:0015039	GO	MF:NADPH-adrenodoxin reductase activity	4545	1	219	1	0	0.048185	PF3D7_1139700
GO:0000703	GO	MF:oxidized pyrimidine nucleobase lesion DNA N-glycosylase activity	4545	1	219	1	0	0.048185	PF3D7_1129500
GO:0042586	GO	MF:peptide deformylase activity	4545	1	219	1	0	0.048185	PF3D7_0907900
GO:0046403	GO	MF:polynucleotide 3'-phosphatase activity	4545	1	219	1	0	0.048185	PF3D7_1363200
GO:0016274	GO	MF:protein-arginine N-methyltransferase activity	4545	1	219	1	0	0.048185	PF3D7_1426200
GO:0047131	GO	MF:saccharopine dehydrogenase (NAD+, L-glutamate-forming) activity	4545	1	219	1	0	0.048185	PF3D7_0219100
GO:0017070	GO	MF:U6 snRNA binding	4545	3	219	2	0	0.006714	PF3D7_0829300	PF3D7_1107000

## Sheet: Dd2_R539T_down
Supplementary Data 7. List of functional pathways and genes that respond differently in the K13 mutant vs wild-type parasites upon exposure to 700 nM DHA. Related to Fig. 4.
Results of down-regulation of genes in DHA-treated Dd2R539T vs. Dd2WT parasites across the 48h sampling post initiation of DHA treatment.
MPM: Malaria Parasite Metabolics; KEGG: Kyoto Encyclopedia of Genes and Genomes; GO: Gene Ontology; MF: molecular function; BP: biological process; CC: cellular component.
ID	DB	Term	Population size	# of successes in population	Sample size	# of successes in sample	Expected	P value	Genes
--	MPM	Centrosome proteins	3376	79	286	12	6	0.032016	PF3D7_0214000	PF3D7_0320300	PF3D7_0422300	PF3D7_0503500	PF3D7_0708400	PF3D7_0708800	PF3D7_0723500	PF3D7_0818900	PF3D7_0831700	PF3D7_1007900	PF3D7_1103700	PF3D7_1346000
--	MPM	Chaperone network and protein quality control of the mitochondrion	3376	36	286	7	3	0.028605	PF3D7_0807700	PF3D7_0818900	PF3D7_1011700	PF3D7_1119600	PF3D7_1203900	PF3D7_1437900	PF3D7_1464900
--	MPM	Chaperone-assisted protein folding	3376	72	286	13	6	0.006468	PF3D7_0214000	PF3D7_0320300	PF3D7_0527500	PF3D7_0629200	PF3D7_0708400	PF3D7_0708800	PF3D7_0818900	PF3D7_0831700	PF3D7_0907300	PF3D7_0919100	PF3D7_1434300	PF3D7_1437900	PF3D7_1453700
--	MPM	Classical COPII-mediated vesicular transport	3376	26	286	6	2	0.01891	PF3D7_0214100	PF3D7_0405100	PF3D7_0822600	PF3D7_1230700	PF3D7_1242000	PF3D7_1324700
--	MPM	Dolichol metabolism	3376	8	286	3	0	0.024436	PF3D7_0605600	PF3D7_0805600	PF3D7_1147500
--	MPM	Generation of polyphosphates	3376	24	286	5	2	0.046961	PF3D7_0215000	PF3D7_0525100	PF3D7_1213800	PF3D7_1238800	PF3D7_1477900
--	MPM	Genes coding for chaperones and their regulators	3376	125	286	17	10	0.03359	PF3D7_0201800	PF3D7_0214000	PF3D7_0320300	PF3D7_0527500	PF3D7_0629200	PF3D7_0708400	PF3D7_0708800	PF3D7_0806500	PF3D7_0818900	PF3D7_0831700	PF3D7_0907300	PF3D7_0919100	PF3D7_1310800	PF3D7_1344200	PF3D7_1434300	PF3D7_1437900	PF3D7_1453700
--	MPM	Histone acetylation	3376	26	286	6	2	0.01891	PF3D7_0617900	PF3D7_0814200	PF3D7_0823300	PF3D7_0925700	PF3D7_1014600	PF3D7_1118600
--	MPM	Import and export through the nuclear pore	3376	24	286	5	2	0.046961	PF3D7_0524000	PF3D7_0627700	PF3D7_0711500	PF3D7_0815200	PF3D7_1356600
--	MPM	Initiation of translation	3376	38	286	13	3	7e-06	PF3D7_0422700	PF3D7_0517700	PF3D7_0728000	PF3D7_1007900	PF3D7_1010600	PF3D7_1013900	PF3D7_1206200	PF3D7_1212700	PF3D7_1224300	PF3D7_1312900	PF3D7_1410600	PF3D7_1438000	PF3D7_1468700
--	MPM	Localization and function of some Hsp40s and Hsp70s	3376	21	286	7	1	0.001196	PF3D7_0201800	PF3D7_0708800	PF3D7_0818900	PF3D7_0831700	PF3D7_1318800	PF3D7_1344200	PF3D7_1437900
--	MPM	Modification of proteins by adenylylation and ADP-ribosylation	3376	56	286	13	4	0.000593	PF3D7_0109800	PF3D7_0215000	PF3D7_0525100	PF3D7_0717700	PF3D7_0817500	PF3D7_1005000	PF3D7_1126000	PF3D7_1213800	PF3D7_1238800	PF3D7_1332900	PF3D7_1350100	PF3D7_1367700	PF3D7_1477900
--	MPM	mRNA 5' capping	3376	8	286	3	0	0.024436	PF3D7_0322100	PF3D7_0705000	PF3D7_0729500
--	MPM	Nuclear proteome	3376	527	286	93	44	0	PF3D7_0109800	PF3D7_0214000	PF3D7_0215700	PF3D7_0217800	PF3D7_0317600	PF3D7_0318200	PF3D7_0320300	PF3D7_0405400	PF3D7_0412100	PF3D7_0415900	PF3D7_0418200	PF3D7_0422300	PF3D7_0422700	PF3D7_0515000	PF3D7_0517000	PF3D7_0517700	PF3D7_0519400	PF3D7_0524400	PF3D7_0527500	PF3D7_0606700	PF3D7_0610900	PF3D7_0611400	PF3D7_0614500	PF3D7_0617900	PF3D7_0618300	PF3D7_0623600	PF3D7_0624000	PF3D7_0624600	PF3D7_0704400	PF3D7_0708100	PF3D7_0708800	PF3D7_0711500	PF3D7_0719600	PF3D7_0728000	PF3D7_0810600	PF3D7_0815200	PF3D7_0818900	PF3D7_0823300	PF3D7_0925700	PF3D7_1004300	PF3D7_1006800
--	MPM	Organization of chaperone pathways in the cytosol	3376	33	286	8	2	0.005108	PF3D7_0527500	PF3D7_0708400	PF3D7_0818900	PF3D7_0831700	PF3D7_1310800	PF3D7_1434300	PF3D7_1437900	PF3D7_1453700
--	MPM	Pentose Phosphate Cycle	3376	10	286	4	0	0.007024	PF3D7_0610800	PF3D7_1327800	PF3D7_1453800	PF3D7_1454700
--	MPM	Phosphoproteome - Lasonder et al 2011	3376	562	286	74	47	2.2e-05	PF3D7_0106300	PF3D7_0214100	PF3D7_0216600	PF3D7_0301700	PF3D7_0302100	PF3D7_0318200	PF3D7_0405400	PF3D7_0515000	PF3D7_0517700	PF3D7_0519400	PF3D7_0530100	PF3D7_0606700	PF3D7_0610900	PF3D7_0611400	PF3D7_0617900	PF3D7_0623600	PF3D7_0624000	PF3D7_0624600	PF3D7_0627700	PF3D7_0702500	PF3D7_0708400	PF3D7_0708800	PF3D7_0711500	PF3D7_0730900	PF3D7_0801000	PF3D7_0814200	PF3D7_0818900	PF3D7_0823300	PF3D7_0907700	PF3D7_0914900	PF3D7_0926100	PF3D7_0930500	PF3D7_1002200	PF3D7_1004300	PF3D7_1006800	PF3D7_1013900	PF3D7_1014400	PF3D7_1014600	PF3D7_1022400	PF3D7_1030100	PF3D7_1032100
--	MPM	Phosphoproteome - Pease et al 2013	3376	660	286	97	56	0	PF3D7_0106300	PF3D7_0106700	PF3D7_0214100	PF3D7_0215700	PF3D7_0216600	PF3D7_0301700	PF3D7_0302100	PF3D7_0309300	PF3D7_0318200	PF3D7_0405100	PF3D7_0405400	PF3D7_0415900	PF3D7_0515000	PF3D7_0517700	PF3D7_0525100	PF3D7_0606700	PF3D7_0610900	PF3D7_0611400	PF3D7_0617900	PF3D7_0623600	PF3D7_0624600	PF3D7_0627700	PF3D7_0702500	PF3D7_0703500	PF3D7_0704400	PF3D7_0708400	PF3D7_0708800	PF3D7_0711500	PF3D7_0717700	PF3D7_0728000	PF3D7_0729500	PF3D7_0730900	PF3D7_0731300	PF3D7_0801000	PF3D7_0801800	PF3D7_0806800	PF3D7_0810600	PF3D7_0812700	PF3D7_0814200	PF3D7_0818900	PF3D7_0821100
--	MPM	Phosphoproteome - Treeck et al 2011	3376	945	286	136	80	0	PF3D7_0106300	PF3D7_0106700	PF3D7_0206000	PF3D7_0214000	PF3D7_0214100	PF3D7_0216600	PF3D7_0217800	PF3D7_0220600	PF3D7_0302100	PF3D7_0309300	PF3D7_0317600	PF3D7_0318200	PF3D7_0319500	PF3D7_0322100	PF3D7_0405100	PF3D7_0405400	PF3D7_0410300	PF3D7_0415900	PF3D7_0422300	PF3D7_0424700	PF3D7_0503500	PF3D7_0515000	PF3D7_0517000	PF3D7_0517700	PF3D7_0519400	PF3D7_0521700	PF3D7_0524000	PF3D7_0525100	PF3D7_0527500	PF3D7_0530100	PF3D7_0606700	PF3D7_0611400	PF3D7_0617900	PF3D7_0623600	PF3D7_0624000	PF3D7_0624600	PF3D7_0627700	PF3D7_0703500	PF3D7_0704400	PF3D7_0705000	PF3D7_0708400
--	MPM	Phosphoproteome -Collins et al 2014	3376	704	286	108	59	0	PF3D7_0106300	PF3D7_0214000	PF3D7_0214100	PF3D7_0216600	PF3D7_0301700	PF3D7_0302100	PF3D7_0309300	PF3D7_0318200	PF3D7_0323700	PF3D7_0405400	PF3D7_0410300	PF3D7_0415900	PF3D7_0515000	PF3D7_0517000	PF3D7_0524000	PF3D7_0525100	PF3D7_0530100	PF3D7_0606700	PF3D7_0610900	PF3D7_0611400	PF3D7_0617900	PF3D7_0623600	PF3D7_0624000	PF3D7_0624600	PF3D7_0627700	PF3D7_0702500	PF3D7_0703500	PF3D7_0704400	PF3D7_0708400	PF3D7_0708800	PF3D7_0711500	PF3D7_0717700	PF3D7_0728000	PF3D7_0730900	PF3D7_0731300	PF3D7_0801000	PF3D7_0801800	PF3D7_0806800	PF3D7_0814200	PF3D7_0815200	PF3D7_0818900
--	MPM	Posttranslational translocation in eukaryotes	3376	27	286	7	2	0.005867	PF3D7_0629200	PF3D7_0708400	PF3D7_0818900	PF3D7_0831700	PF3D7_1318800	PF3D7_1344200	PF3D7_1438100
--	MPM	Protein arginine methylation	3376	14	286	4	1	0.025539	PF3D7_0610900	PF3D7_0617900	PF3D7_1407100	PF3D7_1414800
--	MPM	Protein biosynthesis	3376	58	286	11	5	0.008197	PF3D7_0109800	PF3D7_0518700	PF3D7_0717700	PF3D7_1005000	PF3D7_1015300	PF3D7_1126000	PF3D7_1213800	PF3D7_1332800	PF3D7_1332900	PF3D7_1350100	PF3D7_1367700
--	MPM	Quality control mechanisms during ribosome maturation	3376	12	286	5	1	0.002028	PF3D7_0217800	PF3D7_0722100	PF3D7_1415800	PF3D7_1451900	PF3D7_1469300
--	MPM	S-Glutathionylated proteins	3376	319	286	47	27	6.5e-05	PF3D7_0517000	PF3D7_0524400	PF3D7_0525100	PF3D7_0527500	PF3D7_0602200	PF3D7_0610800	PF3D7_0624000	PF3D7_0708400	PF3D7_0708800	PF3D7_0717700	PF3D7_0728000	PF3D7_0817500	PF3D7_0818900	PF3D7_0823300	PF3D7_0907700	PF3D7_1007900	PF3D7_1011700	PF3D7_1014600	PF3D7_1015300	PF3D7_1026800	PF3D7_1103700	PF3D7_1110400	PF3D7_1126000	PF3D7_1147500	PF3D7_1203900	PF3D7_1211900	PF3D7_1213800	PF3D7_1224300	PF3D7_1238800	PF3D7_1242800	PF3D7_1332900	PF3D7_1336800	PF3D7_1340600	PF3D7_1342800	PF3D7_1350100	PF3D7_1359400	PF3D7_1362200	PF3D7_1365900	PF3D7_1367700	PF3D7_1408600	PF3D7_1410200
--	MPM	S-nitrosylated proteins	3376	263	286	47	22	0	PF3D7_0320300	PF3D7_0517000	PF3D7_0524000	PF3D7_0525100	PF3D7_0527500	PF3D7_0602200	PF3D7_0610800	PF3D7_0624000	PF3D7_0624600	PF3D7_0704400	PF3D7_0708400	PF3D7_0708800	PF3D7_0717700	PF3D7_0801800	PF3D7_0814200	PF3D7_0818900	PF3D7_0823300	PF3D7_0911900	PF3D7_0926100	PF3D7_1006800	PF3D7_1007900	PF3D7_1011700	PF3D7_1014600	PF3D7_1022400	PF3D7_1026800	PF3D7_1110400	PF3D7_1118300	PF3D7_1129100	PF3D7_1206200	PF3D7_1224300	PF3D7_1244800	PF3D7_1321700	PF3D7_1332900	PF3D7_1344200	PF3D7_1350100	PF3D7_1359400	PF3D7_1362200	PF3D7_1365900	PF3D7_1408600	PF3D7_1410200	PF3D7_1410600
--	MPM	Splicing of pre-mRNA	3376	105	286	23	9	1.3e-05	PF3D7_0302000	PF3D7_0319500	PF3D7_0405400	PF3D7_0515000	PF3D7_0521700	PF3D7_0623600	PF3D7_0812700	PF3D7_0822800	PF3D7_0924700	PF3D7_1003800	PF3D7_1022400	PF3D7_1030100	PF3D7_1126900	PF3D7_1220100	PF3D7_1309300	PF3D7_1321700	PF3D7_1340600	PF3D7_1367100	PF3D7_1402400	PF3D7_1414800	PF3D7_1445900	PF3D7_1461600	PF3D7_1468700
--	MPM	SRP independent translocation of GPI anchored proteins	3376	9	286	3	0	0.034397	PF3D7_1318800	PF3D7_1437900	PF3D7_1438100
--	MPM	Structure and organization of centromeric chromatin	3376	10	286	4	0	0.007024	PF3D7_0617900	PF3D7_0823300	PF3D7_1118600	PF3D7_1212900
--	MPM	The HSP70 chaperone cycle	3376	8	286	4	0	0.002684	PF3D7_0708800	PF3D7_0818900	PF3D7_0831700	PF3D7_1437900
--	MPM	The phosphoproteome of Plasmodium falciparum infected RBCs	3376	334	286	53	28	2e-06	PF3D7_0106300	PF3D7_0302100	PF3D7_0318200	PF3D7_0405100	PF3D7_0517000	PF3D7_0524000	PF3D7_0606700	PF3D7_0610900	PF3D7_0624600	PF3D7_0703500	PF3D7_0704400	PF3D7_0705000	PF3D7_0708400	PF3D7_0708800	PF3D7_0711500	PF3D7_0801800	PF3D7_0806800	PF3D7_0814200	PF3D7_0818900	PF3D7_0823300	PF3D7_0907700	PF3D7_0926100	PF3D7_0930500	PF3D7_1004300	PF3D7_1006800	PF3D7_1011700	PF3D7_1014600	PF3D7_1022400	PF3D7_1030100	PF3D7_1110400	PF3D7_1145100	PF3D7_1206200	PF3D7_1208800	PF3D7_1211900	PF3D7_1212700	PF3D7_1212900	PF3D7_1219100	PF3D7_1220100	PF3D7_1224300	PF3D7_1321700	PF3D7_1340900
--	MPM	Transcription related proteins encoding genes	3376	175	286	23	14	0.021175	PF3D7_0215700	PF3D7_0318200	PF3D7_0404100	PF3D7_0423200	PF3D7_0522900	PF3D7_0602200	PF3D7_0610900	PF3D7_0617900	PF3D7_0624600	PF3D7_0708100	PF3D7_0823300	PF3D7_0914900	PF3D7_0925700	PF3D7_1014600	PF3D7_1106000	PF3D7_1108000	PF3D7_1118600	PF3D7_1128200	PF3D7_1202900	PF3D7_1212900	PF3D7_1222600	PF3D7_1350900	PF3D7_1362200
--	MPM	U6 snRNP role in pre-mRNA splicing	3376	28	286	9	2	0.000323	PF3D7_0319500	PF3D7_0812700	PF3D7_0822800	PF3D7_1003800	PF3D7_1126900	PF3D7_1309300	PF3D7_1321700	PF3D7_1367100	PF3D7_1402400
pfa00970	KEGG	Aminoacyl-tRNA biosynthesis	1096	73	123	15	8	0.011811	PF3D7_1367700	PF3D7_0620800	PF3D7_1005000	PF3D7_0717700	PF3D7_0620900	PF3D7_0529600	PF3D7_0730700	PF3D7_1350100	PF3D7_0109800	PF3D7_0514400	PF3D7_1126000	PF3D7_1213800	PF3D7_1332900	PF3D7_1369900	PF3D7_0527800
pfa00061	KEGG	Fatty acid biosynthesis	1096	19	123	6	2	0.014011	PF3D7_1477900	PF3D7_0215000	PF3D7_1469600	PF3D7_1312000	PF3D7_1238800	PF3D7_0525100
pfa00071	KEGG	Fatty acid degradation	1096	13	123	4	1	0.048339	PF3D7_1477900	PF3D7_0215000	PF3D7_1238800	PF3D7_0525100
pfa01212	KEGG	Fatty acid metabolism	1096	23	123	6	2	0.035783	PF3D7_1238800	PF3D7_1469600	PF3D7_1477900	PF3D7_1312000	PF3D7_0215000	PF3D7_0525100
pfa00030	KEGG	Pentose phosphate pathway	1096	12	123	4	1	0.036562	PF3D7_1327800	PF3D7_0610800	PF3D7_1453800	PF3D7_1454700
pfa04141	KEGG	Protein processing in endoplasmic reticulum	1096	42	123	10	4	0.014038	PF3D7_0728000	PF3D7_1203900	PF3D7_1011700	PF3D7_1230700	PF3D7_1437900	PF3D7_0818900	PF3D7_1318800	PF3D7_0822600	PF3D7_1438100	PF3D7_0708400
pfa03013	KEGG	RNA transport	1096	49	123	12	5	0.005668	PF3D7_0728000	PF3D7_1010600	PF3D7_1007900	PF3D7_1230700	PF3D7_1212700	PF3D7_1468700	PF3D7_0517700	PF3D7_0815200	PF3D7_1410600	PF3D7_1224300	PF3D7_1206200	PF3D7_0422700
pfa03040	KEGG	Spliceosome	1096	84	123	17	9	0.00858	PF3D7_0924700	PF3D7_1220100	PF3D7_1414800	PF3D7_1309300	PF3D7_0323700	PF3D7_0822800	PF3D7_1126900	PF3D7_1367100	PF3D7_1461600	PF3D7_0405400	PF3D7_0818900	PF3D7_0812700	PF3D7_1030100	PF3D7_1445900	PF3D7_1003800	PF3D7_0422700	PF3D7_0302000
GO:0035690	GO	BP:cellular response to drug	4545	3	345	2	0	0.016372	PF3D7_0925700	PF3D7_1218300
GO:0006888	GO	BP:ER to Golgi vesicle-mediated transport	4545	19	345	5	1	0.011701	PF3D7_0214100	PF3D7_0405100	PF3D7_0606700	PF3D7_0822600	PF3D7_1145100
GO:0006631	GO	BP:fatty acid metabolic process	4545	12	345	4	0	0.009896	PF3D7_0215000	PF3D7_0525100	PF3D7_1238800	PF3D7_1477900
GO:0006886	GO	BP:intracellular protein transport	4545	76	345	11	5	0.027004	PF3D7_0405100	PF3D7_0530100	PF3D7_0606700	PF3D7_0627700	PF3D7_0815200	PF3D7_0822600	PF3D7_1145100	PF3D7_1218300	PF3D7_1219100	PF3D7_1324700	PF3D7_1366600
GO:0006607	GO	BP:NLS-bearing substrate import into nucleus	4545	3	345	2	0	0.016372	PF3D7_0524000	PF3D7_0815200
GO:0000398	GO	BP:nuclear mRNA splicing, via spliceosome	4545	32	345	9	2	0.00044	PF3D7_0323700	PF3D7_0405400	PF3D7_0515000	PF3D7_0623600	PF3D7_0812700	PF3D7_1003800	PF3D7_1126900	PF3D7_1309300	PF3D7_1414800
GO:0006098	GO	BP:pentose-phosphate shunt	4545	8	345	3	0	0.018211	PF3D7_0610800	PF3D7_1453800	PF3D7_1454700
GO:0030163	GO	BP:protein catabolic process	4545	14	345	4	1	0.017731	PF3D7_1119600	PF3D7_1248900	PF3D7_1311500	PF3D7_1464900
GO:0006606	GO	BP:protein import into nucleus	4545	5	345	2	0	0.049268	PF3D7_0627700	PF3D7_1473700
GO:0043952	GO	BP:protein transport by the Sec complex	4545	7	345	3	0	0.012052	PF3D7_0405100	PF3D7_1318800	PF3D7_1438100
GO:0006446	GO	BP:regulation of translational initiation	4545	7	345	4	0	0.00095	PF3D7_0422700	PF3D7_1212700	PF3D7_1457300	PF3D7_1468700
GO:0006396	GO	BP:RNA processing	4545	35	345	6	2	0.045543	PF3D7_1105700	PF3D7_1126900	PF3D7_1224300	PF3D7_1367100	PF3D7_1404500	PF3D7_1429400
GO:0008380	GO	BP:RNA splicing	4545	28	345	6	2	0.016501	PF3D7_0405400	PF3D7_0623600	PF3D7_1022400	PF3D7_1030100	PF3D7_1321700	PF3D7_1404900
GO:0000375	GO	BP:RNA splicing, via transesterification reactions	4545	19	345	6	1	0.002124	PF3D7_0405400	PF3D7_0623600	PF3D7_0822800	PF3D7_1003800	PF3D7_1022400	PF3D7_1321700
GO:0000387	GO	BP:spliceosomal snRNP assembly	4545	2	345	2	0	0.005747	PF3D7_0515000	PF3D7_0812700
GO:0006413	GO	BP:translational initiation	4545	60	345	10	4	0.013733	PF3D7_0517700	PF3D7_0728000	PF3D7_1007900	PF3D7_1010600	PF3D7_1013900	PF3D7_1016500	PF3D7_1206200	PF3D7_1212700	PF3D7_1366900	PF3D7_1410600
GO:0044053	GO	BP:translocation of peptides or proteins into host cell cytoplasm	4545	4	345	2	0	0.031106	PF3D7_0214100	PF3D7_1105600
GO:0043039	GO	BP:tRNA aminoacylation	4545	8	345	3	0	0.018211	PF3D7_0109800	PF3D7_1126000	PF3D7_1367700
GO:0006418	GO	BP:tRNA aminoacylation for protein translation	4545	32	345	7	2	0.008753	PF3D7_0109800	PF3D7_0717700	PF3D7_1005000	PF3D7_1126000	PF3D7_1213800	PF3D7_1332900	PF3D7_1350100
GO:0030127	GO	CC:COPII vesicle coat	4545	4	345	3	0	0.001637	PF3D7_0214100	PF3D7_0405100	PF3D7_0822600
GO:0005829	GO	CC:cytosol	4545	61	345	11	4	0.005458	PF3D7_0624000	PF3D7_0807700	PF3D7_0821100	PF3D7_0911900	PF3D7_1126000	PF3D7_1128200	PF3D7_1202900	PF3D7_1416500	PF3D7_1434300	PF3D7_1453800	PF3D7_1457300
GO:0022627	GO	CC:cytosolic small ribosomal subunit	4545	28	345	6	2	0.016501	PF3D7_0217800	PF3D7_0317600	PF3D7_0519400	PF3D7_1026800	PF3D7_1408600	PF3D7_1447000
GO:0005665	GO	CC:DNA-directed RNA polymerase II, core complex	4545	6	345	3	0	0.007294	PF3D7_0215700	PF3D7_0318200	PF3D7_0708100
GO:0005869	GO	CC:dynactin complex	4545	5	345	2	0	0.049268	PF3D7_0723500	PF3D7_1346000
GO:0005850	GO	CC:eukaryotic translation initiation factor 2 complex	4545	3	345	3	0	0.000434	PF3D7_0728000	PF3D7_1010600	PF3D7_1410600
GO:0005852	GO	CC:eukaryotic translation initiation factor 3 complex	4545	10	345	5	0	0.000448	PF3D7_0418200	PF3D7_0517700	PF3D7_1007900	PF3D7_1206200	PF3D7_1212700
GO:0016281	GO	CC:eukaryotic translation initiation factor 4F complex	4545	3	345	2	0	0.016372	PF3D7_0422700	PF3D7_1468700
GO:0030430	GO	CC:host cell cytoplasm	4545	32	345	10	2	7.9e-05	PF3D7_0214000	PF3D7_0214100	PF3D7_0301700	PF3D7_0424700	PF3D7_0702500	PF3D7_0831700	PF3D7_0911900	PF3D7_1200900	PF3D7_1477900	PF3D7_1478600
GO:0005643	GO	CC:nuclear pore	4545	10	345	4	0	0.004742	PF3D7_0524000	PF3D7_0627700	PF3D7_0815200	PF3D7_1230700
GO:0044613	GO	CC:nuclear pore central transport channel	4545	3	345	2	0	0.016372	PF3D7_0524000	PF3D7_1473700
GO:0005634	GO	CC:nucleus	4545	501	345	56	38	0.001612	PF3D7_0106700	PF3D7_0108300	PF3D7_0206000	PF3D7_0302100	PF3D7_0404100	PF3D7_0410300	PF3D7_0519600	PF3D7_0522900	PF3D7_0610800	PF3D7_0621900	PF3D7_0624600	PF3D7_0711500	PF3D7_0801000	PF3D7_0812700	PF3D7_0814200	PF3D7_0818900	PF3D7_0823300	PF3D7_0924700	PF3D7_0925700	PF3D7_0933900	PF3D7_1009200	PF3D7_1011700	PF3D7_1014400	PF3D7_1022400	PF3D7_1032100	PF3D7_1103700	PF3D7_1108000	PF3D7_1118600	PF3D7_1119700	PF3D7_1126900	PF3D7_1132100	PF3D7_1133100	PF3D7_1202900	PF3D7_1212900	PF3D7_1222600	PF3D7_1226600	PF3D7_1227400	PF3D7_1241400	PF3D7_1248700	PF3D7_1310800	PF3D7_1321700
GO:0005840	GO	CC:ribosome	4545	144	345	18	11	0.027045	PF3D7_0217800	PF3D7_0317600	PF3D7_0412100	PF3D7_0415900	PF3D7_0517000	PF3D7_0519400	PF3D7_0610900	PF3D7_0614500	PF3D7_0618300	PF3D7_0719600	PF3D7_1026800	PF3D7_1105400	PF3D7_1126200	PF3D7_1211500	PF3D7_1331800	PF3D7_1365900	PF3D7_1408600	PF3D7_1447000
GO:0005784	GO	CC:Sec61 translocon complex	4545	5	345	2	0	0.049268	PF3D7_1318800	PF3D7_1438100
GO:0015935	GO	CC:small ribosomal subunit	4545	17	345	5	1	0.007062	PF3D7_0412100	PF3D7_1026800	PF3D7_1105400	PF3D7_1126200	PF3D7_1447000
GO:0005685	GO	CC:U1 snRNP	4545	3	345	2	0	0.016372	PF3D7_0812700	PF3D7_1367100
GO:0005774	GO	CC:vacuolar membrane	4545	3	345	2	0	0.016372	PF3D7_1012900	PF3D7_1216500
GO:0004812	GO	MF:aminoacyl-tRNA ligase activity	4545	34	345	7	2	0.012273	PF3D7_0109800	PF3D7_0717700	PF3D7_1005000	PF3D7_1126000	PF3D7_1213800	PF3D7_1332900	PF3D7_1350100
GO:0043141	GO	MF:ATP-dependent 5'-3' DNA helicase activity	4545	3	345	2	0	0.016372	PF3D7_1106000	PF3D7_1362200
GO:0031072	GO	MF:heat shock protein binding	4545	58	345	9	4	0.029107	PF3D7_0201800	PF3D7_0629200	PF3D7_0806500	PF3D7_0818900	PF3D7_0831700	PF3D7_0919100	PF3D7_1201100	PF3D7_1318800	PF3D7_1437900
GO:0004467	GO	MF:long-chain fatty acid-CoA ligase activity	4545	10	345	4	0	0.004742	PF3D7_0215000	PF3D7_0525100	PF3D7_1238800	PF3D7_1477900
GO:0003729	GO	MF:mRNA binding	4545	9	345	3	0	0.025803	PF3D7_1224300	PF3D7_1321700	PF3D7_1468700
GO:0003676	GO	MF:nucleic acid binding	4545	231	345	31	17	0.001101	PF3D7_0319500	PF3D7_0422700	PF3D7_0515000	PF3D7_0517700	PF3D7_0521700	PF3D7_0522900	PF3D7_0623600	PF3D7_0624600	PF3D7_0810600	PF3D7_0812700	PF3D7_0814200	PF3D7_0924700	PF3D7_1006800	PF3D7_1022400	PF3D7_1030100	PF3D7_1110400	PF3D7_1126200	PF3D7_1131000	PF3D7_1132100	PF3D7_1224300	PF3D7_1241400	PF3D7_1241800	PF3D7_1244800	PF3D7_1321700	PF3D7_1350100	PF3D7_1359400	PF3D7_1367100	PF3D7_1367700	PF3D7_1402400	PF3D7_1445900	PF3D7_1468700
GO:0000166	GO	MF:nucleotide binding	4545	227	345	25	17	0.04347	PF3D7_0106300	PF3D7_0109800	PF3D7_0220700	PF3D7_0604500	PF3D7_0717700	PF3D7_0718900	PF3D7_0806000	PF3D7_0807600	PF3D7_1005000	PF3D7_1106000	PF3D7_1119600	PF3D7_1126000	PF3D7_1132100	PF3D7_1211900	PF3D7_1213800	PF3D7_1241400	PF3D7_1248900	PF3D7_1311500	PF3D7_1332900	PF3D7_1350100	PF3D7_1362200	PF3D7_1366600	PF3D7_1367700	PF3D7_1415600	PF3D7_1464900
GO:0005515	GO	MF:protein binding	4545	473	345	50	36	0.010728	PF3D7_0214000	PF3D7_0214100	PF3D7_0302000	PF3D7_0307800	PF3D7_0318200	PF3D7_0418200	PF3D7_0517700	PF3D7_0521700	PF3D7_0527500	PF3D7_0530100	PF3D7_0604500	PF3D7_0606700	PF3D7_0609900	PF3D7_0611400	PF3D7_0624600	PF3D7_0702500	PF3D7_0704400	PF3D7_0708400	PF3D7_0807700	PF3D7_0818900	PF3D7_0822800	PF3D7_0823300	PF3D7_1004100	PF3D7_1004300	PF3D7_1011700	PF3D7_1012900	PF3D7_1014600	PF3D7_1030600	PF3D7_1106000	PF3D7_1118800	PF3D7_1119700	PF3D7_1123300	PF3D7_1202900	PF3D7_1206200	PF3D7_1208800	PF3D7_1212700	PF3D7_1212900	PF3D7_1218300	PF3D7_1219000	PF3D7_1220100	PF3D7_1230700
GO:0008565	GO	MF:protein transporter activity	4545	32	345	7	2	0.008753	PF3D7_0405100	PF3D7_0627700	PF3D7_0815200	PF3D7_1105600	PF3D7_1219100	PF3D7_1318800	PF3D7_1438100
GO:0008536	GO	MF:Ran GTPase binding	4545	5	345	2	0	0.049268	PF3D7_0627700	PF3D7_0815200
GO:0003723	GO	MF:RNA binding	4545	183	345	27	14	0.000532	PF3D7_0319500	PF3D7_0517700	PF3D7_0518700	PF3D7_0522900	PF3D7_0621900	PF3D7_0623600	PF3D7_0624600	PF3D7_0728000	PF3D7_0814200	PF3D7_0933900	PF3D7_1010600	PF3D7_1030100	PF3D7_1035000	PF3D7_1105400	PF3D7_1126200	PF3D7_1132100	PF3D7_1224300	PF3D7_1227400	PF3D7_1312900	PF3D7_1321700	PF3D7_1359400	PF3D7_1367100	PF3D7_1407100	PF3D7_1429400	PF3D7_1447000	PF3D7_1457300	PF3D7_1469300
GO:0000014	GO	MF:single-stranded DNA specific endodeoxyribonuclease activity	4545	3	345	2	0	0.016372	PF3D7_0206000	PF3D7_1031300
GO:0003735	GO	MF:structural constituent of ribosome	4545	159	345	19	12	0.035897	PF3D7_0217800	PF3D7_0317600	PF3D7_0412100	PF3D7_0415900	PF3D7_0517000	PF3D7_0519400	PF3D7_0610900	PF3D7_0614500	PF3D7_0618300	PF3D7_0719600	PF3D7_1026800	PF3D7_1105400	PF3D7_1126200	PF3D7_1211500	PF3D7_1331800	PF3D7_1365900	PF3D7_1408600	PF3D7_1438000	PF3D7_1447000
GO:0003743	GO	MF:translation initiation factor activity	4545	63	345	14	4	0.000196	PF3D7_0418200	PF3D7_0422700	PF3D7_0517700	PF3D7_0706500	PF3D7_0728000	PF3D7_1007900	PF3D7_1010600	PF3D7_1013900	PF3D7_1016500	PF3D7_1206200	PF3D7_1212700	PF3D7_1366900	PF3D7_1457300	PF3D7_1468700
GO:0031369	GO	MF:translation initiation factor binding	4545	2	345	2	0	0.005747	PF3D7_0517700	PF3D7_1206200
GO:0051082	GO	MF:unfolded protein binding	4545	54	345	9	4	0.018965	PF3D7_0201800	PF3D7_0214000	PF3D7_0320300	PF3D7_0629200	PF3D7_0708400	PF3D7_0907300	PF3D7_1318800	PF3D7_1437900	PF3D7_1476500
GO:0008270	GO	MF:zinc ion binding	4545	226	345	25	17	0.042228	PF3D7_0405100	PF3D7_0515000	PF3D7_0519600	PF3D7_0522900	PF3D7_0602200	PF3D7_0623600	PF3D7_0624600	PF3D7_0708100	PF3D7_0723700	PF3D7_0801800	PF3D7_0812700	PF3D7_0822600	PF3D7_0912100	PF3D7_0924700	PF3D7_0933900	PF3D7_1004300	PF3D7_1009200	PF3D7_1014600	PF3D7_1118300	PF3D7_1119600	PF3D7_1123300	PF3D7_1147500	PF3D7_1208800	PF3D7_1244800	PF3D7_1402400
[truncated: 95 more columns]

## Sheet: Cam3.II_R539T_up
Supplementary Data 7. List of functional pathways and genes that respond differently in the K13 mutant vs wild-type parasites upon exposure to 700 nM DHA. Related to Fig. 4.
Results of up-regulation of genes in DHA-treated Cam3.IIR539T vs. Cam3.IIWT parasites across the 48h sampling post initiation of DHA treatment.
MPM: Malaria Parasite Metabolics; KEGG: Kyoto Encyclopedia of Genes and Genomes; GO: Gene Ontology; MF: molecular function; BP: biological process; CC: cellular component.
ID	DB	Term	Population size	# of successes in population	Sample size	# of successes in sample	Expected	P value		Genes
--	MPM	ATP synthase complex	3376	20	65	3	0	0.006146		PF3D7_0106100	PF3D7_1140100	PF3D7_1341900
--	MPM	Classical clathrin-mediated vesicular transport	3376	38	65	3	0	0.035597		PF3D7_0629900	PF3D7_1011200	PF3D7_1311400
--	MPM	Large tethering complexes that act in the secretory and endocytic pathways	3376	35	65	3	0	0.028762		PF3D7_0418500	PF3D7_0505100	PF3D7_1405200
--	MPM	Mitochondrial disulfide relay system	3376	13	65	2	0	0.024836		PF3D7_0110200	PF3D7_0606900
--	MPM	Rab and other proteins involved in intracellular traffic	3376	16	65	2	0	0.036823		PF3D7_0807300	PF3D7_1320600
--	MPM	Rab cycle	3376	54	65	5	1	0.00346		PF3D7_0418500	PF3D7_0807300	PF3D7_1011200	PF3D7_1320600	PF3D7_1405200
--	MPM	Rab proteins	3376	13	65	2	0	0.024836		PF3D7_0807300	PF3D7_1320600
--	MPM	Redox metabolism	3376	35	65	3	0	0.028762		PF3D7_0606900	PF3D7_0916100	PF3D7_1330000
--	MPM	The acidocalcisome	3376	36	65	3	0	0.030954		PF3D7_0106100	PF3D7_1140100	PF3D7_1341900
--	MPM	Thioredoxin, Glutaredoxin and Peroxiredoxin	3376	23	65	3	0	0.009164		PF3D7_0606900	PF3D7_0916100	PF3D7_1330000
--	MPM	Transporters of the ER/Golgi and digestive vacuole membranes	3376	29	65	3	0	0.017421		PF3D7_0106100	PF3D7_1140100	PF3D7_1341900
pfa00010	KEGG	Glycolysis / Gluconeogenesis	1096	20	20	2	0	0.04939		PF3D7_1012500	PF3D7_0626800
pfa00190	KEGG	Oxidative phosphorylation	1096	35	20	3	0	0.023437		PF3D7_1341900	PF3D7_0106100	PF3D7_1140100
pfa04145	KEGG	Phagosome	1096	26	20	3	0	0.010344		PF3D7_1341900	PF3D7_0106100	PF3D7_1140100
GO:0015991	GO	BP:ATP hydrolysis coupled proton transport	4545	14	85	2	0	0.027189		PF3D7_0106100	PF3D7_1140100
GO:0006888	GO	BP:ER to Golgi vesicle-mediated transport	4545	19	85	2	0	0.048113		PF3D7_0418500	PF3D7_1405200
GO:0006184	GO	BP:GTP catabolic process	4545	19	85	2	0	0.048113		PF3D7_0807300	PF3D7_1320600
GO:0000105	GO	BP:histidine biosynthetic process	4545	2	85	1	0	0.037058		PF3D7_0630700
GO:0034220	GO	BP:ion transmembrane transport	4545	1	85	1	0	0.018702		PF3D7_1140100
GO:0009086	GO	BP:methionine biosynthetic process	4545	1	85	1	0	0.018702		PF3D7_0630700
GO:0045900	GO	BP:negative regulation of translational elongation	4545	2	85	1	0	0.037058		PF3D7_0729000
GO:0006913	GO	BP:nucleocytoplasmic transport	4545	12	85	2	0	0.020201		PF3D7_0807300	PF3D7_1320600
GO:0006289	GO	BP:nucleotide-excision repair	4545	11	85	2	0	0.01704		PF3D7_0710400	PF3D7_1353500
GO:0000715	GO	BP:nucleotide-excision repair, DNA damage recognition	4545	1	85	1	0	0.018702		PF3D7_0710400
GO:0071704	GO	BP:organic substance metabolic process	4545	2	85	1	0	0.037058		PF3D7_1012500
GO:0018344	GO	BP:protein geranylgeranylation	4545	2	85	1	0	0.037058		PF3D7_1214300
GO:0051289	GO	BP:protein homotetramerization	4545	1	85	1	0	0.018702		PF3D7_0626800
GO:0006606	GO	BP:protein import into nucleus	4545	5	85	2	0	0.003333		PF3D7_1412300	PF3D7_1456700
GO:0000079	GO	BP:regulation of cyclin-dependent protein kinase activity	4545	2	85	1	0	0.037058		PF3D7_1304700
GO:0043087	GO	BP:regulation of GTPase activity	4545	2	85	1	0	0.037058		PF3D7_1016200
GO:0060627	GO	BP:regulation of vesicle-mediated transport	4545	11	85	2	0	0.01704		PF3D7_0807300	PF3D7_1320600
GO:0007530	GO	BP:sex determination	4545	1	85	1	0	0.018702		PF3D7_0725200
GO:0007035	GO	BP:vacuolar acidification	4545	7	85	2	0	0.00683		PF3D7_1140100	PF3D7_1341900
GO:0009380	GO	CC:excinuclease repair complex	4545	1	85	1	0	0.018702		PF3D7_0619100
GO:0005794	GO	CC:Golgi apparatus	4545	27	85	3	0	0.013358		PF3D7_0418500	PF3D7_0629900	PF3D7_1311400
GO:0005753	GO	CC:mitochondrial proton-transporting ATP synthase complex	4545	2	85	1	0	0.037058		PF3D7_0106100
GO:0033180	GO	CC:proton-transporting V-type ATPase, V1 domain	4545	2	85	1	0	0.037058		PF3D7_0106100
GO:0055037	GO	CC:recycling endosome	4545	1	85	1	0	0.018702		PF3D7_1320600
GO:0005625	GO	CC:soluble fraction	4545	1	85	1	0	0.018702		PF3D7_1016200
GO:0000221	GO	CC:vacuolar proton-transporting V-type ATPase, V1 domain	4545	5	85	2	0	0.003333		PF3D7_1140100	PF3D7_1341900
GO:0004314	GO	MF:[acyl-carrier-protein] S-malonyltransferase activity	4545	1	85	1	0	0.018702		PF3D7_1312000
GO:0005254	GO	MF:chloride channel activity	4545	1	85	1	0	0.018702		PF3D7_1221200
GO:0031404	GO	MF:chloride ion binding	4545	1	85	1	0	0.018702		PF3D7_1221200
GO:0001047	GO	MF:core promoter binding	4545	1	85	1	0	0.018702		PF3D7_1033700
GO:0003916	GO	MF:DNA topoisomerase activity	4545	2	85	1	0	0.037058		PF3D7_1223300
GO:0009055	GO	MF:electron carrier activity	4545	28	85	3	0	0.014763		PF3D7_0606900	PF3D7_1214600	PF3D7_1336600
GO:0009381	GO	MF:excinuclease ABC activity	4545	1	85	1	0	0.018702		PF3D7_0619100
GO:0016868	GO	MF:intramolecular transferase activity, phosphotransferases	4545	1	85	1	0	0.018702		PF3D7_1012500
GO:0000287	GO	MF:magnesium ion binding	4545	38	85	3	0	0.033276		PF3D7_0626800	PF3D7_0723000	PF3D7_1012500
GO:0004477	GO	MF:methenyltetrahydrofolate cyclohydrolase activity	4545	1	85	1	0	0.018702		PF3D7_0630700
GO:0004488	GO	MF:methylenetetrahydrofolate dehydrogenase (NADP+) activity	4545	1	85	1	0	0.018702		PF3D7_0630700
GO:0015035	GO	MF:protein disulfide oxidoreductase activity	4545	8	85	2	0	0.008996		PF3D7_0606900	PF3D7_0916100
GO:0046961	GO	MF:proton-transporting ATPase activity, rotational mechanism	4545	19	85	3	0	0.004927		PF3D7_0106100	PF3D7_1140100	PF3D7_1341900
GO:0004743	GO	MF:pyruvate kinase activity	4545	2	85	1	0	0.037058		PF3D7_0626800
GO:0008193	GO	MF:tRNA guanylyltransferase activity	4545	1	85	1	0	0.018702		PF3D7_0723000

## Sheet: Cam3.II_R539T_down
Supplementary Data 7. List of functional pathways and genes that respond differently in the K13 mutant vs wild-type parasites upon exposure to 700 nM DHA. Related to Fig. 4.
Results of down-regulation of genes in DHA-treated Cam3.IIR539T vs. Cam3.IIWT parasites across the 48h sampling post initiation of DHA treatment.
MF: molecular function; BP: biological process; CC: cellular component.
ID	DB	Term	Population size	# of successes in population	Sample size	# of successes in sample	Expected	P value	Genes
--	MPM	Acetylation recognition by the bromodomain and other modules	3376	12	44	2	0	0.010086	PF3D7_0617900	PF3D7_1105000
--	MPM	CCR4 NOT complex	3376	18	44	2	0	0.022253	PF3D7_1203900	PF3D7_1235300
--	MPM	Chaperone-mediated modulation of nucleosome-histone interactions	3376	15	44	2	0	0.015654	PF3D7_0202400	PF3D7_1105000
--	MPM	Cleavage and polyadenylation of pre-mRNA	3376	14	44	3	0	0.00068	PF3D7_0109200	PF3D7_0923900	PF3D7_1224300
--	MPM	Encoded proteins that could be constituents of P-bodies	3376	43	44	3	0	0.017736	PF3D7_1224300	PF3D7_1235300	PF3D7_1474900
--	MPM	Histone acetylation	3376	26	44	2	0	0.044271	PF3D7_0617900	PF3D7_1105000
--	MPM	Initiation of translation	3376	38	44	4	0	0.001342	PF3D7_0923900	PF3D7_1019000	PF3D7_1224300	PF3D7_1312900
--	MPM	Nuclear proteome	3376	527	44	14	7	0.005275	PF3D7_0512300	PF3D7_0512700	PF3D7_0617900	PF3D7_0704400	PF3D7_0923900	PF3D7_1011800	PF3D7_1019000	PF3D7_1105000	PF3D7_1203900	PF3D7_1224300	PF3D7_1235300	PF3D7_1238800	PF3D7_1312900	PF3D7_1474900
--	MPM	Phosphoproteome - Lasonder et al 2011	3376	562	44	14	7	0.009419	PF3D7_0512300	PF3D7_0617900	PF3D7_1011800	PF3D7_1019000	PF3D7_1127000	PF3D7_1209500	PF3D7_1224300	PF3D7_1235300	PF3D7_1238800	PF3D7_1305600	PF3D7_1312900	PF3D7_1318800	PF3D7_1407000	PF3D7_1474900
--	MPM	Phosphoproteome - Pease et al 2013	3376	660	44	14	8	0.036538	PF3D7_0512300	PF3D7_0617900	PF3D7_0704400	PF3D7_0923900	PF3D7_1011800	PF3D7_1019000	PF3D7_1209500	PF3D7_1224300	PF3D7_1235300	PF3D7_1238800	PF3D7_1305600	PF3D7_1312900	PF3D7_1318800	PF3D7_1366600
--	MPM	Plasmodium falciparum histone acetylation and methylation	3376	7	44	2	0	0.003345	PF3D7_0617900	PF3D7_1105000
--	MPM	Protein arginine methylation	3376	14	44	2	0	0.013679	PF3D7_0617900	PF3D7_1105000
--	MPM	Protein factors in pre-mRNA 3-end processing	3376	18	44	3	0	0.001471	PF3D7_0109200	PF3D7_0923900	PF3D7_1224300
--	MPM	Putative SUMO substrates	3376	22	44	2	0	0.032513	PF3D7_1105000	PF3D7_1407000
--	MPM	Rosette formation between normal and infected RBC	3376	316	44	8	4	0.048278	PF3D7_0201000	PF3D7_0223100	PF3D7_0324400	PF3D7_0400700	PF3D7_1040600	PF3D7_1150100	PF3D7_1240600	PF3D7_1400800
--	MPM	Sphingomyelin and ceramide metabolism	3376	27	44	2	0	0.047424	PF3D7_1238800	PF3D7_1415700
--	MPM	Structure and organization of centromeric chromatin	3376	10	44	2	0	0.006992	PF3D7_0617900	PF3D7_1105000
--	MPM	Structure of telomere and sub-telomeric regions	3376	292	44	8	3	0.032249	PF3D7_0201000	PF3D7_0223100	PF3D7_0324400	PF3D7_0400700	PF3D7_1040600	PF3D7_1150100	PF3D7_1240600	PF3D7_1400800
--	MPM	Transcription related proteins encoding genes	3376	175	44	6	2	0.02436	PF3D7_0404100	PF3D7_0617900	PF3D7_1011800	PF3D7_1105000	PF3D7_1210200	PF3D7_1235300
pfa03060	KEGG	Protein export	1096	16	20	2	0	0.032584	PF3D7_1366600	PF3D7_1318800
pfa03015	KEGG	mRNA surveillance pathway	1096	22	20	3	0	0.006421	PF3D7_0109200	PF3D7_1224300	PF3D7_0923900
GO:0032147	GO	BP:activation of protein kinase activity	4545	1	75	1	0	0.016502	PF3D7_0512300
GO:0020033	GO	BP:antigenic variation	4545	204	75	7	3	0.049791	PF3D7_0201000	PF3D7_0223100	PF3D7_0324400	PF3D7_0400700	PF3D7_1040600	PF3D7_1240600	PF3D7_1400800
GO:0008643	GO	BP:carbohydrate transport	4545	2	75	1	0	0.032735	PF3D7_0529200
GO:0007154	GO	BP:cell communication	4545	2	75	1	0	0.032735	PF3D7_0704400
GO:0051276	GO	BP:chromosome organization	4545	10	75	2	0	0.011099	PF3D7_0617900	PF3D7_1105000
GO:0006089	GO	BP:lactate metabolic process	4545	1	75	1	0	0.016502	PF3D7_1325200
GO:0006108	GO	BP:malate metabolic process	4545	2	75	1	0	0.032735	PF3D7_1325200
GO:0006334	GO	BP:nucleosome assembly	4545	12	75	2	0	0.015935	PF3D7_0617900	PF3D7_1105000
GO:0031204	GO	BP:posttranslational protein targeting to membrane, translocation	4545	1	75	1	0	0.016502	PF3D7_1318800
GO:0045047	GO	BP:protein targeting to ER	4545	1	75	1	0	0.016502	PF3D7_1318800
GO:0006090	GO	BP:pyruvate metabolic process	4545	2	75	1	0	0.032735	PF3D7_1325200
GO:0007131	GO	BP:reciprocal meiotic recombination	4545	1	75	1	0	0.016502	PF3D7_0816800
GO:0006100	GO	BP:tricarboxylic acid cycle intermediate metabolic process	4545	2	75	1	0	0.032735	PF3D7_1325200
GO:0030119	GO	CC:AP-type membrane coat adaptor complex	4545	1	75	1	0	0.016502	PF3D7_1119500
GO:0005929	GO	CC:cilium	4545	1	75	1	0	0.016502	PF3D7_1025500
GO:0000794	GO	CC:condensed nuclear chromosome	4545	1	75	1	0	0.016502	PF3D7_0816800
GO:0072546	GO	CC:ER membrane protein complex	4545	2	75	1	0	0.032735	PF3D7_0811200
GO:0030176	GO	CC:integral to endoplasmic reticulum membrane	4545	3	75	1	0	0.048703	PF3D7_1318800
GO:0005849	GO	CC:mRNA cleavage factor complex	4545	1	75	1	0	0.016502	PF3D7_0109200
GO:0000786	GO	CC:nucleosome	4545	8	75	2	0	0.007055	PF3D7_0617900	PF3D7_1105000
GO:0005634	GO	CC:nucleus	4545	501	75	15	8	0.015282	PF3D7_0202400	PF3D7_0404100	PF3D7_0512300	PF3D7_0816800	PF3D7_1011800	PF3D7_1029700	PF3D7_1105000	PF3D7_1120700	PF3D7_1124300	PF3D7_1127700	PF3D7_1146300	PF3D7_1234100	PF3D7_1307700	PF3D7_1372000	PF3D7_1474400
GO:0005785	GO	CC:signal recognition particle receptor complex	4545	2	75	1	0	0.032735	PF3D7_1366600
GO:0004459	GO	MF:L-lactate dehydrogenase activity	4545	2	75	1	0	0.032735	PF3D7_1325200
GO:0030060	GO	MF:L-malate dehydrogenase activity	4545	3	75	1	0	0.048703	PF3D7_1325200
GO:0003729	GO	MF:mRNA binding	4545	9	75	2	0	0.008974	PF3D7_0109200	PF3D7_1224300
GO:0004588	GO	MF:orotate phosphoribosyltransferase activity	4545	1	75	1	0	0.016502	PF3D7_0512700
GO:0035091	GO	MF:phosphatidylinositol binding	4545	3	75	1	0	0.048703	PF3D7_0704400
GO:0008143	GO	MF:poly(A) RNA binding	4545	2	75	1	0	0.032735	PF3D7_1224300
GO:0005515	GO	MF:protein binding	4545	473	75	15	7	0.009152	PF3D7_0302000	PF3D7_0512300	PF3D7_0512700	PF3D7_0704400	PF3D7_0819800	PF3D7_1004100	PF3D7_1019000	PF3D7_1119500	PF3D7_1234100	PF3D7_1235300	PF3D7_1245900	PF3D7_1303400	PF3D7_1312900	PF3D7_1407000	PF3D7_1447800
GO:0046982	GO	MF:protein heterodimerization activity	4545	15	75	2	0	0.024555	PF3D7_0617900	PF3D7_1105000
GO:0005044	GO	MF:scavenger receptor activity	4545	1	75	1	0	0.016502	PF3D7_1407000
GO:0009001	GO	MF:serine O-acetyltransferase activity	4545	1	75	1	0	0.016502	PF3D7_1415700
GO:0005047	GO	MF:signal recognition particle binding	4545	2	75	1	0	0.032735	PF3D7_1366600
GO:0005351	GO	MF:sugar:hydrogen symporter activity	4545	2	75	1	0	0.032735	PF3D7_0529200
