# Supplementary material for: Artemisinin-resistant K13 mutations rewire Plasmodium falciparum’s intra-erythrocytic metabolic program to enhance survival
Source: Nat Commun. 2021 Jan 22;12:530. doi: 10.1038/s41467-020-20805-w (PMC7822823; doi:10.1038/s41467-020-20805-w)
Supplement: Supplementary file 11 — Supplementary Data 8 [file 41467_2020_20805_MOESM11_ESM.xlsx]

## Sheet: Supplementary Data 8
Supplementary Data 8. IC50 and IC90 values of the individual dose response assays performed on Cam3.IIR539T and Cam3.IIWT parasites. Related to Fig. 5b and Supplementary Fig. 9a.
Exposure duration	Parasite	Atovaquone (nM)				DSM265 (nM)					Fusidic acid (nM)			Immucilin G (nM)			Immucilin H (nM)			Ribavirin (nM)
4h (0-3hpi)	IC50	Rep1	Rep2	Rep3	Rep4	Rep1	Rep2	Rep3	Rep4	Rep5	Rep1	Rep2	Rep3	Rep1	Rep2	Rep3	Rep1	Rep2		Rep1	Rep2	Rep3	Rep4
	Cam3.II R539T	74.7962	174.453	235.67	209.474	1871.67	793.297	321.172	628.48	1446.66	480343	366646	474708	11094.2	10185.8	8241.75	7919.93	15080.6		454348	548991	374223	521928
	Cam3.II WT	143.467	211.558	345.46	524.195	2906.92	734.201	402.798	624.308	2852.43	428800	323894	498524	10267.1	9634.49	9364.45	6046.39	14058.2		411437	353253	311922	882851
	IC90	Rep1	Rep2	Rep3	Rep4	Rep1	Rep2	Rep3	Rep4	Rep5	Rep1	Rep2	Rep3	Rep1	Rep2	Rep3	Rep1	Rep2		Rep1	Rep2	Rep3	Rep4
	Cam3.II R539T	179.142	685.781	958.536	683.511	5513.45	4158.4	1156.4	2530.99	5717.66	N/A	644774	906665	23535.1	29811.3	17176.8	9219.25	40811.5		2.21522e+06	2.62501e+06	1.37559e+06	1.92505e+06
	Cam3.II WT	263.898	988.137	1810.8	1660.4	15766.5	4344.01	1443.23	2056.27	16278.2	N/A	378372	888147	20786.2	56102.2	16946.6	4484.15	25127.4		1.29338e+06	1.2698e+06	1.04496e+06	5.15284e+06
72h	IC50	Rep1	Rep2	Rep3	Rep4	Rep1	Rep2	Rep3			Rep1	Rep2		Rep1	Rep2	Rep3	Rep1	Rep2	Rep3	Rep1
	Cam3.II R539T	0.403245	0.263541	0.658013	0.22191	3.60284	2.68544	4.52293			49308.1	49543.3		439.361	295.458	246.644	337.225	213.836	242.426	51882
	Cam3.II WT	0.42547	0.330467	0.575888	0.251441	2.69392	4.28631	5.49103			46843.9	45445.9		465.123	330.973	256.155	354.334	191.702	225.559	43323.8
	IC90	Rep1	Rep2	Rep3	Rep4	Rep1	Rep2	Rep3			Rep1	Rep2		Rep1	Rep2	Rep3	Rep1	Rep2	Rep3	Rep1
	Cam3.II R539T	3.17254	2.03255	2.37111	1.30743	13.5254	14.711	25.4586			113438	91168.5		858.125	585.393	499.896	620.607	380.883	480.182	222933
	Cam3.II WT	2.10408	1.29362	2.3643	1.11289	15.5954	18.3702	24.8614			93947.1	82728.5		909.625	597.335	410.025	633.163	348.186	391.114	186416
