# Supplementary material for: Artemisinin-resistant K13 mutations rewire Plasmodium falciparum’s intra-erythrocytic metabolic program to enhance survival
Source: Nat Commun. 2021 Jan 22;12:530. doi: 10.1038/s41467-020-20805-w (PMC7822823; doi:10.1038/s41467-020-20805-w)
Supplement: Supplementary file 13 — Source Data [file 41467_2020_20805_MOESM13_ESM.xlsx]

## Sheet: Fig2a
Source data for Fig, 2a. Log2 gene expression ratios for transcriptome samples catgorized by parasite line, K13 status, sampling time, and biological replicates.
GeneID::Description	Dd2_WT_0h_rep1	Dd2_WT_3h_rep1	Dd2_WT_6h_rep1	Dd2_WT_24h_rep1	Dd2_WT_32h_rep1	Dd2_WT_48h_rep1		Dd2_WT_0h_rep2	Dd2_WT_3h_rep2	Dd2_WT_6h_rep2	Dd2_WT_24h_rep2	Dd2_WT_32h_rep2	Dd2_WT_48h_rep2		Dd2_WT_0h_rep3	Dd2_WT_3h_rep3	Dd2_WT_6h_rep3	Dd2_WT_24h_rep3	Dd2_WT_32h_rep3	Dd2_WT_48h_rep3		Dd2_R539T_0h_rep1	Dd2_R539T_3h_rep1	Dd2_R539T_6h_rep1	Dd2_R539T_24h_rep1	Dd2_R539T_32h_rep1	Dd2_R539T_48h_rep1		Dd2_R539T_0h_rep2	Dd2_R539T_3h_rep2	Dd2_R539T_6h_rep2	Dd2_R539T_24h_rep2	Dd2_R539T_32h_rep2	Dd2_R539T_48h_rep2		Dd2_R539T_0h_rep3	Dd2_R539T_3h_rep3	Dd2_R539T_6h_rep3	Dd2_R539T_24h_rep3	Dd2_R539T_32h_rep3	Dd2_R539T_48h_rep3		Dd2_C580Y_0h_rep1	Dd2_C580Y_3h_rep1	Dd2_C580Y_6h_rep1	Dd2_C580Y_24h_rep1	Dd2_C580Y_32h_rep1	Dd2_C580Y_48h_rep1
PF3D7_1229600::conserved Plasmodium protein, unknown function	-0.70249	-0.631101	-0.675312	0.190843	0.453422	-0.797763		-0.800647	-0.911625	-0.530042	0.171294	0.282067	-0.61306		-0.994848	-0.744565	-0.762142	-0.0528482	0.141629	-0.719884		-0.323147	-0.147328	-0.585823	0.309285	0.505855	-0.595888		-1.01042	-0.639034	-0.578233	-0.115673	0.37976	-0.576696		-0.819267	-0.750757	-0.723288	-0.0232408	0.152487	-0.920842		0.0696156	0.243382	-0.312925	0.107558	0.364705	-0.531449
PF3D7_0206800::merozoite surface protein 2	-3.78779	-4.06099	-4.0713	-3.4993	-3.54633	-3.78895		-3.02639	-3.10698	-2.61193	-3.16283	-2.82936	-3.02978		-2.68839	-3.60384	-3.66184	-3.52356	-3.62762	-3.79337		-3.71207	-4.01876	-3.87801	-3.54068	-3.55741	-3.75205		-3.89323	-3.08415	-2.80571	-2.99672	-2.96234	-3.22953		-3.97707	-3.51484	-3.39855	-3.35389	-3.37293	-3.47699		-3.41196	-4.15976	-3.43706	-3.31337	-3.38443	-3.6299
PF3D7_1465100::conserved oligomeric Golgi complex subunit 6, putative	-0.387811	0.180036	0.317738	0.457408	0.70711	0.0769297		1.31633	-0.0914108	0.105376	0.422981	0.870019	-0.00979697		-0.0324819	0.157351	0.361846	0.344974	0.794853	0.192044		0.0353446	0.0134102	0.186544	0.335269	0.825624	-0.106532		0.542665	-0.027743	0.23613	0.313669	0.594078	0.0305389		0.28812	-0.102953	0.168566	0.265334	0.624474	-0.0740491		0.160209	0.35212	0.241578	0.161354	0.513204	-0.132537
PF3D7_0632100::rifin | PIR protein	1.96144	0.733583	1.0357	0.834242	0.699962	0.706914		0.215406	0.474445	0.0694222	0.0401693	0.341637	0.483849		-0.479219	1.53931	0.944132	0.633822	1.10857	1.24609		0.107743	0.580535	0.552293	0.44639	0.401439	0.216146		-0.353882	0.276044	0.261293	0.456443	0.468274	0.483299		-0.0908386	0.908954	1.61826	0.90315	-0.0298804	0.0687262		2.27922	0.804267	0.860161	1.15147	0.479448	0.749652
PF3D7_1329400::AMP deaminase, putative	0.581565	0.578417	0.830439	0.899719	0.637298	1.05908		0.0912724	0.78692	0.612375	0.558513	0.0968596	0.467315		0.409254	0.689062	0.775211	0.640623	-0.0209919	0.543642		0.3043	0.480616	0.841869	0.995196	0.540556	0.715124		0.347544	0.474968	0.432515	0.739428	0.541426	0.610085		0.025321	0.601394	0.60279	0.706287	0.306633	0.553396		0.496081	0.722309	0.503595	0.795397	0.707276	0.544372
PF3D7_1321200::conserved protein, unknown function	0.423437	0.776523	0.444753	0.400481	0.778314	0.919938		-0.696563	0.443443	0.559829	-0.689232	0.19929	-0.324709		-0.209749	0.893119	1.26331	0.469187	1.13155	0.878253		0.30339	0.470623	0.39098	-0.156848	0.0764603	0.450669		-0.690769	1.2672	0.918587	0.72305	0.39906	0.680999		-0.401783	0.336193	0.517522	0.200098	0.58611	0.789016		-0.17527	1.32872	0.898211	0.18638	0.390659	0.667609
PF3D7_1420900::mannose-1-phosphate guanyltransferase, putative	-0.666124	-0.912031	-0.965659	-0.219393	0.614496	-0.968068		0.107138	-0.543196	-0.756042	0.0578698	0.62505	-0.688141		0.0971018	-1.00109	-1.13744	0.132674	1.28008	-0.706202		-0.198517	-0.784958	-0.793218	-0.287343	0.549736	-0.798085		0.0405376	-0.592585	-0.853385	0.161748	0.419885	-0.84311		0.286099	-0.782733	-0.814257	0.264963	0.873374	-0.679158		0.227767	-0.519197	0.012451	0.174436	0.554062	-0.74882
PF3D7_0423600::conserved Plasmodium protein, unknown function	0.23786	0.0598049	0.149385	-0.00746078	-0.212609	0.160307		0.00154102	0.263473	0.461957	0.21838	-0.0668873	0.224596		-0.270532	0.280254	0.403823	-0.118193	-0.383015	0.310335		-0.111861	0.144104	0.141825	-0.161857	-0.348883	0.224611		-0.121683	0.200581	0.351629	-0.202656	-0.255157	0.213266		-0.121461	0.334397	0.385295	-0.0667543	-0.328287	0.177054		-0.299737	0.027515	-0.0467479	0.136884	-0.218381	0.383132
PF3D7_0318200::DNA-directed RNA polymerase II subunit RPB1	0.477069	-0.187414	0.167434	-0.80193	-0.860848	0.150918		0.269075	0.447877	0.387506	-0.334555	-0.69625	0.399569		0.230083	0.219454	-0.156486	-0.455484	-1.19202	-0.0678841		0.114066	0.386725	0.485424	-0.0261224	-0.536549	0.418005		0.0402623	0.124081	0.213356	-0.540559	-0.494215	0.472029		0.121553	0.478457	0.404476	-0.162591	-0.729839	0.278606		0.387347	-0.858031	-0.202193	-0.288158	-0.437305	0.35698
PF3D7_0900700::rifin | PIR protein	0.263062	0.336434	0.255782	1.041	-0.564365	0.0286246		2.08904	0.73424	0.822713	1.42382	0.461259	0.313749		1.86327	0.48495	0.171769	0.389772	0.644686	0.559395		0.397328	0.228994	0.265455	0.00784607	0.200969	0.391103		1.25555	0.384411	0.351471	0.359744	0.254165	0.47586		0.622134	0.320452	0.156121	0.263233	0.293801	0.225852		NA	NA	NA	NA	NA	NA
PF3D7_1351800::conserved Plasmodium protein, unknown function	0.721406	1.05597	0.714176	0.33812	-1.54877	0.844684		-0.108803	0.788831	0.750307	-0.198605	-1.87863	0.824503		0.372585	1.2465	1.28463	-0.27168	-1.59859	1.20246		0.702268	0.623385	0.598526	-0.446063	-1.82651	0.544886		0.0206349	1.06827	0.829611	-0.00405351	-1.49202	0.831705		0.327077	1.04906	0.771541	0.0373276	-1.29595	1.12979		0.672511	1.18918	1.02522	0.0994013	-0.773676	0.939143
PF3D7_1448000::U3 small nucleolar RNA-associated protein 12, putative	0.814964	0.667697	0.450185	-0.226793	-1.11524	0.660394		0.575143	0.365462	0.735338	-0.329298	-1.10683	0.354356		0.481711	0.579479	0.609188	-0.491341	-1.45195	0.408835		0.359422	0.628625	0.633836	-0.077435	-1.27452	0.514948		0.336996	0.457455	0.420441	-0.336263	-1.17414	0.048764		0.447093	0.563559	0.544684	-0.335858	-1.13057	0.601515		-0.174653	-0.196507	0.395701	0.2964	-0.849794	0.910729
PF3D7_0221400::stevor | PIR protein	1.68164	1.12622	1.20208	-0.0843886	-0.120048	1.05009		1.4665	0.515125	0.321271	0.0466177	-0.523532	0.371226		0.995706	0.850558	0.95522	-0.0203659	-0.209541	0.604592		0.956944	0.934009	1.03198	0.0828984	0.182553	0.977758		1.30051	0.520084	0.504018	-0.376428	-0.217761	0.474473		0.986618	0.552389	0.807058	0.00982997	-0.185028	0.483606		0.248646	0.36475	0.067035	0.0594215	-0.0893683	0.875031
PF3D7_1369800::tRNA Arginine	1.11553	0.693212	0.686311	0.0642207	-0.433213	0.322263		0.74945	0.963739	1.02794	0.14791	-0.162337	0.650897		0.32486	1.01938	0.902942	-0.178478	-0.308405	0.678294		-0.0729995	0.272068	0.365572	-0.445527	-0.681831	0.189954		0.755214	1.16984	0.891912	0.365856	-0.288088	0.704563		0.423622	0.917248	0.918598	0.0861899	-0.151316	0.723723		-0.0299774	0.24086	0.419464	-0.112503	-0.544099	0.522872
PF3D7_0300900::stevor-like | PIR protein	-0.443927	-0.551205	-0.818965	-0.660897	-0.79923	-0.622528		-1.26134	-0.468688	-0.750941	-0.829274	-0.853678	-0.890045		-0.596883	-0.853149	-0.518716	-0.816475	-0.902753	-0.83195		-0.746421	-0.874023	-0.918539	-0.282623	-0.984183	-0.941661		-0.53973	-0.462459	-0.484525	-0.195663	-1.07655	-0.52038		-0.403672	-0.542911	-0.552758	-0.762266	-0.894986	-0.819387		-0.57394	-0.75494	-0.70319	-0.610437	-0.885955	-0.808483
PF3D7_1450600::S-adenosylmethionine-dependent methyltransferase, putative	1.10753	1.36124	0.978852	0.510261	-0.43373	0.543657		1.24619	0.873488	0.761419	0.674818	-0.313869	0.868801		1.91784	1.02471	0.784212	0.31059	-0.258239	1.04493		0.854273	0.886205	0.759861	0.237954	-0.574653	0.633535		1.34662	0.847964	0.518469	0.360773	-0.292158	0.648244		1.65891	0.787131	0.667287	0.452561	-0.377963	0.779622		0.830914	1.02981	0.782375	0.485456	-0.0997653	0.853014
PF3D7_0805800::conserved Plasmodium protein, unknown function	-0.0215849	0.285243	0.285768	-0.519669	0.359464	0.372722		-0.119085	0.34096	0.130482	-0.104461	0.0693546	0.0935012		0.126108	0.144405	-0.137628	0.162227	0.269143	-0.262682		0.0641155	0.0925907	0.0504072	-0.0706266	0.439153	0.249161		0.367667	0.237295	0.0396833	0.256682	0.250066	-0.236476		0.347224	-0.232882	0.210128	-0.0143291	0.476792	0.1884		-0.120706	-0.207062	0.0474062	-0.0374375	0.3203	0.411592
PF3D7_0607900::conserved Plasmodium protein, unknown function	-1.12898	-0.606088	-0.0489409	0.467268	-0.179753	-0.206719		-0.961634	0.0332909	0.286162	0.701097	-0.0999281	-0.145527		-0.843357	-0.105791	-0.100345	0.529808	-0.250097	0.0859062		-0.610328	-0.626905	-0.419902	0.521116	-0.313474	-0.397185		-0.758272	-0.261219	0.35562	0.406831	-0.113567	-0.569453		-0.784616	-0.109953	0.111426	0.274527	-0.220091	-0.154342		-0.324128	-0.231642	-0.230473	0.405405	0.159512	-0.461249
PF3D7_0302200::cytoadherence linked asexual protein 3.2	0.970078	0.30187	0.414217	-0.193615	-0.212982	0.664781		0.639549	0.206281	0.231667	-0.528826	-0.565303	-0.240818		0.86308	0.381498	0.568648	-0.0372961	-0.553853	0.170302		-0.194527	0.224127	0.205001	-0.160398	-0.458196	0.469126		0.998462	0.148709	-0.0100898	-0.351891	-0.502226	-0.0192092		0.937549	0.552607	0.152749	-0.310643	-0.31923	0.297473		0.164202	-0.339451	-0.244827	0.106354	-0.315248	0.722237
PF3D7_0311000::conserved Plasmodium protein, unknown function	0.441838	-0.0956526	0.145908	0.0356069	0.33041	0.214603		0.230263	0.247312	-0.0806941	-0.0498466	0.10451	0.577566		-1.12645	0.106536	0.0989212	0.164971	0.260927	-0.00367332		0.0090735	-0.0638413	-0.617354	-0.341671	-0.23843	-0.228929		0.290719	0.366114	0.39401	0.201445	-0.130743	0.305836		0.337462	-0.118931	0.134894	-0.163035	0.305477	0.0733115		0.38954	0.388908	0.911647	0.418208	-0.316511	-0.0333006
PF3D7_0516700::ubiquitin carboxyl-terminal hydrolase 2, putative	0.274226	0.445744	0.554025	-0.391499	0.195426	0.349395		0.00262551	0.305519	0.438948	-0.497032	-0.137651	0.0912141		0.531536	0.518234	0.665433	-0.0792209	0.260938	0.336017		0.159822	0.369814	0.659674	-0.309038	0.0789259	0.368604		-0.21735	0.182441	0.197207	-0.550183	-0.399648	0.271531		-0.131097	0.512501	0.691332	-0.35506	0.129339	0.534074		-0.11291	0.131049	0.45	-0.021773	0.0240599	0.490352
PF3D7_1243500::vacuolar-sorting protein SNF7, putative	-1.04225	-0.992846	-0.841204	-0.0186509	0.918633	-0.661315		-0.980489	-1.27049	-1.0573	-0.584691	1.16032	-1.00768		-0.374681	-1.17905	-0.994289	-0.105355	1.41007	-1.17116		-0.510322	-0.999379	-0.878407	-0.529983	0.890041	-0.855057		-0.992903	-0.949396	-0.915117	-0.0548866	1.09824	-0.590507		-0.735536	-1.11926	-1.19227	-0.504255	0.711151	-0.998161		-0.110698	-0.343716	-0.258652	-0.261469	0.68532	-0.89857
PF3D7_0509100::structural maintenance of chromosomes protein 4, putative	-1.09904	-0.925742	-0.93675	0.0438383	0.29318	-1.13797		-0.382551	-0.750829	-0.70106	0.280897	0.720061	-0.612446		-0.487878	-0.887593	-0.820108	0.274767	0.321439	-0.913325		-0.58433	-0.923438	-0.875878	0.0693585	0.505988	-1.08998		-0.198364	-0.86172	-0.716479	-0.0667147	0.555132	-0.836032		-0.593403	-0.766207	-0.792418	0.0183258	0.457474	-0.907268		0.0655122	-0.681652	-0.410637	-0.25374	0.470469	-1.05924
PF3D7_0418700::RNA-binding protein NOB1, putative	0.957163	0.712472	0.394476	-0.426292	-1.30778	0.577126		0.188846	0.351907	0.120298	-0.547479	-2.02584	-0.303117		0.437144	0.285633	0.322412	-0.870129	-1.48596	-0.209513		0.855316	0.907633	0.617677	-0.145787	-1.49358	0.529304		0.0599104	0.310058	0.0264042	-0.623634	-1.55691	0.0194416		-0.0419026	0.378441	0.408498	-0.620525	-1.50783	0.537293		0.595124	0.550447	0.413511	-0.00781873	-1.2588	0.601975
PF3D7_1306800::RED-like protein, putative	0.970397	0.881543	0.608165	0.0898279	0.103155	0.791074		0.0562902	0.530094	0.448896	-0.230253	-0.351901	-0.180414		0.11966	0.386254	0.702438	0.0669422	-0.57763	-0.0915221		0.559613	0.632213	0.575132	0.0261407	-0.085327	0.486356		0.141427	0.19139	0.103554	-0.272487	-0.348237	0.0680236		0.25066	0.404874	0.549136	0.172029	-0.149954	0.27499		0.269426	0.537606	0.372289	0.205804	-0.0493096	0.67298
PF3D7_0516300::tRNA pseudouridine synthase, putative	0.48718	0.578169	0.5128	-0.143585	-0.362142	0.126662		1.00929	0.710102	0.542418	0.262414	-0.0147592	0.570145		0.826349	0.505872	0.345787	-0.169927	0.101362	0.772784		0.0623345	0.19292	0.309861	-0.295381	-0.28807	0.290581		0.940196	0.475673	0.421733	-0.0622369	-0.308889	0.393747		1.0879	0.45391	0.487566	-0.122921	-0.225906	0.328589		0.271058	0.179073	0.228233	-0.14435	-0.242744	0.352677
PF3D7_1147000::sporozoite and liver stage asparagine-rich protein | sporozoite asparagine-rich protein	0.330359	0.466257	0.378539	-0.0228738	0.344912	0.505838		0.881278	0.0968822	0.194793	-0.209972	0.172048	0.227737		1.00005	0.339061	0.543152	0.0341408	0.315437	0.133456		0.31951	0.59261	0.588829	0.18406	0.346153	0.300095		0.934395	0.4726	0.319224	-0.0566253	0.0580025	0.215142		0.387105	0.384519	0.346458	-0.0808483	0.288607	0.278367		0.329897	0.227376	0.387877	-0.125263	0.238317	0.497886
PF3D7_0508500::guanidine nucleotide exchange factor	-0.411014	-0.512333	-0.669001	-0.469632	0.428038	-0.399504		-0.227798	-0.53194	-0.690932	-0.551686	-0.0811362	-0.907776		-0.168856	-0.49429	-0.51356	-0.451503	0.739704	-0.541579		-0.570669	-0.557251	-0.598043	-0.608603	0.336932	-0.629345		-0.185481	-0.406744	-0.618686	-0.677083	-0.146824	-0.815392		-0.118567	-0.417784	-0.503625	-0.525792	0.407461	-0.5346		-0.240537	-0.136998	-0.246414	-0.530171	-0.11096	-0.363902
PF3D7_0614700::conserved Plasmodium protein, unknown function	-0.556935	-0.752447	-0.926641	-0.955729	0.739697	-0.606513		-0.889692	-0.756802	-0.710236	-1.06511	0.285541	-1.02572		-0.457505	-0.709936	-0.687954	-1.0969	0.793733	-0.754642		0.0148534	-0.0410527	-0.250348	-0.810432	0.402589	-0.167109		-0.641977	-0.436376	-0.421625	-0.796088	-0.204114	-0.534681		-0.65481	-0.465755	-0.524571	-0.829998	0.6026	-0.260439		-0.102315	-0.0635582	-0.16351	-0.567634	-0.292864	-0.258636
PF3D7_1441700::mitochondrial inner membrane protease ATP23, putative	1.64254	1.3205	1.37522	-1.55668	-1.51408	1.66869		1.29537	1.47666	1.14096	-1.40983	-0.675189	1.14036		1.14862	1.21109	1.09889	-1.31458	-0.330277	1.15062		1.45038	1.66932	1.52712	-1.32269	-1.55634	1.51453		1.33909	1.11523	1.18952	-0.51291	-0.533679	1.07244		0.760699	1.41225	1.2293	-0.902952	-1.01468	1.36151		1.27592	0.713656	0.774007	-1.36395	-1.31225	1.58449
PF3D7_0406000::conserved Plasmodium protein, unknown function	-0.83482	-0.178108	-0.260532	-0.0950732	0.495403	-0.364142		-0.908571	-0.469962	-0.323916	-0.124435	0.30471	-0.770052		-0.428142	-0.208252	0.0184205	0.0859074	0.781739	-0.403279		-0.509736	-0.25117	-0.251537	-0.273139	0.207227	-0.519032		-0.39486	-0.245537	-0.136634	-0.296577	-0.194652	-0.618708		-0.762685	-0.450175	-0.0144402	-0.168044	0.380275	-0.395614		-0.306562	0.0853157	0.0741426	0.0692174	0.0230191	-0.286577
PF3D7_1108500::succinyl-CoA synthetase alpha subunit, putative	-1.51899	-1.66302	-1.84242	-0.166344	0.933886	-1.79018		-0.835705	-1.49566	-1.46267	0.530309	1.16143	-1.19379		-0.941273	-1.83238	-1.61117	0.643716	0.748651	-1.62059		-0.514598	-1.12368	-1.01782	0.314167	0.773777	-1.36255		-1.05317	-1.50617	-1.50164	0.44183	0.969621	-1.3312		-0.730316	-1.32011	-1.24209	0.562514	1.11715	-1.02434		0.213407	-0.645048	-0.392764	-0.369384	0.928152	-1.54032
PF3D7_1139900::conserved protein, unknown function	1.01836	1.77232	1.27077	1.44605	0.394147	1.09184		0.550397	1.46724	1.13419	0.133287	-0.254915	0.447028		1.14795	1.44974	1.82429	0.878928	0.328537	1.26657		1.21758	0.978082	0.956924	0.092258	-0.256829	0.969565		0.886871	1.82281	1.53896	0.856203	0.131033	1.12349		1.00828	1.01341	1.28798	0.605836	0.0363146	1.05832		1.00112	2.24289	1.23721	0.555368	0.404429	1.38263
PF3D7_0515400::conserved Plasmodium protein, unknown function	-1.32645	-1.40017	-1.56151	-1.40958	-0.772656	-1.24726		-1.07374	-1.28386	-1.33169	-1.59864	-0.832032	-1.34884		-1.73116	-1.40045	-1.23482	-1.68353	-0.180673	-1.41748		-1.14175	-1.269	-1.45765	-1.91394	-0.755861	-1.13031		-1.12925	-1.2288	-1.3394	-1.47167	-1.13572	-1.14933		-1.28857	-1.3788	-1.35872	-1.64099	-0.68983	-1.1003		-1.21058	-1.13793	-1.2619	-1.43114	-1.20287	-0.867993
PF3D7_0826700::receptor for activated c kinase	-1.01091	-0.984467	-0.171119	-0.0679084	-0.962696	-0.439508		-0.906474	0.238767	0.579318	0.534337	-0.692109	0.38827		-0.347999	0.187196	0.182406	0.248583	-2.07053	0.314759		-1.29621	-0.623047	0.117547	0.327619	-0.931569	-0.232871		-1.13005	-0.0909573	0.617261	0.354668	-0.761404	0.25286		-0.870561	0.0354698	0.356289	0.299669	-0.825943	0.0375598		-1.01528	-1.48441	-0.55519	0.324303	-0.34096	-0.373143
PF3D7_0421900::conserved Plasmodium protein, unknown function	-0.616567	-0.188142	-0.283097	-0.572335	-0.511343	0.456758		-0.493104	-0.0421345	-0.053674	-0.350992	-0.207083	0.468661		0.268521	0.361384	0.501527	-0.398211	-0.0737216	0.387378		1.29663	1.07124	1.21703	0.531115	0.0986927	0.952341		0.760191	0.951528	0.815913	0.550604	0.153409	0.333827		0.980416	1.17231	1.53785	0.253647	0.454808	1.10906		-0.772798	-0.252694	-0.231691	-0.399854	-0.677822	0.376167
PF3D7_0531200::mitochondrial ribosomal protein S16 precursor, putative	0.125065	-0.124978	-0.162114	0.460147	-0.116476	-0.144171		-0.132742	-0.0245046	0.0901976	0.0833195	-0.208687	-0.294398		-0.292155	-0.00515048	0.128009	0.411446	0.164767	-0.158894		-0.177886	-0.198822	-0.201696	0.024877	-0.22535	-0.0779348		-1.06978	-0.24393	0.163556	0.450231	-0.104737	0.0167668		-0.524413	-0.0104405	0.027797	0.0961114	-0.0413611	0.000328671		-0.104162	-0.253078	-0.258659	0.128006	0.0199098	-0.127915
PF3D7_1134200::conserved Plasmodium protein, unknown function	1.29345	1.0496	0.827748	0.257749	-0.543992	0.924997		-0.154953	0.648874	0.291523	-0.112304	-0.700741	0.419844		-0.115312	0.656164	0.716621	-0.11378	-0.993074	0.587169		0.87668	0.834924	0.644094	0.0599342	-0.756613	0.640644		0.102574	0.630096	0.48758	0.0374111	-0.542255	0.478226		-0.0996213	0.789184	0.658134	0.0361634	-0.726726	0.672813		0.451926	0.484346	0.467789	0.262849	-0.350015	0.882579
PF3D7_0714100::conserved Plasmodium protein, unknown function	0.516608	-0.00169647	-0.259195	-0.926103	0.147388	0.157651		-0.138357	-0.161011	-0.151775	-0.655092	0.0629673	-0.301425		-0.278003	-0.314787	-0.135137	-0.50642	0.515768	-0.0177315		0.470349	0.117024	0.0980955	-0.784513	0.255903	0.226059		-0.00749871	0.158656	-0.331541	-0.306387	0.0318077	0.380795		-0.269744	-0.126708	-0.147658	-0.642624	0.278666	-0.00684225		-0.0418759	0.517255	0.10769	-0.422474	-0.0541404	0.331775
PF3D7_0208000::serine repeat antigen 1	0.0171645	0.222562	0.209657	-0.381478	0.900029	0.147935		0.106691	0.105347	0.0943275	-0.53228	0.660869	-0.152776		0.592685	0.251527	0.141241	-0.33334	0.609616	-0.130519		0.139893	-0.0380493	-0.0490282	-0.471155	0.952038	-0.125903		0.888195	-0.0227292	0.201921	-0.0838584	0.714325	0.0705444		0.259748	-0.0277124	-0.124076	-0.590124	0.802719	-0.136558		0.392606	0.200048	0.228497	-0.0593523	0.549123	-0.111624
PF3D7_0422900::conserved Plasmodium protein, unknown function	-2.74816	-2.81348	-2.72678	0.508426	-0.00633756	-2.28716		-2.27013	-2.58005	-2.31967	0.223678	-0.307346	-2.28911		-1.79	-2.33191	-2.26768	0.511539	0.136816	-1.96274		-1.73564	-2.13531	-2.0203	0.351972	-0.264131	-2.39575		-2.3902	-2.53251	-2.38884	0.0595224	-0.364933	-2.62277		-1.57463	-2.30544	-2.224	0.552643	0.296309	-1.9383		-1.20332	-0.969723	-0.933065	0.557799	0.144302	-2.35022
PF3D7_1245600::kinesin, putative	0.195334	0.189717	0.278962	-0.208302	-0.0303377	-0.0585844		0.325812	0.186733	0.183197	0.288291	0.0906678	0.313153		0.883991	0.264114	0.0678897	-0.0743487	-0.0116303	0.464665		0.213741	0.428942	0.403193	0.0614289	0.0231893	0.484593		0.445836	-0.0292858	0.424835	-0.0134796	0.0238295	0.156008		0.714993	0.0544033	0.121994	-0.148513	-0.0770666	0.357039		1.25804	0.421217	0.543995	0.055543	-0.0562558	0.273238
PF3D7_1232000::phenylalanine--tRNA ligase	-0.820768	-0.684182	-0.838097	-0.00379054	0.324001	-0.577143		-1.11534	-0.97609	-0.473083	-0.0386963	0.257967	-0.744171		-0.816649	-0.836074	-0.47703	0.142744	-0.122356	-0.828878		-0.73089	-0.571792	-0.597726	0.0621249	0.164332	-0.794691		-1.44785	-0.861589	-0.703276	-0.24344	-0.105692	-0.887912		-1.35288	-0.705901	-0.921399	-0.210766	0.142695	-0.709014		-0.471943	-0.658166	-0.532947	0.0771801	0.0853484	-0.701954
PF3D7_1358900::GTP-binding protein, putative	0.186487	0.0519543	0.552441	0.039265	-0.486685	0.356595		-0.306841	0.634825	0.836781	0.361471	-0.362107	0.909013		-0.335083	0.654024	0.629933	0.273263	-0.753687	0.801207		-0.27787	0.00425562	0.613066	0.188004	-0.47652	0.305073		-0.44045	0.556809	0.764715	0.458133	-0.146501	0.665822		-0.504475	0.579162	0.783365	0.30748	-0.366074	0.489072		-0.516212	-0.456433	0.0970865	0.269557	-0.177722	0.171277
PF3D7_0109900::	-0.312094	-0.441961	-0.725269	0.0706892	1.3373	-0.41994		-0.553781	-0.523602	-0.513019	-0.106051	1.50482	-0.478092		-1.06641	-0.46086	-0.239712	0.696501	1.77722	-0.268127		0.0413079	-0.11104	-0.281817	-0.286894	1.12231	-0.357954		-0.131086	-0.522518	-0.255498	-0.0853857	1.21959	-0.370265		-0.0535804	-0.246709	-0.42564	0.216026	1.43309	-0.278172		0.325538	0.256239	0.179	-0.135747	1.02066	-0.301413
PF3D7_1444700::shikimate dehydrogenase, putative	0.0514688	-0.293284	-0.181257	-0.0791912	-0.357535	-1.09107		0.173198	-0.0575097	-0.0779478	0.82732	0.682645	-0.0110162		-0.257973	-0.174889	-0.313557	0.253565	0.58969	0.318513		-0.386761	-0.262416	-0.404335	0.211626	0.195097	-0.391094		-0.561797	0.113903	0.243229	0.3763	0.323876	-0.061276		-0.0250791	-0.196697	-0.118491	0.570297	0.2805	-0.198375		NA	NA	NA	NA	NA	NA
PF3D7_0521700::ATP-dependent RNA helicase DDX1, putative	0.142223	-0.409774	-0.49027	-0.413534	-0.569794	-0.126513		-0.103718	0.322499	0.0919658	-0.397171	-0.495502	-0.124806		0.296854	-0.19639	-0.441019	-0.358024	-0.834063	-0.411041		-0.162229	-0.355613	-0.315417	-0.215031	-0.728585	-0.177132		-0.51994	0.0342738	0.124387	0.10088	-0.457993	-0.147993		-0.131713	-0.0903283	-0.246314	-0.244745	-0.550573	-0.176642		-0.187662	-1.0252	-0.258218	-0.111672	-0.343464	0.0458456
PF3D7_0201800::knob associated heat shock protein 40	-0.56608	-0.86076	-1.26504	-1.63731	-1.63914	-1.14732		-1.09772	-1.12792	-1.14042	-1.5166	-1.55175	-1.33168		-1.02426	-0.955844	-0.992903	-1.62782	-1.42875	-1.29494		-1.36221	-1.33089	-1.33016	-1.74302	-1.54799	-1.41311		-1.16525	-1.36003	-1.31471	-1.85165	-1.63709	-1.42997		-1.38306	-0.925882	-1.0565	-1.67245	-1.50917	-1.47087		-1.31156	-1.54436	-1.77517	-1.68601	-1.65948	-1.26738
PF3D7_0307500::conserved protein, unknown function	-0.461618	-0.704599	-0.605026	0.219014	0.847769	-0.703413		-0.351936	-0.982638	-0.82963	0.240769	0.731457	-0.836426		-0.560111	-0.945224	-0.96008	0.508568	0.510012	-1.04709		0.0662105	-0.136637	-0.430825	0.70504	0.972176	-0.666277		-0.471977	-0.28567	-0.869673	0.447227	0.834027	-0.73589		-0.609888	-0.662227	-0.56015	0.324004	0.632996	-0.818044		0.280416	0.374985	-0.0675184	0.391224	0.650484	-0.858312
PF3D7_1318700::conserved Plasmodium protein, unknown function	0.963727	0.729248	0.344131	-0.340446	0.285466	0.644731		0.505222	0.170231	0.064274	-0.584915	-0.088018	0.40783		1.15289	0.328088	0.561196	-0.254001	1.17012	0.389368		0.974839	0.566193	0.515187	-0.58267	0.0921569	0.688163		0.883887	0.367898	0.324902	-0.565831	-0.255481	0.395426		1.0074	0.522118	0.422266	-0.533402	0.34081	0.770495		0.386612	0.082027	0.431222	-0.374869	-0.0998257	0.759674
PF3D7_0321800::WD repeat-containing protein, putative	0.272786	-0.0104164	0.355104	-0.534981	-0.428203	0.160001		-0.0887182	-0.0049243	0.0015762	-0.550389	-0.517999	-0.0026901		-0.148751	-0.023931	-0.113053	-0.490789	-0.287241	-0.0626788		0.289968	0.379045	0.210399	-0.295557	-0.311962	0.255247		-0.172611	0.0304343	-0.00258123	-0.543237	-0.419707	0.184013		-0.359766	-0.0157395	-0.0787135	-0.637239	-0.502857	0.0696907		0.097861	-0.125453	-0.197073	-0.187502	-0.334822	0.278351
PF3D7_0815200::importin beta, putative	-0.0900777	-0.527693	-0.481161	-0.770749	-0.286047	0.0353699		0.38674	0.22863	0.22008	-0.0559882	-0.158181	-0.035147		0.0672115	-0.0731035	-0.288376	-0.105179	-0.651058	-0.227086		-0.39978	-0.122441	0.114717	-0.0557235	-0.403162	0.00587805		0.272814	0.114338	0.0891704	-0.0545716	0.0169602	-0.0861973		0.223777	0.184033	0.13556	-0.12419	-0.313125	0.11715		-0.0850264	-0.932516	-0.315406	-0.0863809	-0.191985	0.173514
PF3D7_1362400::calpain	0.391274	0.3011	0.212831	-0.0507128	-0.245719	0.572417		1.02171	0.469232	0.28303	-0.00522013	-0.298953	0.389322		0.667405	0.422453	0.336271	-0.19437	-0.0897818	0.356483		0.288391	0.461554	0.404624	-0.172214	-0.092977	0.455027		0.897918	0.419742	0.523691	0.0371416	-0.218628	0.448709		0.582221	0.478788	0.35217	-0.01391	-0.0642892	0.405659		0.0362373	-0.127655	0.117896	-0.0299889	-0.159621	0.41083
PF3D7_1331700::glutamine--tRNA ligase, putative	0.00164609	0.191613	0.269935	-0.252819	-0.458619	0.326166		-0.571137	0.224832	0.707666	0.132577	-0.358631	0.693884		-0.282322	0.230041	0.342785	0.0444567	-0.878512	0.317465		-0.169856	0.236249	0.569148	0.019172	-0.599757	0.198897		-0.743088	0.0667023	0.507489	0.0785553	-0.425923	0.53753		-0.535731	0.506136	0.636169	-0.00329911	-0.440468	0.509033		0.285754	-0.299301	0.130714	-0.287103	-0.108664	-0.0347288
PF3D7_1309900::conserved Plasmodium protein, unknown function	-1.2356	-0.833976	-1.18204	1.53609	0.108006	-1.10755		-0.244197	-0.934989	-1.06193	1.25976	-0.038748	-0.843211		-0.461425	-0.949478	-0.981891	1.42614	-0.489404	-1.33993		-0.271326	-0.683117	-0.815253	1.22001	-0.149038	-1.1398		-0.426841	-0.986699	-0.827872	1.4482	0.391197	-1.03738		-0.516232	-0.782692	-0.962772	1.34861	0.25394	-0.933807		-0.13218	0.134979	-0.0760516	1.41803	0.635527	-1.13168
PF3D7_1208800::zinc finger protein, putative	0.68051	0.642045	0.413918	0.10691	-0.0209945	0.703532		1.42478	0.487612	0.336459	-0.142301	0.0330704	0.500483		1.24633	0.541346	0.401308	-0.231479	-0.294969	0.354346		0.830787	0.766957	0.599993	-0.117053	0.0987758	0.756664		1.37356	0.598958	0.511591	-0.301436	0.135693	0.509935		1.30285	0.522068	0.284806	-0.331086	-0.223421	0.435109		0.0753758	0.351613	0.174684	-0.0916003	-0.066631	0.603754
PF3D7_0936100::early transcribed membrane protein	1.13013	1.02607	1.2391	0.456973	-0.564951	0.459895		-0.0569997	1.41112	1.16845	0.607836	0.0694015	0.527281		0.828838	1.05926	1.15375	0.427212	0.181954	1.21944		0.836325	0.920367	0.85671	0.324043	-0.198442	0.757944		0.0749979	0.623446	0.482466	0.241116	-0.119812	0.46886		-0.164925	1.07209	0.960934	0.442783	-0.179577	0.909008		0.362185	0.840293	0.698851	0.565723	0.145879	0.802808
PF3D7_0800800::Plasmodium exported protein (hyp7), unknown function	-0.260617	0.224077	0.210819	-0.0692822	-0.269284	0.405223		0.375409	0.110993	-0.30136	-0.15075	-0.399682	-0.218084		0.461827	-0.142913	-0.0526026	-0.347071	-0.140161	-0.0193124		0.0298136	-0.293621	-0.352725	-0.408935	-0.758163	-0.214824		0.758952	0.259931	0.233856	0.0890848	-0.297152	0.359882		0.582289	-0.15015	-0.227776	-0.401408	-0.34317	0.152348		-0.501046	-0.333767	-0.317256	-0.157466	-0.321322	-0.466304
PF3D7_1126900::small nuclear ribonucleoprotein F, putative	-1.90057	-1.57311	-1.13654	-1.2345	-2.23904	-1.6171		-1.06605	-0.57976	-0.7951	-0.566504	-1.12694	-0.715685		-1.36787	-1.11708	-1.08242	-1.15171	-1.70242	-0.74872		-1.32213	-1.74026	-1.17514	-0.849912	-1.66915	-1.39822		-0.97329	-0.636098	-0.719246	-0.46904	-1.00263	-0.701025		-1.20622	-1.34904	-0.846551	-0.958843	-1.61678	-1.11249		-0.862472	-1.51849	-0.96633	-1.07832	-1.07919	-1.38029
PF3D7_0108100::conserved Plasmodium protein, unknown function	0.292196	-0.364314	-0.326468	1.02794	1.06283	-0.0673589		-0.709091	-0.450524	-0.447705	0.548706	0.575498	-0.380267		-0.398236	-0.278593	-0.0599592	1.09741	0.790152	-0.26016		0.463783	0.108507	-0.0261595	0.684482	0.725529	-0.213833		-1.32982	-0.376283	-0.415763	0.701787	0.746464	-0.220167		-0.9219	-0.230149	-0.198753	0.814945	0.786721	-0.404497		0.54541	0.711204	0.318746	0.609649	0.837899	-0.227256
PF3D7_1138500::protein phosphatase 2C | protein phosphatase PPM2	1.00764	0.730111	0.757467	-0.152557	0.784413	0.451462		0.482462	0.648478	0.433443	0.305538	0.673101	0.439191		0.133046	0.259206	-0.13869	-0.000479115	0.320536	0.708799		1.17468	1.12234	0.934203	0.36996	1.06577	1.17262		0.247376	0.0486075	-0.158894	0.371633	0.294152	0.430681		0.30358	0.730741	0.639815	0.58288	0.669134	0.877449		1.26847	0.419482	1.12315	0.296088	0.934474	1.06796
PF3D7_1341500::inner membrane complex suture component, putative	-0.352861	-0.516904	-0.686413	-1.13734	0.337156	-0.250292		-0.668052	-0.425348	-0.65479	-0.808993	-0.00477267	-0.420297		-1.95848	-0.453292	-0.457425	-0.655945	0.734847	-0.446206		-0.640341	-0.660148	-0.543277	-0.781621	0.103952	-0.493569		-0.761386	-0.448831	-0.372667	-0.586081	-0.247797	-0.377321		-0.322337	-0.445486	-0.469293	-0.825985	0.374173	-0.308846		-0.480986	-0.459043	-0.718239	-0.501767	-0.485749	-0.241599
PF3D7_1354400::V-type proton ATPase 21 kDa proteolipid subunit, putative	0.939504	0.787099	0.707487	0.492445	0.367822	0.635219		0.627395	1.15879	1.14715	0.805207	0.504154	0.981856		0.329309	1.17871	0.937795	0.587665	0.796004	1.19299		0.751761	0.511118	0.610619	0.0125494	-0.0110347	0.586454		0.58291	1.11039	0.941403	0.439514	0.31322	0.96474		0.6812	0.770222	0.826078	0.324862	0.460513	0.860668		0.377709	0.359509	0.561072	0.438142	0.126752	0.658776
PF3D7_0507300::conserved Plasmodium protein, unknown function	-0.706577	-0.53998	-0.551693	-1.00617	-0.584934	-0.232864		-0.133357	-0.521769	-0.348908	-0.889579	-0.519152	-0.347608		-0.300552	-0.338949	-0.381136	-0.737817	-0.195296	-0.329006		-0.618746	-0.655271	-0.635827	-0.986885	-0.637014	-0.389972		-0.697894	-0.246557	-0.307632	-0.724575	-0.634075	-0.227323		-0.344787	-0.373389	-0.463483	-0.903945	-0.534147	-0.176611		-1.04656	-0.295842	-0.501159	-0.549256	-0.67199	-0.798044
PF3D7_0206300::pentafunctional AROM polypeptide, putative, pseudogene	-0.0945778	0.0300888	-0.0227088	0.0129554	-0.668947	-0.0384457		0.129348	-0.0333101	-0.378015	-0.0181767	-0.979249	-0.286983		-1.08218	-0.165823	0.0804731	-0.220365	-1.18881	-0.347272		-0.115686	0.490946	0.047255	-0.0430246	-0.592821	0.191706		0.196297	0.0594244	0.00927984	-0.385701	-0.651167	-0.292167		-0.909629	-0.0642782	0.0522523	-0.183551	-0.7202	-0.153193		-0.197082	0.308561	0.0551945	-0.239876	-0.469015	-0.0119122
PF3D7_0935200::vacuolar protein sorting-associated protein 33, putative	0.615583	0.523368	0.560259	-0.323108	-0.266034	0.639139		0.56811	0.706442	0.776965	0.165291	-0.223411	0.134585		0.307595	0.342034	0.479532	-0.182464	-0.658965	0.441304		0.168121	0.684273	0.477048	-0.169278	-0.295694	0.630057		0.392124	0.534283	0.436263	-0.265757	-0.275451	0.445554		0.451065	0.545659	0.652156	-0.0392226	-0.254666	0.535461		0.47638	0.105668	-0.166585	-0.268058	-0.174357	0.583172
PF3D7_0626700::conserved protein, unknown function	1.11101	0.213585	0.364448	0.394104	-0.0463027	0.663845		0.905632	0.967438	0.90563	0.668238	-0.258805	0.725541		0.494154	0.52484	0.539189	0.409666	-0.591871	0.428423		0.332173	0.438317	0.726274	0.666725	-0.0283799	0.633467		0.712457	0.571767	0.800305	0.497976	0.0235638	0.781759		0.177171	0.703396	0.75982	0.482942	-0.140396	0.587474		0.135817	-0.203906	-0.354743	0.29299	0.229154	0.628609
PF3D7_1223800::mitochondrial carrier protein, putative	0.946901	0.892958	0.465296	0.034664	-0.406622	0.736144		0.165653	0.734489	0.661477	-0.196711	-0.708717	-0.0312994		0.744242	0.887158	0.72457	0.0772178	-0.601461	0.795219		0.42382	0.641868	0.27801	-0.361006	-0.710362	0.434405		0.320046	1.13586	0.268884	0.114065	-0.273727	0.218735		0.77549	0.363365	0.715534	0.157496	-0.324371	0.705068		0.754786	1.19879	0.765989	-0.16881	-0.448693	0.539471
PF3D7_0404600::conserved Plasmodium membrane protein, unknown function	-0.634651	-0.0889537	0.774125	0.593197	-0.0672178	0.672781		-0.445388	-0.375734	0.675915	0.591532	-0.296605	0.358009		-0.4844	0.40742	1.28646	0.532865	-0.197318	0.819356		-0.4311	-0.290093	0.317288	0.395504	-0.296365	0.109912		-0.480491	-0.124365	0.572573	0.409462	-0.213324	0.185249		-0.521133	0.0505651	0.921064	0.379103	-0.234768	0.333837		-0.161426	-0.0209624	0.016452	0.60849	0.0945035	0.318679
PF3D7_0311500::conserved Plasmodium protein, unknown function	0.107874	-0.766401	-0.960744	-1.04666	-1.35133	-0.57027		1.10713	0.485948	-0.0449295	-0.887062	-1.00301	-0.342323		1.06034	-0.248003	-0.732564	-1.17359	-1.14966	-0.314226		-0.592614	-0.7331	-0.614091	-1.33071	-1.3491	-0.236884		0.915772	-0.00974862	-0.109329	-0.751743	-1.1414	0.137484		0.912804	-0.0536027	-0.422983	-0.791383	-0.933138	0.125729		0.201321	-1.38764	-0.583315	-1.32014	-1.36964	-0.199313
PF3D7_0823800::DnaJ protein, putative	-0.793556	-0.626606	-0.274521	-0.165243	0.0116267	-0.598816		1.134	-0.379888	-0.12548	-0.314078	0.355199	-1.06789		0.564261	-0.423884	-0.226556	-0.078914	0.328695	0.0944599		-0.743501	-0.821471	-0.338256	-0.0366582	0.362764	-0.363802		0.845259	-0.418552	-0.374805	-0.295142	-0.0155745	-0.466035		1.03226	-0.441872	-0.433643	-0.125777	0.339857	-0.405977		0.202422	-0.738848	-0.0428372	-0.244777	0.497445	-0.487533
PF3D7_0822300::small nuclear ribonucleoprotein G, putative	0.95056	0.59954	0.251064	-0.426741	-0.530112	0.688817		0.672094	0.799343	0.571695	-0.0133021	-0.748387	-0.213633		0.468153	0.393932	0.295704	-0.222812	-0.724236	0.116956		-0.101278	0.317312	0.142958	-0.095345	-0.92034	0.241536		0.429596	0.406156	-0.0444956	-0.0953171	-0.771111	0.238269		0.258804	0.596629	0.220228	-0.133118	-0.651092	0.398081		-0.0354766	-0.128221	-0.148285	-0.124697	-0.482547	0.620101
PF3D7_0206900::merozoite surface protein 5	-1.81168	-2.00404	-2.21345	-0.154332	-1.01923	-1.25957		-0.904166	-1.89886	-1.77815	-0.584023	-0.740336	-1.2366		-1.50565	-1.857	-1.94303	-0.496732	0.662476	-1.27284		-1.49936	-1.79917	-1.91506	-0.877883	-0.896186	-0.642409		-1.41421	-1.96265	-1.86074	-0.618815	-0.684864	-1.11198		-1.47208	-1.87723	-2.10771	-0.867591	-0.432556	-0.607193		-1.33322	-0.662897	-0.734659	-0.390283	-0.559301	-0.696521
PF3D7_1403900::serine/threonine protein phosphatase CPPED1, putative	0.608323	1.01585	0.720795	0.100474	0.183821	1.09489		0.292958	0.688651	0.807455	0.289719	-0.0357559	0.7076		0.198146	1.17944	1.29356	0.339087	-0.346248	0.869768		0.285271	0.607715	0.336115	0.251943	-0.0626077	0.242412		0.164382	0.795524	0.684232	0.548671	0.123066	0.559823		0.544783	0.850333	0.88749	0.0435408	0.0464698	0.973585		-0.156079	0.410199	0.655397	0.178733	0.167556	0.739776
PF3D7_0803000::peptidyl-prolyl cis-trans isomerase	0.276347	0.495204	0.258529	0.0896088	-0.402389	0.12025		0.181665	0.167148	0.0633366	-0.122327	-0.17314	-0.225822		0.518697	0.547631	0.353991	-0.0345224	-0.057686	0.23721		0.323419	0.428625	0.200816	-0.167996	-0.250733	0.148801		0.242487	0.23371	0.240491	-0.320381	-0.0990319	0.12686		0.095656	0.0444105	0.305195	-0.282813	-0.266186	0.0671344		0.0830703	0.663852	0.56376	-0.0415514	-0.175071	0.270324
PF3D7_0918700::conserved Plasmodium protein, unknown function	0.335554	0.267836	-0.11062	-1.70177	-2.01888	-0.347957		0.382204	0.0106866	-0.577277	-1.41208	-1.59578	0.0269773		0.205601	-0.324088	-0.857825	-1.93747	-1.27871	-0.0150502		0.59548	0.0218295	-0.546587	-2.06865	-1.8831	0.170831		0.489148	-0.398838	-0.64476	-1.78698	-1.68955	0.158675		0.354217	-0.145695	-0.556362	-1.72198	-1.71183	0.108011		-0.0145057	0.120788	-0.315905	-1.71723	-1.77586	0.284638
PF3D7_0626600::conserved Plasmodium protein, unknown function	0.557382	0.2273	0.433565	-0.141905	0.20307	0.593765		0.663205	0.273865	0.744095	-0.248403	-0.00522544	0.162677		0.857121	0.120767	0.0066095	-0.133102	-0.00026871	-0.0208037		0.487913	0.0038681	0.269229	-0.0721617	-0.0647034	0.287028		0.731953	0.501784	0.544106	0.0819173	0.0420866	0.546921		0.64346	0.340606	0.0135028	-0.355667	0.0227196	0.441257		NA	NA	NA	NA	NA	NA
PF3D7_1124600::ethanolamine kinase	-2.63109	-2.54846	-2.83047	-1.42015	-1.18471	-2.41923		-1.81552	-2.14484	-2.1542	-1.25	-0.885832	-1.95117		-1.86751	-2.27132	-2.40526	-1.16026	-0.950212	-2.25718		-2.18364	-2.44212	-2.4181	-1.32159	-1.21554	-2.11354		-1.89756	-2.08788	-1.94967	-1.05319	-0.939771	-1.93039		-1.91865	-2.21858	-2.2433	-1.22156	-0.714725	-1.81785		-1.25086	-2.24441	-1.72238	-1.46478	-1.26135	-1.9044
PF3D7_0410800::conserved Plasmodium protein, unknown function	-1.15661	-1.30382	-1.07178	-0.516333	-0.0460566	-1.44318		-0.830779	-0.860269	-0.732564	-0.189703	0.450614	-0.615024		-1.30759	-1.03053	-0.992719	-0.686464	0.465898	-0.638362		-1.09118	-1.12046	-1.00712	-0.772439	0.252577	-1.057		-0.812551	-0.804296	-0.685713	-0.614541	0.107658	-1.06838		-1.04458	-1.07919	-0.84947	-0.482134	0.211623	-1.0427		-0.363347	-0.944753	-0.557808	-0.524464	-0.14942	-1.10573
PF3D7_1413700::conserved Plasmodium protein, unknown function	-0.602945	-0.633853	-0.786273	-0.884039	-0.67695	-0.440071		-0.843471	-0.5232	-0.511942	-0.888523	-0.578259	-0.382153		-1.27836	-0.648132	-0.592134	-0.971584	-0.455268	-0.73842		-0.660991	-0.748599	-0.88933	-0.953664	-0.736349	-0.503537		-0.593364	-0.675399	-0.408473	-0.746752	-0.690413	-0.762694		-1.38175	-0.747752	-0.673718	-1.09176	-0.67387	-0.615307		-0.768265	-0.627559	-0.647569	-0.699193	-0.838354	-0.3202
PF3D7_1442000::ADP-ribosylation factor, putative	-0.100081	0.062809	0.249297	0.253981	-0.419893	0.0138584		-0.518747	-0.0614684	0.501963	0.486291	-0.913595	-0.136867		-0.114093	0.255396	0.377077	-0.0163761	-1.04821	-0.158436		-0.238307	-0.185991	0.092667	-0.0316983	-0.628514	-0.13565		-0.633598	-0.47897	-0.0795765	-0.549094	-0.976743	-0.347648		-0.0126641	0.133591	0.0599834	0.188457	-0.360192	0.11109		-0.322193	-0.233621	-0.317128	0.0426937	-0.459223	0.0559967
PF3D7_1134900::conserved Plasmodium protein, unknown function	-0.379676	-0.143218	-0.39725	-0.208462	0.421233	0.0351162		-0.47064	-0.241514	-0.238436	-0.339123	0.220688	-0.369977		-1.01589	-0.306822	-0.175249	-0.192864	0.429152	-0.241513		-0.280653	-0.144181	-0.0637174	-0.0251156	0.463209	-0.321369		-0.158179	-0.103416	-0.0455738	0.0103559	0.324159	-0.135163		-0.734464	-0.267914	-0.452688	-0.158525	0.416958	-0.285064		-0.247756	-0.0319466	-0.311413	-0.172168	-0.0704635	-0.136933
PF3D7_1146500::leucine-rich repeat protein	-0.284692	-0.0543916	0.012899	-0.223364	-0.0517033	-0.0999935		-0.0860445	-0.0800233	0.129615	0.224713	-0.00678194	-0.321941		-0.224916	-0.544331	-0.182205	-0.251025	-0.0882805	-0.187376		-0.38694	-0.02218	-0.0989701	-0.120758	-0.346601	-0.726262		-0.290246	-0.163206	-0.331796	0.164031	-0.159667	-0.230836		-0.106974	-0.123257	-0.090495	-0.154029	-0.192639	0.252756		0.217844	0.0178921	-0.369481	-0.129398	-0.439842	-0.10924
PF3D7_1105600::translocon component PTEX88	-0.21194	-0.665167	-0.448514	-1.47486	-2.19114	-0.574794		-0.421053	-0.159942	0.0710543	-1.05074	-2.05641	-0.131136		-0.358114	-0.901432	-1.05117	-1.9824	-2.24546	-0.754349		-0.539492	-0.404771	-0.203247	-0.96681	-2.08155	-0.180202		-0.306285	-0.269058	-0.150388	-0.927414	-1.89938	-0.193654		-0.548273	-0.38768	-0.128348	-1.05362	-1.9751	-0.30372		-0.0146604	-1.72302	-0.602323	-1.15702	-1.86785	-0.364019
PF3D7_1149200::ring-infected erythrocyte surface antigen	0.11939	-1.11105	-0.820077	-1.64596	-1.82944	-0.818206		-0.621951	-0.973095	-1.10726	-1.81111	-2.156	-0.594887		-1.09835	-0.788245	-1.31209	-2.06058	-1.98661	-0.945367		-0.759846	-0.957126	-1.45751	-2.03816	-2.01393	-0.624894		-0.765684	-0.742569	-1.24289	-2.01524	-2.31381	-0.55656		-1.11814	-1.13813	-1.61197	-2.5492	-2.30166	-0.699731		-0.8863	-1.33368	-1.30064	-1.35516	-1.75796	-0.310469
PF3D7_1204300::eukaryotic translation initiation factor 5A	-0.442082	0.0782124	0.250695	0.591713	-0.29972	-0.128272		-0.892986	-0.265998	-0.0953865	0.93303	0.288942	0.16495		-0.768885	-0.462288	-0.122398	0.044562	-0.338314	0.299633		NA	NA	NA	NA	NA	NA		NA	NA	NA	NA	NA	NA		NA	NA	NA	NA	NA	NA		0.395428	-0.120377	0.0835669	0.544307	0.506096	-1.09614
PF3D7_0420400::ribosome-recycling factor	-1.43704	-1.08046	-1.05239	-0.240221	-0.415561	-1.08836		-0.981176	-1.36341	-1.14889	0.142813	0.131683	-1.03675		-1.03485	-1.22899	-1.08769	-0.0447472	-0.031487	-1.06546		-0.89579	-1.09859	-1.03853	-0.170612	-0.443785	-1.08382		-0.946824	-0.824708	-0.90855	0.152748	0.0590569	-0.983881		-0.948192	-0.963528	-1.09493	-0.360917	-0.0956704	-1.01832		-0.913894	-0.779757	-0.553479	-0.182577	-0.283907	-1.0511
PF3D7_1474000::probable protein, unknown function	0.634276	0.472433	0.480699	0.0153149	0.114182	0.741121		-0.290411	0.241679	0.258242	0.0602482	0.0116131	0.383766		-0.0994851	0.3816	0.527815	0.209997	0.16301	0.353165		0.592251	0.764371	0.79508	0.259388	0.297472	0.628723		-0.540098	0.299297	0.215637	0.116752	0.302573	0.435947		-0.0189086	0.501131	0.692641	0.209834	0.349341	0.644209		0.484383	0.303492	0.0806856	0.0783021	0.130218	0.247887
PF3D7_0930400::zinc finger protein, putative	0.328844	1.0334	0.973397	-0.0851564	-0.503339	1.11463		0.589301	0.59034	0.453682	-0.341624	-1.19887	0.643314		-0.293517	0.830214	0.762681	-0.454286	-0.893693	0.757512		1.03323	1.23876	1.04644	0.113458	-0.638209	0.989245		0.271471	0.666296	0.42557	-0.613396	-0.671806	1.00905		0.0105899	0.864153	1.16655	-0.145968	-0.815131	0.742357		0.417747	0.930141	0.62258	-0.127006	-0.526358	0.933936
PF3D7_1477500::Plasmodium exported protein (PHISTb), unknown function	-0.131678	-0.560622	-0.568899	-0.639155	-1.68165	-0.722341		-0.287217	-0.450507	-0.749257	-0.891685	-1.65104	-0.707857		-0.415801	-0.603543	-0.433455	-0.990769	-1.51663	-0.585777		-0.365844	-0.424142	-0.765679	-0.492208	-1.5415	-0.600536		-0.495536	-0.404472	-0.524826	-0.388018	-1.40097	-0.69223		-0.366788	-0.59062	-0.688434	-0.682467	-1.53482	-0.721071		-0.34807	-0.492296	-0.486738	-0.17624	-1.37133	-0.574433
PF3D7_1468700::eukaryotic initiation factor 4A | helicase 45	-0.473047	-1.198	-0.904769	-0.244922	-0.717173	-0.350688		-0.0172542	0.113926	-0.00501927	0.81038	-0.532862	0.176957		-0.244471	-0.410396	-0.529847	0.41672	-1.63075	-0.303924		-0.660827	-0.573296	-0.164859	0.658345	-0.547585	-0.153292		0.060431	-0.395378	-0.314264	0.355718	-0.391658	-0.0876723		-0.394971	-0.0296454	-0.060567	0.434059	-0.484383	0.152622		-0.114594	-2.14283	-0.517867	0.4474	0.0367468	-0.0662778
PF3D7_1107900::mechanosensitive ion channel protein, putative	0.916716	0.404067	0.400051	-0.365864	0.235407	0.415638		0.832772	0.0367429	-0.00504806	0.199806	0.200426	0.297709		0.606093	0.318645	0.201885	-0.0899901	0.305255	0.262082		1.14189	0.609058	0.238176	0.196711	0.745895	0.518955		0.892888	0.056454	0.107996	-0.234604	0.568888	0.425482		0.448714	0.295087	0.107417	-0.0120635	0.686064	0.272625		0.893546	0.51278	0.452775	0.0995935	-0.0855266	0.187739
PF3D7_0109000::photosensitized INA-labeled protein PHIL1, putative	-3.21418	-3.31413	-3.05921	-2.77097	-2.23265	-2.06178		-1.73457	-1.967	-1.92697	-2.2086	-1.51918	-0.687798		-1.89134	-2.75617	-2.71481	-3.05077	0.133222	-1.11321		-1.94522	-2.60975	-2.1459	-2.50637	-1.58352	-0.720053		-1.30851	-2.22457	-1.99031	-2.08015	-2.2223	-0.668914		-1.55869	-2.3252	-2.26617	-2.24007	-0.892795	-0.135815		-1.26639	-2.87162	-1.837	-1.9329	-1.57785	-0.516546
PF3D7_0816200::vacuolar protein sorting-associated protein 2, putative	-0.303732	0.234714	0.0532886	-0.416599	0.63363	0.0734854		-0.252395	-0.332949	-0.0545071	-0.585081	0.523689	-0.0737506		-0.0858523	-0.180367	0.116957	0.0349182	0.904367	0.0278703		-0.350834	-0.215526	-0.0480309	-0.447234	0.780927	-0.192728		-0.598236	-0.207943	-0.120438	-0.373464	0.610684	-0.0347956		-0.107702	-0.196657	-0.233972	-0.315425	0.806477	-0.198148		-0.335355	0.209384	-0.102292	-0.35921	0.235332	-0.122688
PF3D7_1356000::conserved Plasmodium protein, unknown function	-0.266623	0.199059	0.160973	0.354182	0.0150706	0.268961		1.08382	0.183042	0.301919	0.291122	0.21163	-0.13297		0.195574	0.312182	0.398155	0.206218	0.271364	0.379144		0.17906	0.102101	0.226434	0.335832	0.0983861	0.10857		0.103207	0.0800003	0.171532	0.148336	0.063409	-0.0992641		1.54309	0.162297	0.226034	0.226112	0.0872374	0.182477		0.0131006	0.2453	0.282497	-0.0160004	0.0110136	0.0637538
PF3D7_0915400::6-phosphofructokinase	-0.336027	-0.274426	0.158936	-0.0432582	-0.553074	0.0103236		0.540542	0.718785	0.816132	0.736425	-0.142182	0.714038		0.6622	0.231735	0.311926	0.216992	-0.633026	0.532992		-0.572744	-0.128283	0.488047	0.319256	-0.353127	0.283443		0.415061	0.350401	0.57047	0.479135	-0.246424	0.393003		0.494267	0.383621	0.734875	0.447499	-0.320628	0.437886		-0.0253721	-1.0532	0.156993	0.231637	-0.0507107	0.0996599
PF3D7_1445400::protein serine/threonine kinase-1	0.578979	-0.112774	-0.0902222	-0.803612	-1.1251	0.186324		0.645925	0.311721	-0.0260319	-0.237202	-1.43822	0.0286926		0.141428	0.173951	-0.0857054	-0.643723	-1.23162	0.0834151		0.347281	0.214922	0.15807	-0.199678	-1.31338	0.182014		0.195676	0.288756	-0.122905	-0.149459	-1.08961	0.295774		0.350948	0.245155	0.090654	-0.287787	-1.16816	0.315406		-0.0727516	-0.763936	-0.2695	-0.048193	-1.07865	0.106479
PF3D7_1476600::Plasmodium exported protein, unknown function	0.0614807	-0.31475	-0.269666	-0.426706	-0.531803	0.0795166		0.284753	-0.0893826	-0.250615	-0.0202633	-0.26334	0.0137904		0.284076	-0.115035	-0.328022	-0.318054	-0.46069	0.0489508		0.324767	0.281213	0.326767	-0.395899	-0.160584	0.426092		0.727192	0.234488	-0.0819313	0.328454	-0.0583801	0.709444		1.00137	0.136368	0.268347	0.251347	0.0990569	0.529715		-0.474983	-0.910939	-0.0983249	0.43145	-0.523841	-0.171417
PF3D7_0932900::conserved Plasmodium protein, unknown function	0.934221	0.407057	0.298224	0.548767	0.13156	0.662869		0.162517	0.310158	0.477033	0.379697	-0.00260339	0.85562		0.33807	0.582746	0.755812	0.12715	-0.248785	0.506845		-0.0744402	0.118177	0.00635667	0.043971	-0.551107	0.337383		-0.00685185	0.468565	0.439801	0.324983	-0.131161	0.493458		0.537656	0.43095	0.483087	0.0258433	-0.239116	0.462871		-0.370236	-0.00270151	0.211298	0.478025	-0.365605	0.400131
PF3D7_1216500::male development gene 1 | protein of early gametocyte 3	1.01565	0.317805	0.693672	-0.00329294	0.150419	0.501968		0.407025	0.360048	0.182071	0.0230829	0.686824	1.08537		0.567157	0.621492	0.663208	-0.0196146	0.840812	0.873014		1.83769	1.4925	1.55478	1.02195	1.03707	1.18946		1.34555	0.893708	0.941686	-0.0230208	0.988033	0.909589		1.39123	1.21734	1.49266	0.3137	0.738724	1.11265		0.832293	0.369134	-0.0323331	-0.291424	0.110636	-0.55542
PF3D7_1402400::U1 small nuclear ribonucleoprotein C, putative	-0.0698068	-0.10319	0.0611228	-0.280263	-0.0188362	0.235974		-0.70002	-0.247114	0.0243742	-0.695754	-0.516837	-0.522239		-0.655908	-0.216401	-0.116025	-0.48998	-0.579891	-0.314684		-0.534507	0.0428065	0.187394	-0.231432	0.0121459	0.00875565		-0.817905	0.015959	-0.0316414	-0.441131	-0.160653	-0.0948758		-0.627909	-0.158558	0.190427	-0.358602	-0.291363	-0.196411		-0.414828	-0.00933701	-0.454495	-0.218554	-0.0427937	-0.126442
PF3D7_0913500::protease, putative	-0.248355	-0.220296	-0.490281	0.509643	0.776459	-0.437717		-0.595046	-0.619457	-0.574126	0.220676	0.64059	-0.00665256		-0.66355	-0.503804	-0.202522	0.736757	0.502224	-0.616085		-0.157588	-0.368725	-0.438501	0.0971141	0.477034	-0.690721		-0.583753	-0.593643	-0.614406	0.384101	0.65661	-0.514264		-0.336396	-0.446573	-0.442877	0.400532	0.825775	-0.508971		0.0640176	0.333688	-0.0648629	0.227606	0.453069	-0.570036
PF3D7_1420300::DNL-type zinc finger protein | Hsp70-escort protein 1	1.19623	1.1914	0.923924	-0.312991	-0.596733	0.539256		1.58915	1.5367	0.831156	-0.133974	-0.292615	0.674598		1.55833	1.2437	1.15824	-0.435723	-0.165076	0.868476		1.05679	0.878747	0.786162	-0.388385	-0.745008	0.855315		1.53734	1.07513	0.599877	-0.274417	-0.589794	0.699848		1.80312	1.27575	1.12178	-0.133111	-0.376574	1.13377		0.654581	0.754967	0.498469	-0.120683	-0.562918	1.34238
PF3D7_1427500::DNA mismatch repair protein MSH2, putative	-0.341696	-0.397596	-0.36181	0.721884	0.425362	-0.724079		-0.923147	-0.552405	-0.53097	0.719518	0.810441	-0.373594		-0.23206	-0.624952	-0.47017	0.731554	-0.0790129	-0.753169		-0.410804	-0.358051	-0.498626	0.955344	0.547072	-0.461184		-0.606618	-0.661919	-0.499737	0.408428	0.766941	-0.535686		-0.218975	-0.590653	-0.586019	0.550526	0.517881	-0.596329		0.293617	-0.830359	-0.166362	0.587084	0.859231	-0.641692
PF3D7_1450000::serine/threonine protein kinase, putative	1.14822	1.40695	0.750472	0.176741	-0.711952	0.323119		1.45446	0.866288	0.72995	-0.0565429	-0.642308	0.697896		1.24441	1.01685	0.951002	-0.0651074	-0.578474	0.575674		1.33351	1.01973	0.74452	-0.0923962	-0.823916	0.660208		1.20686	0.998591	0.628081	0.195841	-0.734647	0.584527		1.5861	0.768011	0.599206	-0.121187	-0.574125	0.779987		0.347986	1.02639	0.921822	0.332832	-0.328827	0.834457
PF3D7_1475000::mediator of RNA polymerase II transcription subunit 31, putative	0.444433	0.328868	0.379647	0.632266	0.228168	0.649098		-0.626584	0.452829	0.564843	0.260807	0.169697	0.551932		0.336545	0.880992	1.18415	0.823518	0.619758	1.31263		-0.34611	-0.0802548	0.209047	0.083479	-0.206284	0.0960043		-0.735355	0.696009	0.71778	0.88135	0.485876	0.655241		0.27643	0.534012	0.696416	0.636568	0.504898	0.749057		0.0118422	0.846786	0.396082	0.594751	0.142221	0.313531
PF3D7_0710600::60S ribosomal protein L34	0.866774	1.1939	1.40779	1.48904	0.00436461	0.550501		0.696768	0.968994	1.30355	1.32416	0.471515	1.22179		1.12611	1.30945	1.2799	1.22801	0.233822	1.50231		0.916336	1.21241	1.17309	1.3808	0.480063	1.08001		0.658303	1.19775	1.08675	1.24489	0.876501	0.903111		1.0679	1.02096	1.07933	1.22494	0.531714	1.03639		1.42065	1.08983	1.1243	1.48998	0.946867	0.848916
PF3D7_1326000::conserved Plasmodium protein, unknown function	-1.57663	-1.51321	-1.50036	-0.352559	0.0305082	-1.77169		-0.796722	-0.92089	-1.1002	0.156577	0.920602	-0.909477		-0.212156	-1.37793	-1.26831	-0.0229017	1.20419	-1.08062		-0.87244	-1.49543	-1.24333	-0.654719	0.404082	-1.57345		-0.50798	-1.12238	-1.10577	-0.106286	0.380495	-0.991487		-0.531046	-1.36828	-1.34628	-0.033603	0.727029	-1.09061		0.115561	-0.883025	-0.5771	-0.782619	0.248364	-1.29958
PF3D7_1314000::conserved Plasmodium protein, unknown function	-0.221083	0.237358	0.240756	0.857393	0.462304	0.0545522		-0.302147	-0.446249	-0.193618	0.450524	0.348164	-0.189516		-0.714382	-0.0249189	0.414251	0.53862	0.187606	-0.0963258		-0.173886	0.0519674	-0.100726	0.454726	0.402754	-0.213083		-0.296293	-0.211783	-0.156618	0.550475	0.437953	-0.0154927		-0.296637	-0.119671	-0.00977879	0.324765	0.2708	-0.0498602		-0.2255	0.395583	-0.131784	0.990016	0.207582	-0.272084
PF3D7_1461000::conserved Plasmodium protein, unknown function	-0.45448	-0.320355	-0.630077	0.512964	0.321878	-0.141074		-0.86377	-0.433503	-0.0228299	0.292049	0.217665	0.47636		-0.707103	-0.119931	-0.224787	0.605771	0.0124803	-0.299577		-0.285842	-0.271487	-0.322665	0.421633	0.148409	-0.479523		-0.796364	0.312075	0.446059	0.722211	0.448446	0.312065		-0.515856	-0.257618	-0.175696	0.470637	0.348753	-0.236476		-0.0539632	-0.159788	-0.23617	0.302284	0.390486	-0.357096
PF3D7_0113100::surface-associated interspersed protein 1.1 (SURFIN 1.1)	0.13806	0.15932	0.344188	-0.0230488	0.339359	0.223791		0.479853	0.178087	0.0328374	0.188385	0.269575	0.272402		-0.186122	0.144847	0.287918	0.20911	0.501239	0.232333		0.281796	0.227968	0.14591	0.317881	0.372245	0.356164		-0.656135	0.275186	0.175898	-0.146693	0.185881	0.260819		-0.393751	0.116054	-0.0817705	0.0421594	0.484764	0.302083		0.0915387	0.393135	0.304186	0.016588	0.0913239	0.0169441
PF3D7_0419900::phosphatidylinositol 4-kinase, putative	0.469836	0.517773	0.652126	-0.129362	0.530207	1.05512		0.322934	0.585699	0.534019	-0.282029	0.459318	0.35412		0.0338403	0.765463	0.791251	-0.00480115	0.482619	0.615141		0.115094	0.605443	0.526782	-0.258421	0.542021	0.781456		0.309392	0.630601	0.584091	-0.414962	0.34825	0.419765		0.434866	0.481527	0.56734	-0.23562	0.428794	0.600084		-0.0181824	0.559548	0.286321	-0.137653	0.254588	0.752337
PF3D7_1226300::haloacid dehalogenase-like hydrolase, putative	0.578173	-0.130227	-0.279225	-0.225327	-0.641261	-0.608848		0.639025	0.389809	0.0223574	0.501412	0.13613	0.0720434		0.0335107	-0.119449	-0.606952	-0.260878	0.423097	-0.0884074		0.231081	-0.0107215	-0.0952047	-0.0930739	0.0786542	0.161724		0.41828	-0.159156	-0.345921	0.0463728	-0.268935	-0.166317		0.211896	-0.188737	-0.279572	0.0906502	-0.0785079	0.026752		0.336824	-0.906693	-0.273545	-0.418031	0.0421111	0.0924387
PF3D7_0936500::virulence-associated protein 1	0.147051	1.02125	0.448754	-0.717468	-0.597994	0.693355		0.656514	0.872909	0.526197	-0.889022	-0.921937	0.344862		0.460487	0.668053	0.703225	-0.99993	-0.849303	0.475497		0.641322	1.14771	0.655397	-0.377316	-0.741148	0.742729		0.498521	0.914034	0.59823	-0.531555	-1.16046	0.289514		0.334642	0.712721	0.386636	-0.768406	-0.648962	0.540901		-0.327281	0.617252	0.467463	-0.494575	-0.708642	0.730018
PF3D7_0221200::Plasmodium exported protein (hyp15), unknown function	-1.33649	-1.45677	-1.7713	-1.94988	-2.06897	-1.90032		-1.47694	-1.79348	-1.04039	-0.413024	-1.7437	-1.56282		-0.893134	-1.73659	-1.49969	-1.56709	-1.8742	-1.56927		-1.72666	-1.76901	-1.60277	-0.921036	-1.76826	-1.36991		-1.48572	-1.24893	-1.28866	-0.680441	-1.61532	-1.25854		-1.31857	-1.51174	-1.40055	-0.754374	-1.57426	-1.05444		-0.713437	-2.10121	-1.73743	-1.04667	-2.00628	-1.45472
PF3D7_1144700::apicoplast import protein Tic20, putative	0.0371263	-0.0967861	0.0100217	0.361736	0.268015	-0.353892		0.999582	0.328894	0.151941	0.69245	0.47346	0.129992		1.13957	0.283916	0.20967	0.384113	0.887732	0.644939		0.064086	-0.0951872	0.206595	0.122835	0.49516	-0.0150542		1.12486	0.359673	-0.0248758	0.530117	0.296683	-0.00583758		1.34546	0.149573	0.311293	0.504679	0.620786	0.361765		0.50569	-0.23283	0.0761323	0.021571	0.282226	-0.00420484
PF3D7_0920600::conserved Plasmodium protein, unknown function	-0.354736	-0.444196	-0.550699	0.674526	0.791779	-0.259962		-0.0161989	-0.870195	-0.712843	0.177294	0.250643	-0.766725		-0.623444	-0.665685	-0.477002	0.700979	0.599006	-0.551279		-0.323288	-0.252312	-0.388371	0.371948	0.600868	-0.436748		-0.820978	-0.540131	-0.612826	0.234753	0.689894	-0.727767		-0.560588	-0.372607	-0.576226	0.434858	0.721718	-0.50156		-0.103039	-0.0997764	-0.198885	0.516995	0.57688	-0.309232
PF3D7_1118700::myosin light chain B	-1.03717	-1.21715	-1.27385	-1.54157	0.112603	-1.29604		-1.05907	-1.19694	-1.03504	-1.58202	-0.0491566	-1.09022		-1.16688	-1.29859	-1.28924	-1.83164	0.55177	-1.12887		-0.943809	-1.18789	-1.541	-1.8765	0.216982	-1.26488		-0.954339	-0.925248	-0.978796	-1.17629	-0.49028	-0.918567		-1.26399	-1.01137	-1.16547	-1.46424	0.0758485	-1.12442		-0.782853	-0.832635	-1.11297	-1.45775	-0.917312	-1.04437
PF3D7_1410600::eukaryotic translation initiation factor 2 subunit gamma, putative	0.406555	0.131834	0.350436	-0.174827	-0.480804	0.542714		0.423637	0.931302	0.678762	0.350132	-0.566199	0.344044		0.156697	0.40077	0.232895	-0.13069	-1.08841	0.188265		0.250534	0.23741	0.488832	0.338114	-0.35182	0.356117		0.163182	0.25096	0.242765	0.0867907	-0.400478	0.373579		-0.120596	0.606399	0.603634	0.0322976	-0.404278	0.384799		0.0893889	-0.391143	-0.144202	-0.0605643	-0.161296	0.423633
PF3D7_0608100::conserved Plasmodium protein, unknown function	-0.776653	-0.390051	-0.394684	0.824223	0.79773	-0.434539		-0.771579	-0.820978	-0.674081	0.0429275	0.262456	-0.530327		-0.659568	-0.197128	-0.0271336	0.789615	0.0334913	-0.496173		-0.798985	-0.318337	-0.235668	0.641035	0.588655	-0.504081		-0.802565	-0.71604	-0.504042	0.135066	0.732344	-0.360739		-0.694977	-0.354373	-0.0312923	0.61974	0.557815	-0.388229		0.162558	0.0807824	-0.0633754	0.519255	0.718466	-0.354649
PF3D7_0422400::40S ribosomal protein S19	0.603145	0.318698	0.634901	0.672387	-0.51097	0.416583		-0.0818956	0.914394	1.33186	0.572404	-0.164734	0.772531		-0.0249682	0.787154	0.323712	0.225173	-1.43981	0.148251		0.221528	0.64499	0.841828	0.692042	-0.252194	0.856522		-0.66951	0.520174	0.768348	0.289002	-0.13747	0.298849		-0.0187184	0.402013	0.599647	0.509317	-0.147732	0.702597		0.887018	-0.433077	0.478971	0.736999	0.254285	0.767978
PF3D7_0208800::conserved Plasmodium protein, unknown function	-0.585848	-0.042811	-0.589005	-0.468409	-0.417465	0.0179925		-0.0353533	0.203693	0.207346	-0.0687392	-0.420286	-0.225149		0.408597	-0.145345	-0.411362	0.0346264	-0.876543	0.0286806		-0.289679	0.162139	0.00977781	-0.0607105	-0.0665994	0.102009		-0.199204	-0.23937	-0.0543682	-0.00630259	-0.173766	-0.166751		0.0490825	-0.0347446	-0.409913	0.0448158	-0.31481	0.162218		-0.513283	-1.00959	-0.479507	-0.220144	-0.184055	0.102067
PF3D7_1414000::26S proteasome regulatory subunit RPN13, putative	-2.52571	-3.08978	-3.37347	-0.623844	0.526199	-2.92102		-2.19103	-2.4544	-2.85565	-0.10748	0.978689	-2.55299		-2.13856	-2.79297	-3.00493	-0.0684465	0.506445	-2.54928		-1.34506	-1.82829	-2.14026	-0.690799	0.575805	-2.42753		-1.8982	-2.67781	-2.75529	-0.458168	0.647557	-2.22583		-1.86275	-2.13118	-2.14497	0.00179828	0.918402	-1.83425		0.0350071	-0.99512	-0.990024	-1.06382	0.509581	-2.56278
PF3D7_0901500::rifin | PIR protein	-0.211621	-0.405792	-0.603402	-0.863481	1.40834	-0.27504		-0.476066	-0.283956	-0.49636	-0.665641	0.832913	-0.482038		-0.417666	-0.468883	-0.203785	-0.282002	1.75689	-0.513096		-0.199073	0.0192533	-0.100726	-0.485248	1.28672	-0.123563		1.42707	-0.517472	-0.464672	-0.789453	0.309462	-0.262193		0.332641	-0.229834	-0.364123	-0.601487	1.24154	0.0152683		-0.135424	-0.50556	-0.219229	-0.820065	0.258943	0.211829
PF3D7_1404400::mitochondrial ribosomal protein L16 precursor, putative	0.242314	0.134914	0.487528	0.228094	0.450971	0.276469		-0.430248	-0.1155	-0.143495	-0.454013	0.124794	-0.0626367		-0.318198	0.288872	0.107158	0.0802208	0.119178	0.0822456		0.000429846	0.269976	0.357051	0.0065507	0.238552	0.0578618		-0.472459	0.506954	0.510115	0.362849	0.451125	0.316466		-0.193886	0.181524	0.237536	0.0561822	0.0559172	0.0980609		-0.235964	0.215102	0.0314797	0.0600237	0.297544	0.0237936
PF3D7_1146700::kinesin-like protein, putative	-0.00639259	0.286159	0.26482	0.341628	0.76172	0.422228		0.0191325	-0.0898502	0.582745	-0.0225062	0.322727	0.171312		-0.0524272	0.328949	0.265817	0.598331	0.909528	0.164347		0.317987	-0.24693	0.253497	0.225437	0.217064	0.145018		0.14998	0.0178822	0.432629	0.22751	0.2185	0.0937811		0.146928	0.278653	0.239518	-0.00910037	0.596716	0.312427		0.0144077	0.224113	0.0499701	0.360567	0.645043	0.210971
PF3D7_1412900::ubiquitin-conjugating enzyme, putative	-0.133054	-0.268098	-0.279395	-0.399886	-0.178552	-0.287771		0.946702	0.165206	0.134295	0.00916063	0.146247	0.370502		0.951293	0.333515	0.257158	0.130884	-0.17742	1.00327		0.0892803	-0.175423	-0.0142758	-0.347671	-0.1141	-0.0847815		1.03868	0.46241	0.277849	-0.0758452	0.220343	0.066029		0.852781	0.121949	-0.0718171	-0.0684025	0.0704908	0.18356		-0.410785	-0.319809	-0.228574	-0.270949	-0.240587	-0.0612584
PF3D7_1313000::ubiquitin-like protein nedd8 homologue, putative	-1.0052	-1.04089	-0.729362	0.557895	0.554648	-0.824717		-0.0847958	-0.350467	-0.263881	0.473223	0.972737	-0.111854		0.428527	-0.652761	-0.233385	0.229072	0.978017	0.0198751		-0.853267	-0.906548	-0.751811	-0.57697	0.480968	-0.759161		0.384535	-0.319867	-0.190591	0.297382	0.611277	-0.163368		0.0267531	-0.619024	-0.315851	0.35385	0.959998	-0.369039		0.34132	-0.407306	0.168892	0.12359	0.724585	-0.676092
PF3D7_1462600::conserved Plasmodium membrane protein, unknown function	0.461768	0.307499	0.013338	0.495581	0.767233	0.564797		-0.284767	-0.225847	-0.227606	0.0235825	0.432781	-0.285621		-0.3028	0.175674	0.329419	0.631966	1.00855	-0.075113		0.216402	0.258463	0.369689	0.353184	0.695396	0.183327		0.0825433	-0.00016386	0.0684581	0.430003	0.690254	-0.242912		0.0468023	-0.0629881	0.110255	0.251534	0.717299	-0.0241053		0.0100172	0.586214	0.135	0.246324	0.691936	0.096096
PF3D7_0510400::conserved Plasmodium protein, unknown function	1.1232	1.07027	1.07968	-0.142115	0.0330692	1.12195		0.754704	0.95281	0.823586	-0.038947	-0.239247	0.71049		0.466751	1.15387	0.915216	0.0107571	-0.201966	0.74981		0.48275	0.809023	0.836478	0.158257	-0.0518896	0.776599		0.591792	0.836398	1.03217	0.179889	-0.278966	0.745008		0.696672	0.759714	0.947655	0.0165334	-0.089676	0.855202		-0.52427	0.478613	0.204231	0.154254	-0.10432	1.03907
PF3D7_0818200::14-3-3 protein	-0.842358	-1.773	-1.33711	-1.17627	-0.0810865	-0.769699		-0.241083	-0.342639	-0.539507	0.0395236	0.342366	-0.40234		-0.651833	-1.08467	-1.55838	-0.074069	-0.2876	-0.588427		-0.548759	-0.831671	-0.563388	-0.0544298	0.291941	-0.260574		-0.523736	-0.713467	-0.610858	-0.32543	0.351031	-0.159667		-0.548739	-0.46566	-0.559178	0.20296	0.464312	-0.165064		0.0451572	-2.03767	-0.729268	-0.358464	-0.0410205	-0.334306
PF3D7_1437300::conserved Plasmodium protein, unknown function	-1.18441	-1.55832	-1.81081	-1.68045	1.05329	-1.52174		-1.44656	-1.62462	-1.44411	-1.52533	0.853464	-1.52705		-1.72561	-1.65894	-1.51539	-1.27939	1.41903	-1.7189		-0.925534	-1.37166	-1.57084	-1.68584	0.882238	-1.31911		-1.82082	-1.72814	-1.4612	-1.31668	0.368497	-1.50746		-1.64455	-1.6009	-1.81153	-1.52496	1.22539	-1.11163		-0.250316	-0.505908	-0.71713	-1.20016	-0.231661	-1.19757
PF3D7_0511300::MORN repeat protein, putative	-0.243857	0.0706773	-0.0275898	0.689596	0.628145	0.0955783		-0.592609	-0.134051	-0.031361	0.661744	0.544022	0.0138874		-0.918466	-0.31366	-0.0792275	0.641799	0.133177	-0.133525		-0.0565099	-0.200406	-0.331356	0.588054	0.401731	-0.155827		-0.72728	-0.000377125	-0.128555	0.563678	0.45329	-0.282923		-0.439767	-0.396066	-0.188595	0.448333	0.228195	-0.399017		-0.00904302	0.260801	-0.152901	0.605087	0.633728	-0.351874
PF3D7_0412100::mitochondrial ribosomal protein S12 precursor, putative	-0.0979843	-0.0625648	-0.308963	-0.444483	-0.468255	-0.142504		0.922528	-0.382338	-0.283073	-0.0592299	-0.696806	-0.664794		0.800437	-0.654391	-0.608831	-0.625357	-1.28988	-0.910067		-0.41779	-0.338483	-0.255763	-0.232631	-0.562285	-0.0909055		1.27572	-0.257189	-0.460466	-0.182965	-0.480815	-0.451349		0.9141	-0.358329	-0.414717	-0.529783	-0.864992	-0.395264		-1.10683	-0.528852	-0.258861	-0.333561	-0.251658	0.112229
PF3D7_1441400::FACT complex subunit SSRP1, putative	-1.02273	-0.378231	0.026107	0.0431738	-0.0488814	-0.248775		0.403959	-0.290536	0.00926132	0.673701	0.166254	-0.283438		0.346531	-0.578736	-0.296571	0.178132	-0.168665	-0.146724		-0.624046	-0.398563	0.0752381	0.456595	0.163662	-0.211803		0.639207	-0.538957	-0.450143	0.269631	0.147646	-0.395928		0.367931	-0.558671	-0.153321	0.461269	0.0530883	-0.280573		-0.128855	-0.599046	-0.215657	0.281342	0.560185	-0.440427
PF3D7_1131300::conserved Plasmodium protein, unknown function	0.126907	0.524611	0.389268	0.485839	0.244174	0.110678		0.587326	0.188623	0.23966	0.142226	0.354887	0.56341		0.648937	0.425115	0.507988	0.242413	0.31737	0.291767		0.335371	0.211361	0.229831	0.0971799	-0.00300818	0.156764		0.484111	0.389122	0.43723	0.157175	0.348149	0.121453		0.418297	0.243548	0.138351	0.107233	0.334538	0.0495203		0.0986411	0.316295	0.243879	0.293538	0.142315	0.30384
PF3D7_1109900::60S ribosomal protein L36	0.320581	0.361871	0.359251	0.27036	0.0284573	0.460025		0.0087973	0.235272	0.0740378	-0.215324	-0.91052	0.0693332		-0.181083	0.204513	0.272578	0.150622	-1.30586	-0.101515		0.354971	0.474924	0.377724	0.0677211	-0.655571	0.11795		-0.38201	0.677553	0.588331	0.490345	-0.0485832	0.307841		-0.73349	0.251304	0.155864	-0.0746012	-0.746372	-0.0121811		-0.374058	0.623643	0.257406	0.378498	0.0529316	0.0827262
PF3D7_1368700::mitochondrial carrier protein, putative	-0.955406	-0.837825	-1.06082	0.520503	0.643806	-0.885623		0.0321308	-0.811279	-0.663039	0.430709	1.05396	-0.575401		-0.485911	-0.870748	-0.742243	0.784947	0.456401	-0.875697		-0.483623	-0.454747	-0.519083	0.269091	0.838605	-0.679454		-0.766579	-0.663039	-0.723062	0.41962	0.973335	-0.730473		-0.502728	-0.584548	-0.854981	0.572575	0.955569	-0.482627		0.200378	-0.396323	-0.114788	0.164415	0.805032	-0.585699
PF3D7_1341300::60S ribosomal protein L18-2, putative	0.0027548	0.421496	0.693608	0.829025	-0.569063	0.0411882		0.50464	0.981128	1.0584	0.923986	0.299474	0.908777		0.583123	0.778586	0.509724	0.53924	-0.492797	0.828704		0.149933	0.193841	0.586303	0.761853	-0.17001	0.303271		0.13576	0.863676	0.778138	0.950784	0.313839	0.463306		0.48657	0.569331	0.672463	0.642621	-0.0319384	0.560486		0.199742	0.033199	0.628128	0.689518	0.386467	0.670774
PF3D7_0627900::ribonuclease P protein subunit p29, putative	1.12629	1.02074	0.850467	0.357622	-0.273093	0.871159		1.01567	0.526451	0.722064	-0.150666	-0.487501	0.596713		1.27594	1.16351	1.16843	0.352438	-0.163652	0.854258		0.661893	0.6028	0.85474	0.0722424	-0.562349	0.546831		1.09423	1.14705	0.821905	0.236578	-0.549826	0.75484		0.777334	0.853479	0.876696	-0.0229565	-0.44307	0.661302		0.446405	1.29527	0.776496	0.494285	-0.268465	0.71272
PF3D7_1369200::conserved Plasmodium protein, unknown function	0.494325	0.67707	0.669203	-0.0624655	0.0451084	0.646371		0.466314	0.601922	0.640187	-0.227797	-0.125787	0.466242		0.472215	0.557225	0.527918	-0.188699	-0.433091	0.390103		0.207777	0.561032	0.588677	-0.00656134	-0.169575	0.518682		0.278598	0.516288	0.610249	-0.143985	-0.111755	0.54204		0.334171	0.513924	0.659757	-0.0549952	-0.211993	0.389455		-0.00744405	0.0334696	0.154512	-0.0686284	0.0909385	0.614445
PF3D7_0613200::conserved Plasmodium protein, unknown function	-0.724638	-0.568279	-0.79129	0.0743124	0.490695	-1.01994		-0.75223	-0.835969	-0.687155	0.156679	0.951763	-0.741606		-1.00878	-0.574113	-0.677656	0.602112	0.84944	-0.518458		-0.509646	-0.724795	-0.840835	-0.27874	0.436889	-0.944687		-1.16035	-0.989561	-0.992876	0.302091	0.940783	-0.848861		-0.957899	-0.86178	-1.13035	0.0456405	0.500339	-0.866424		-0.118452	0.0743493	-0.445664	-0.272962	0.641316	-0.895778
PF3D7_1352900::Plasmodium exported protein, unknown function | fam-f protein	0.518563	0.0218088	-0.814561	-1.80603	-1.96656	-0.476492		-0.112195	0.269225	-0.493304	-1.86959	-1.99848	-0.292626		-0.0384002	-0.256328	-1.01305	-2.38999	-2.15839	-0.713614		0.627487	0.15364	-0.589215	-2.28179	-2.23129	-0.00872115		-0.139009	0.195081	-0.500063	-2.07472	-2.16901	-0.154805		-0.158553	0.134529	-0.71785	-2.04593	-2.09208	0.0397793		0.115676	-0.582295	-0.703747	-1.76348	-1.99774	0.258229
PF3D7_1007600::conserved Plasmodium protein, unknown function	1.10076	0.475742	0.644385	-0.0116443	0.0281813	0.834651		0.212787	0.562565	0.378094	-0.03451	-0.661254	0.0982606		0.107115	0.124032	-0.0306778	-0.350642	-0.310604	0.319366		0.897782	0.86951	1.02331	0.664353	0.528331	1.00848		0.204634	1.07067	1.08918	0.448299	0.478282	1.19804		0.360372	1.03962	0.760441	0.710959	0.237915	0.660708		-0.357155	0.19585	-0.144365	-0.451648	0.203605	0.578959
PF3D7_0727300::DNA (cytosine-5)-methyltransferase	1.02073	1.06746	0.894929	0.602706	0.0544796	0.536377		0.853232	0.92934	0.694458	0.294941	0.163444	0.545246		1.0602	0.883876	0.625501	0.229611	0.0815028	0.737412		0.78843	0.702111	0.597846	0.136778	0.0134644	0.781014		0.96066	0.944434	0.550705	0.242608	0.13649	0.422972		1.01474	0.773155	0.831835	0.28852	0.00540307	0.5081		0.408443	0.337067	0.25974	0.398193	0.251736	0.558625
PF3D7_0311400::protein kinase, putative	0.373728	0.273593	0.0818065	-0.424109	-0.207624	0.192573		0.0435407	0.0581293	0.021621	-0.378969	-0.325665	0.012977		0.787204	-0.0926214	0.174647	-0.250644	0.0661487	-0.0496722		0.358797	0.630263	0.344985	-0.188443	-0.0717292	0.301176		-0.253463	0.239618	0.084861	-0.363031	-0.305768	0.118131		0.288779	0.299175	0.244426	-0.28476	0.0434172	0.243623		0.179696	0.451194	0.338538	-0.235808	-0.391725	0.0929639
PF3D7_1230700::protein transport protein SEC13	-0.232159	-0.818953	-0.804641	-1.10422	-0.274549	-0.309334		0.126359	0.403541	-0.0894356	-0.639382	-0.266215	-0.173231		-0.0855886	-0.230573	-0.314197	-0.502483	-0.629426	-0.147668		-0.356667	-0.154149	-0.193249	-0.592901	-0.234653	0.185105		0.111876	-0.252792	-0.157405	-0.892898	-0.0849367	0.0679205		-0.0514369	0.14827	-0.0137237	-0.446755	0.0184042	0.391395		-0.38576	-1.33274	-0.271597	-0.730288	-0.453806	0.209251
PF3D7_0108500::conserved Plasmodium protein, unknown function	0.626238	-0.12085	0.0484048	-1.80454	-2.01653	0.466643		-0.864367	-0.114263	-0.553191	-1.93602	-2.267	-0.370632		-1.03112	-0.843003	-0.818097	-2.28945	-2.18634	-0.38693		0.567295	0.275678	0.0758464	-2.10254	-2.33496	0.736446		-0.75565	-0.398883	-0.31167	-1.74691	-1.94454	0.479707		-1.05829	-0.490957	-0.502704	-2.00114	-2.27133	-0.144049		0.4048	-0.043148	-0.707606	-1.71161	-1.73189	0.387179
PF3D7_1325800::conserved Plasmodium protein, unknown function	-0.48617	0.179055	-0.0167884	-0.0927512	-0.376655	0.121783		-0.68242	-0.178315	-0.477157	0.115641	-0.631118	-0.609726		-0.804146	-0.394021	-0.099515	-0.229643	-0.703553	-0.327732		-0.11039	0.145468	0.0798388	0.414309	-0.546789	0.0764126		-0.151105	-0.272013	-0.18329	0.164484	-0.654206	-0.357905		-0.542434	-0.10903	-0.176407	0.111118	-0.5395	-0.268052		-0.491454	0.23114	-0.117435	0.490645	-0.487719	-0.0697378
PF3D7_1021000::conserved Plasmodium protein, unknown function	-0.80554	-1.29167	-1.55831	1.07519	0.868303	-1.02421		-1.18436	-1.5107	-1.44186	0.229798	0.75717	-1.32146		-0.711028	-1.38418	-1.29519	0.855005	0.296123	-1.48778		-0.30006	-0.920633	-1.07366	0.506936	0.358512	-1.20392		-1.26952	-1.30033	-1.4295	0.761624	0.781512	-1.06249		-0.905899	-1.21343	-1.29221	0.361894	0.527853	-1.02684		0.0389469	0.317138	-0.086839	0.591676	0.750123	-1.19106
PF3D7_0818600::BEM46-like protein, putative	0.458917	0.428818	0.492243	0.254096	0.273572	0.686574		0.609695	0.172928	0.290073	0.00848717	0.537394	0.183103		0.55201	0.674338	0.454392	0.146083	0.683048	0.490769		1.08286	0.300607	0.239221	0.0822007	0.00239245	0.636389		0.623701	0.251917	0.333414	0.351832	0.281674	0.346119		0.701744	0.220591	0.237747	-0.0149847	0.321596	0.652728		0.294318	0.895958	0.413851	0.0843935	0.01031	0.799767
PF3D7_1034200::apicoplast ribosomal protein L27 precursor, putative	0.249683	0.173134	0.234446	0.403291	0.496507	-0.341792		-0.592767	-0.0683837	0.0683703	0.361959	0.905266	0.0836839		-0.637178	0.0831314	0.232153	0.644908	1.61043	0.395464		NA	NA	NA	NA	NA	NA		NA	NA	NA	NA	NA	NA		NA	NA	NA	NA	NA	NA		0.897529	0.498846	0.236747	0.19594	0.884563	-0.131792
PF3D7_1403700::translocation associated membrane protein, putative	-0.346324	-0.302559	-0.230667	0.157092	0.0733416	0.295012		0.553194	0.464706	0.219229	0.370991	0.155344	0.564444		0.356389	0.431413	0.171952	0.429487	0.507543	0.911166		0.260065	0.381986	0.819272	0.888718	0.345263	0.611721		0.484232	0.63945	0.136246	0.30053	-0.137479	0.833289		0.66643	0.612677	0.320999	0.799822	0.441182	0.564813		-0.134911	-0.21697	0.155478	0.0841158	-0.0088502	-0.249389
PF3D7_1307800::fork head domain protein, putative	0.85041	0.777108	0.921491	-0.184386	-0.625428	0.708047		0.193317	0.347271	0.54047	0.151859	-0.647682	0.883175		0.900362	0.48815	0.531339	-0.224506	-0.909567	0.366186		0.517921	0.854656	0.604009	0.211483	-0.587117	0.653353		0.633858	0.286579	0.483927	-0.149912	-0.646984	0.458519		0.56107	0.513741	0.573793	-0.247639	-0.880638	0.281549		0.0574669	0.260277	0.219901	0.0137962	-0.490339	0.507245
PF3D7_0827600::conserved Plasmodium protein, unknown function	-0.433572	-0.615024	-0.638457	0.576949	0.893488	-0.560842		-0.806581	-0.899753	-0.751432	0.24211	0.467394	-0.871876		-1.02113	-0.706223	-0.561496	0.549925	0.23226	-0.888622		-0.352977	-0.339532	-0.499184	0.718456	0.722532	-0.685127		-1.27144	-0.337511	-0.701177	0.419949	0.685273	-0.609426		-0.940215	-0.579209	-0.623961	0.434236	0.519653	-0.642101		-0.0485606	-0.0549755	-0.0451338	0.490317	0.805085	-0.520019
PF3D7_0302900::exportin-1, putative	1.22253	0.910913	0.993044	0.170786	0.454283	0.810519		0.606931	0.812919	1.08193	0.500348	0.242484	0.403223		0.356502	0.709002	0.607571	0.400546	-0.212484	0.330001		0.581921	0.703923	0.829559	0.367895	0.447288	0.624128		0.212897	0.34224	0.32593	0.14068	0.386596	0.479325		0.298343	0.718751	0.746527	0.436572	0.429205	0.664333		0.664674	0.274801	0.0891491	0.264686	0.520863	0.745898
PF3D7_1461900::valine--tRNA ligase, putative	1.04744	1.2027	1.25438	0.934645	-0.218053	1.17291		0.40811	1.30429	1.11756	0.79471	-0.840422	0.753751		0.534056	0.847377	0.85672	0.490573	-1.23806	0.849851		0.994663	1.07439	1.2126	1.03053	-0.258541	1.12066		0.0412625	0.856026	0.805064	0.6554	-0.287858	0.559609		0.306934	0.918086	1.04913	0.763423	-0.593033	0.804597		0.549126	0.396961	0.939427	1.19224	0.355795	1.02953
PF3D7_0101900::rifin | PIR protein	0.37226	0.59503	0.843966	0.0077365	0.0194429	0.571377		0.0358002	0.27516	-0.0532851	-0.116566	0.0379061	0.050869		-0.155708	0.457357	0.237348	0.167245	0.0274896	0.398201		0.306638	0.507016	0.183287	-0.0131389	0.045265	0.463631		0.304008	0.487619	0.626004	-0.0313165	0.145044	0.0238017		0.394923	0.316764	-0.0559685	-0.133516	-0.0306075	0.391248		-0.322865	0.0269893	-0.0373933	0.309411	-0.0831228	0.607079
PF3D7_0910700::actin-like protein, putative	-0.296303	-0.364777	-0.222652	0.179106	0.124878	-0.236071		0.678737	-0.506648	-0.209693	-0.0165345	0.0960998	-0.294142		0.103631	-0.312206	-0.119942	-0.0842477	0.253348	-0.141867		-0.24333	-0.259206	-0.208941	0.122964	0.220468	-0.447632		0.489938	-0.337829	-0.494707	0.0748119	-0.0464	-0.233844		-0.183701	-0.257267	-0.23836	-0.0370864	-0.0363902	-0.286765		0.307272	0.0502124	-0.0459987	0.110244	0.189144	-0.390131
PF3D7_0403500::ubiquitin specific protease, putative	-0.66121	-0.260687	0.395028	0.297981	-0.233161	-0.331821		0.0838461	0.205465	0.66327	0.609296	0.347745	0.473266		0.339992	0.16757	0.075747	0.396879	0.188332	0.285785		-0.566021	-0.416672	0.155217	0.319237	-0.106527	-0.04097		-0.0492759	-0.0825845	0.692823	0.64944	0.0687173	0.142836		0.123507	-0.112989	0.316532	0.223438	0.137058	-0.00398649		0.142692	-0.712086	0.0761608	0.368815	0.16442	0.00216937
PF3D7_0716400::transcription initiation factor IIA subunit 1, putative	-0.660264	-1.05336	-0.68127	-0.039507	1.06291	-0.525704		-1.24047	-1.16623	-1.11195	-0.299798	0.815814	-1.55108		-1.75131	-1.28134	-0.564063	0.781826	0.411647	-0.751825		-0.872371	-0.617673	-0.588313	0.199765	0.852755	-0.735262		-1.35245	-1.30942	-1.40258	-0.112041	0.757038	-1.15471		-0.818682	-1.18328	-1.12007	0.245111	1.03763	-0.645566		0.356092	-0.0599477	-0.151789	-0.625603	0.926298	-0.802045
PF3D7_1149900::stevor | PIR protein	-0.349583	-0.228111	0.030459	-0.178755	0.2923	0.342306		-0.587196	0.0247613	0.022893	-0.275934	0.585297	-0.191775		1.63101	-0.192608	-0.104124	0.0380309	0.551111	-0.202014		-0.204675	-0.0952931	-0.163845	-0.302726	0.239079	-0.209314		-0.695872	-0.0543868	-0.111419	-0.229683	0.273902	-0.175802		-0.794419	-0.400126	-0.0971183	-0.493461	0.268847	-0.324985		-0.045434	-0.10676	-0.193914	-0.177172	0.141667	-0.126894
PF3D7_1110200::pre-mRNA-processing factor 6, putative	0.141725	-0.124055	-0.0471603	-0.306062	-0.297575	-0.0478284		-0.519268	-0.0444761	-0.107185	-0.426921	-0.710028	-0.114691		0.142708	-0.215465	-0.0952149	-0.416528	-0.790597	-0.3434		0.472366	0.224228	0.139733	-0.170703	-0.46326	-0.0759372		0.0824347	0.194683	0.0658596	-0.0865038	-0.46521	0.229457		-0.605205	-0.027044	0.042114	-0.211942	-0.536362	0.0911035		0.531875	0.246474	0.246564	-0.216477	-0.0961106	-0.123942
PF3D7_0726500::ubiquitin carboxyl-terminal hydrolase, putative	0.79426	0.665419	0.767413	0.271097	0.235676	0.576047		0.713134	0.583015	0.616199	0.229874	0.306556	0.67101		0.412661	0.68007	0.705503	0.270033	0.00117048	0.42915		0.725383	0.793619	0.728237	0.228458	0.306055	0.639744		0.852046	0.656248	0.731584	0.244491	0.489546	0.648678		0.668709	0.627857	0.726513	0.175567	0.272882	0.542155		0.355057	0.226231	0.407014	0.229071	0.348249	0.699397
PF3D7_1028600::conserved Plasmodium protein, unknown function	-2.05117	-2.48565	-2.4791	0.578855	1.34294	-2.36113		-2.04888	-2.56889	-2.16361	0.00896767	1.9029	-2.38493		-1.87013	-2.60973	-2.50249	0.957396	1.82725	-2.10551		-0.573027	-1.09693	-1.55148	0.225168	1.83288	-1.63862		-1.75406	-2.20899	-2.19783	0.313075	1.8429	-1.72002		-1.96094	-2.31121	-2.17304	0.570987	1.78707	-1.4297		0.369498	0.0211552	-0.0776865	-0.0919399	1.58165	-1.6664
PF3D7_0924100::conserved Plasmodium protein, unknown function	-0.0539777	0.370833	0.273898	-0.0967863	-0.102004	-0.0234958		0.209169	0.198676	0.221697	0.10219	0.0204689	0.210653		-0.0916961	0.165634	0.369382	-0.177625	-0.186049	0.0329968		-0.0394681	0.141492	0.0718251	-0.0595263	-0.251831	-0.16108		0.16762	0.135188	0.196267	-0.1477	-0.0681131	0.225885		-0.121272	0.14814	0.479756	-0.0480129	-0.187681	-0.121384		-0.308967	0.398711	0.360918	0.0560027	-0.120772	-0.07076
PF3D7_1110300::conserved Plasmodium protein, unknown function	0.747302	0.763117	0.3061	0.765038	-0.597448	0.75134		-0.235237	0.0390805	0.0314272	-0.0524107	-0.809578	0.146032		-0.364353	0.723891	0.673253	0.248138	-1.15195	0.268674		0.738856	0.689525	0.321305	0.165396	-1.06483	0.416214		-0.00766592	0.757437	0.460579	0.212674	-0.500366	0.539142		-0.0311181	0.388742	0.165399	0.0597253	-0.845837	0.368579		0.106991	0.958429	0.302438	0.645352	-0.491583	0.526394
PF3D7_1008500::conserved Plasmodium membrane protein, unknown function	0.516126	0.165377	-0.0218299	-0.624847	0.245147	0.0371519		0.895313	0.622631	0.440131	-0.224889	0.354203	0.468452		0.936712	0.556671	-0.221452	-0.799231	0.445856	0.623624		0.126559	0.160818	0.389876	-0.581805	0.389044	0.259364		1.14682	0.341369	0.136835	-0.531833	-0.0969395	-0.0322975		1.11004	0.371424	0.217236	-0.256296	0.36859	0.307903		0.0190632	-0.389069	-0.21997	-0.42939	-0.00433934	0.449751
PF3D7_0612000::conserved Plasmodium protein, unknown function	-0.687855	-0.654933	-0.723098	-0.0630939	0.166253	-0.788672		0.0088301	-0.541554	-0.508732	0.000557636	0.371328	-0.698911		-1.09098	-0.753024	-0.663671	-0.11828	0.693191	-0.738054		-0.853948	-0.731195	-0.933952	-0.867412	-0.232968	-0.904914		-0.480068	-0.783241	-0.753106	-0.26463	0.153792	-0.313823		-0.0117134	-0.563646	-0.614855	-0.158844	0.572884	-0.574509		-0.0598985	0.0233441	-0.523438	-0.76137	-0.378802	-0.768034
PF3D7_0905400::high molecular weight rhoptry protein 3	-1.80472	-2.25807	-2.17088	-2.35414	0.52978	-2.061		-1.95547	-1.83099	-1.82407	-2.2734	0.714141	-1.62805		-1.85253	-2.06701	-1.96312	-2.15676	0.980581	-1.68083		-1.64568	-2.04302	-2.015	-2.41347	0.815094	-1.6598		-1.69833	-1.86618	-1.66767	-1.783	0.231993	-1.27751		-1.77616	-1.98978	-1.94558	-1.97676	0.6894	-1.50212		-0.47983	-1.84215	-1.26688	-1.70903	-0.423776	-1.49781
PF3D7_0303000::N-ethylmaleimide-sensitive fusion protein	-0.00621763	0.0886903	0.287953	-0.0254178	-0.00532206	-0.0302428		0.357463	0.397664	0.410048	0.0978554	0.229534	0.16792		0.406068	0.322565	0.248554	0.141236	0.0912787	0.260598		-0.214232	0.0292007	0.253657	0.135804	0.144477	0.147594		0.10022	0.0594042	0.019071	-0.35661	-0.0475324	-0.280812		0.35803	0.217805	0.36732	0.0417347	0.133829	0.169178		-0.10889	-0.225764	0.204365	-0.0956623	0.260971	0.174172
PF3D7_1120100::phosphoglycerate mutase, putative	-1.79535	-1.29439	-0.107162	-0.173848	-1.26241	-0.317705		-0.535013	-0.430308	0.215555	0.549545	-0.328172	0.367813		-0.204194	-0.400273	0.0148827	0.318842	-1.17467	0.286612		-1.41013	-1.11208	0.204695	0.486371	-0.243954	-0.435655		-0.341711	-0.438303	0.258547	0.336767	-0.286969	-0.0137976		-0.314755	-0.29542	0.134542	0.0931037	-0.613694	-0.194637		-0.444554	-1.80677	-0.432453	-0.262803	0.15925	-0.674745
PF3D7_0929400::high molecular weight rhoptry protein 2	-2.06304	-2.64358	-2.87698	-2.38725	1.20966	-2.5133		-2.24217	-2.23548	-2.46297	-2.13976	1.55964	-1.82532		-2.15243	-2.69611	-2.87413	-1.36673	1.50196	-2.10587		-0.799209	-1.76463	-2.14468	-2.63358	1.12814	-1.73292		-2.11704	-2.43129	-2.3717	-2.20405	1.09979	-1.76331		-2.32107	-2.6224	-2.59822	-1.71849	1.55861	-1.34577		0.772132	-0.413501	-0.361116	-1.58451	0.699954	-1.5329
PF3D7_1337300::exoribonuclease, putative	0.528636	0.784834	0.412768	-0.00259974	-0.742605	0.371595		0.471917	0.545123	0.402271	-0.146104	-0.783684	0.354828		0.486346	0.68323	0.736602	-0.215789	-0.87391	0.335148		0.711799	0.475448	0.503765	-0.297357	-0.945158	0.202356		0.574745	0.500423	0.325267	-0.185666	-0.609799	0.45329		0.345664	0.459054	0.532127	-0.245119	-0.588847	0.420736		0.100302	0.354442	0.389622	-0.0663925	-0.588732	0.302377
PF3D7_0306200::activator of Hsp90 ATPase	-0.28157	0.203749	0.542688	0.232906	-0.347346	0.0445568		0.0762906	0.187356	0.676245	0.656229	0.0489808	0.206333		0.327463	-0.0149659	0.143728	0.0548067	0.0429402	0.445244		NA	NA	NA	NA	NA	NA		NA	NA	NA	NA	NA	NA		NA	NA	NA	NA	NA	NA		0.567367	0.106791	0.34866	0.325531	-0.15079	-0.243446
PF3D7_0720200::conserved Plasmodium protein, unknown function	0.40194	1.23075	0.80868	0.96435	-0.0243911	0.939973		0.825927	0.721556	0.84541	0.577843	0.0494388	0.346646		0.925105	1.33665	1.22688	0.747561	-0.00702574	1.05658		0.55576	0.706266	0.615707	0.270646	-0.237784	0.455993		0.766988	1.23577	1.14484	0.865372	0.342029	0.591711		1.02928	0.662223	0.56878	0.297702	0.0279012	0.754838		0.0552505	1.29906	0.954671	0.783044	0.0988496	0.949295
PF3D7_0300700::rifin | PIR protein	0.307728	-0.120872	-0.14507	-1.23881	0.102012	-0.0456441		-0.14428	-0.203188	0.162772	-0.834976	-0.135683	-0.279505		-1.69885	-0.0144179	0.0303674	-0.925282	0.0698039	-0.362633		-0.0763409	0.00378148	0.123423	-0.769385	0.0390766	-0.231991		-0.177553	-0.0096078	-0.134808	0.0881487	-0.29316	0.0131934		-1.76793	-0.0772714	0.00029952	-0.914768	-0.105441	-0.0909926		-0.522479	-0.112437	-0.135089	-0.703351	-0.436944	0.00893512
PF3D7_1142200::conserved Plasmodium protein, unknown function	0.962047	0.727576	0.304928	-0.0789419	-0.343704	0.515634		1.50892	0.451625	0.25177	-0.00826558	-0.422456	0.982883		1.04021	0.362568	0.967715	-0.394613	-0.509764	1.09143		0.380301	0.19773	0.125015	-0.44745	-0.743369	0.438958		1.13387	0.687531	0.116464	-0.122322	-0.452719	0.718566		1.50777	0.133631	-0.0543126	-0.193309	-0.585391	0.722113		0.276369	0.429699	0.0306942	-0.32287	-0.581843	0.176107
PF3D7_1456200::conserved Plasmodium protein, unknown function	-0.307585	-0.266874	-0.901836	-0.624858	-0.359686	-0.169258		-1.52327	-0.409757	-0.481471	-0.551121	-0.113395	-0.265968		-0.93394	-0.497477	-0.0386508	-0.336234	0.200021	-0.394279		-0.397756	-0.898672	-0.410842	-0.675011	-0.731456	-0.169009		-0.771313	-0.474444	-0.188515	-0.0862693	-0.230081	-0.270208		-0.837711	-0.174464	-0.569653	-0.334807	-0.0170626	-0.105854		-0.470758	-0.375402	-0.287306	-0.542659	-0.299568	-0.129195
PF3D7_1359600::conserved Plasmodium protein, unknown function	-1.64756	-1.6217	-1.54492	0.535934	-0.0532444	-1.73574		-0.879308	-1.48717	-1.27985	0.507658	-0.0580253	-1.44622		-0.773508	-1.48278	-1.43138	0.369749	-0.152313	-1.45873		-1.39076	-1.36115	-1.41676	0.435833	0.0864382	-1.6153		-0.793104	-1.53026	-1.2684	0.195246	0.0986732	-1.40822		-0.874904	-1.46214	-1.39832	0.318067	0.0356009	-1.42437		-0.534046	-1.06754	-1.06055	0.609668	0.231243	-1.4362
PF3D7_1400500::rifin | PIR protein	0.17344	0.584283	-0.0456205	0.861934	0.875354	0.22883		1.92989	0.626116	0.607818	0.783135	0.815813	0.465604		1.63224	0.491813	0.21602	0.765913	1.54748	0.202374		0.612311	0.0457581	0.131763	0.234155	0.848893	0.0367352		1.95059	0.488584	0.356986	0.473781	0.594131	0.14534		1.60281	0.369245	0.355912	0.726288	1.09963	0.31416		0.335389	0.864831	0.525566	0.447412	1.01822	0.294338
PF3D7_0411200::conserved Plasmodium protein, unknown function	-0.0146818	-0.0956867	-0.0856533	0.366238	-0.178435	-0.35027		0.487492	0.255953	0.537362	0.343015	0.184516	-0.0278844		0.52127	0.00222435	-0.114763	0.260569	0.0204384	-0.103518		-0.194127	-0.228111	0.0347478	0.245256	-0.183559	-0.229169		0.352659	0.294262	0.10704	0.35792	0.0653049	-0.133054		-0.086521	0.0287621	0.119828	0.0748505	-0.164866	-0.0191967		-0.320936	0.057327	-0.0482449	0.44514	0.000521122	0.082418
PF3D7_0936400::ring-exported protein 4	-0.55933	-0.783717	-0.991812	-2.21927	-2.68599	-0.732951		-0.762881	-0.983499	-1.09426	-2.26482	-2.61622	-1.16342		-1.10828	-0.792403	-0.305772	-2.70224	-2.86544	-0.827488		-0.702103	-0.825986	-1.01776	-2.32536	-2.8425	-1.36482		-0.491662	-0.832196	-1.21321	-1.81826	-2.67695	-1.39919		-0.774288	-0.797304	-0.769093	-2.137	-2.40574	-0.703335		-0.864404	-0.249058	-0.957367	-2.14097	-2.82816	-1.20052
PF3D7_0916100::thioredoxin 3	0.885359	0.899835	0.80944	-0.137785	0.283333	-0.915104		-0.130365	0.824493	0.614367	0.112955	0.171913	0.250538		0.406557	0.797286	0.924774	0.426427	-0.23867	0.45985		0.235561	0.666375	0.686045	0.271913	0.244977	0.659446		-0.216243	0.973261	0.574187	0.658072	0.42162	0.797171		-0.160729	0.768459	0.653676	0.414483	0.26985	0.614011		0.0606913	0.221333	0.272246	-0.0189279	0.294031	0.822337
PF3D7_0423400::asparagine-rich protein	-0.179704	-0.408689	-0.347721	-0.640792	0.114919	-0.618144		0.548128	0.110541	0.03024	-0.210087	0.517819	0.0437092		0.437658	0.0592867	-0.150914	-0.588986	1.20515	0.161514		-0.217502	-0.432885	-0.333554	-0.885796	0.417892	-0.34473		0.494153	-0.00353503	-0.243098	-0.0795111	-0.144175	0.0715039		0.522081	-0.115785	-0.158761	-0.303867	0.565718	-0.20098		-0.1915	-0.498438	-0.314358	-0.52726	-0.0598411	-0.220276
PF3D7_1323900::protein BCP1, putative	0.335762	0.626454	0.844967	0.872438	-0.607929	0.565951		0.0717328	0.590142	0.743229	0.386721	-0.378868	0.807131		0.42282	1.23399	1.4129	0.444616	-0.0803402	1.17744		0.212675	0.575057	0.7549	0.2307	-0.538999	0.366701		0.30239	0.709808	1.11451	0.337292	-0.222625	0.773652		0.790357	0.783372	0.955647	0.322544	-0.209625	0.723555		0.19468	0.886809	0.963393	0.445365	-0.19775	0.653035
PF3D7_0307900::conserved Plasmodium protein, unknown function	-0.30968	-0.0102377	-0.0552971	0.261822	-0.220969	0.114243		0.112053	-0.146303	0.0961163	0.231032	-0.513759	0.0635772		-0.172378	0.0432331	0.154958	0.231217	-0.491127	0.0656781		-0.294183	-0.121694	0.00460459	0.432033	-0.299548	-0.0628821		-0.462002	-0.112182	0.0745623	0.191921	-0.221598	-0.0360305		0.284117	-0.0677494	0.0032477	0.20758	-0.270185	-0.0164273		-0.545951	-0.0975296	-0.089607	0.115106	-0.236543	-0.14469
PF3D7_0508000::6-cysteine protein	-1.49264	-1.52681	-1.56123	-1.87789	0.0419325	-1.49933		-1.34576	-1.04708	-1.38026	-1.59146	0.389772	-1.02711		-0.918702	-1.47161	-1.40786	-1.79451	0.121427	-1.21011		-1.19273	-1.59603	-1.28241	-2.02565	0.26326	-1.61881		-1.72782	-1.1384	-1.12123	-1.27922	0.0906455	-1.32495		-1.37684	-1.02372	-1.01279	-1.38069	0.61841	-1.12133		0.0521715	-1.60844	-0.95531	-1.66381	-0.320278	-1.47793
PF3D7_1221600::protein TSSC1, putative	-0.326846	-0.277402	-0.106645	0.556602	0.636594	-0.287619		-0.774425	-0.574163	-0.333288	0.53507	0.847421	-0.576667		-0.668313	-0.580865	-0.408596	0.858553	0.704383	-0.439392		-0.0669193	-0.0420295	-0.0871818	0.614763	0.666086	-0.365852		-0.252865	-0.356133	-0.154814	0.709971	0.897352	-0.292061		-0.174733	-0.098649	-0.348837	0.554931	0.764824	-0.143042		0.200011	0.444383	0.107224	0.4046	0.869317	-0.205622
PF3D7_0319000::P-type ATPase, putative	-0.913408	-0.878852	-0.808289	-0.424364	0.533308	-0.828848		-0.443686	-0.821506	-0.420121	-0.317141	0.786648	-0.668274		-0.591759	-0.75673	-0.43373	-0.0259784	1.14019	-0.436079		-0.558932	-0.626705	-0.567208	-0.195126	0.910295	-0.721859		-0.733726	-0.932994	-0.753262	-0.407723	0.329859	-0.655255		-0.277107	-0.692774	-0.654446	-0.118205	0.753412	-0.545507		0.192463	-0.23574	-0.562673	-0.0913874	0.3666	-0.616988
PF3D7_1416900::prefoldin subunit 2, putative	-1.79164	-1.1851	-1.22563	0.978404	-0.330004	-1.09128		-2.40594	-1.53883	-1.52121	1.05867	-0.401261	-1.25736		-2.29042	-1.9647	-1.28733	0.729969	-1.51448	-1.70022		-1.01579	-1.24946	-1.40319	0.580338	-0.763193	-1.75274		-2.21656	-1.33277	-1.60347	0.695444	-0.0223636	-1.54197		-2.30863	-1.62499	-1.51339	0.703274	-0.338754	-1.37169		-0.139655	-0.451215	-0.731335	0.755514	0.0336616	-1.68061
PF3D7_1212900::bromodomain protein 2, putative	-0.345494	-0.990124	-1.10268	-0.83093	-0.83543	-0.0113669		-0.115976	-0.838436	-0.759172	-0.850798	-1.16399	-0.192016		-0.358947	-0.929296	-1.29898	-0.706235	-1.47378	-0.663273		-0.274254	-0.441133	-0.68971	-0.817079	-0.744855	0.348622		-0.0617938	-0.541577	-0.848088	-0.709181	-0.877236	0.162273		-0.619015	-0.767311	-1.18295	-0.714252	-0.996245	0.00647648		-0.282031	-0.877534	-1.0015	-0.497949	-0.724364	-0.0595934
PF3D7_0727000::vacuolar protein sorting-associated protein 53, putative	-0.0468255	0.416695	0.713145	0.156885	0.385466	0.219235		1.07946	0.484889	0.43741	0.354585	0.455786	0.350559		1.25343	0.346701	0.474009	0.301274	-0.0682474	0.265239		0.206476	0.191385	0.27064	0.264502	0.227018	0.227429		1.01296	0.429154	0.502701	0.303717	0.21113	0.218472		0.79378	0.286075	0.17412	0.142974	0.177758	0.0110554		-0.190309	-0.0782855	0.075084	0.211734	0.368776	0.0777319
PF3D7_0217900::conserved Plasmodium protein, unknown function	-0.510548	-0.523892	-0.920041	1.15031	1.19853	-0.845528		-0.87999	-0.380486	-0.238819	1.17457	1.5092	-0.208792		-1.02974	-0.434059	-0.38401	1.39779	1.15257	-0.21533		0.04267	-0.231626	-0.150452	0.786248	1.15503	-0.435348		-0.530937	-0.476466	-0.204456	1.13982	1.4214	0.327344		-0.426417	-0.242528	-0.331781	1.18907	1.24355	-0.106693		0.784912	0.154828	0.414847	0.756265	1.50569	-0.558952
PF3D7_1437200::ribonucleoside-diphosphate reductase large subunit, putative	-1.14918	-0.975116	-0.891323	0.203029	0.300252	-1.15291		-0.411134	-0.744383	-0.63281	0.467669	0.789817	-0.573247		-0.486198	-0.825451	-0.841778	0.292964	0.566268	-0.60877		-0.818312	-1.10354	-1.04435	0.187719	0.421476	-0.980834		-0.92763	-0.554701	-0.438738	0.0705024	0.581576	-0.607697		-0.966702	-0.897042	-0.771448	0.17884	0.565325	-0.976083		-0.0313069	-0.644229	-0.540461	-0.127649	0.481906	-0.853846
PF3D7_1423200::peptidyl-prolyl cis-trans isomerase	-0.182215	0.388977	0.925809	0.837051	-0.305008	0.290734		0.0616077	0.650327	0.92812	0.747231	-0.0869439	0.802076		0.394483	0.830168	0.973318	0.597923	-0.136673	1.09042		-0.385764	0.0596835	0.510951	0.554809	-0.158693	0.189077		-0.0808844	0.421519	0.735634	0.495045	-0.10375	0.4902		0.197429	0.450647	0.873835	0.596227	-0.210168	0.574318		-0.0476171	-0.025274	0.534458	0.56168	0.133786	0.357224
PF3D7_0730100::tRNA pseudouridine synthase D, putative	-0.184477	-0.43401	-0.4556	0.0389456	-0.430858	-0.149145		-0.28556	-0.576411	-0.545902	0.0138132	-0.537199	-0.39933		-1.06799	-0.376463	-0.325313	0.148861	-0.567874	-0.490276		-0.465132	-0.383894	-0.304916	0.343717	-0.471494	-0.646109		-0.703445	0.00458144	-0.176912	0.486945	-0.333393	-0.119672		0.144843	-0.382983	-0.384421	0.044577	-0.376777	-0.335036		0.0125939	-0.346121	-0.290973	0.442657	-0.23149	-0.328054
PF3D7_1351000::phosphatidylinositol transfer protein, putative	-0.109937	-0.138379	0.00805406	-1.07545	-0.685469	-0.0741534		-0.194732	-0.219038	-0.089539	-0.704803	-0.879814	-0.215197		-0.853846	-0.279831	-0.324607	-1.19413	-0.768048	-0.418353		-0.224515	0.210376	0.275993	-0.351017	-0.486575	0.127114		-0.401334	-0.137967	-0.0701833	-0.751734	-0.960124	-0.0780629		-0.695417	-0.00160258	0.0349795	-0.76391	-0.794829	-0.189101		-0.351704	-0.269033	-0.0723573	-0.252381	-0.79134	0.00755821
PF3D7_0214800::conserved Plasmodium membrane protein, unknown function	0.948812	0.260845	0.654961	-0.785667	-0.754514	0.527492		-0.0204416	0.938702	0.658985	-0.369907	-0.857321	0.486394		0.582083	0.295802	-0.00342065	-0.882138	-0.736501	0.380044		0.359509	0.878429	0.668039	-0.34439	-0.739625	0.879235		0.0231131	0.365481	0.172832	-0.566839	-0.95328	0.29876		-0.158982	0.753213	0.590656	-0.159991	-0.627904	0.904003		0.755023	-0.0333269	0.297373	-0.226793	-0.704252	1.03897
PF3D7_1102400::flavoprotein, putative	-0.16275	0.0818362	0.289252	-0.0870357	-0.933267	-0.33357		-0.0711233	0.772993	0.780427	0.195401	-0.210915	0.644775		-0.251348	0.662916	0.631937	-0.193411	-0.332357	0.749549		-0.395058	-0.324256	-0.0618526	-0.479139	-0.789641	-0.00199874		-0.171239	0.527506	0.648991	0.228751	-0.447196	0.483404		0.043712	0.288565	0.568816	-0.105442	-0.304754	0.334974		-0.639528	-0.567415	-0.442018	-0.0656823	-0.440274	0.187969
PF3D7_1327400::conserved Plasmodium protein, unknown function	-2.24006	-2.31525	-2.54234	-0.382283	0.755881	-2.0753		-1.21445	-2.23837	-2.28721	-1.2521	0.4941	-2.18176		-1.29239	-2.04664	-2.19906	-0.0507309	0.660671	-2.18967		-1.37775	-1.71664	-1.96514	-0.597464	0.452175	-1.95122		-1.12173	-1.87314	-1.66234	-0.412487	0.444334	-1.75275		-1.41854	-2.17211	-2.1519	-0.554063	0.796651	-1.65209		-0.16953	-0.729428	-0.739257	-0.806533	0.161733	-1.87098
PF3D7_1246600::pre-mRNA-splicing factor CWC26, putative	0.826123	1.20049	1.15256	0.5338	0.114271	1.26065		0.37026	0.826044	0.848903	-0.0585568	-0.169095	0.86369		-0.497794	1.13687	1.28994	0.280037	0.152034	0.891322		0.444104	0.981122	0.804632	0.298087	-0.0487523	0.881772		0.218643	0.92506	0.878351	-0.097596	0.315237	0.673896		-0.572653	0.729841	0.982561	0.0970694	-0.201024	0.594619		0.0962765	1.15255	0.830539	0.455227	0.317605	0.852238
PF3D7_0611600::conserved Plasmodium protein, unknown function	-0.728095	-0.803902	-0.948728	-1.18628	0.984602	-0.971273		-0.843759	-0.831394	-1.0509	-1.04282	1.3353	-0.499144		-1.12312	-1.05797	-1.01352	-0.815018	1.40035	-0.656153		-0.0757149	-0.565977	-0.839716	-1.28479	1.12659	-0.890682		-0.430314	-0.719618	-0.554312	-0.988073	0.866563	-0.506344		-0.76043	-0.763422	-1.06402	-0.985934	1.24875	-0.611842		0.6687	0.320321	-0.27131	-0.979793	0.529061	-0.833298
PF3D7_1104700::DNA-directed RNA polymerase III subunit RPC8, putative	-2.79697	-1.79393	-1.28127	0.588433	-0.244141	-0.939298		-1.55149	-1.90605	-0.340898	0.426404	-0.316446	-1.08629		-1.18194	-1.27512	-0.264259	0.70297	-0.583322	-0.405519		-1.94347	-1.82678	-1.56335	0.0915289	-0.738487	-1.6518		-1.54551	-1.6603	-1.10281	0.73996	-0.0660754	-1.31863		-1.75435	-1.82652	-0.976458	0.424389	-0.161696	-0.867616		-1.16809	-0.365607	-0.425912	0.68436	-0.0355507	-1.48294
PF3D7_1350700::N6-adenine-specific methylase, putative	-0.372659	-0.690219	-0.707353	0.624079	0.00866767	-0.836232		-0.783781	-0.410897	0.154779	0.556025	0.372387	-0.307128		-0.540208	-0.266472	-0.448949	0.644408	-0.0923148	-0.630848		-0.492528	-0.797785	-0.66901	0.439602	0.0149001	-0.696421		-0.624731	0.163064	-0.127378	0.908166	0.553718	-0.529379		-0.774871	-0.404267	-0.312552	0.347924	0.119679	-0.22821		-0.320418	-0.337526	-0.346796	0.373529	0.383779	-0.505159
PF3D7_1027400::DNA-directed RNA polymerase II subunit RPB7, putative	0.679963	0.275008	0.221919	-0.486456	-0.523763	0.324721		0.407531	1.1393	0.950713	0.53062	-0.320421	1.09723		0.798338	0.859675	0.355201	-0.204602	-0.753274	0.688029		-0.063492	0.223976	0.29487	-0.190237	-0.713905	0.608321		0.361282	0.932271	0.816193	-0.0206688	-0.54624	0.458257		0.645409	0.823686	0.568842	-0.249717	-0.425141	0.706654		0.0190662	-0.337128	0.0104935	-0.065089	-0.462247	0.635936
PF3D7_1241300::conserved Plasmodium protein, unknown function	-0.800533	-0.635531	-0.864699	0.639486	0.541489	-0.60618		0.134664	-0.699162	-0.87607	1.03498	0.291142	-1.08022		0.130906	-0.832639	-0.720904	0.875752	-0.419397	-0.720405		-0.0973513	0.129308	-0.261975	0.934096	0.384226	-0.702343		0.590062	-0.472116	-0.618092	0.952239	0.476797	-0.970151		0.131114	-0.488524	-0.59328	0.857125	0.455763	-0.452252		-0.259631	-0.233298	-0.112659	0.503848	0.673214	-0.92234
PF3D7_1104800::metabolite/drug transporter, putative	-0.591885	-0.836839	-0.850258	-0.138087	-0.612827	-1.16986		-0.772636	-0.71845	-0.58436	0.293345	-0.589375	-0.78372		-0.744777	-0.563075	-0.420722	0.13239	-0.632183	-0.674849		-1.01639	-0.958246	-0.946528	0.0995221	-0.619114	-0.926791		-1.07526	-0.900119	-0.719648	0.325318	-0.463728	-0.854832		-1.13713	-0.878102	-0.649481	0.324037	-0.454826	-0.731171		-0.398749	-0.736274	-0.661808	0.0179467	-0.30621	-0.845865
PF3D7_0628300::choline/ethanolaminephosphotransferase, putative	-1.29582	-2.04555	-2.7	-1.52378	-1.03915	-1.35089		-0.400676	-1.08517	-1.88313	-0.708529	-0.341022	-0.126128		-0.754458	-2.03407	-2.86097	-0.898986	-0.458812	-0.921617		-0.817699	-1.68151	-2.17546	-1.00209	-0.788497	-0.188726		-0.772873	-1.0652	-2.01182	-0.99721	-0.530851	-0.353145		-0.7196	-1.63048	-2.24592	-1.02289	-0.561068	0.048285		-0.845703	-2.35669	-1.47521	-1.22948	-0.619119	-0.256486
PF3D7_1306700::conserved Plasmodium protein, unknown function	-0.458934	-0.166343	-0.797655	0.335727	0.445803	-0.225226		-0.00885722	-0.769429	-0.722769	0.205959	-0.356388	-1.38087		-0.586295	-0.804914	-0.569964	0.828665	-0.42275	-1.12041		0.143796	-0.206038	-0.202792	0.845189	0.640378	-0.607863		-0.29708	-0.931848	-1.01619	-0.0787312	0.172237	-0.807807		-0.640786	-0.405872	-0.526133	0.771748	0.286149	-0.495421		0.201311	0.140781	-0.343718	0.263941	0.853623	-0.674535
PF3D7_0302700::CDGSH iron-sulfur domain-containing protein, putative	-0.21285	-0.485428	-0.703973	1.28337	1.43864	-0.464545		-0.450796	-0.764074	-0.844318	0.707451	1.35851	-0.883459		-0.451186	-0.78518	-0.490459	1.04972	1.54389	-0.593121		0.0317093	-0.340001	-0.256194	0.473773	1.27319	-0.908479		-1.25551	-0.808744	-0.626885	1.00988	1.74036	-0.340009		-0.480996	-0.63077	-0.495511	1.02793	1.28137	-0.494721		0.528114	1.10501	0.301749	0.797957	1.14529	-0.632462
PF3D7_1324400::MSF1-like protein, putative	1.12018	1.29239	0.704478	-0.890554	-1.85961	0.611406		0.554922	1.27537	0.761618	-1.05697	-1.68321	0.735565		0.917892	0.964266	0.933583	-1.40891	-1.9088	0.672853		1.42973	0.867151	0.546733	-1.43713	-2.09612	0.612248		0.897524	1.51428	0.778115	-0.767098	-1.56839	0.658778		0.618089	0.926266	0.74794	-1.13265	-1.71074	0.886949		0.726578	1.24873	0.856098	-1.21319	-1.46866	0.931849
PF3D7_1250500::AP-3 complex subunit sigma, putative	-1.10478	-0.229227	-0.646364	0.93613	1.65766	-0.254005		-1.01087	-0.62927	-0.594982	0.184922	0.931819	-1.06162		-0.669998	-0.229627	0.181613	1.19086	1.14848	-0.283436		-0.704144	-0.507391	-0.464509	0.560962	0.637265	-0.674079		-0.931838	-0.0579616	-0.336835	1.08196	1.12591	-0.829815		-0.67313	-0.596828	-0.139007	0.660655	1.19524	-0.406687		0.329532	0.933939	0.481397	0.888561	1.29525	-0.614657
PF3D7_1113800::conserved Plasmodium membrane protein, unknown function	-0.645391	-0.538541	-0.419319	0.560753	0.278152	-1.05231		-0.255982	-0.435255	-0.422738	-0.0453574	0.713475	-0.431337		-0.205987	-0.518356	-0.473024	0.192303	0.970954	-0.351804		-0.261959	-0.467991	-0.546494	-0.08891	0.65889	-0.603557		-0.465782	-0.567789	-0.523118	-0.317189	0.547318	-0.614927		-0.136046	-0.639146	-0.684804	-0.000775398	0.536203	-0.580046		0.440515	0.0605721	-0.0714023	-0.121423	0.611537	-0.574524
PF3D7_1019000::eukaryotic translation initiation factor subunit eIF2A, putative	0.112203	-0.546289	-0.150051	-0.463851	-0.515927	-0.341818		0.335648	-0.316725	-0.223716	-0.332482	-0.403922	0.0598009		-0.250778	-0.0717559	-0.278869	-0.485131	-0.292013	-0.0715195		-0.148193	-0.0829442	-0.129584	-0.446412	-0.361479	-0.0825129		0.0672521	-0.36953	-0.332283	-0.542889	-0.514323	-0.214711		-0.093604	-0.121794	-0.214979	-0.301728	-0.381854	-0.0698458		-0.181632	-0.60367	-0.222597	-0.269316	-0.392021	0.0209922
PF3D7_0825400::conserved Plasmodium protein, unknown function	-1.26504	-1.64279	-1.35348	0.398635	-0.265304	-1.54395		-0.72942	-0.696039	-1.15753	1.30883	0.637107	-0.915574		-0.712994	-1.25547	-1.52043	0.95345	0.396845	-0.915254		-0.458336	-0.906623	-0.863287	0.810908	0.278017	-1.19817		-0.514028	-1.05297	-0.897904	1.09798	1.07538	-1.10941		-0.225267	-0.837642	-1.06287	0.787404	0.641991	-0.90375		0.112157	-0.720166	-0.595221	0.555733	0.397501	-1.60312
PF3D7_0510100::conserved Plasmodium protein, unknown function	-0.871751	-1.38318	-1.42852	0.799443	0.944502	-1.13405		-0.928148	-1.30128	-1.24333	0.57703	0.519214	-1.70457		-1.11349	-1.30807	-1.3307	0.726246	0.630572	-1.57616		-0.783465	-0.922827	-1.17476	0.499758	0.74986	-1.20183		-1.27066	-1.56745	-1.33018	0.445414	0.57653	-1.3638		-1.23942	-1.22668	-1.28682	0.514911	0.684873	-1.18156		-0.178956	-0.505073	-0.630962	0.522184	0.792575	-1.10341
PF3D7_1311700::cytochrome c2 precursor, putative	0.271939	-0.267733	0.0330554	0.537791	0.355852	0.158509		0.687679	0.0132647	-0.106006	0.00821485	-0.818997	-0.529959		0.579696	0.0132733	-0.207168	0.589448	-0.495785	-0.509709		-0.507126	0.0419064	0.225895	0.333014	0.0945444	0.157111		-0.0541075	-0.420904	-0.224898	0.277786	-0.756883	-0.512872		0.133765	-0.268803	-0.470522	-0.0615101	-0.524589	-0.40643		0.123227	-0.155204	-0.101669	0.333801	0.151742	-0.0391412
PF3D7_1145400::dynamin-like protein	-0.0499825	0.00698408	0.101073	-0.981991	0.394546	0.0129127		0.189391	0.4232	0.373831	-0.661134	0.51891	0.00917328		0.247225	0.267491	0.185844	-0.403378	0.574307	-0.151134		-0.110111	-0.0824326	0.224666	-0.628098	0.607124	0.0373885		-0.240013	-0.17958	0.141892	-0.812338	0.206115	-0.247704		-0.0791188	0.0750555	0.301437	-0.534462	0.556804	0.111535		0.0769778	-0.473539	-0.0236749	-0.811958	0.0738532	0.00452774
PF3D7_1237700::conserved protein, unknown function	0.0527966	-0.181521	-0.297034	1.01072	1.30946	-0.233349		0.0563812	0.0399579	-0.038646	1.01155	1.98412	-0.367352		0.387384	0.144981	0.170399	1.08182	1.34929	0.00646321		-0.0629154	-0.354129	-0.302576	0.618778	1.0293	-0.458701		0.226852	0.00655618	-0.0176558	0.940317	1.184	-0.341906		0.832963	-0.240382	-0.1802	0.788779	1.56711	0.0558252		0.37136	0.396509	0.413229	0.962356	1.18129	-0.0326564
PF3D7_1440700::adaptor complexes medium subunit family	0.315878	0.491511	0.450305	1.02413	0.461488	0.370163		-0.684434	0.360971	-0.133921	0.376291	0.181439	-0.113673		-0.788594	0.185262	0.424025	0.870129	0.138812	0.0035883		0.293757	0.479384	0.171822	0.65743	0.334015	0.288146		-1.07046	0.209973	-0.104899	0.638428	0.495428	0.00171236		-0.534678	0.342436	0.253726	0.502543	0.752877	0.24963		-0.15964	0.784374	0.279752	0.798758	0.527231	0.192074
PF3D7_1435700::ataxin-2 like protein, putative	-1.42395	-1.44197	-1.68675	0.18662	-0.388978	-1.51897		-0.877925	-0.942142	-1.58713	0.911469	-0.184514	-1.21534		-0.888524	-1.61677	-1.50938	0.324639	-0.674338	-1.69612		-0.201347	-0.34474	-0.6134	0.627652	0.0565701	-1.05003		-0.55716	-1.3223	-1.56093	0.680579	0.0684955	-0.927702		-0.645948	-0.719561	-0.821957	1.05458	0.0550421	-0.892286		-0.128527	-0.959929	-0.697019	0.181857	-0.109903	-1.57279
PF3D7_0530400::conserved Plasmodium protein, unknown function	0.0230249	-0.0756756	-0.0716045	0.258068	-0.33875	-0.0977107		-0.0701349	-0.137161	-0.0956518	0.408173	-0.234992	-0.266905		0.326986	-0.249507	-0.167532	0.315871	-0.245249	-0.25854		-0.237899	-0.116312	-0.0952778	0.342316	-0.378459	-0.214655		0.419167	-0.0558405	0.122331	0.312031	-0.140968	-0.204184		0.179879	-0.000646055	-0.0403012	0.430079	-0.186533	-0.137912		-0.38368	-0.109794	-0.184656	0.371973	-0.218164	-0.10313
PF3D7_0933300::conserved Plasmodium protein, unknown function	-1.2001	-0.937083	-1.1173	-0.0497776	0.115333	-1.08658		-1.23836	-1.21302	-0.659421	0.260399	-0.0926735	-1.05642		-1.34393	-1.13595	-1.217	-0.105383	-0.704215	-1.14134		-1.01809	-1.04551	-1.1728	0.177728	0.0155707	-1.04758		-1.29159	-1.19264	-1.07167	-0.389978	0.051025	-0.764668		-1.48616	-1.0324	-1.08999	-0.152311	-0.0696154	-1.19888		-0.585276	-1.34012	-0.831454	-0.060347	0.0805736	-1.26362
PF3D7_1447100::conserved Plasmodium protein, unknown function	0.745094	0.635153	0.797277	-0.150467	-0.171579	0.775063		0.24843	0.672109	0.585326	-0.188319	-0.280577	0.347341		0.251893	0.530498	0.211168	-0.410546	-0.316789	0.464426		0.0756699	0.171939	0.271657	-0.645314	-0.53815	0.329418		-0.00153904	0.956785	0.706291	-0.179118	-0.256675	0.389646		0.282977	0.455723	0.449608	-0.762491	-0.717115	0.341782		-0.194603	-0.282296	-0.0160865	-0.0937276	-0.414909	0.672169
PF3D7_1222000::tRNA-splicing ligase RtcB, putative	-0.190476	0.135556	0.0580175	0.346417	-0.0379583	-0.343545		0.272707	-0.495752	0.151853	0.411981	0.100844	-0.228255		-0.084919	-0.646549	-0.357897	0.323257	0.238876	-0.429635		0.117778	-0.228883	-0.137367	0.588987	0.226431	-0.180748		0.0189138	-0.486136	-0.527565	0.446938	0.347247	-0.23242		0.814128	-0.376008	-0.370225	0.309355	0.160593	-0.343721		0.202718	0.128465	0.0879301	0.444906	0.259318	-0.173879
PF3D7_1149500::ring-infected erythrocyte surface antigen 2, pseudogene	1.85263	1.69565	1.69985	-0.129419	0.0360888	1.98407		1.45432	2.23527	2.03047	0.0299671	0.0272197	1.67765		1.66473	2.02074	1.94342	0.161292	-0.280828	1.76023		1.89484	1.8854	1.94066	0.301767	0.50355	1.96861		1.32825	2.2672	2.04047	0.272656	0.272298	1.68695		1.20994	1.98135	2.01509	0.0551323	0.451889	1.92209		0.737117	1.57573	1.67869	0.547159	0.455973	2.07496
PF3D7_0930900::NifU-like protein, putative	0.429254	-0.0671611	-0.352249	0.980119	-0.367179	-0.604254		0.34055	-0.304243	-0.51402	0.429612	-0.0588069	0.36736		-0.0631177	0.0596091	-0.477049	0.0867406	0.330334	-0.462724		0.444158	0.0573313	-0.014382	0.562258	-0.184481	-0.084889		0.517003	-0.152155	-0.319644	0.671708	-0.14045	-0.0421119		0.335687	-0.306481	-0.477725	0.504356	-0.204061	-0.311341		0.117622	0.291101	-0.139517	0.476185	0.0583163	0.15235
PF3D7_1040100::rifin | PIR protein	0.0839351	-0.155767	-0.0744225	0.352645	-0.372361	-0.787668		-0.845948	0.166507	0.140706	0.342655	0.232753	-0.0731181		-1.11782	0.0518754	-0.00978231	0.209206	0.189931	0.17576		-0.111455	0.118814	0.162407	0.446869	0.0526168	0.0776059		-0.161448	-0.126082	-0.263673	-0.22828	0.331752	-0.318729		-0.310732	0.00762919	-0.108148	-0.0703417	-0.165486	0.0276281		0.398977	-0.309243	-0.419379	0.464093	0.302856	0.235364
PF3D7_0936900::Plasmodium exported protein (PHISTb), unknown function, pseudogene	NA	NA	NA	NA	NA	NA		NA	NA	NA	NA	NA	NA		NA	NA	NA	NA	NA	NA		NA	NA	NA	NA	NA	NA		NA	NA	NA	NA	NA	NA		NA	NA	NA	NA	NA	NA		NA	NA	NA	NA	NA	NA
PF3D7_0816800::meiotic recombination protein DMC1, putative	0.510016	0.268548	0.0418954	-0.199922	0.111776	0.22343		0.20757	0.534647	0.609591	-0.142211	0.289547	0.72301		0.695389	0.575855	0.446228	-0.000199173	0.168	0.36038		0.677957	0.613268	0.867434	0.233965	0.175603	0.683264		0.495443	0.905427	1.11164	0.432844	0.136748	0.642704		0.455477	0.867063	1.05268	0.141924	0.401136	0.644665		-0.23721	-0.248055	0.0163516	0.038238	-0.0898724	0.423669
PF3D7_0611000::SNARE associated Golgi protein, putative	0.319627	-0.508763	-0.848875	-0.579205	1.14387	-1.16251		-0.485685	-0.805994	-0.373255	-0.0702471	1.01926	-0.657134		-0.555466	-0.658472	-0.48857	0.336176	0.780582	-0.86997		-0.366727	-0.312449	-0.661266	-0.249117	1.17908	-0.602803		0.0842866	-0.53034	-0.62276	-0.430596	0.933448	-0.36547		-0.505944	-0.938892	-0.749851	0.0126777	1.41219	-0.49215		0.0412361	-0.291398	-0.285026	-0.174413	0.803737	-0.606611
PF3D7_1203000::origin recognition complex subunit 1	-0.325674	-0.180384	-0.395749	0.346002	0.335868	-0.295635		0.11643	-0.477538	-0.437163	0.325527	0.505394	-0.253674		-0.211532	-0.470623	-0.300902	0.241784	0.313466	-0.22763		-0.00250925	-0.152948	-0.297492	0.182604	0.589686	-0.0535283		-0.18991	-0.498831	-0.518893	0.0446368	0.654493	-0.186295		-0.0598373	-0.334473	-0.359738	0.426438	0.523135	-0.213288		-0.00709077	0.161969	-0.227502	-0.215666	0.307324	-0.408479
PF3D7_1007400::conserved Plasmodium protein, unknown function	0.607432	0.291128	0.326638	-0.0714778	0.402174	0.243027		-0.171473	0.0129084	0.28856	-0.268001	0.282051	0.102008		0.143088	-0.179907	0.0269742	-0.289126	0.499937	-0.171205		0.49994	0.550996	0.560298	0.4232	0.710213	0.507895		0.419089	0.215791	0.606417	0.567494	0.818335	0.600268		0.084395	0.269474	0.503775	0.219738	0.439829	0.302464		0.0524768	0.399709	0.219027	-0.119875	0.120124	-0.00603787
PF3D7_1129700::conserved Plasmodium protein, unknown function	0.667728	0.368759	0.258606	-0.202082	0.260617	0.788535		0.344329	0.686559	0.786865	-0.533066	-0.403795	0.122401		0.684932	0.646281	0.695709	-0.170466	0.136869	0.521598		0.668301	0.900056	1.02298	-0.0535172	0.28847	0.737137		0.459947	1.06292	0.826176	-0.0288474	0.140698	0.825022		0.813257	0.839302	0.822742	-0.0344881	0.289941	0.942718		0.343168	0.346529	0.411629	-0.512016	-0.068712	0.465547
PF3D7_0533100::erythrocyte membrane protein 1 (PfEMP1), pseudogene	0.444391	0.473538	0.404749	-0.525687	-0.160699	0.325864		0.168909	0.2797	0.242483	-0.397019	-0.602286	-0.24588		0.155423	0.150646	0.263229	-0.471379	-0.471233	-0.0653691		0.0293168	0.105586	0.121909	-0.392174	-0.259791	0.155178		0.118713	-0.0544888	0.0862328	-0.318341	-0.612231	-0.00467102		-0.00991886	0.278516	0.243423	-0.466891	-0.389333	0.227455		-0.210838	-0.14366	-0.151365	-0.207799	-0.492618	0.160704
PF3D7_0214400::conserved Plasmodium protein, unknown function	0.584372	0.681364	0.607548	-0.102646	-1.41589	0.246515		0.650909	0.818528	0.542211	-0.307964	-1.33971	0.705331		0.844664	0.705448	0.556334	-0.898379	-1.4568	0.612128		0.963392	0.663586	0.541698	-0.394777	-1.42042	0.513624		0.778431	0.938965	0.840711	-0.0717937	-1.24634	0.794399		0.606897	0.747658	0.842313	-0.225061	-1.39427	0.621466		1.04741	0.713884	0.694821	-0.17707	-0.981375	0.602746
PF3D7_1316100::inositol polyphosphate kinase, putative	0.321301	0.365886	0.276872	0.0692234	0.217787	0.118984		0.941012	0.493713	0.277869	0.12471	0.531906	0.262905		0.328252	0.434023	0.183901	0.0218111	0.611773	0.447579		0.293121	0.295058	0.187289	-0.0529924	0.300336	0.189494		0.576813	0.40557	0.25286	-0.137394	0.286357	0.115019		0.660043	0.354318	0.162287	0.091049	0.325621	0.11156		0.306463	0.233971	-0.00460141	-0.240018	0.327892	0.271811
PF3D7_1367300::conserved Plasmodium protein, unknown function	1.0661	0.286861	0.411074	-0.220584	-0.313405	0.277297		-0.00831344	0.476515	0.708542	-0.19302	-0.404141	0.730575		-0.308594	0.416703	0.370461	-0.552807	-0.499248	0.488623		0.525694	0.492305	0.284375	-0.549097	-0.537295	0.448493		-0.119569	0.724533	0.62942	-0.412342	-0.572855	0.571969		-0.110869	0.336304	0.473707	-0.472507	-0.65728	0.453474		0.165155	0.336076	0.189918	-0.544316	-0.6442	0.497013
PF3D7_1117800::DNA mismatch repair protein MLH	0.790607	1.05602	1.03762	0.39299	0.586108	1.16534		1.16639	0.779517	0.732211	0.391164	0.470363	0.760894		1.46028	0.7179	0.814518	0.631006	0.672828	1.08089		0.755406	0.845598	0.745419	0.610351	0.70681	0.96308		1.2932	0.784795	0.713314	0.512075	0.482086	0.4563		0.343481	0.538039	0.605597	0.401618	0.472936	0.710471		0.61813	0.906707	0.66808	0.522535	0.571189	0.804845
PF3D7_0817700::rhoptry neck protein 5	-1.55258	-1.19076	-1.23052	-1.40369	0.313523	-1.23139		-0.313051	-0.79525	-0.910736	-0.931278	0.560149	-0.711294		-0.431451	-1.06859	-0.912862	-1.38849	1.39799	-0.655424		-0.575853	-1.1448	-0.98283	-1.58221	0.596112	-1.05088		-0.500709	-0.658579	-0.632806	-0.389884	-0.0467946	-0.666246		-0.137828	-0.974665	-0.904922	-0.878271	0.640592	-0.741389		0.119942	-0.814824	-0.507135	-1.23116	-0.430969	-1.21101
PF3D7_1148700::Plasmodium exported protein (PHISTc), unknown function | gametocyte exported protein 12	0.239668	1.2454	1.23003	-0.685687	-1.57088	1.32975		-0.444434	0.513284	0.628641	-1.39911	-2.49052	-0.319217		-1.06179	0.997962	1.3472	-1.75073	-2.26588	0.667748		0.0775243	1.24319	0.816281	-0.821262	-1.80943	0.673167		-0.598305	0.963014	1.12124	-0.758529	-1.67095	0.466088		-0.764284	0.584634	0.832189	-1.06665	-1.75428	0.476388		-0.0142517	1.53092	0.851342	-0.396957	-1.6405	0.738329
PF3D7_0532500::Plasmodium exported protein, unknown function	-1.15472	-0.940864	-0.951226	0.0713612	-0.824409	-1.61403		-0.805058	-0.731254	-0.752773	0.034627	-0.525302	-0.906649		-0.850621	-0.662712	-0.692858	-0.622896	-0.708032	0.11624		-1.28209	-1.19501	-1.10668	-0.403385	-0.86706	-1.03929		-0.919322	-0.334668	-0.52219	0.296184	-0.611369	-0.618179		-0.824094	-0.781358	-0.930641	-0.0211953	-0.503508	-0.913479		-1.40444	-0.0435936	-0.487758	0.680454	-0.808068	-0.775922
PF3D7_1137700::calcium-binding protein, putative	0.435884	0.638236	0.682643	0.0146233	0.565645	0.615585		-0.25002	0.348619	0.250223	-0.0661519	0.32776	0.466865		-0.370843	0.483788	0.581396	0.351625	0.440165	0.429229		0.656141	0.677241	0.697191	0.455022	0.722414	0.617505		-0.0633136	0.729435	0.467509	0.269937	0.728337	0.459688		0.069011	0.436692	0.510491	0.392843	0.608818	0.563268		-0.108039	0.73752	0.343463	0.285702	0.355656	0.231931
PF3D7_1141200::conserved Plasmodium protein, unknown function	-0.0317435	0.184006	0.349375	0.457069	0.745184	0.372819		-0.514806	0.190501	0.0896768	0.480162	0.80842	0.0330199		-0.825846	0.354275	0.133509	0.853362	0.913327	0.187701		0.398909	0.236388	0.0748483	0.0205942	0.645808	0.0665757		-0.279793	0.365738	0.407065	0.405795	0.619307	0.556361		0.193245	0.0789794	0.209296	0.650832	0.951804	0.449525		-0.422936	0.421296	-0.0660167	0.182896	0.57373	0.169312
PF3D7_0925900::conserved Plasmodium protein, unknown function	0.298845	-0.0861966	-0.188682	0.459057	-1.75025	-0.245213		0.364713	0.820221	0.580036	1.10854	-1.13323	0.232116		0.204566	0.470394	0.179497	0.214407	-1.55588	0.676992		0.109675	-0.192472	-0.152973	0.355936	-1.5952	0.0778722		0.448952	0.254155	0.334712	0.556328	-0.924022	0.498787		0.421267	0.49932	0.348826	0.626253	-0.938993	0.821274		0.244321	-0.159739	0.283948	0.746984	-0.825212	0.474369
PF3D7_0412300::phosphopantothenoylcysteine synthetase, putative	-0.104317	0.648184	0.605087	0.301593	0.365641	0.542627		-0.0423835	0.48434	0.759464	-0.335459	0.0991275	0.428994		0.017663	0.770601	0.638013	0.321932	-0.0466198	0.415774		0.0552985	0.258295	0.312434	0.14588	0.395366	0.563722		0.00406055	0.314781	0.726119	0.129604	0.182945	0.412364		0.28176	0.631772	0.656286	-0.0872776	0.112063	0.378657		-0.0976012	-0.133931	0.13717	0.0188549	0.132748	0.42597
PF3D7_1217300::GTP-binding protein, putative	0.625822	-0.0161958	0.0208212	0.023673	0.26396	0.258207		0.633572	-0.008426	0.124963	-0.114877	-0.0147584	0.183001		0.317496	0.49439	0.243409	0.335055	0.151211	0.359725		0.210654	0.0859769	0.197377	0.226441	0.386573	0.113555		0.646743	0.0202375	0.0237574	0.165395	0.393226	0.366137		1.15654	0.498661	0.319729	0.17391	0.182544	0.30267		-0.0608295	0.0189117	-0.262624	0.10276	0.347019	0.100917
PF3D7_1450800::conserved Plasmodium protein, unknown function	-0.83866	-0.492252	-0.691706	0.498131	0.00827602	-0.42278		0.688854	-0.545106	-0.32154	0.404821	-0.178359	-0.362007		0.375131	-0.514612	-0.540039	0.533852	-0.365501	-0.588442		-0.478977	-0.506355	-0.428533	0.551517	-0.00952464	-0.766406		0.109186	-0.4334	-0.458504	0.232993	-0.0874722	-0.759377		-0.331129	-0.502335	-0.53916	0.418019	0.000432728	-0.555416		-0.578312	-0.420897	-0.247513	0.439878	0.118727	-0.661313
PF3D7_1316800::protein transport protein SEC20, putative	-0.232306	-0.128222	-0.0161177	-0.0372465	0.0131995	0.27931		-0.40718	0.30456	0.138072	0.125793	-0.161261	0.14738		0.258301	0.00247282	-0.0228091	0.132262	-0.755993	0.0467847		-0.365192	-0.0244844	0.187759	0.150272	0.128279	0.126505		0.235851	0.194914	0.0198553	-0.105397	-0.443931	-0.126141		0.372628	-0.0177061	0.0227626	0.0668358	-0.175915	0.00100849		-0.208701	-0.323651	0.197015	-0.0655974	0.12945	0.06242
PF3D7_0502100::HCNGP-like protein	-1.62405	-1.52875	-1.71531	-0.994221	-1.33177	-2.04027		-1.50593	-1.66612	-1.46702	-1.32326	-1.44127	-1.88707		-1.47082	-1.95875	-1.86011	-1.70625	-1.5288	-1.72171		-1.84664	-1.88919	-1.78143	-1.57881	-1.46511	-1.84654		-1.44389	-1.63495	-1.53292	-1.28896	-1.52688	-1.54824		-1.46688	-1.80621	-1.57717	-1.38176	-1.46413	-1.66187		-0.999662	-1.61918	-1.86983	-1.28536	-1.43201	-1.75756
PF3D7_1207600::tRNA delta(2)-isopentenylpyrophosphate transferase, putative	-0.0682083	0.338788	0.389682	0.407892	-1.07322	0.308753		0.0398973	0.252685	0.252076	0.577033	-0.770697	0.236668		-0.167452	0.126409	0.319797	0.0883018	-1.08523	0.424806		-0.0373361	0.477741	0.378406	0.39421	-0.699968	0.429882		-0.221765	0.244174	0.203722	0.176668	-0.567455	0.180482		-0.103425	0.0697119	0.230233	0.308264	-0.782979	0.333142		-0.393237	0.250745	0.44868	0.476681	-0.197451	0.42357
PF3D7_1107700::pescadillo homolog	0.910669	0.784223	0.673475	0.076596	-1.04682	0.503526		0.675834	0.734435	0.652639	-0.0727355	-1.30646	0.581457		0.718537	0.688396	0.584185	-0.306289	-1.57953	0.203008		0.768913	0.770442	0.744467	0.128722	-1.11231	0.620135		0.743048	0.414261	0.580504	0.018844	-0.956993	0.585573		0.472299	0.678342	0.704739	-0.207952	-1.25103	0.433057		0.525947	0.220691	0.252262	0.318634	-0.75687	0.467806
PF3D7_0828900::conserved Plasmodium protein, unknown function	-0.08841	-0.806727	-1.02837	-0.860714	0.847194	-0.295451		-0.879191	-1.0185	-0.715118	-0.999385	0.806706	-0.633852		-0.569169	-0.917063	-0.617355	-0.201444	1.2448	-0.556644		-0.953377	-0.867472	-0.719635	-0.803501	0.940251	-0.592573		-1.17654	-0.840595	-0.80826	-0.732033	0.697623	-0.204687		-0.70235	-0.830229	-0.783885	-0.954136	1.19094	-0.2175		-0.106471	0.204718	-0.528899	-0.552882	0.166048	-0.267468
PF3D7_1004400::RNA-binding protein, putative	-2.21489	-2.16276	-1.77402	-0.613095	-1.37421	-1.78445		-1.30503	-1.9505	-1.51886	-0.134004	-1.50092	-0.87122		-1.67692	-1.68836	-1.5009	-0.648573	-1.72648	-1.62646		-1.85289	-1.83874	-1.55641	0.100598	-1.08472	-1.84176		-1.78285	-1.97547	-1.61143	-0.823386	-1.13741	-1.69794		-1.59085	-1.80388	-1.62165	-0.317437	-1.45532	-1.64128		-1.39535	-1.54799	-1.31572	-0.338048	-0.762702	-1.90441
PF3D7_0524100::conserved Plasmodium protein, unknown function	0.924391	0.704749	0.61077	0.0794262	-0.147942	0.794318		1.09808	0.832737	0.802408	-0.236973	-0.468115	0.279184		0.785579	0.974521	0.574839	0.0965091	-0.44226	0.503923		0.633476	1.14595	0.80664	0.101824	-0.195316	0.942707		0.662941	0.908274	0.604857	-0.0942344	-0.158791	0.587889		0.649963	0.945639	0.679751	-0.0418022	-0.372554	0.710349		0.227406	0.240326	0.455676	0.0755471	0.0694798	0.807537
PF3D7_0807100::ATP-dependent RNA helicase DHH1, putative	-0.0640165	0.426976	0.728174	0.00909046	-0.237934	0.684436		-0.0453937	0.485791	0.449597	-0.0167117	-0.467477	0.189422		-0.329386	0.108412	0.282711	-0.251787	-0.53499	0.242107		-0.2241	0.484777	0.294056	-0.116551	-0.206975	0.534955		-0.174477	0.494087	0.383545	-0.285794	-0.351498	0.209341		-0.372928	0.130075	0.441137	-0.447424	-0.499365	0.121041		-0.214248	0.256981	0.177162	-0.0182658	-0.112637	0.594746
PF3D7_1354300::large subunit rRNA methyltransferase, putative	0.949023	1.05376	1.16623	-0.420794	-1.36836	0.483962		0.706721	0.659031	0.703901	-0.12334	-0.702522	0.591895		-0.0333529	0.505642	0.700772	-0.909434	-0.780204	0.409823		1.03569	1.04717	0.77969	-0.200729	-1.2729	0.770009		0.579415	0.467401	0.49097	-0.349822	-0.863744	0.639621		0.0698979	0.743772	0.808357	-0.310686	-1.05223	0.513061		0.823625	0.785561	0.644823	-0.309337	-1.00009	0.671989
PF3D7_1240300::erythrocyte membrane protein 1, PfEMP1	-0.818702	-0.528194	-0.351988	-1.03636	-0.99639	-0.306279		-0.227518	-0.532226	-0.0103397	-0.69748	-0.609535	-0.51987		-1.18791	-0.264868	-0.209269	-0.983386	-0.584292	-0.299366		-0.799712	-0.208711	-0.270169	-0.935078	-1.06179	-0.453584		-0.600853	-0.135258	-0.202266	-0.824766	-0.593564	-0.470807		-1.28503	-0.294121	-0.350705	-1.09867	-0.816814	-0.366509		-1.29023	-0.537515	-0.65372	-1.073	-1.01406	-0.675544
PF3D7_1401100::DnaJ protein, putative	0.742495	0.764304	0.693851	-1.08194	-1.62628	1.25765		1.456	1.25501	0.999271	-1.49878	-1.43769	1.03164		1.64543	1.19323	0.922731	-1.30409	-1.36687	1.31307		0.577171	0.767604	1.00518	-1.13439	-1.56971	1.18201		1.6218	1.2984	1.19595	-0.17852	-1.22399	1.70855		2.3105	1.06301	1.16815	-1.10491	-1.43203	1.44643		0.362203	0.33286	0.641569	-0.74906	-1.47186	1.85758
PF3D7_1442800::conserved Plasmodium protein, unknown function	1.73352	1.30062	0.837989	0.605834	0.529375	1.05239		2.29599	0.816189	0.860302	0.831106	0.401151	1.15322		2.20395	1.33266	0.716232	0.952161	0.243147	1.13943		1.06229	1.11868	0.920164	0.675623	0.376639	1.0096		1.60242	0.535267	0.549581	0.67082	0.289405	0.846209		2.41316	1.26648	0.848541	0.950674	0.617016	1.01513		0.867609	0.442127	0.755923	0.384708	0.662324	1.21555
PF3D7_0905300::dynein heavy chain, putative	0.254309	0.445517	0.425865	-0.0898707	0.115818	0.333768		0.255342	0.322688	0.383824	-0.0766518	0.0560552	0.254053		0.0138461	0.295686	0.33099	-0.19475	0.259338	0.356537		0.330638	0.407365	0.337204	-0.114604	0.0661118	0.4394		-0.212894	0.431458	0.274438	-0.134176	0.022829	0.257929		0.0545308	0.166743	0.25741	-0.17641	0.103249	0.245875		-0.0426399	0.302526	0.266921	-0.0904931	0.0289297	0.32572
PF3D7_1246000::conserved Plasmodium protein, unknown function	0.703843	0.598274	0.445819	0.140445	-0.026201	0.877597		0.597354	0.625771	0.272702	-0.0953605	-0.228563	0.655788		0.89562	0.835197	0.603403	0.251911	-0.251835	0.693235		0.552224	0.611224	0.491833	0.106718	-0.144816	0.815529		0.458619	0.453736	0.234916	0.108846	-0.0624327	0.657734		0.826369	0.558649	0.380786	0.121878	0.0947111	0.856068		-0.0159924	0.611634	0.218538	0.0368314	-0.0191776	0.708779
PF3D7_1407000::LCCL domain-containing protein | scavenger receptor-like protein	0.572686	0.362854	0.712325	-0.868511	-0.34541	0.421901		0.918147	0.0343933	-0.213434	-0.232209	-0.41171	0.293482		-0.376559	0.228618	0.4828	-0.550398	-0.47045	0.11844		0.3737	0.835019	0.543541	-0.382669	0.0457543	0.590608		0.3737	0.251771	0.113125	-1.43184	-0.281034	0.198617		0.138096	0.215441	0.460533	-0.585117	-0.199732	0.251044		-0.259837	0.330453	0.227747	-0.819643	-0.318364	0.305552
PF3D7_0929700::conserved Plasmodium protein, unknown function	-0.511699	-0.8556	-1.14263	0.220474	0.529406	-0.636416		-0.913756	-0.365051	-0.304188	-0.0114243	0.117512	-1.27997		-0.73442	-0.860359	-0.486063	0.359053	0.32969	-1.05212		-0.718146	-0.949234	-0.536777	0.0154376	0.157568	-1.0434		-1.00227	-1.1882	-0.931676	-0.0852184	0.0713726	-1.17114		-1.13816	-0.508827	-0.31561	0.404601	0.479748	-0.634291		-0.39402	-0.436997	-0.582759	-0.318442	0.278032	-0.654462
PF3D7_1438600::conserved protein, unknown function	1.16935	0.758656	0.62856	0.202503	-0.0153957	0.422617		1.56543	1.23907	1.00806	0.557408	-0.0980515	0.931009		1.9453	0.848455	0.259998	0.1907	-0.950866	0.480094		1.14648	0.977092	0.999523	0.542	0.068424	0.926551		1.58406	1.12347	0.868788	0.423427	0.0258269	0.848934		1.43516	1.08682	0.530865	0.462796	-0.209489	0.70015		1.01517	0.302722	0.469544	0.215308	0.360128	1.05312
PF3D7_0624200::conserved Plasmodium protein, unknown function	0.782737	0.881545	0.663491	0.271397	1.15161	0.75655		-0.753728	-0.157744	-0.104575	-0.502814	0.373571	-0.765065		-0.50714	0.355328	0.600382	0.464917	0.676183	-0.452375		0.703744	0.655852	0.525053	0.0497484	0.913231	0.249143		-0.797095	-0.676963	-0.530149	-0.239737	0.44879	-0.705339		-0.344761	-0.0594242	-0.110235	-0.0703156	0.876839	-0.13495		0.475534	0.809945	0.406807	-0.0605897	0.734427	0.36308
PF3D7_1455300::conserved Plasmodium protein, unknown function	-1.89719	-2.09157	-2.31916	-2.49067	-0.823231	-0.90597		-1.74123	-1.80628	-1.77239	-2.20038	-1.33374	-0.869628		-1.87454	-2.19363	-2.11919	-2.447	1.2888	-0.302943		-1.03916	-1.42259	-1.42355	-2.45622	-0.817688	0.117904		-1.31034	-1.82378	-1.9812	-2.22221	-1.80749	-0.314272		-1.74473	-1.99228	-1.91528	-2.16552	-0.486815	0.239156		-1.41254	-1.22668	-1.01182	-1.29732	-1.07776	0.394447
PF3D7_1338900::serine/threonine protein kinase, putative	0.228923	-0.253357	-0.320586	0.337978	0.652493	-0.14479		-0.362007	-0.173448	-0.194132	-0.181108	0.657004	0.00179172		0.364259	-0.235134	-0.0415558	0.364939	0.441621	-0.265941		0.0364157	-0.257664	-0.400102	0.352852	0.473808	-0.26829		-0.264896	0.0715167	-0.210321	0.293163	0.763336	-0.218053		-0.142521	-0.21202	-0.265975	0.203606	0.475758	-0.286919		0.131916	0.0191012	-0.159534	0.02999	0.405373	-0.34176
PF3D7_1217500::conserved Plasmodium protein, unknown function	-0.159691	-0.0173465	-0.183193	-0.669659	-1.41612	0.0484195		0.356695	-0.239396	-0.235807	-0.733688	-1.12073	-0.419481		-0.612548	-0.0618478	-0.0367096	-0.80601	-0.872052	-0.234156		-0.0626314	0.055335	0.137272	-0.400912	-1.03625	0.110299		-0.24135	-0.313308	-0.00592764	-0.412469	-0.96795	0.0226257		-0.480504	-0.0277131	-0.259224	-0.577681	-0.966907	0.0753952		-0.500733	-0.154801	0.0535291	-0.313209	-0.905836	0.183973
PF3D7_0623600::transcription or splicing factor-like protein, putative	0.804612	0.30924	0.519899	0.064063	-0.112917	0.559862		0.410399	0.618184	0.440923	-0.408029	-0.0868214	0.345813		0.0666478	0.495074	0.458766	-0.17293	-0.536944	0.341302		0.33787	0.287426	0.288278	-0.25114	-0.362327	0.245235		0.667566	1.02464	0.546013	0.170488	-0.143953	0.756592		0.464837	0.584136	0.580011	-0.177528	-0.346279	0.285179		-0.130372	0.0109476	-0.0380802	-0.0360701	-0.196906	0.398739
PF3D7_1360700::E3 SUMO-protein ligase PIAS, putative	0.759624	0.351359	0.278146	0.0777103	0.109645	0.16852		0.514995	0.362378	0.124717	0.0473483	0.135665	0.170996		0.401948	0.250532	0.082314	0.186121	0.0460915	0.40355		0.426961	0.321374	0.152641	0.147903	0.291264	0.293869		0.342258	0.153509	0.0371536	0.0256079	0.0865364	0.0700702		0.481321	0.299352	0.0306762	0.157164	0.099049	0.309516		0.175591	0.157056	0.0419511	0.144168	0.252584	0.374226
PF3D7_0114900::Plasmodium exported protein, unknown function, pseudogene	1.89439	2.42178	2.06948	0.884809	0.249488	2.17993		1.82	1.63844	1.71088	0.880098	-0.0230474	2.0714		2.5817	2.41568	2.17052	0.129202	-0.0450806	2.27872		1.56241	1.55502	1.38095	0.176769	-0.00941236	1.32564		1.88735	1.89736	1.2898	1.06042	0.0673654	1.76365		2.56915	1.97313	1.91922	0.485161	-0.0418144	1.91124		1.33065	2.23203	1.44399	1.03794	-0.19407	1.5382
PF3D7_0915500::conserved Plasmodium protein, unknown function	1.36489	0.957422	0.806155	0.986731	0.103829	0.585351		1.91818	0.535076	0.330345	0.802415	-0.0603553	0.562115		0.957019	1.11901	0.89989	0.750585	-0.29953	0.433151		0.825377	0.767651	0.433025	0.440033	-0.0323059	0.503444		1.20741	0.753783	0.555368	0.634575	-0.103213	0.987962		0.946348	0.696191	0.630071	0.651911	0.0945265	0.507884		0.461298	0.93339	0.401799	0.538755	0.240221	0.853427
PF3D7_0726900::mitochondrial import inner membrane translocase subunit TIM50, putative	-0.0251274	-0.129433	-0.388973	0.0132212	-0.192873	-0.362323		-0.349034	-0.298063	-0.342381	-0.00896036	-0.289896	-0.352045		-0.356465	-0.0939267	-0.0819031	0.103976	-0.393081	-0.260725		-0.29295	-0.324215	-0.360083	0.0349181	-0.268906	-0.415289		-0.127886	-0.318339	-0.0920259	0.120881	-0.550564	-0.384407		-0.324408	-0.258602	-0.302918	-0.0441059	-0.444032	-0.298702		-0.203749	-0.175645	-0.0738213	0.181389	-0.140686	-0.335173
PF3D7_0323400::Rh5 interacting protein	-1.95624	-1.90332	-1.54677	-1.73883	-2.02275	-1.11417		-0.0130366	-1.18196	-1.17073	-1.47388	-1.23412	-0.590998		-0.503304	-1.4623	-1.48292	-2.13028	-0.149975	-0.568052		-1.58876	-1.82769	-1.63402	-1.95924	-1.62869	-0.614237		-0.213002	-1.13719	-1.15956	-1.41833	-1.6135	-0.604762		-0.0718357	-1.43589	-1.36075	-1.75531	-1.19104	-0.322374		-1.05413	-1.80255	-1.18211	-1.47132	-1.55037	-0.626733
PF3D7_1464600::serine/threonine protein phosphatase UIS2, putative	0.31829	0.0172675	0.311096	-0.180882	-0.915018	0.201542		-0.0924906	0.139642	0.104398	-0.0768751	-0.877452	0.277458		-0.261997	-0.0782942	-0.0156503	-0.462981	-0.908784	0.0347723		0.309838	0.181085	0.225416	0.0262053	-0.695675	0.43218		-0.074155	0.150434	0.122019	-0.205561	-0.508984	0.431579		-0.230697	0.0157462	0.0703739	-0.352842	-0.8761	0.188551		0.172857	-0.0108015	0.0938317	0.198617	-0.50172	0.245485
PF3D7_1034800::conserved Plasmodium protein, unknown function	-0.721852	-0.432738	-0.729218	0.865238	0.178816	-0.863569		-1.50267	-0.73307	-0.843641	0.620607	0.235139	-0.824915		-1.07744	-0.882131	-0.937838	0.673721	0.876421	-0.656147		-0.315988	-0.766977	-0.60666	0.467438	0.117087	-0.978172		-1.2621	-0.756317	-0.812883	0.624095	0.340959	-0.623789		-0.811415	-0.69716	-0.666347	0.642379	0.530491	-0.647643		0.202585	0.385663	0.0626025	0.725946	0.15813	-0.883334
PF3D7_0625800::conserved Plasmodium protein, unknown function	1.09511	0.954145	1.18911	0.0820522	0.35524	0.816829		-0.462174	0.816084	0.711773	-0.0393043	0.0238903	0.915684		-0.165908	0.531131	0.674119	0.0884892	-0.612914	0.251443		-0.163921	0.669415	0.795247	0.311938	0.157693	0.716136		-0.778105	0.702283	0.791249	0.224937	0.195574	0.627863		-0.312311	0.589061	0.744402	0.118766	-0.231004	0.231231		0.0516558	0.0597968	0.235063	0.108194	0.331756	0.658004
PF3D7_1110600::mitochondrial ribosomal protein L11 precursor, putative	-0.00910161	-0.314519	-0.411409	0.746964	0.721442	0.223715		-0.424901	0.991742	0.939991	0.657924	0.97955	-0.590594		0.248365	0.091071	0.406576	0.850326	0.839157	-0.178015		-0.0857637	-0.448723	0.292283	0.906056	0.918813	-0.137609		0.301285	-0.463665	-0.393564	0.973546	1.06752	-0.440914		0.0478786	0.586817	0.779619	1.11502	1.02177	0.568312		0.58449	-0.109644	-0.274002	0.802617	0.959989	0.468421
PF3D7_1349600::conserved Plasmodium protein, unknown function	-1.22642	-1.41922	-1.34905	-0.17608	0.280302	-1.17487		-1.20008	-1.23231	-1.26251	-0.0642348	0.256735	-1.2389		-1.36509	-1.54821	-1.35961	-0.285839	0.270931	-1.10037		-0.835198	-0.97539	-1.09906	-0.275421	0.305832	-1.23005		-1.1283	-1.3092	-1.30975	-0.332259	0.22435	-1.24895		-1.12783	-1.25288	-1.04832	0.102084	0.275615	-1.14117		0.355094	-0.024202	-0.87185	-0.364447	0.168953	-1.25019
PF3D7_1348600::conserved Plasmodium protein, unknown function	-0.79784	-0.830347	-0.776036	-0.600812	0.471026	-0.487668		-0.629542	-0.570894	-0.387257	-0.507601	0.403257	-0.418216		-0.0440368	-0.611867	-0.740333	-0.523841	0.916816	-0.69561		-0.401396	-0.999544	-0.72076	-0.75019	0.203424	-0.606494		-0.407765	-0.671069	-0.32383	-0.240402	-0.00505704	-0.596075		-0.187993	-0.595654	-0.495023	-0.459655	0.65645	-0.420878		-0.364634	-0.762583	-0.19612	-0.53282	-0.0539769	-0.466794
PF3D7_0605500::cyclin dependent kinase binding protein, putative	-0.420861	-0.482804	-0.705837	0.214652	1.06529	-0.38292		-0.479098	-0.817048	-0.784628	-0.0921825	1.04404	-0.618955		-0.53551	-0.633899	-0.562689	0.59844	1.13764	-0.675359		-0.249823	-0.276428	-0.559861	0.173033	1.13863	-0.449174		-0.563882	-0.826577	-0.816675	0.388854	0.957065	-0.667278		-0.419365	-0.600215	-0.494254	0.314257	1.02736	-0.458008		0.520106	0.1705	-0.0396706	-0.112687	0.700376	-0.661597
PF3D7_0833200::rifin | PIR protein	0.125676	0.396677	0.517333	-0.0125187	0.288276	0.85101		-0.064088	0.412198	0.445954	-0.0158911	0.325955	0.12967		0.322965	0.472874	0.224483	0.344175	0.000654503	0.183971		0.015089	0.411157	0.390921	0.312409	0.310108	0.0124626		0.013875	0.409551	0.499952	0.510394	0.240809	0.17786		-0.0582591	0.148039	0.188728	0.0643302	0.26481	0.596602		NA	NA	NA	NA	NA	NA
PF3D7_0600900::rifin, pseudogene | PIR protein, pseudogene	0.994158	1.30351	1.33561	0.00579952	-0.0925212	1.38546		1.08408	1.26033	1.00343	-0.238352	-0.308058	0.888829		1.68936	1.48529	1.20314	-0.00821224	0.0325957	1.15471		0.760987	1.01118	0.994544	-0.0135642	-0.359097	1.05558		0.943564	0.837563	0.73725	-0.082961	-0.34259	0.71898		1.19755	1.04813	0.823278	-0.427527	-0.241568	1.00283		0.357578	0.880446	0.479077	-0.0733002	-0.21934	1.27968
PF3D7_0520200::conserved Plasmodium protein, unknown function	-0.141982	-0.347904	0.0192303	-0.0671055	-0.0501655	-0.222681		-0.84819	-0.02346	0.133448	-0.252917	-0.0953138	-0.207424		-0.707407	-0.032558	0.147676	-0.0318727	0.0817725	-0.127058		-0.558004	-0.383405	-0.0357279	0.0587349	-0.165725	-0.307013		-0.853862	-0.0220784	0.142292	0.214153	0.012062	0.00789678		-1.08551	-0.145289	-0.0569083	-0.148139	-0.0942179	-0.181696		-0.638836	-0.205564	-0.538808	-0.0772502	0.00461314	-0.36329
PF3D7_0901600::stevor | PIR protein	0.449246	0.811588	0.629928	0.33814	-0.165817	0.630973		1.10415	0.231325	0.307965	-0.274945	0.00510388	0.474563		1.24453	1.0061	1.06579	0.126595	0.220656	0.623111		0.379164	0.375898	0.36779	-0.233963	-0.246302	0.239579		0.415695	0.217854	0.413132	-0.203005	-0.292497	0.261736		0.621144	0.367968	0.467815	-0.0989566	-0.176896	0.0775608		-0.109068	0.573182	0.0903664	-0.0689789	0.0843753	0.227738
PF3D7_1478100::Plasmodium exported protein (hyp13), unknown function	1.70974	1.53989	1.25393	-1.35093	0.647768	1.51819		2.24061	1.61584	1.50275	-1.30895	0.812643	1.59091		2.46567	1.81498	1.76035	-0.85033	1.66572	1.72279		1.79753	1.34852	1.34493	-0.880609	0.774282	1.38632		2.71832	1.79778	1.85536	-0.432555	0.93084	1.60367		2.67822	1.50665	1.53291	-0.733419	1.2259	1.8307		1.32307	1.84775	1.68836	-0.264585	0.14121	1.68731
PF3D7_0919900::regulator of chromosome condensation, putative	-0.677739	-0.739779	-0.912937	-0.84418	0.661645	-1.06165		-0.809903	-0.694099	-0.710353	-0.582287	0.906053	-0.662118		-0.787846	-0.819089	-0.850663	-0.56274	1.02522	-0.756203		-0.405933	-0.563188	-0.68756	-0.795593	0.897007	-0.76343		-0.504138	-0.786656	-0.800024	-0.90341	0.708116	-0.663696		-0.76876	-0.735764	-0.701975	-0.558471	0.714442	-0.74319		0.192549	-0.307276	-0.450398	-0.828371	0.363032	-0.777604
PF3D7_0919100::DnaJ protein, putative	-0.056768	-0.0425024	-0.211709	-0.400543	-0.123392	-0.172151		0.946064	0.428855	0.226704	0.00505132	0.619211	0.125091		0.308486	0.0228309	-0.0984021	0.0388313	0.0542327	0.168898		-0.127512	-0.0513327	-0.0774893	-0.106479	0.225675	-0.119189		0.597676	0.405342	0.276623	0.0273355	0.44408	0.164251		0.720326	0.13428	-0.0475485	0.0188087	0.296705	0.0590591		0.172302	-0.308432	-0.0121955	-0.235663	0.213074	-0.0971737
PF3D7_1453200::conserved Plasmodium protein, unknown function	-0.142651	-0.305098	-0.33186	-0.82192	0.69976	-0.37682		-0.429428	-0.601703	-0.681825	-0.883122	0.555406	-0.684348		-0.433112	-0.330046	-0.328981	-0.556177	0.967531	-0.408937		-0.124826	-0.294583	-0.40857	-0.45392	0.644453	-0.404435		-0.52543	-0.613693	-0.554928	-0.718698	0.560964	-0.283721		-0.831935	-0.325471	-0.475269	-0.524735	0.577751	-0.516748		-0.0540711	0.272227	-0.140511	-0.68997	0.184401	-0.480289
PF3D7_1009300::conserved Plasmodium protein, unknown function	1.35865	1.06983	0.777216	0.36518	0.189129	0.816569		1.57555	1.01288	0.267591	0.358778	0.133096	0.474312		1.34421	0.598446	0.321811	0.393264	0.108759	0.767714		0.799989	1.027	0.321514	-0.0099226	0.30968	0.81492		1.32906	1.15861	0.374079	0.45371	0.164947	0.429932		1.80453	0.504775	0.378247	0.506786	0.168531	0.615493		0.774496	1.17286	0.37375	-0.0592246	0.0905173	0.652433
PF3D7_0610500::peptidyl-tRNA hydrolase PTRHD1, putative	0.821928	1.37259	1.20596	1.67423	0.617505	1.21851		0.936027	1.4131	1.64027	1.33099	0.630797	1.41403		1.10524	1.8569	1.64117	1.60958	0.364194	1.49429		0.308542	1.29031	1.01493	1.26081	0.493528	1.16913		1.1156	1.40403	1.53153	2.14802	0.589095	1.13053		0.850156	1.16493	1.3137	1.43517	1.09092	1.48856		0.109912	1.0178	0.884204	1.38874	0.879047	1.39511
PF3D7_0207000::merozoite surface protein 4	-1.45421	-2.13823	-2.08687	-1.9945	-0.797295	-1.67058		-1.17505	-1.7917	-1.59373	-1.74253	-1.06833	-1.76664		-1.77195	-1.96766	-2.15345	-1.81988	-1.54503	-2.11167		-1.53321	-1.83449	-1.83899	-1.34888	-0.687529	-1.90411		-1.55061	-1.58105	-1.87136	-1.48849	-1.02464	-1.41352		-2.17154	-1.79325	-1.84195	-1.57517	-1.07123	-1.70878		-1.00253	-2.02261	-1.5129	-1.71443	-1.05647	-1.91532
PF3D7_1438100::secretory complex protein 62	0.416709	0.430394	0.54575	-0.0729362	0.713159	0.48412		0.428269	0.968024	0.69978	0.30501	1.26883	0.903431		0.754825	0.470113	0.249085	0.47164	0.772385	0.313701		-0.00672361	0.482026	0.507309	0.462416	1.03493	0.394407		0.314205	0.255287	0.293113	0.00787626	0.74463	0.127755		0.527584	0.69215	0.652184	0.441855	0.599925	0.398974		0.137138	-0.63416	0.134678	0.230824	0.660551	0.452648
PF3D7_0619600::conserved Plasmodium protein, unknown function	0.0936163	0.112465	0.157739	0.130335	-0.00776734	0.13633		-0.522194	-0.296734	-0.239697	-0.202021	-0.411229	-0.322642		-0.274619	-0.24294	-0.100314	0.187295	-0.364672	-0.229888		-0.140521	0.0113218	-0.0907581	0.443395	-0.092527	-0.157156		-0.217442	0.0650546	-0.400008	-0.00309769	-0.17114	-0.0327376		0.0253071	-0.0787696	-0.235865	0.137562	-0.146872	-0.154373		-0.518376	0.168925	-0.217525	0.264338	0.0505146	0.164379
PF3D7_0514500::conserved Plasmodium membrane protein, unknown function	1.20831	0.799994	0.732707	1.15003	1.22507	0.794675		1.64123	0.578268	0.474329	1.0813	1.48729	0.416775		1.33395	0.844584	0.855325	1.30869	1.59932	0.855974		1.89311	1.32095	1.52911	1.09846	1.04018	0.984352		1.74113	0.879541	0.677917	1.25833	0.947954	0.433629		2.34758	1.06143	1.14859	1.06582	1.27214	1.14683		0.605019	1.36184	0.726233	0.666347	0.844339	0.594415
PF3D7_0603200::mitochondrial chaperone BCS1, putative	-0.550523	-0.275646	-0.589158	0.603332	0.0185312	-0.271639		0.131718	-0.446729	-0.413339	0.576158	0.0387164	-0.55607		0.13835	-0.341565	-0.357443	0.823702	-0.0546509	-0.471483		-0.561503	-0.484747	-0.384717	0.542859	-0.0208451	-0.700291		1.1553	-0.420446	-0.324186	0.805486	0.211585	-0.64771		0.29513	-0.446221	-0.627332	0.488637	0.175735	-0.396311		-0.350696	-0.0496759	-0.0330567	0.31741	0.317776	-0.541214
PF3D7_1451000::conserved Plasmodium protein, unknown function	0.365987	0.20478	0.317429	0.896094	0.0756918	0.0378222		0.188131	-0.406819	-0.176972	0.366873	-0.152419	0.113233		0.0425608	0.295417	0.227405	0.378801	0.0413232	0.569687		0.179616	-0.0670612	0.106757	0.307457	-0.00632133	-0.17931		-0.204385	-0.439497	-0.366121	0.124214	-0.0386747	0.0344083		0.744259	-0.0126574	-0.0450448	0.138941	0.0370532	0.255824		-0.501344	0.739259	-0.113892	0.537802	0.117568	-0.0487882
PF3D7_1420400::glycine--tRNA ligase	0.588228	0.672032	0.668905	-0.0367019	-0.765825	0.356541		0.621509	0.719142	0.691528	0.026312	-0.50804	0.317524		0.762262	0.646953	0.411451	-0.157977	-0.800167	0.333958		0.766933	0.874976	0.792178	0.267472	-0.52087	0.609294		0.715938	0.48861	0.197782	-0.157016	-0.339397	0.470868		0.851205	0.494094	0.438258	-0.209241	-0.688491	0.380302		0.307754	0.318943	0.662552	0.19957	-0.133114	0.515194
PF3D7_1202400::peptidyl-prolyl cis-trans isomerase	0.90539	0.455759	0.313784	0.149054	0.108808	0.572729		0.145339	0.473414	0.392493	0.213697	0.0371706	0.270527		0.801607	0.614606	0.595337	0.159514	0.104757	0.519768		0.635331	0.446723	0.407428	0.0818505	-0.00601528	0.336506		0.354377	0.474475	0.292037	0.0236391	0.144553	0.377288		0.535041	0.421309	0.460559	0.0147612	0.0580362	0.484077		-0.0921796	0.683113	0.374636	0.189953	0.0915204	0.576502
PF3D7_1150200::rifin | PIR protein	NA	NA	NA	NA	NA	NA		NA	NA	NA	NA	NA	NA		NA	NA	NA	NA	NA	NA		NA	NA	NA	NA	NA	NA		NA	NA	NA	NA	NA	NA		NA	NA	NA	NA	NA	NA		NA	NA	NA	NA	NA	NA
PF3D7_0729800::dynein light chain, putative	-0.0327359	0.342798	0.460244	-0.0725867	-0.0665042	0.373527		-0.636103	0.190328	0.298296	-0.357015	-0.172655	-0.00993572		-1.19165	0.389459	0.31338	0.0528666	0.281241	0.13309		-0.0187984	-0.137801	-0.0824256	-0.357911	-0.0508726	0.179633		-1.12149	0.269286	0.424492	-0.0157601	0.00196181	0.256668		0.148432	0.182051	0.231239	-0.27169	-0.0834706	0.122617		-0.13093	0.00781445	-0.110685	-1.11788	-0.18545	0.164441
PF3D7_1231000::conserved Plasmodium protein, unknown function	-0.71957	-1.16122	-1.18178	-0.85654	-0.403033	-0.7957		-1.17665	-1.16459	-0.981036	-0.789489	-0.730586	-1.22795		-1.36035	-1.18995	-1.09221	-0.852042	-1.2266	-1.46374		-0.7368	-0.746492	-1.14491	-0.608556	-0.557234	-0.912911		-1.15259	-1.01408	-1.08828	-0.77079	-0.502196	-1.02352		-1.47015	-1.01439	-1.15507	-0.774685	-0.732245	-0.963318		-0.58622	-0.729189	-0.916099	-1.01884	-0.668805	-0.990352
PF3D7_1464700::ATP synthase (C/AC39) subunit, putative	-0.95831	-1.07122	-1.00044	-0.998373	-1.11973	-1.25402		-0.588	-0.608584	-0.521912	-0.815733	-0.528057	-0.809938		-0.426541	-0.583271	-0.821904	-1.09395	-0.421018	-0.679963		-1.22485	-1.22504	-0.998971	-1.12722	-0.963113	-1.12772		-0.694164	-0.889943	-0.993182	-1.02443	-1.07548	-1.01269		-0.503242	-0.811085	-0.702882	-0.901618	-0.696098	-0.607592		-1.11811	-1.13165	-0.865127	-0.96135	-1.1021	-1.04961
PF3D7_0313800::conserved Plasmodium protein, unknown function	-0.793793	-0.765322	-0.661497	0.758568	0.431979	-0.72046		-0.783226	-0.474031	-0.462738	0.635063	0.446587	-0.298155		-0.669214	-0.591399	-0.693829	0.875805	-0.0196843	-0.650183		-0.287735	-0.555459	-0.487411	0.528615	0.404868	-0.741735		-0.229228	-0.435971	-0.300686	0.656381	0.273039	-0.51423		-0.158899	-0.478273	-0.542529	0.461967	0.07478	-0.64821		0.0411291	0.146654	-0.134887	0.782942	0.692163	-0.774706
PF3D7_0500300::rifin, pseudogene | PIR protein, pseudogene	-0.37696	-0.321284	-0.104046	-0.267021	-0.644731	-0.380592		-0.18907	0.00611009	0.0518251	-0.136545	-0.305728	-0.0351967		-0.538717	-0.201728	-0.302658	-0.187992	0.378418	0.212368		-0.645585	-0.269611	-0.477456	-0.363027	-0.557552	-0.445841		-0.346347	-0.426236	-0.270295	-0.333931	-0.664931	-0.249951		-0.714824	-0.408211	-0.321711	-0.344962	-0.230578	-0.164408		NA	NA	NA	NA	NA	NA
PF3D7_0406200::sexual stage-specific protein precursor	-2.78897	-2.65694	-2.30305	-1.89252	-1.99769	-2.16339		-1.94703	-1.50019	-1.29023	-1.51141	-1.82037	-1.54321		-2.6943	-1.94065	-1.47881	-1.80592	-2.23784	-1.65405		-0.635382	-0.722562	-0.593304	-1.04814	-1.40976	-1.05538		-2.08792	-1.39444	-0.671337	-0.985576	-1.27616	-1.44482		-1.49643	-0.927872	-0.730662	-1.25063	-1.4685	-0.908129		-2.48399	-2.25116	-1.90125	-1.94812	-2.3865	-2.46739
PF3D7_1301900::Plasmodium exported protein, unknown function	0.619102	0.599724	0.584641	0.3202	0.646952	0.607333		1.52044	0.444438	0.350144	0.0984121	0.890313	0.533087		1.08326	0.776137	0.682409	0.226089	1.62171	1.02426		1.13651	0.790195	0.977157	0.242051	0.873473	0.74519		1.33206	0.723414	0.776197	0.670802	0.593202	0.426769		1.70299	0.689077	0.423849	0.144628	0.968241	0.877062		-0.0545913	0.972624	0.595376	0.318453	-0.0519999	0.560144
PF3D7_0522000::conserved Plasmodium protein, unknown function	-0.532586	0.841986	0.704562	1.55908	0.275714	0.898901		0.43694	1.15581	0.976608	1.10006	0.295574	0.203271		-0.178616	1.27238	1.26798	1.17744	0.434414	0.932881		0.0636149	0.724239	0.41847	0.90774	0.114613	0.665322		0.379935	1.29858	1.22488	1.52885	0.737195	0.963774		0.197316	0.75737	0.941885	1.2084	0.504688	0.925179		-0.232077	1.03965	0.430301	0.7448	0.195092	0.319011
PF3D7_1214600::adrenodoxin-type ferredoxin, putative	0.0848933	0.0568991	0.615914	0.275466	-0.5182	-0.081523		0.729551	0.726171	0.74863	0.356688	0.443287	0.478592		1.32092	0.744152	0.461066	0.358401	0.918356	0.562051		-0.194467	0.0275772	0.379785	0.0296467	-0.275306	0.154314		0.584076	0.230568	0.660637	0.531125	0.334356	0.268349		0.214421	0.154238	0.452419	0.0978113	0.00766522	0.421669		-0.381587	-0.146161	-0.17723	0.0220627	-0.265207	0.475624
PF3D7_0732500::rifin | PIR protein	-0.44173	0.0164635	-0.089315	0.0722117	0.235137	0.0190264		-0.317797	0.0619818	-0.0285346	0.0830946	0.298617	0.0738767		-0.643557	0.138132	-0.0446626	0.0350141	0.157991	0.0656598		-0.231307	-0.148121	-0.208884	0.230568	-0.169401	-0.377423		-0.302012	0.00893688	-0.159212	0.24606	-0.229081	-0.107		-0.211176	-0.153933	-0.147839	-0.394366	-0.0207501	-0.0554327		NA	NA	NA	NA	NA	NA
PF3D7_1236400::conserved Plasmodium protein, unknown function	0.958531	0.867792	0.800148	-0.136108	0.266892	0.821877		0.621046	0.810393	0.927071	-0.43196	-0.0117735	1.05055		0.561844	0.956155	1.05487	0.0124902	-0.192211	0.681293		0.68527	0.590321	0.922364	-0.369033	0.0760401	0.709524		0.56315	0.800745	0.818257	-0.423428	-0.0393289	0.972489		0.568084	0.958285	1.03367	-0.399111	0.158093	1.00371		0.499849	0.263361	0.390991	-0.420462	0.123544	0.737404
PF3D7_0829000::conserved Plasmodium membrane protein, unknown function	-0.53389	-0.0780758	0.0548503	0.137171	-0.0931831	-0.0648947		-0.0738478	-0.236291	-0.0857273	-0.0856728	-0.0175656	-0.209977		-0.0012873	0.120785	0.183672	0.265558	0.219249	0.193681		-0.360134	-0.327776	-0.137884	0.089425	0.131296	-0.270953		-0.108819	-0.256671	-0.141014	0.0182683	-0.0613095	-0.396594		0.28276	-0.267289	-0.101721	-0.0382197	-0.082197	-0.267805		-0.0947112	0.288359	0.0861268	0.184128	0.0680018	-0.187045
PF3D7_1315700::tRNA (adenine(58)-N(1))-methyltransferase catalytic subunit TRM61, putative	0.474672	0.431154	0.328026	-0.122845	-0.415687	0.656858		1.11871	0.270626	0.472956	-0.100931	-0.348374	0.281332		1.39665	0.424166	0.586552	-0.196923	-0.35293	0.519507		0.237429	0.351699	0.520221	-0.0559476	-0.538924	0.148915		1.28819	0.411662	0.445849	-0.0273523	-0.547246	0.101028		1.09507	0.320535	0.506934	-0.354753	0.184807	0.47747		-0.426781	-0.00400872	0.460987	0.129608	-0.305825	0.330854
PF3D7_1140200::conserved Plasmodium protein, unknown function	-0.734814	-0.834824	-0.740756	0.655039	0.675408	-0.789827		-1.14118	-0.813131	-0.508953	0.319172	0.472696	-0.549291		-0.925901	-0.42397	0.0199465	0.19547	0.393006	-0.156601		-0.480438	-0.481525	-0.745825	-0.0798359	0.388238	-0.77855		-1.35469	-0.409589	-0.196644	-0.0231258	0.260765	-0.475249		-0.933684	-0.456803	-0.267799	0.204648	0.530766	-0.664299		0.432206	0.179347	0.0134671	0.337721	0.361261	-0.388897
PF3D7_1019200::conserved Plasmodium protein, unknown function	0.290445	0.0177712	0.563189	-0.460773	0.00387048	0.0447187		1.06135	0.584733	0.488754	-0.230372	0.412794	0.299328		0.0981869	0.165427	0.100937	-0.145843	0.415588	0.364623		0.177338	0.347084	0.497013	0.017362	0.299618	0.261979		0.610995	0.195759	0.0641901	-0.384795	-0.118095	0.0564564		0.661215	0.113309	0.0363739	-0.322581	-0.000664872	-0.0693065		0.484608	-0.513957	-0.169129	-0.310613	0.0521628	0.222574
PF3D7_1471000::RNA 3'-terminal phosphate cyclase-like protein, putative	1.22141	0.951087	1.01648	0.570187	-0.65051	1.216		0.114703	0.896267	0.897481	-0.024847	-1.31109	0.64806		0.87318	1.19001	1.33684	0.219168	-0.925332	0.947197		0.461082	0.738922	0.824664	0.371261	-0.856967	0.714961		0.197547	1.32435	0.912087	0.484493	-0.799852	0.854052		0.356882	0.759135	1.09881	0.105048	-0.808869	0.808327		-0.64087	0.801983	0.884467	0.791011	-0.409604	1.08464
PF3D7_0321500::peptidase, putative	-0.605948	-0.487902	-0.680301	0.179431	0.0797474	-0.823401		-0.378109	-0.414134	-0.424406	0.415657	0.341638	-0.198132		0.152566	-0.496853	-0.381031	0.185805	0.309892	-0.266968		-0.68601	-0.738465	-0.682912	-0.0365802	-0.074363	-0.736918		-0.285089	-0.160558	-0.315704	0.157481	0.199636	-0.314035		-0.249855	-0.470274	-0.558828	0.0293667	0.193909	-0.49704		-0.648868	-0.70071	-0.515123	0.230625	0.150495	-0.488439
PF3D7_1106400::conserved Plasmodium protein, unknown function	0.491687	0.0856351	0.244222	0.376652	0.457502	0.323007		-0.0774837	0.0922093	0.0957804	0.169681	0.102971	-0.14048		0.496133	0.337991	0.335915	0.240907	0.785402	0.453071		-0.0985037	0.430488	0.655253	0.278353	0.506062	0.310984		0.400466	-0.0127734	-0.226649	0.0562928	0.296077	0.0368362		0.247763	0.348035	0.221149	0.547423	0.5348	0.658292		0.0220543	0.572647	-0.101244	0.071525	0.204011	0.382553
PF3D7_1140100::V-type proton ATPase subunit F, putative	-0.202972	0.148093	0.624826	0.0808926	-0.20622	0.0098922		-0.137907	0.428728	0.556339	0.510173	0.795601	0.443962		0.118232	0.202678	0.29767	0.144629	0.831861	0.682939		-0.184232	-0.029437	0.176098	-0.110091	0.197349	0.232362		-0.354166	0.304486	0.158224	0.300575	0.49211	0.295413		-0.622446	0.0248256	0.341831	0.385131	0.393547	0.154366		-0.00431729	0.0323356	-0.0753261	0.0771806	0.211795	-0.0471403
PF3D7_1310300::zinc finger protein, putative	1.01802	1.28541	1.4164	-0.0229242	-0.498972	0.861883		0.383443	1.12489	1.47617	0.382747	-0.559423	1.046		0.338321	0.664717	0.855639	-0.23221	-0.117755	1.18694		0.883624	0.694579	0.845942	0.0392686	-0.367257	0.779313		-0.473696	0.671668	0.505803	0.286148	-0.421575	0.857482		0.0464268	0.903773	1.41513	0.351065	-0.152371	1.16624		0.261668	0.861147	0.786566	0.331092	0.202113	1.21402
PF3D7_0601700::Plasmodium exported protein (PHISTa), unknown function, pseudogene	0.0338107	0.401836	0.144005	0.206869	0.202624	0.269269		-0.0853503	0.102829	0.19656	0.19641	0.431718	0.751723		0.124779	0.0770479	-0.00863624	-0.0795433	0.423767	0.704199		0.593339	0.163405	0.159462	0.0584533	-0.0563191	0.232237		0.171421	0.624931	0.474421	0.0664964	0.0446233	0.442741		-0.140968	0.10894	-0.0215048	0.219041	0.0603952	-0.120796		NA	NA	NA	NA	NA	NA
PF3D7_1307200::DnaJ protein, putative	-0.0707883	0.675971	0.513623	0.00868174	0.148164	0.515054		-0.262458	0.0445866	0.22829	-0.495492	0.0563629	0.332182		0.336831	0.258836	0.708203	-0.0230332	-0.426774	0.540061		-0.00203794	0.234436	0.48765	-0.021231	0.0662751	0.492114		-0.0950171	0.049114	0.169427	-0.285384	0.178815	0.287801		0.0261858	0.274732	0.642289	-0.135854	-0.117306	0.304722		-0.115003	0.780841	0.371095	0.0256113	0.258033	0.155874
PF3D7_0114600::stevor, pseudogene | PIR protein, pseudogene	0.894371	1.01512	1.08086	0.401886	0.0800585	1.00172		-1.21201	0.93033	0.765791	0.218641	0.198105	0.942383		0.514477	1.12268	0.929593	0.341741	0.500646	0.772899		0.693314	0.592524	0.786915	0.235143	0.00394697	0.661943		1.21392	1.00107	0.752108	0.532489	-0.0033284	0.520961		1.8082	0.818494	0.83396	0.120646	0.137328	0.85501		0.144789	0.434554	0.924203	0.315177	0.0727308	0.722221
PF3D7_1230800::conserved Plasmodium protein, unknown function	0.682761	0.517356	0.435284	0.148929	-0.608269	0.434106		0.710519	0.465954	0.296406	0.0801327	-0.397016	0.48609		0.227619	0.384039	0.194267	-0.293387	-1.20526	0.287956		0.749454	0.770098	0.555825	0.0383372	-0.48729	0.599659		0.249015	0.730487	0.642917	0.00786433	-0.254539	0.826318		0.041304	0.541074	0.414719	-0.0961602	-0.879498	0.129245		0.643838	0.704063	0.32969	0.158037	-0.254118	0.593251
PF3D7_1479500::stevor | PIR protein	0.0663625	0.746747	0.795278	0.828417	0.608205	0.743781		1.63801	0.435427	0.577837	0.472151	0.0702089	0.103147		1.77132	0.680241	0.715857	0.778387	0.530216	0.485174		0.347355	0.543034	0.537727	0.463786	0.319429	0.531159		1.95225	0.0577013	0.351191	0.565621	0.473441	-0.195747		1.70884	0.324513	0.398553	0.506811	0.445205	0.335628		0.591657	0.374446	0.364637	0.584514	0.580907	0.341291
PF3D7_0503400::actin-depolymerizing factor 1	-2.89922	-3.44483	-3.69482	-0.20447	0.312447	-2.16684		-2.32098	-2.94156	-3.03979	-0.706551	0.233788	-2.15085		-2.22637	-3.08806	-3.0235	0.245369	0.544302	-2.37757		-1.73668	-2.4125	-2.61754	-0.463002	0.420382	-1.71745		-2.26051	-3.03304	-3.06482	-0.568216	0.518576	-1.53898		-2.83027	-2.76329	-2.71813	-0.180879	0.678411	-0.95625		-1.09849	-0.932631	-1.20843	-0.420612	0.29605	-1.54186
PF3D7_1364200::conserved Plasmodium protein, unknown function	0.206409	-0.128905	-0.060874	-0.623797	-0.686408	-0.0252467		0.550685	0.34226	0.136436	-0.518506	-0.236697	0.18017		0.0544939	0.35025	0.00510124	-0.512323	-0.574276	0.285904		-0.0988337	-0.113554	-0.0437067	-0.632348	-0.599228	0.258867		0.614096	0.235354	0.189686	-0.351049	-0.383764	0.145263		0.0687741	0.250144	0.140095	-0.50108	-0.458866	0.315023		-0.309402	-0.73881	-0.398693	-0.354971	-0.540964	0.27211
PF3D7_0412400::erythrocyte membrane protein 1, PfEMP1	-0.622988	-0.31318	-0.274385	-0.72341	-0.524388	-0.459705		0.0114611	-0.363086	-0.170368	-0.691837	-0.490633	-0.346309		-0.355758	-0.285909	-0.310858	-0.80085	-0.51143	-0.484174		-0.783205	-0.634204	-0.564149	-0.910007	-0.812472	-0.76674		-0.300761	-0.0118025	-0.119664	-0.44948	-0.605279	-0.588856		0.0682816	-0.358012	-0.43961	-0.856666	-0.630403	-0.568204		-0.893942	-0.288818	-0.563512	-0.66665	-0.731505	-0.57061
PF3D7_0104100::conserved Plasmodium membrane protein, unknown function	0.316024	0.542105	0.460844	-0.166001	1.09536	0.313979		-0.6179	0.21671	0.0815049	-0.68298	0.928996	-0.0229105		-0.689576	0.327429	0.435984	-0.184053	1.09558	0.208598		0.354772	0.164226	-0.11344	-0.744231	0.778014	-0.0624101		-0.369041	0.391816	0.144118	-0.283849	0.749836	0.21278		-0.537612	0.250164	0.316895	-0.484123	1.02713	0.117729		0.739194	0.724476	0.390894	-0.260225	0.52024	0.103828
PF3D7_0725000::exonuclease I, putative	-0.753552	-0.865395	-0.824552	0.0621824	0.449189	-0.70033		-0.678503	-0.951725	-0.610188	0.139196	0.66052	-0.758646		-0.871628	-0.939301	-0.784248	0.163385	0.256767	-0.923241		-0.504989	-0.637443	-0.721224	0.0553623	0.470699	-0.769179		-0.174646	-0.85177	-0.629162	-0.0365067	0.504264	-0.837308		-0.729421	-0.867235	-0.720121	-0.243331	0.273005	-0.965357		-0.351009	-0.390131	-0.498891	-0.0656345	0.408144	-0.855917
PF3D7_0217800::40S ribosomal protein S26	-1.1137	-0.80669	-0.638349	-0.393911	-1.11965	-1.00262		-0.915387	0.228665	0.192984	0.720263	-0.246016	0.0946389		-0.256631	-0.824229	-1.07746	0.0374093	-1.87208	-0.474067		-0.995013	-0.750944	-0.165873	0.34354	-0.5296	-0.639018		-0.780367	-0.210829	-0.0721464	0.367337	-0.534437	-0.403621		-0.969875	-0.575324	-0.192716	0.190495	-0.912224	-0.621814		-0.317009	-1.66709	-0.802796	0.0650313	-0.236114	-0.710902
PF3D7_1444200::calmodulin-like protein	0.396503	0.729253	0.791154	0.555495	-0.657581	0.681567		-0.00648444	0.763351	0.616855	0.144156	-1.43886	-0.240106		0.202335	0.616788	0.493277	-0.196722	-1.12384	0.138587		0.173381	0.214225	0.401143	0.141037	-0.982903	0.654048		0.2821	0.122398	-0.0740593	0.255047	-0.824516	0.0339256		-0.0616414	0.381884	0.447785	0.0473351	-1.02347	0.453866		-0.11183	-0.0770116	-0.0808184	0.700627	-0.628066	0.646187
PF3D7_0710100::conserved Plasmodium protein, unknown function	0.700972	0.86034	0.148472	0.364189	0.152688	0.333134		1.17336	0.474613	0.0611682	-0.141017	0.153525	0.107719		1.15181	0.462036	0.521146	0.143741	0.0971383	0.339855		1.0431	0.59954	0.234745	-0.127883	-0.0177239	0.488807		0.57889	0.602649	0.183947	-0.0670352	0.284406	0.281389		1.21886	0.42135	0.00834257	-0.143574	0.137633	0.515173		0.247263	0.911619	0.333946	0.190742	0.059735	0.654863
PF3D7_1209400::cytosolic iron-sulfur protein assembly protein 1, putative	-0.702191	-0.683682	-0.653656	-0.800091	-0.880475	-0.550131		-0.377951	-0.447551	-0.468086	-0.680678	-0.89063	-0.510342		-0.409999	-0.902549	-0.875471	-1.06439	-0.321148	-0.505987		-0.654386	-0.673185	-0.689179	-0.82225	-1.01249	-0.504764		-0.539802	-0.599959	-0.737849	-0.677138	-0.949854	-0.860308		-0.353826	-0.733662	-0.757644	-0.678141	-0.980075	-0.391626		-0.328357	-0.888185	-0.772885	-0.839031	-0.909887	-0.502831
PF3D7_1469200::shewanella-like protein phosphatase 1, putative	-0.70128	-1.00056	-1.08334	-0.991003	0.176083	-0.615461		-0.535969	-0.896322	-0.840448	-0.868827	0.383858	-0.345246		-0.554081	-0.799228	-0.926907	-0.768776	1.18973	-0.444208		-0.621324	-0.96351	-0.875535	-1.33335	-0.00269175	-0.484736		-0.594138	-0.832386	-0.830968	-0.989002	-0.035209	-0.501857		-0.498923	-0.761606	-0.868767	-1.15092	0.467057	-0.143438		-0.765276	-0.492688	-0.282768	-0.740444	-0.329243	-0.117802
PF3D7_0909400::exoribonuclease, putative	0.991097	0.399117	0.550896	0.168174	-0.0518837	0.32484		0.734012	0.553819	0.492972	0.3171	-0.100648	0.549044		-0.877859	0.497202	0.223028	0.373715	-0.251671	0.42135		0.517084	0.559119	0.456402	0.166024	-0.0814812	0.458715		0.844736	0.753646	0.467786	0.197665	0.0722496	0.560218		0.33395	0.442194	0.398877	0.199203	-0.161985	0.462693		0.217688	0.440305	0.289705	0.170813	0.1294	0.591588
PF3D7_1339100::tRNA Methionine	-0.4559	-0.764415	-0.545798	0.121532	-0.0681464	-0.31344		-0.957879	0.331032	0.479755	0.0597952	0.0878965	0.0607327		-0.676249	0.311071	0.185505	0.184695	-0.183227	-0.426061		-1.06633	-0.732863	-0.302144	-0.19416	-0.544067	-0.498942		-0.601705	0.159126	0.437478	0.43479	-0.0250215	0.0385791		-0.676317	0.0741204	0.196851	0.248899	0.249787	0.0200011		-0.825963	-0.475558	0.155178	0.193595	-0.0378552	-0.129269
PF3D7_1302100::gamete antigen 27/25	0.694041	0.48587	0.379756	1.17787	0.813086	1.33691		-0.426855	0.802757	0.638012	0.606936	-0.0111846	0.0859117		0.76058	1.09065	0.537844	0.903904	0.647511	0.575324		1.4933	1.20764	1.13478	1.74922	1.58326	1.24853		0.0118497	0.489134	0.112063	0.964973	1.3512	0.685927		0.26713	0.516078	0.767278	1.72054	1.42952	1.055		0.886857	1.4306	0.728716	1.33237	1.02284	0.906322
PF3D7_0702700::tRNA Alanine	-0.712309	-0.974491	-0.798078	0.0584341	-0.0385099	-0.489666		-1.08679	0.253545	0.381393	0.291596	0.303083	0.107957		-0.893753	0.1439	0.104928	0.271011	-0.0120915	-0.266296		-1.1258	-1.21256	-0.791225	-0.261055	-0.481461	-0.693529		-0.874566	0.245852	0.467889	0.358328	0.297257	0.0662975		-1.07116	0.0498447	0.213277	0.248481	0.39086	0.0568854		-0.661604	-1.15978	-0.262241	0.0310943	-0.0236188	-0.42484
PF3D7_0813400::conserved Plasmodium protein, unknown function	0.621416	0.244674	0.232602	-0.564004	-1.30924	0.36204		0.651357	0.280185	0.187636	-0.525689	-1.69827	0.399368		-0.346118	0.512274	0.46843	-0.36949	-1.80377	0.385753		0.454106	0.521976	0.437711	-0.460858	-1.48324	0.338488		0.182535	0.188858	0.282132	-0.57582	-1.27192	0.570472		0.398437	0.571962	0.429385	-0.311088	-1.20798	0.521797		0.120801	-0.0339882	0.299527	-0.127821	-1.18181	0.397459
PF3D7_1421500::mitochondrial import inner membrane translocase subunit TIM8, putative	-0.545884	0.408252	0.578554	0.310507	-1.31192	-0.165625		0.132857	0.456733	0.700004	0.284239	-0.706445	0.384924		0.574078	0.58607	0.859622	0.255298	-0.799694	0.880823		-0.438648	-0.238751	0.086012	-0.162151	-1.21654	-0.263567		0.061791	0.583945	0.698275	0.403598	-0.655398	0.221424		0.20571	0.0796051	0.290285	0.0951538	-0.956552	0.220087		-0.260364	0.641389	0.369057	0.0616852	-0.651464	-0.172181
PF3D7_1106900::conserved Plasmodium protein, unknown function	NA	NA	NA	NA	NA	NA		NA	NA	NA	NA	NA	NA		NA	NA	NA	NA	NA	NA		NA	NA	NA	NA	NA	NA		NA	NA	NA	NA	NA	NA		NA	NA	NA	NA	NA	NA		NA	NA	NA	NA	NA	NA
PF3D7_0718900::conserved Plasmodium protein, unknown function	0.432637	0.225572	0.494687	-0.165785	-0.0300873	0.265709		0.146358	-0.0236876	0.00626157	-0.0467674	-0.00161547	0.271696		0.27406	0.374843	0.266753	0.0322608	0.0727181	0.349504		0.187925	0.597493	0.251732	0.187822	0.28077	0.324577		-0.182835	0.31537	0.370057	0.346721	-0.0830184	-0.0277482		0.0555172	-0.0113469	0.350365	-0.239613	-0.0413713	0.136728		0.45177	-0.046397	0.800865	0.18422	0.0661545	0.420628
PF3D7_1300100::erythrocyte membrane protein 1, PfEMP1	-0.105469	0.0608517	0.0829902	-0.412521	-0.658194	-0.321988		-0.0117033	0.405258	0.449603	-0.115651	0.0318027	-0.0161327		0.0212619	-0.0570579	-0.0446516	-0.462402	-0.0854618	-0.0282828		-0.124779	-0.12223	-0.137112	-0.611539	-0.613559	-0.354372		0.391402	0.416105	0.416116	-0.102012	-0.271238	-0.0404637		-0.418384	0.146898	0.0876449	-0.316784	-0.254505	-0.202909		0.0751644	-0.291318	0.12377	-0.0735104	-0.360521	-0.683402
PF3D7_1211000::kinesin-7, putative	0.120202	0.263256	0.323178	0.0471624	0.281001	0.127981		0.0447689	-0.077901	0.192756	0.0545783	0.223177	0.202746		0.559428	0.187404	0.360861	0.246207	0.467196	0.125997		0.263894	0.352874	0.279512	0.212046	0.839725	0.514177		0.133659	0.109535	0.463542	0.105756	0.571339	0.0838534		0.115568	0.126859	0.0274895	-0.00553593	0.588625	0.209827		-0.0693281	0.339184	0.481925	-0.209153	0.165357	0.126335
PF3D7_1009000::diphthine methyl ester synthase, putative	0.795476	0.380469	0.212373	-0.319323	-0.887634	0.491816		0.0841312	0.329131	0.254726	-0.383816	-1.41465	-0.189548		0.349816	0.225736	-0.327468	-0.657414	-1.63859	-0.278336		0.430039	0.314097	0.407564	-0.162665	-1.2635	0.151009		0.129761	0.682509	0.316068	0.289445	-0.884531	0.436259		0.153704	0.343855	0.227594	-0.462726	-1.10678	-0.00571666		0.285433	-0.14013	-0.0832681	-0.127848	-0.589264	0.349179
PF3D7_1425300::conserved Plasmodium protein, unknown function	-1.87753	-1.8891	-1.6949	-0.138297	0.350591	-1.40153		-1.30286	-1.7081	-1.60159	-0.583233	0.253088	-1.55532		-1.05435	-1.63036	-1.73488	0.0743541	0.862325	-1.52547		-1.07447	-1.26865	-1.51375	-0.632417	0.236828	-1.15877		-0.891897	-1.71856	-1.38467	-0.294629	0.523343	-1.52822		-0.850473	-1.58538	-1.54629	-0.400256	0.121653	-1.16618		0.187459	-0.0720616	-0.644952	-1.03822	-0.000404036	-1.265
PF3D7_1436300::translocon component PTEX150	0.461528	-0.174754	0.275113	-2.02723	-2.81126	0.251189		0.0686433	0.10431	0.290298	-1.73935	-2.07462	0.237547		-0.245035	-0.260499	-0.181137	-2.62508	-2.05352	0.0228499		0.165344	0.120219	0.365683	-1.40869	-2.29293	0.632282		0.117432	-0.455937	-0.28054	-1.73551	-2.11955	0.410326		0.747038	-0.00131505	0.0967279	-1.64258	-2.43747	0.224338		0.298095	-0.506129	0.101717	-1.25045	-2.09758	0.308108
PF3D7_0830700::Plasmodium exported protein (hyp9), unknown function	0.0512738	-0.367841	-0.850906	0.246101	-1.81098	-0.469773		-0.49006	-0.440395	-0.441161	0.398351	-1.99012	-0.949575		-0.503341	-0.433178	-0.974479	-0.573665	-2.20038	-1.14944		-0.30394	-0.392696	-0.423093	0.195596	-1.95199	-0.502933		-0.527751	-0.509013	-0.625861	0.625058	-1.52512	-0.736818		-0.587667	-0.451423	-0.7961	-0.0653285	-1.79942	-0.710078		-0.514911	-0.783443	-0.651433	0.513098	-1.3398	-0.478035
PF3D7_0614200::cytosolic Fe-S cluster assembly factor NAR1, putative	0.745442	0.673376	0.467732	-0.0183191	-0.260987	0.625306		0.913438	0.771101	0.31809	0.120263	-0.143468	0.0887797		0.165412	0.472202	0.195783	0.0339715	0.0350873	0.223831		0.327783	0.800507	0.542761	0.0203174	-0.15311	0.657053		0.459758	0.437571	0.236598	0.0954833	-0.381743	0.12684		0.952531	0.518291	0.135364	0.113949	-0.11109	0.41687		-0.398922	0.42737	0.215748	0.163294	-0.0106311	0.5839
PF3D7_1315100::serine/threonine protein kinase	0.571093	0.481688	0.681789	1.13451	0.506652	0.797296		-0.281978	0.133081	-0.0138473	0.638335	-0.0185943	0.169112		-0.338466	0.202603	0.073068	0.699576	0.0276525	0.162068		0.575457	0.497113	0.368119	0.884211	0.070587	0.380217		0.000186949	0.228527	0.0661159	1.05233	0.325074	0.700829		0.334238	0.407949	0.399577	0.67956	0.0666511	0.248126		-0.0157796	0.869722	0.101466	1.0302	0.381944	0.355575
PF3D7_1309400::HORMA domain protein, putative	-0.0617595	0.0593837	-0.0812501	-0.033164	-0.0154866	-0.199521		0.571854	0.244586	0.151202	0.294314	0.567535	0.129244		0.144726	-0.0805871	0.00306013	-0.243856	0.458046	-0.0139283		0.0669985	-0.173895	-0.132899	-0.104903	0.336309	-0.197096		0.419009	-0.00404442	0.0184605	-0.05153	0.309021	-0.0728085		0.48322	-0.0237097	0.0349524	0.153895	0.221435	-0.1101		0.0904923	-0.104642	0.188425	-0.0527981	0.0937397	-0.239001
PF3D7_0819500::conserved protein, unknown function	-0.81506	-0.667288	-0.569146	-0.0592684	-1.09003	-0.582793		0.228507	-0.59596	-0.478984	0.404039	-1.00012	-0.519756		-0.386951	-0.891338	-0.75099	-0.740907	-1.05697	-0.8188		-0.423761	-0.275084	-0.267889	0.579933	-1.1214	-0.430993		0.382424	-0.581525	-0.679911	0.88233	-1.09765	-0.68364		-0.0619718	-0.473821	-0.259481	0.293808	-0.909296	-0.410605		-0.568098	-0.868545	-0.406644	0.608095	-1.30077	-0.721512
PF3D7_1246500::conserved Plasmodium protein, unknown function	0.999158	1.93674	1.66244	1.20951	0.427592	1.70687		0.466205	1.21628	0.994007	0.830766	-0.031414	0.968889		0.684219	1.4169	1.73213	1.10745	0.300804	1.33809		0.900152	1.18774	1.1016	0.885867	0.276958	0.964557		0.0574929	1.54864	1.43429	1.42164	0.68977	1.09788		0.532662	0.904846	1.30621	0.968501	0.468763	1.24499		0.433729	1.8592	1.42996	1.273	0.509555	1.3616
PF3D7_1248900::26S protease regulatory subunit 8, putative	-0.923518	-0.901068	-0.542886	-0.675383	-0.0382484	-0.684339		-1.0516	-0.364838	-0.266948	-0.189767	0.255969	-0.360962		-0.392178	-0.751043	-0.451073	-0.30029	0.0823084	-0.475109		-1.30432	-0.794486	-0.42205	-0.342323	0.0673867	-0.635697		-0.996541	-0.455161	-0.0766954	-0.120101	0.0277589	-0.482568		-0.502278	-0.629765	-0.488301	-0.525241	0.089463	-0.504276		-0.4596	-1.46793	-0.670847	-0.350971	-0.0988503	-0.494339
PF3D7_1356900::protein kinase 5	-0.0138188	-0.280742	-0.308115	0.289871	0.298019	-0.236591		-0.535961	-0.331304	-0.123949	0.786461	0.359268	-0.433257		-0.344195	-0.233428	-0.15686	0.989697	0.171638	-0.168373		-0.353329	-0.405493	-0.340365	0.488606	0.307572	-0.40534		-1.00054	-0.352403	-0.103095	0.788059	0.480659	0.00230551		-0.0498053	-0.384597	-0.32667	0.563729	0.346556	-0.279795		0.0506937	-0.485132	-0.00487003	-0.016069	0.371824	-0.309293
PF3D7_1336600::conserved Plasmodium protein, unknown function	0.00594775	-0.0252197	-0.444155	1.11691	-0.0156835	-0.329928		-0.151899	-0.374333	-0.544694	1.14663	0.481707	0.0041361		0.0693164	0.231632	-0.0690541	0.844162	0.0877019	0.617679		0.569062	-0.174456	-0.322784	0.412244	0.0591303	-0.00638947		0.577233	-0.251524	-0.517702	0.833041	0.407875	0.0115193		1.28437	0.0504426	-0.500326	0.785042	0.387687	0.568713		-0.0211089	0.338788	0.159714	0.539693	0.340418	-0.103023
PF3D7_1300500::rifin | PIR protein	-1.55671	-1.85577	-1.29148	0.0312361	-1.02002	-1.0544		0.743969	0.496576	0.629719	0.650344	0.441153	0.0869952		0.786058	0.146626	-0.266325	0.164836	0.407688	-0.00945057		-1.39981	-2.24472	-1.04639	-0.1845	-0.824386	-1.14588		0.649661	-0.135978	0.317906	0.320513	-0.194723	-0.361547		0.684343	0.0982536	0.233232	0.352569	0.146833	-0.213022		-0.50952	-2.1844	-0.437688	-0.144883	-0.34744	-0.658114
PF3D7_1407500::multifunctional methyltransferase subunit TRM112, putative	0.777259	0.759459	0.874177	0.527735	-0.167726	0.872102		0.793236	0.862606	0.882201	0.38999	-0.199928	0.906709		0.757928	0.834563	0.793309	0.292413	-0.391077	0.672994		0.802366	0.747595	0.843508	0.543709	-0.361668	0.761501		0.793909	1.13535	0.823158	0.87893	0.156198	0.950431		1.11554	0.902281	0.894792	0.152825	-0.246588	0.700693		-0.109514	0.909906	0.539921	0.402403	0.0362036	0.086325
PF3D7_0819800::conserved Plasmodium protein, unknown function	0.432639	0.449493	0.471241	0.358336	0.346427	0.446726		-0.359258	0.173968	0.220056	0.0358894	0.0578124	0.062977		0.449411	0.386148	0.354883	0.399496	0.452259	0.19911		0.415418	0.522705	0.499785	0.169588	0.359849	0.337407		0.179017	0.422611	0.428505	0.403786	0.377184	0.424548		-0.219019	0.289863	0.269656	0.130983	0.449454	0.321027		0.0761195	0.510578	0.434955	0.0851546	0.210623	0.209281
PF3D7_0404400::6-cysteine protein	1.41111	1.04039	1.0088	0.0884771	-0.435909	0.332384		1.08261	0.673128	0.765297	0.159442	0.160584	0.744077		1.25826	0.903553	0.756363	0.127313	0.0181775	0.782375		1.03282	0.466274	0.603825	0.0105	0.0519889	0.415051		1.27151	0.566989	0.612971	0.337084	-0.0115095	0.406923		1.09696	0.341714	0.715335	0.0644356	-0.158391	0.550212		0.857928	0.175568	0.52245	0.210154	-0.102601	0.473065
PF3D7_1105000::histone H4	-1.71583	-1.3322	-1.1414	-0.267376	-0.375836	-3.04557		-0.617686	-0.965754	-0.902043	-0.395599	-0.313873	-1.04264		-0.659621	-1.28212	-1.15483	-0.687947	-0.425816	-1.03355		-0.5328	-0.958036	-0.895101	-0.632819	-0.357274	-0.67888		-0.391311	-1.34278	-0.921906	-0.703311	-0.27076	-1.07578		-0.562809	-1.3442	-1.0767	-0.364255	-0.359986	-0.940021		-0.0493683	-0.848832	-0.541183	-0.653653	-0.571698	-0.695001
PF3D7_0604800::RAP protein, putative	-0.467511	-0.0829895	-0.23917	0.817089	-0.278497	0.0267203		-0.935326	-0.599655	-0.302751	0.558239	-0.554977	-0.236832		-0.751821	-0.379495	0.00936661	0.506051	-1.08347	-0.112053		-0.171763	-0.00636022	-0.0180114	0.695873	-0.263656	-0.141806		-0.451452	-0.355823	-0.530983	0.705021	-0.255429	-0.181323		-0.311513	-0.302154	-0.291852	0.394193	-0.34179	-0.175396		-0.611707	0.414153	-0.0958751	0.808405	-0.0618397	-0.319406
PF3D7_1130000::phosphoacetylglucosamine mutase, putative	-0.220747	-0.293053	-0.610816	0.381351	0.0528091	-0.00591984		-0.543703	-0.34578	-0.610683	0.457078	-0.725235	-0.542521		-0.392491	-0.180504	0.00492981	0.521065	-0.741146	0.00874819		-0.237436	-0.334473	0.0343911	0.395749	-0.102662	-0.259317		-0.390993	-0.660277	-0.682907	0.240229	-0.0896495	-0.23396		-0.475947	0.0824008	-0.0615867	0.598626	0.0509682	0.428521		-0.165515	-0.246603	-0.303959	0.295373	0.232305	-0.194099
PF3D7_0815400::conserved Plasmodium protein, unknown function	-0.0600023	0.0745589	-0.177754	0.0700275	0.108528	-0.32147		1.09591	-0.0827492	-0.158607	-0.00021167	0.300629	-0.0731581		1.01501	0.0529823	-0.0672482	0.198939	0.196436	-0.117806		-0.429026	-0.0256261	-0.212621	0.0124943	0.439155	0.0585705		1.41444	-0.130336	-0.129891	-0.0525771	0.360399	0.501431		0.688459	-0.17621	0.046964	-0.0419583	0.35924	0.0441533		0.522072	-0.00165033	-0.222301	0.0408485	0.510944	0.145486
PF3D7_0415300::cdc2-related protein kinase 3	0.34388	0.656273	0.559014	0.299542	-0.701571	0.38521		0.845712	0.374167	0.185168	0.133566	-0.839121	0.314913		0.615529	0.670709	0.563521	-0.0204113	-0.760142	0.424174		0.656362	0.558153	0.487542	-0.0546186	-0.614819	0.505394		0.954861	0.538447	0.546596	-0.12852	-0.473698	0.445048		1.02491	0.483854	0.424296	-0.136114	-0.584778	0.440092		0.327036	0.463346	0.434735	0.167343	-0.368573	0.489174
PF3D7_1024400::conserved Plasmodium protein, unknown function	-0.0794032	-0.352938	-0.492172	-0.523194	0.429012	-0.308292		-0.280503	-0.112047	0.0973269	-0.130694	0.707778	0.154241		0.388336	-0.0701422	-0.269133	-0.0802499	0.828745	-0.0394035		0.0234168	-0.0201435	-0.0895197	-0.355616	0.540227	0.182612		0.32899	-0.241108	-0.144065	-0.459065	0.493446	0.0976809		0.206995	-0.0127652	0.103431	-0.272548	0.530803	0.0963023		0.476344	0.134205	0.00944578	-0.344628	0.23832	-0.200108
PF3D7_1460100::FYVE and coiled-coil domain-containing protein	1.07949	0.908668	0.535283	-0.338295	-0.401247	0.296551		1.44147	1.08939	0.801592	-0.0688512	0.152715	0.362406		1.53102	0.695524	0.474578	-0.310955	0.349571	0.495319		NA	NA	NA	NA	NA	NA		NA	NA	NA	NA	NA	NA		NA	NA	NA	NA	NA	NA		0.336367	-0.223593	0.109088	-0.209523	-0.343203	0.957552
PF3D7_0908100::conserved Plasmodium membrane protein, unknown function	0.286455	0.133147	-0.0258776	0.290547	0.722668	0.407947		0.264157	-0.0817003	0.0230029	0.0109949	0.313911	-0.31412		0.290207	0.142992	0.361214	0.755558	0.450142	-0.114968		0.374561	0.163346	0.168586	0.00202798	0.603303	0.0463361		0.106455	-0.0877628	-0.142276	0.0601168	0.329926	-0.0845182		0.516812	-0.0301438	-0.0742661	0.0181646	0.483735	-0.0389171		0.0846183	0.687333	0.25322	0.0774415	0.404532	0.170559
PF3D7_1033000::conserved Plasmodium protein, unknown function	0.884194	0.601117	0.713945	0.199179	0.104483	0.726763		0.404413	0.791211	0.737881	0.303179	-0.155242	0.462251		0.073281	0.161279	0.522082	0.368734	-0.179869	0.502165		0.477013	0.921689	0.653911	0.320134	0.308613	0.85354		0.238125	0.469703	0.214002	0.0174741	0.0150607	0.402288		0.373812	0.46234	0.545832	0.239818	0.296779	0.811617		-0.295142	0.672166	0.485371	0.0317782	0.186875	0.762796
PF3D7_1035200::S-antigen	-2.91745	-3.55183	-3.45367	-3.15669	-2.4709	-3.16747		-3.10301	-2.87605	-2.8075	-2.85485	-2.79665	-2.92361		-2.71157	-3.24047	-3.42365	-3.19019	-3.20589	-3.63586		-3.18991	-3.38741	-3.45492	-3.26359	-2.65133	-3.34273		-2.82408	-2.56885	-2.72582	-2.86549	-2.70325	-2.6171		-2.79017	-3.18259	-3.20371	-3.182	-2.592	-3.00422		-2.38517	-3.41724	-2.81767	-2.80199	-2.81592	-3.17935
PF3D7_0319800::conserved Plasmodium protein, unknown function	1.81275	1.35863	0.934972	1.06398	0.516195	1.25843		1.32249	0.603292	0.274082	0.164627	0.264809	0.847084		1.8124	1.54523	1.27098	0.776188	0.16016	1.2529		1.90712	1.41015	1.38933	0.448308	0.392116	1.0183		1.66144	1.03323	0.713711	0.727193	0.181094	1.1748		1.84253	1.48104	1.05326	0.661929	0.583297	1.48713		1.32833	1.76285	1.0431	0.691405	0.138806	1.18847
PF3D7_1416400::conserved Plasmodium protein, unknown function	1.01039	0.266754	0.219344	-0.359729	-0.243869	0.429967		0.832953	-0.107235	-0.0654976	-0.0752358	-0.315276	0.340657		-0.231049	0.235462	0.271502	-0.270889	0.012176	0.0812959		0.782178	0.697782	0.441312	-0.0277578	0.0327674	0.356037		0.0565902	0.194604	0.136314	-0.0693719	-0.220289	0.139039		-0.511574	0.276668	0.257962	-0.324148	-0.0100537	0.254928		0.484329	0.519159	-0.228067	-0.210078	-0.371112	0.116922
PF3D7_0731100::EMP1-trafficking protein | gametocyte exported protein 11	0.559361	0.294025	0.781397	-1.63743	-1.97149	0.716456		0.828679	1.12513	1.14764	-1.46004	-1.73976	0.961825		0.985888	1.10161	0.894493	-1.7728	-1.43078	1.05634		0.420339	0.690623	0.934983	-1.5417	-1.81819	0.820106		0.853132	1.2961	1.35264	-1.09898	-1.64164	0.993453		0.904491	1.01637	1.18546	-1.58437	-1.77058	0.978746		0.216463	-0.0902122	0.350776	-1.08533	-1.8692	0.685398
PF3D7_1201800::cytochrome c oxidase assembly protein COX19, putative	-0.970653	-0.605575	-0.820055	-0.208879	0.28934	-0.853697		0.429351	-0.613713	-0.506926	-0.334604	0.0593067	-0.856816		0.0795864	-0.655313	-0.597595	0.16713	-0.0133146	-0.765897		-0.398435	-0.778221	-0.684773	0.248807	0.417947	-0.897874		0.354705	-1.01174	-0.695031	0.0731259	0.358071	-0.96778		0.159773	-0.712015	-0.776607	0.0186019	0.148104	-0.858423		0.00170302	-0.375519	-0.435527	-0.263837	0.25776	-0.968924
PF3D7_1422700::conserved Plasmodium protein, unknown function	-0.568583	-0.370882	0.244904	-0.110072	-0.685911	-0.0666338		-0.305052	-0.244136	0.296305	0.0770392	-0.524822	0.0613284		-0.0296025	0.099249	0.2764	-0.107648	-0.427073	0.272222		-0.755814	-0.0728594	0.192206	0.0574738	-0.482951	-0.133862		-0.330967	-0.431934	0.233484	-0.178747	-0.385045	-0.197877		-0.122362	-0.195339	0.276563	-0.0912989	-0.5365	-0.0987375		-0.197187	-0.0657235	0.139715	0.192824	-0.386594	-0.00782613
PF3D7_0406700::conserved Plasmodium protein, unknown function	0.0108523	-0.146819	-0.161883	0.0775537	0.63702	-0.519607		-0.388669	0.00912025	-0.197209	-0.119416	0.707532	-0.262161		-0.380082	-0.198428	0.0304089	-0.0117784	0.392217	-0.169616		0.505397	0.217436	0.0590131	-0.219797	0.671405	-0.147764		-0.739553	-0.71096	-0.181082	-0.0928852	0.804963	-0.602275		-0.285614	-0.0425308	-0.0993199	-0.111021	0.756046	-0.174494		0.47735	0.754122	0.366886	-0.274376	0.544691	-0.298039
PF3D7_1400600::rifin | PIR protein	1.37566	0.835885	0.952546	-0.255572	0.349037	1.08621		-0.0922255	0.574412	0.0104119	-0.273512	0.302002	0.336663		0.0135589	0.536366	0.740324	0.635513	0.461338	0.257967		0.580301	0.893982	1.01808	0.453607	0.889855	0.6983		-0.232529	0.248637	0.339732	-0.0756421	0.479677	0.734556		0.131745	0.630066	0.425007	0.138178	0.640333	0.69593		0.258042	0.634355	0.340917	0.12279	0.463717	0.601625
PF3D7_1029100::conserved Plasmodium protein, unknown function	-0.367703	0.138959	-0.191821	0.226276	-0.49205	-0.152434		0.0688373	-0.254951	-0.0580014	0.103325	-0.176523	-0.0627431		0.185446	-0.221384	-0.444022	-0.0623091	-0.349603	-0.214513		-0.444532	-0.32754	-0.429322	0.0340154	-0.392436	-0.380156		-0.661545	-0.237469	-0.267258	-0.0366007	-0.39701	-0.242018		0.201326	-0.182235	-0.273293	0.016917	-0.233171	-0.277665		-0.35303	-0.354718	-0.382367	0.105346	-0.297289	-0.309573
PF3D7_1321900::conserved Plasmodium protein, unknown function	0.948078	-0.0241291	0.0922406	-0.34626	-0.577009	0.256227		0.139114	0.264949	0.263781	-0.602368	-0.629902	0.140653		0.211006	0.324695	0.115275	-0.483433	-0.104068	-0.0612312		NA	NA	NA	NA	NA	NA		NA	NA	NA	NA	NA	NA		NA	NA	NA	NA	NA	NA		-0.153049	-0.321971	-0.259668	-0.416728	-0.539267	0.13328
PF3D7_0619900::splicing factor 3A subunit 2, putative	0.191836	0.6451	0.532256	-0.193203	-0.308277	-0.218287		0.751604	0.596514	0.547198	0.162045	0.107777	0.309638		0.564879	0.199464	0.375562	-0.440211	0.661901	0.569571		0.578424	0.237079	0.510455	-0.276628	0.0285094	0.432254		0.721449	0.53091	0.205301	0.240588	-0.18685	0.277214		0.75341	0.134862	0.558405	0.0870519	-0.0655469	0.224123		0.329228	-0.0270347	0.138933	-0.348749	-0.354654	0.200337
PF3D7_0923600::lipoate-protein ligase 2	0.00510068	-0.104084	0.0310705	1.08575	0.679666	-0.21307		-0.966775	-0.557224	-0.488125	0.704872	0.494564	-0.862921		-1.03257	-0.437267	-0.481175	0.969994	0.643735	-0.478263		0.226795	0.164344	0.189468	1.07074	0.655801	-0.290595		-1.01044	-0.651083	-0.564135	0.783954	0.583915	-0.488642		-0.882184	-0.272386	-0.292085	0.775764	0.839423	-0.334018		0.390181	0.676192	0.0628227	0.835894	0.562873	-0.288378
PF3D7_1114000::dynein light chain type 2, putative	-0.289376	-0.11591	-0.553791	-0.703348	-0.690799	-0.0885954		0.0350804	-0.594863	-0.736455	-0.937911	-0.503073	-0.486514		0.592767	-0.286701	0.0519473	-0.817356	-0.446533	-0.559652		-0.551561	-0.48177	-0.439859	-0.755298	-0.872433	-0.81483		0.0745346	-0.0116978	0.024738	-0.647057	-0.177942	-0.279516		-0.224984	-0.656015	-0.390043	-0.964154	-0.715613	-0.703456		-0.572604	-0.308322	-0.653974	-0.790484	-0.696897	-0.549648
PF3D7_0818100::zinc finger protein, putative	-1.13209	-1.25136	-1.2729	-1.61394	-1.25353	-0.591217		-0.878372	-0.99975	-1.04118	-1.42502	-1.58896	-0.275942		-1.0792	-1.05786	-1.14631	-1.82116	0.164635	-0.575812		-0.92022	-1.15922	-1.28799	-1.85053	-1.47424	-0.175902		-1.15609	-0.634366	-0.732962	-1.12823	-1.1956	-0.1258		-1.01775	-1.00598	-1.23709	-1.65955	-0.973771	-0.00456569		-1.15194	-1.11042	-1.03784	-1.28549	-1.30286	-0.155328
PF3D7_1130500::conserved oligomeric Golgi complex subunit 2, putative	0.388982	0.663841	0.611894	0.0660289	-0.0333455	0.62111		-0.367712	0.336188	0.555312	-0.240949	-0.160637	0.194418		0.458491	0.753361	0.763483	0.0763946	-0.176132	0.199532		-0.121919	0.0834379	0.441166	-0.00233393	-0.11165	0.085056		-0.464772	0.504567	0.623481	0.173253	-0.0814298	0.194353		-0.466971	0.365015	0.379486	-0.343796	-0.102523	0.156282		-0.17002	0.329181	0.408615	0.253881	0.126065	0.421777
PF3D7_1113700::glyoxalase I	-0.327641	-0.219479	0.257569	-0.204964	-0.671535	-0.351203		0.427064	-0.0859364	0.313758	0.232116	-0.0305883	0.181641		0.017525	0.153918	0.0688043	0.257697	-0.453523	0.549707		-1.1598	-0.438384	0.0510423	0.405058	-0.270576	-0.125299		0.257121	-0.451623	0.082459	-0.138725	-0.448064	-0.127955		-0.113258	-0.0110375	0.230015	0.263325	-0.238601	0.0576068		-0.386465	-1.23699	-0.0225099	-0.073434	0.0922117	-0.0840356
PF3D7_1320700::conserved Plasmodium protein, unknown function	-1.0737	-0.924562	-1.06722	-0.267795	1.30263	-0.760489		-0.372869	-1.08483	-0.951503	-0.837657	0.921535	-1.00749		-0.905486	-1.06608	-0.903896	-0.333616	1.43407	-1.04158		-0.490624	-0.471654	-0.602214	-0.444634	1.09997	-0.785272		-0.480144	-1.08612	-0.841245	-0.730977	0.617068	-0.960338		-0.0838607	-0.862204	-1.01007	-0.534584	1.11414	-0.749309		-0.0981788	0.185285	-0.0123836	-0.312819	0.615559	-0.654504
PF3D7_1402500::ubiquitin-40S ribosomal protein S27a, putative	-0.987537	-0.93401	-0.819027	0.171642	-1.28791	-0.356432		-0.478677	-0.245105	0.169009	0.553627	-0.466604	0.041431		-0.0609547	-0.079065	-0.367769	0.373463	-1.16133	-0.180558		-1.20902	-0.868703	-0.497203	0.175916	-0.955309	-0.522011		-0.506173	-0.138537	0.119477	0.686906	-0.191307	-0.157042		-0.531888	-0.264955	-0.145929	0.434207	-0.569067	-0.149869		-0.97857	-1.51844	-0.533462	0.492208	-0.333024	-0.278986
PF3D7_1033200::early transcribed membrane protein 10.2	-2.04059	-1.3996	-1.34615	0.926914	0.753973	-0.432469		-1.98708	-0.907264	-0.993754	0.426204	1.28617	-1.50428		-2.15671	-1.1892	-0.562771	0.956545	1.32588	-0.781771		-0.0926526	-0.477809	-0.418271	0.718589	1.04632	-0.43572		-1.95537	-0.356692	-0.336705	1.14044	1.41338	-0.272966		-1.56577	-1.02687	-0.686995	0.899921	1.38451	-0.349903		0.842388	0.685592	0.794375	1.11761	1.16022	-1.01828
PF3D7_0502000::vacuolar protein sorting-associated protein 11, putative	0.935635	1.00732	0.916959	0.446127	0.201299	0.713382		0.227467	0.661259	0.529161	0.00151293	0.149753	0.519732		-0.529887	0.908184	0.801626	0.19855	-0.147828	0.240814		0.58743	0.660263	0.49524	0.141417	-0.0767733	0.572456		0.441448	0.98822	0.856849	0.322764	0.221715	0.67653		0.109178	0.790541	0.790325	0.00891456	-0.00385539	0.453888		-0.132224	0.636788	0.315974	0.173034	0.0390128	0.596465
PF3D7_1468000::conserved Plasmodium protein, unknown function	0.284849	0.573736	0.233835	0.147928	0.269621	0.281933		0.434186	0.396331	0.277902	0.216448	-0.292498	0.310805		0.345977	0.580852	0.483742	0.080503	0.0139745	0.197429		0.374414	0.305197	0.000503086	0.0425075	0.000513165	0.153555		0.416076	0.308573	0.329093	0.324924	0.221474	0.232137		0.485328	0.299971	0.247266	0.0519807	0.120869	0.186065		0.295566	0.539474	0.571614	0.0852499	0.144422	0.144158
PF3D7_1427300::conserved Plasmodium protein, unknown function	-0.726197	-0.725534	-1.02905	0.211857	0.429575	-0.873336		-1.40603	-0.917595	-0.759847	-0.168778	0.342801	-0.914297		-0.788674	-0.793067	-0.760348	0.364309	0.15767	-0.882121		-0.699	-0.732361	-0.79032	0.270795	0.477886	-0.901123		-1.79875	-0.805924	-0.853166	-0.157269	0.367461	-0.664882		-1.48447	-0.685544	-0.789739	0.192409	0.498774	-0.796455		-0.273963	-0.516039	-0.467552	0.0172363	0.537852	-0.784003
PF3D7_0303200::HAD superfamily protein, putative	1.03344	-0.249865	-0.0720774	0.724806	0.99682	0.329935		-1.42191	-1.65501	-0.268872	-0.100804	0.475391	0.0492806		-1.44401	0.424834	0.282051	0.373925	1.24424	0.591605		-0.0540232	-0.244175	0.010914	0.0612091	0.798408	-0.210141		-1.99318	-1.58815	-0.379343	-0.0288829	0.459283	-0.0385772		-1.40579	0.359215	0.638605	0.45628	0.587839	-0.161253		1.41598	-0.156133	0.284554	0.350117	0.741368	0.191937
PF3D7_1206400::rhodanese like protein, putative	0.438539	0.659138	0.758039	0.142836	0.118657	0.597696		-1.13564	0.151759	-0.108473	-0.0244902	-0.410912	0.176321		0.00459329	0.131344	0.282622	-0.0982464	-0.162926	0.0564866		0.243805	0.35124	0.276081	0.311854	-0.190297	0.290202		-1.27627	0.464318	0.322572	0.141981	-0.0118503	0.465643		0.126937	0.220199	0.235406	-0.0922183	-0.34221	0.0981961		-0.110688	0.420456	0.1463	0.232979	0.12154	0.415132
PF3D7_1338500::conserved Plasmodium protein, unknown function	0.846265	0.292924	0.384776	-0.105206	-0.144472	0.728827		0.0788539	0.0223985	-0.281851	-0.322105	-0.433185	0.0234854		0.180483	-0.0577182	-0.204245	0.105308	0.362643	-0.078923		0.64689	0.422355	0.284984	-0.154754	-0.060692	0.518249		-0.144689	-0.00789319	-0.348906	0.111097	0.0254211	-0.136571		-0.208866	0.103902	0.00932139	0.144816	0.0465242	0.220344		0.499411	0.561848	-0.0782154	-0.129221	-0.0812501	0.539807
PF3D7_1003800::U5 small nuclear ribonuclear protein, putative	0.720324	0.667177	0.880159	0.00873313	-0.591346	0.317376		0.275391	0.629861	0.613574	0.131468	-0.417549	0.659627		0.605775	0.152441	0.18362	-0.195864	-0.895763	0.116175		0.472505	0.719284	0.73572	0.394486	-0.20565	0.625619		0.0419787	0.329474	0.368027	0.0482255	-0.179353	0.523215		0.366857	0.396609	0.515982	-0.121674	-0.61575	0.193726		0.401177	0.18128	0.433258	0.276296	-0.0665378	0.537473
PF3D7_1112000::conserved Plasmodium protein, unknown function	0.95409	0.67094	0.43612	0.583246	0.551229	0.828497		0.905917	1.01903	0.798803	0.244905	-0.0523272	-0.14948		0.747069	0.702712	0.591673	0.366636	0.86885	0.871188		0.483933	0.292781	0.0535415	-0.279864	0.0132143	0.505875		1.09618	1.07675	-0.0529011	0.405608	0.238898	0.431112		0.82716	0.529836	0.563152	0.333791	0.38406	0.887245		0.111238	1.12444	0.33255	0.192281	0.0662142	0.816094
PF3D7_1443600::conserved Plasmodium protein, unknown function	-1.06598	-1.10627	-1.20675	0.76166	0.965688	-1.05993		-0.565282	-1.15081	-0.757059	0.405358	0.576179	-0.379367		-0.534713	-1.24663	-1.16434	0.740118	0.515912	-1.11527		-0.302783	-0.300758	-0.568567	0.673051	0.776202	-0.990614		-0.622758	-0.905931	-0.917452	0.432282	0.370515	-0.484351		-0.386167	-0.829722	-1.07317	0.608899	0.795346	-0.777191		-0.0132275	0.0204676	-0.376404	0.524461	1.04776	-1.07184
PF3D7_1143500::conserved Plasmodium protein, unknown function	-0.712032	-0.598706	-0.763855	0.110242	0.165184	-0.775874		-0.11623	-0.566753	-0.580594	-0.0988835	0.306201	-0.362053		-0.0549516	-0.757524	-0.738373	0.160963	0.0560637	-0.531181		-0.284248	-0.563228	-0.6493	-0.292208	-0.1182	-0.793904		-0.0978573	-0.327351	-0.451983	-0.0228406	0.141542	-0.381955		0.151226	-0.338454	-0.504462	0.177137	0.067165	-0.423148		-0.328638	-0.590591	-0.312809	-0.476562	0.138419	-0.920905
PF3D7_0316800::40S ribosomal protein S15A, putative	-0.422732	-0.310639	-0.207369	-0.267245	-0.723568	0.155135		0.25771	0.393514	0.317782	0.201841	-0.435906	0.188094		0.461664	-0.0878593	-0.301435	-0.256801	-1.68175	-0.101301		-0.280432	-0.0650131	0.246918	0.318942	-0.367745	0.218341		0.436868	0.382974	0.381198	0.294577	-0.176014	0.227394		0.338319	0.201758	0.182335	0.217397	-0.694963	0.216749		NA	NA	NA	NA	NA	NA
PF3D7_1304600::conserved Plasmodium protein, unknown function	-0.735189	-0.692939	-0.805945	0.802156	0.325331	-0.546464		-0.970887	-0.639164	-0.840072	0.781414	-0.323423	-0.0627271		-1.17697	-0.698227	-0.654791	0.733348	-0.718738	-0.870366		-0.266739	-0.449457	-0.598547	0.873076	0.0776069	-0.777988		-1.00225	-0.484508	-0.274354	0.642238	0.0922958	-0.544619		-0.580994	-0.674085	-0.648034	0.545513	-0.248396	-0.785263		-0.0077808	-0.388101	-0.546885	0.726711	0.543544	-0.545447
PF3D7_1435200::conserved Plasmodium protein, unknown function	0.516177	0.147255	0.219944	0.00881532	0.431046	0.166605		-0.506825	-0.191482	0.0765219	-0.553817	0.267267	-0.374436		-0.498135	0.0439556	0.0397319	0.0962414	0.641483	-0.348839		0.304229	0.102279	-0.0371097	-0.203299	0.739274	-0.224801		-0.730347	-0.144652	0.0706396	0.0395976	0.249486	-0.212073		-0.573875	-0.0744656	-0.368847	-0.169271	0.647061	-0.012001		-0.475198	0.300093	0.0402416	0.0893021	-0.138299	0.127328
PF3D7_0630100::conserved Plasmodium protein, unknown function	0.586722	0.648265	0.611842	0.261153	-0.54467	0.29731		0.552419	0.682521	0.503002	0.165679	0.0216028	0.372061		0.353328	0.583177	0.70166	-0.0113621	0.480348	0.833615		0.637824	0.549884	0.356797	-0.272315	-0.447671	0.741827		0.851653	0.715563	0.454427	0.222949	-0.14401	0.369063		1.68315	0.244573	0.363468	0.0804889	-0.0374105	0.718618		0.258103	0.716131	0.474441	0.334001	-0.0747876	0.807426
PF3D7_1443300::U6 snRNA-associated Sm-like protein LSm5, putative	-0.37455	-0.0458072	0.118162	0.0437489	-0.836362	-0.187448		1.23625	0.543039	0.533095	0.25677	-0.187542	0.531607		1.13577	0.128588	0.185752	-0.465649	-0.89331	0.461817		-0.173492	-0.137764	0.219173	-0.0507613	-0.873276	-0.0869923		0.446875	0.577539	0.499302	0.309544	-0.407489	0.400933		0.919014	0.102955	0.480566	-0.0738985	-0.826338	0.0447135		0.00345241	-0.443601	0.246204	-0.235941	-0.20965	-0.173806
PF3D7_0931500::conserved Plasmodium protein, unknown function	-0.189615	0.0525438	0.314349	0.35329	0.495762	0.342182		-0.956613	-0.544728	-0.201185	-0.146845	0.774193	-0.167105		-0.962358	0.0372168	0.916771	0.0226809	0.792374	0.588758		-0.453246	-0.247399	-0.429928	-0.504422	0.265312	-0.200716		-0.984213	-0.226349	0.0628508	-0.242792	0.541891	0.0176006		-1.132	-0.319746	-0.0392866	-0.174249	0.599087	0.0341768		0.226216	0.390381	0.20523	-0.105897	0.185916	0.492483
PF3D7_0608700::T-complex protein 1 subunit zeta	0.355477	0.759396	0.916	0.0579472	-0.916939	0.424854		0.483537	0.684921	0.951798	0.873911	-0.594307	0.929525		0.381223	0.282993	0.165561	0.103092	-1.2396	0.394002		0.780001	0.681448	0.93468	1.04489	-0.456645	0.605732		0.380364	0.592758	0.634778	1.04515	-0.494309	0.520355		0.120442	0.36836	0.397231	0.373662	-0.977288	0.194294		0.121344	-0.259615	0.299764	0.568845	-0.021238	0.446778
PF3D7_1462400::conserved Plasmodium protein, unknown function	1.50477	1.24262	1.46492	-0.175459	-0.525924	1.37676		1.2854	1.31624	1.07668	-0.187771	-0.770631	0.964964		0.683789	1.18818	1.10947	-0.492929	-0.502881	1.21251		1.2292	1.34534	1.18838	-0.0901652	-0.408635	1.40899		1.20203	1.13751	0.891555	-0.380217	-0.535399	1.13094		1.07239	1.17724	1.34472	-0.169137	-0.554998	1.2718		0.943282	1.03669	0.797971	-0.0155424	-0.506107	1.42984
PF3D7_0729500::mRNA (N6-adenosine)-methyltransferase, putative	0.604233	0.566046	0.0433801	-0.246727	-0.767586	0.690499		0.260182	0.295412	0.38278	-0.523556	-1.07624	0.30944		0.200516	0.518821	0.47307	-0.0282396	-1.00654	0.38777		0.58275	0.182719	0.32078	0.00885508	-1.02662	0.315473		0.499978	0.640421	0.704403	-0.00536682	-0.463035	0.449575		0.368934	0.471643	0.385786	-0.304002	-0.959137	0.358478		-0.160794	0.144534	-0.0533973	-0.00349451	-0.427605	0.374235
PF3D7_1108400::casein kinase 2, alpha subunit	0.133436	-0.0312075	-0.324268	0.0805196	-0.249978	-0.526308		0.926268	0.00718998	-0.46	0.351952	-0.189318	-0.196512		1.13451	0.270574	-0.114222	-0.00470047	-0.582794	0.0811985		0.283497	-0.154724	-0.491025	-0.217203	-0.573692	-0.313425		0.577642	-0.0194066	-0.423519	-0.0341885	-0.259845	-0.284992		1.28383	0.0103899	-0.315843	0.281835	-0.195954	0.0332571		0.14009	0.143405	0.130946	0.00441585	0.13961	0.149321
PF3D7_0904200::PH domain-containing protein, putative	0.731713	0.752708	0.82954	0.374016	0.121724	0.723875		0.784027	0.699811	0.912017	0.580431	0.311126	0.758217		0.9286	1.12348	1.14191	0.685026	0.144351	0.856753		2.25008	2.23234	2.28994	1.34445	1.10287	2.08811		1.63899	1.69416	1.96752	1.281	0.330513	0.913997		1.8869	1.85763	2.06031	1.0795	0.968709	1.76058		0.508733	0.957383	0.740309	0.363107	0.0226456	0.383364
PF3D7_0619300::conserved Plasmodium protein, unknown function	0.164627	0.189278	0.210218	0.064316	0.153383	0.14324		0.22998	-0.089717	-0.0767618	0.357917	0.249507	0.0674922		0.293163	0.164875	0.0808095	0.283425	0.138802	0.10622		0.302885	0.284704	0.173493	0.194281	0.228236	0.0463186		0.412671	0.246803	-0.0167992	-0.0243931	0.235731	-0.0836956		0.369629	0.103523	0.141443	0.20831	0.293979	0.0284196		-0.150977	0.480685	0.281092	0.0719117	0.193951	0.0670736
PF3D7_0832700::Plasmodium exported protein (PHISTa-like), unknown function, pseudogene	-0.31825	-0.382418	-0.427465	-0.297807	-0.277762	-0.30235		0.0790918	0.0099756	-0.0741678	-0.360115	-0.264449	-0.0427258		-0.958523	0.0304564	-0.259208	-0.755982	-0.488555	-0.267107		-0.613571	-0.554271	-0.842523	-0.691235	-0.977311	-0.373278		-0.269353	0.0228094	-0.268053	-0.22935	-0.770301	-0.189065		-0.125455	-0.442694	-0.235026	-0.542317	-0.635348	-0.314291		-0.32202	-0.537501	-0.503658	-0.427324	-0.635686	-0.291352
PF3D7_1122600::conserved Plasmodium protein, unknown function	0.299635	0.341621	0.43034	-0.403152	-0.0300904	0.13562		-0.245253	0.0459218	0.258309	-0.334552	-0.00871522	0.230355		0.207874	0.250387	0.281233	-0.365034	0.196412	0.261689		0.201589	0.127963	0.124436	-0.302491	-0.00153862	0.188342		0.215357	0.0638822	0.0312058	-0.379104	-0.104743	0.0787879		0.255259	0.0664078	0.105113	-0.371208	-0.00885984	0.117424		-0.216279	0.174637	0.0524285	-0.420113	-0.269076	0.229314
PF3D7_1247700::conserved Plasmodium protein, unknown function	-0.274414	-0.0873072	0.223947	-0.611371	-0.0676808	-0.0429128		0.910622	0.303196	0.227978	-0.607768	0.283799	0.405573		0.92186	0.173114	0.357142	-0.73683	1.07759	0.398521		-0.143161	-0.0677542	0.136087	-0.773638	-0.0233907	0.0554019		1.09129	0.377884	0.517142	-0.436579	-0.276457	0.155705		1.05671	0.151267	0.202751	-0.503289	0.279925	0.119658		-0.560692	-0.0719668	0.0577981	-0.463895	-0.0712048	0.134986
PF3D7_1326800::syntaxin, Qa-SNARE family	1.62574	0.693431	0.971398	0.0759738	0.378997	0.598643		-0.335982	0.344988	0.124807	-0.320093	-0.00211652	0.200741		0.111979	0.406802	0.417899	0.348655	0.215614	0.21424		0.223817	0.359188	0.482459	0.0482241	0.241047	0.380469		-0.180621	0.771296	0.616708	0.000640691	0.368227	0.480771		0.297304	0.534735	0.434265	0.0646289	0.25305	0.220032		0.157069	0.0397368	-0.222054	0.223949	0.190338	0.699349
PF3D7_0603400::trophozoite exported protein 1	0.304465	0.235373	0.529381	0.266192	-0.270662	0.259251		0.0932041	0.176077	0.243784	0.123074	-0.459399	0.432898		-0.4884	0.0427409	0.058266	-0.0749401	-0.694127	-0.0866837		-0.134553	0.376815	0.332927	0.283486	-0.204203	0.213148		-0.288025	0.430786	0.20014	0.0577989	-0.0604656	0.188541		-0.485548	0.058234	0.115215	-0.0936294	-0.395496	-0.106263		0.00353485	0.371349	0.199339	0.19356	-0.00268287	0.178199
PF3D7_0200900::stevor, pseudogene | PIR protein, pseudogene	0.133917	0.250153	0.146656	-0.612097	0.0567648	0.13015		-1.02978	0.409304	-0.170723	0.090492	0.0586958	0.406043		0.422254	0.166234	0.272709	0.0259498	0.246574	0.295932		-0.273417	-0.0406801	0.0519052	-0.746139	-0.0255237	0.100732		-0.152461	-0.0538902	-0.0565616	-0.225102	0.0469446	0.114368		-0.523543	-0.0604573	0.377706	-0.371242	0.0855916	1.16357		-0.518738	-0.672243	-0.422701	-0.2134	-0.0159031	-0.235036
PF3D7_1431300::large subunit GTPase 1, putative	1.11018	1.04907	1.18301	0.270674	-0.885803	0.933001		1.09324	1.42152	1.1694	0.240774	-0.592487	1.01979		1.33813	1.26373	1.11614	-0.0809443	-0.516449	1.18334		1.0369	0.802591	1.03425	0.2239	-0.852966	0.905658		1.37189	1.1476	0.934562	0.198818	-0.481828	0.798579		1.28512	1.14255	1.1324	0.0845789	-0.723965	0.94659		0.931151	1.14307	0.998869	0.414585	-0.549751	0.836189
PF3D7_1409500::conserved Plasmodium protein, unknown function	0.0202705	-0.0438747	-0.0674985	-0.506877	0.0629232	0.273229		-0.0329974	-0.246181	-0.52551	-0.0321725	-0.0646683	-0.0637928		-0.359275	-0.0529869	0.0275725	-0.18921	0.0414945	-0.44356		-0.00914654	0.0149582	-0.0423223	-0.00732091	-0.0832674	-0.200183		-0.182452	-0.0881232	0.0527518	0.124333	0.176598	-0.204663		0.148207	0.0483893	-0.257237	-0.0700952	0.232301	-0.130503		0.302722	-0.264863	-0.014554	-0.0560073	-0.244619	-0.0529967
PF3D7_1119700::conserved Plasmodium protein, unknown function	-0.405351	-0.446678	-1.29464	-0.894098	-0.714636	-0.85375		-0.0561201	-0.134053	-0.223552	-0.294187	-0.335079	-0.348803		0.201841	-0.607205	-0.661456	-0.519181	-0.320712	-0.719919		-0.660561	-1.24833	-0.987075	-0.905354	-0.806041	-0.679167		-0.414192	-0.487478	-0.320482	-0.254487	-0.479735	-0.637299		0.181933	-0.523906	-0.438396	-0.359279	-0.224784	-0.443547		-0.728338	-1.5665	-0.587381	-0.579665	-0.594852	-0.384529
PF3D7_0310300::phosphoglycerate mutase, putative	1.28635	1.209	1.17587	0.0903951	-0.303429	0.990564		1.05502	1.02168	0.972605	0.0481219	-0.427757	1.02885		0.598862	0.969006	1.16686	-0.123397	-0.57889	0.709571		0.910365	1.11785	1.06005	0.336041	-0.266615	0.968043		0.803352	1.02419	1.11296	0.129977	-0.165828	1.16026		0.711431	0.988396	1.28018	0.180087	-0.483523	0.736086		0.273784	0.621512	0.556643	0.258414	-0.0978327	0.958445
PF3D7_0210700::syntaxin, Qa-SNARE family	-0.183763	-0.344528	-0.292505	0.322937	0.163825	0.0422322		-0.356319	-0.576604	-0.341465	-0.251641	0.000528444	-0.115153		-0.524258	-0.276464	-0.255142	-0.0480584	1.78077	0.245888		0.0778607	-0.146894	-0.452697	-0.385336	-0.0750016	0.384297		-0.471626	-0.16036	-0.273745	-0.33192	-0.346519	0.0360544		0.0011711	-0.395423	-0.599477	-0.017258	0.354092	0.697444		-0.470668	0.476245	0.0823976	0.140083	-0.225019	0.561954
PF3D7_0628400::conserved Plasmodium membrane protein, unknown function	0.379196	-0.109864	0.152343	-0.345686	-0.262064	0.243645		-1.13861	-0.144809	-0.255571	-0.529616	-0.236893	-0.300289		-0.420931	0.132637	-0.056689	-0.207133	-0.308262	0.140054		0.435661	0.196439	0.115149	0.22704	-0.535963	0.17728		0.265227	-0.224616	-0.0449638	0.50033	0.032332	0.0600647		0.162126	0.175534	0.168307	0.110323	-0.219717	0.457233		-0.0547376	0.321692	-0.321456	-0.319102	-0.112025	0.0452756
PF3D7_1327500::conserved Plasmodium protein, unknown function	-1.04787	-0.81931	-1.11278	-0.972141	1.17673	-0.534308		-0.777712	-1.24397	-1.12781	-1.03251	1.0194	-0.961254		-1.33901	-1.07213	-0.936192	-0.536507	1.95794	-0.8977		-0.26941	-0.740327	-0.917587	-1.52697	1.02604	-0.729123		-0.721212	-1.09098	-1.07362	-1.35585	0.479768	-1.25804		-0.735132	-1.09635	-1.20044	-1.23883	1.06722	-0.787645		-0.272184	0.428977	0.229064	-0.874014	0.645423	-0.628729
PF3D7_1126000::threonine--tRNA ligase	-0.111705	0.268338	0.500553	0.295596	-0.131508	0.510568		-0.700089	0.00578897	0.340123	-0.0127151	-0.473708	0.101746		-0.583364	0.0246685	0.381352	-0.115913	-0.715112	-0.0801277		-0.324126	0.265895	0.412309	0.220901	-0.0732659	0.186575		-0.781921	-0.0127691	0.335504	0.0982885	-0.0131334	0.391374		-0.684109	-0.146532	0.237043	-0.206787	-0.41218	0.0319976		-0.465236	0.140054	0.437093	0.393563	0.140519	0.0624531
PF3D7_0626800::pyruvate kinase	-0.839725	-0.854692	-0.328182	0.255321	-0.178946	-0.279252		-0.433316	-0.342347	0.0295155	0.713216	-0.0440639	-0.170193		-0.0531952	-0.348976	-0.0024404	0.579956	-0.766212	0.0810367		-0.699337	-0.736372	-0.52079	0.299246	-0.273316	-0.612215		-0.394254	-0.44073	-0.133381	0.640822	0.26916	-0.18253		-0.380585	-0.632271	-0.162825	0.424111	-0.350425	-0.21371		-0.518577	-0.853548	-0.44678	0.171861	0.0735487	-0.679393
PF3D7_0322600::conserved Plasmodium protein, unknown function	-0.0302709	0.401589	0.257286	0.168479	0.230024	0.305717		0.0949313	0.136468	0.259822	0.141087	-0.0173511	0.0344871		-0.214475	0.243142	0.383943	0.29915	0.396481	0.195425		0.574936	0.330416	0.205336	0.185268	0.0738429	0.0771912		-0.266299	0.163784	0.0529078	0.0553016	0.115332	0.0202551		0.63869	0.217241	0.298318	0.191959	0.245713	0.186088		0.209929	0.758869	0.680889	0.0493319	0.254145	-0.185592
PF3D7_0705000::mRNA cap guanine-N7 methyltransferase, putative	0.58664	0.417294	0.569034	-0.166998	-0.707846	0.427547		0.367806	0.360069	0.42362	-0.283323	-1.11178	0.428951		-0.121676	0.385821	0.0344076	-0.611607	-1.3167	-0.205308		0.584123	0.741517	0.607445	0.0925863	-0.502216	0.558868		0.50869	-0.056432	0.0982994	-0.561115	-0.704562	0.0895701		0.133403	0.434886	0.34335	-0.492297	-1.03262	0.107712		0.177807	0.214792	0.363934	-0.122111	-0.194573	0.556131
PF3D7_0716700::conserved Plasmodium protein, unknown function	0.627344	0.190868	0.148595	1.15704	0.420503	-0.127382		1.33481	0.0723154	-0.0342117	0.75724	0.143579	0.0204349		1.02835	0.146255	0.0963669	0.749138	0.824799	-0.0225275		1.17053	0.262588	0.422298	0.723265	0.29144	-0.00559799		1.23471	-0.00997042	-0.039772	0.412635	0.302455	0.396458		1.05816	0.0838052	0.110185	0.65234	0.397976	0.0642122		0.738874	0.81307	0.340782	0.897292	0.381032	-0.207431
PF3D7_1360800::falcilysin	0.127636	-0.0570001	0.503735	0.500914	-0.224413	0.217043		-0.331913	0.00483153	0.447821	0.451547	0.201028	0.518837		0.0352233	0.21319	0.385794	0.475347	-0.156101	0.374347		-0.263079	0.067934	0.3276	0.536145	0.143775	0.165614		-0.393486	-0.215978	0.399159	0.530374	0.515623	0.307104		0.0377922	0.022006	0.409738	0.39494	-0.0182951	0.0647101		-0.107261	-0.290746	0.195298	0.700061	0.385642	0.195422
PF3D7_1121700::protein GCN20 | ABC transporter F family member 2	0.883271	0.993422	0.792877	0.120785	-0.806822	0.411956		0.477947	0.776607	0.873076	0.345523	-0.506733	0.750107		0.515989	0.746484	0.615202	0.0459703	-1.27382	0.488798		0.806482	0.866986	0.819733	0.42102	-0.438414	0.637039		0.478955	0.504199	0.57901	0.0244961	-0.36937	0.41154		0.374113	0.689656	0.751135	0.246795	-0.663615	0.681504		0.707155	0.336498	0.854936	0.181823	-0.184268	0.686758
PF3D7_0623200::ferredoxin--NADP reductase	0.967867	0.491683	0.409506	0.0228973	-0.0815603	0.666316		1.05972	0.666714	0.456043	-0.216949	-0.433917	0.437925		1.14146	0.644349	0.400442	0.0711063	-0.299181	0.010864		0.260765	0.400563	0.374581	0.149216	-0.278731	0.435833		1.12278	0.737982	0.55824	0.305512	-0.285245	0.296349		0.895383	0.597732	0.137977	-0.257348	-0.369297	0.379511		-0.101593	-0.0388635	-0.129471	-0.0986041	-0.169654	0.46544
PF3D7_1313100::conserved Plasmodium protein, unknown function	0.511912	0.542955	0.739006	0.0656524	-0.0327588	0.634787		0.24057	0.421745	0.344709	0.0227159	-0.0217345	0.229811		-0.0170533	0.475541	0.498086	0.0674414	0.0347552	0.523014		0.230834	0.403771	0.476992	0.178144	0.0511769	0.455373		0.52267	0.485887	0.535447	0.166848	0.104469	0.545469		0.1675	0.414865	0.417564	0.0389213	0.0906186	0.332104		0.22063	0.313024	0.164689	0.211352	0.0328606	0.436258
PF3D7_0922200::S-adenosylmethionine synthetase	-0.151609	-0.138732	-0.00928492	0.377793	-0.154922	-0.305666		-0.587516	0.186092	-0.0647665	0.418953	0.307338	-0.43869		-0.351464	-0.131863	-0.0733113	0.618727	0.086386	-0.116874		0.0246431	-0.0201729	0.0377241	0.760158	0.128754	0.101612		-0.519574	-0.326954	-0.172196	0.619124	0.297029	-0.283237		-0.483909	-0.280299	-0.239065	0.676682	0.465306	-0.0197202		0.481699	-0.0407321	0.119676	0.285453	0.00989167	0.198616
PF3D7_0916200::conserved Plasmodium protein, unknown function	-0.496841	-0.476104	-0.593162	0.462672	-0.00827288	-0.802942		0.285799	-0.408789	-0.409631	0.332576	0.0151018	-0.465228		-0.396795	-0.440924	-0.385126	0.348409	0.153444	-0.396499		-0.33385	-0.381671	-0.382191	0.587614	0.104351	-0.546399		0.280388	0.0868306	-0.322965	0.548972	0.280631	-0.202221		0.114677	-0.297128	-0.368347	0.481495	0.0571923	-0.477264		-0.0115493	-0.0437526	-0.198365	0.70359	0.21958	-0.450477
PF3D7_1339800::mitotic-spindle organizing protein 1, putative	1.16069	0.495803	0.174481	0.602015	0.491397	0.26456		1.04845	0.151724	0.0932903	0.531424	0.319644	-0.0818173		0.864139	0.786699	0.396337	0.825644	0.432481	0.330536		0.335089	0.42025	0.100356	0.281681	0.341714	-0.00410665		0.769916	0.805871	0.123798	0.610322	0.727448	0.181158		1.11895	0.217563	-0.222777	0.451429	0.675936	0.214578		0.0235569	1.0001	0.118286	0.564141	0.416537	0.289695
PF3D7_1348000::conserved Plasmodium protein, unknown function	0.149199	0.23777	0.0413513	-0.104122	0.140352	-0.153013		0.00599245	0.451073	0.239323	0.18156	0.139393	0.165568		0.169106	0.478806	-0.119016	-0.183354	0.716587	0.268002		0.217331	0.002087	0.117054	-0.0306748	0.419587	0.185768		0.285151	0.106449	-0.0446119	0.0225869	-0.151427	-0.105727		0.361417	0.116166	0.182421	0.0326783	0.307563	0.155684		-0.22507	-0.0289868	-0.0613395	0.228877	0.0645014	0.240126
PF3D7_0625100::sphingomyelin synthase 2, putative	0.582718	0.198768	0.122438	0.106684	0.48544	0.0527604		0.470892	0.47467	0.480648	-0.0657815	0.603468	0.328032		0.394528	0.491692	0.372748	0.201952	0.829755	0.526475		0.509717	0.32447	0.355095	0.066589	0.460862	0.41217		0.591642	0.462076	0.366537	0.0990011	0.71587	0.401051		0.626318	0.431625	0.456135	0.175615	0.685666	0.528635		0.0557998	0.294579	0.258249	-0.109864	0.141583	0.469392
PF3D7_0607300::uroporphyrinogen III decarboxylase	0.784659	1.02934	0.703736	0.379771	0.197813	0.888461		0.155943	0.792033	0.646766	0.268198	0.166939	1.07058		0.388489	0.804438	1.02812	0.365439	0.13328	0.782648		0.752782	0.809672	0.571825	0.257146	-0.0975023	0.619236		0.227676	0.958772	0.720566	0.511625	0.172448	0.801453		0.149744	0.894208	0.901158	0.369658	0.192239	0.865521		0.115355	0.723305	0.698871	0.26796	0.0401008	0.804289
PF3D7_1322100::histone-lysine N-methyltransferase SET2 | SET domain-containing protein 2 | variant-silencing SET protein	0.971282	0.81015	0.750022	-0.502313	-1.04537	0.588896		0.911136	0.914249	0.506936	-0.644397	-1.52531	0.300402		0.702945	0.603892	0.52094	-0.878478	-1.69856	0.117732		1.18467	0.986898	0.823566	-0.48316	-1.1576	0.951914		0.963735	0.578568	0.29503	-0.907814	-1.19389	0.541788		0.874006	0.734647	0.605836	-0.604106	-1.34655	0.597686		0.429326	0.506334	0.371146	-0.39572	-0.874965	1.04966
PF3D7_0931100::nucleolar protein Nop52, putative	0.41002	0.145765	0.217956	-0.606985	-1.22662	0.265976		1.00091	0.259135	0.0677794	-0.668413	-1.48053	0.421179		-0.220091	0.42274	0.411858	-1.07976	-1.57357	0.3384		0.52007	0.675088	0.188374	-0.913535	-1.42886	0.52866		0.759596	0.0770586	0.0114024	-1.19191	-1.68564	0.125296		0.431856	0.422804	0.205792	-0.771961	-1.33453	0.551205		-0.140317	0.528699	0.431041	-0.359276	-1.10565	0.529197
PF3D7_1025100::glutamine--fructose-6-phosphate aminotransferase [isomerizing], putative	1.03722	0.69336	0.775783	0.135071	0.604516	0.945992		0.550464	0.877343	0.72289	-0.0384166	0.647938	0.412484		0.105255	0.640415	0.731985	0.31569	0.616897	0.6777		0.529642	0.560086	0.646639	0.0883276	0.687223	0.902756		0.426055	0.912701	0.724961	0.19565	0.619056	0.479117		0.393972	0.690285	0.568606	0.243372	0.521757	0.760525		0.397471	0.331923	0.329027	0.0607487	0.475669	0.78318
PF3D7_1403100::condensin complex subunit 1, putative	-1.15618	-1.11862	-1.07977	0.347613	0.762514	-1.03702		-1.00904	-0.975177	-1.02712	0.276584	0.550631	-1.27168		-0.991956	-1.0423	-0.957929	0.554183	0.5532	-1.16708		-0.283925	-0.399972	-0.590715	0.701011	0.94691	-0.843298		-0.915029	-1.14573	-1.14786	-0.1	0.49237	-1.15005		-0.835122	-0.935087	-1.00225	0.389745	0.646868	-0.90064		0.128684	-0.263416	-0.374433	0.189951	0.819383	-1.32397
PF3D7_0408800::conserved Plasmodium protein, unknown function	0.909334	0.744383	0.593588	0.361602	-0.0294966	-0.0444735		1.49162	0.805907	0.414191	0.575888	0.67339	0.76944		1.3922	0.786809	0.612527	0.291786	0.539395	1.00839		0.748133	0.281097	0.268142	0.018971	0.207275	0.302281		1.36309	0.659821	0.550791	0.587218	0.286573	0.668904		1.0786	0.596746	0.451911	0.216252	0.352488	0.340745		0.689479	0.659988	0.457179	0.316658	0.325126	0.611913
PF3D7_1252500::Plasmodium exported protein, unknown function	1.05556	1.09759	0.633228	-0.0359883	-0.104823	0.621888		-0.0606597	0.609211	0.0117233	-0.421698	-0.292464	0.161376		0.250834	0.331632	0.441519	-0.134365	-0.385364	0.631174		1.24852	0.59247	0.176841	-0.440218	-0.0569274	0.643263		1.73639	1.11012	0.263567	-0.19693	0.107919	0.497819		1.3126	0.763322	0.430048	0.00629665	-0.0432897	0.811069		0.0463615	0.855503	0.495706	-0.347688	-0.0868552	0.713403
PF3D7_0815900::dihydrolipoyl dehydrogenase, apicoplast	-0.0286336	-0.0851853	-0.229188	-0.526694	-0.273952	-0.0816469		0.94583	0.207791	0.0639567	-0.387312	-0.274005	-0.204107		0.0689776	-0.121606	-0.286099	-0.58042	-0.0686425	-0.0382834		0.0115534	-0.0586141	-0.0273138	-0.527826	-0.343879	-0.192151		0.962795	-0.113373	-0.0421553	-0.644894	-0.445463	-0.25103		0.40241	0.0299272	0.16167	-0.417894	-0.328913	-0.21358		-0.155318	-0.0997815	-0.0729447	-0.417989	-0.386869	-0.182223
PF3D7_0904000::GTPase-activating protein, putative	0.51533	0.53868	0.679852	0.0970875	-0.422319	0.338185		0.562258	0.679812	0.609366	0.223823	0.0219536	0.641646		1.01364	0.662807	0.601877	0.140439	-0.328822	0.932669		0.787554	0.528821	0.582037	0.052494	-0.0250587	0.355402		0.977219	0.413449	0.407741	-0.155406	0.126208	0.607461		1.00964	0.482684	0.495297	0.0566351	-0.069803	0.578896		0.77729	0.765744	0.812915	-0.0174612	0.212918	0.50613
PF3D7_1328400::conserved Plasmodium protein, unknown function	0.53008	0.495791	0.655825	0.658957	-0.201163	0.248704		0.449284	0.402743	0.109794	0.624267	-0.246934	0.411893		0.155657	0.337425	0.469294	0.315583	-0.210707	0.364821		0.454107	0.135265	0.0251402	0.300276	-0.357316	0.132297		0.911191	0.491975	-0.21312	0.656222	-0.050666	0.289957		0.105892	0.36473	0.423843	0.543577	-0.269207	0.25899		0.508612	0.468924	0.127781	0.681317	-0.0464381	0.261032
PF3D7_0610900::transcription elongation factor SPT5, putative	0.413273	-0.221122	-0.0230401	-0.408396	-0.518884	-0.157663		0.47342	-0.0457674	-0.139515	-0.570218	-0.858765	-0.116355		0.553861	-0.201946	-0.0994446	-0.458335	-0.932113	-0.265465		0.202444	0.156444	0.0744893	-0.204367	-0.53941	0.11919		0.129452	-0.244127	-0.030642	-0.373268	-0.446607	-0.102204		0.263325	0.00646534	-0.101804	-0.417089	-0.701221	-0.0181298		0.236485	-0.584159	-0.083215	-0.119301	-0.385915	0.00695272
PF3D7_0422200::erythrocyte membrane-associated antigen	-0.0331581	0.25225	0.927264	0.203142	-0.239054	0.673761		-0.416799	-0.0701635	0.520769	0.258986	-0.395187	0.84153		-0.419477	0.571466	0.898377	0.112532	-0.252076	0.529261		-0.235781	0.289407	0.68155	0.2547	-0.333968	0.407185		-0.362893	0.0895094	0.612004	0.202512	-0.236557	0.518125		-0.347095	0.381905	0.799551	0.146203	-0.254888	0.447002		-0.40888	-0.141415	0.0950004	0.166999	-0.189406	0.289646
PF3D7_0707700::E3 ubiquitin-protein ligase, putative	0.106632	0.0480534	0.165339	-0.140251	-0.308264	0.0998917		0.018998	0.399068	0.488707	-0.138293	-0.083213	0.260578		0.099463	0.226848	0.186618	-0.23432	0.183268	0.177612		0.110468	0.198428	0.329167	-0.131633	-0.174733	0.388554		-0.0130475	0.374704	0.332311	0.213762	-0.0446474	0.535101		0.449846	0.354631	0.314116	0.217535	0.0321245	0.282959		0.0353668	-0.10665	-0.194266	-0.0617046	-0.0755096	0.400936
PF3D7_1230300::subpellicular microtubule protein 2, putative	0.556601	0.25165	0.374267	0.0963894	0.249967	0.416465		0.149851	0.151359	-0.0168888	-0.0816703	0.174747	0.198644		-0.23946	0.361724	0.277688	-0.0225656	0.439122	0.10248		0.0218453	0.14792	-0.0841565	-0.171841	0.123885	0.179711		-0.160749	0.276352	0.00840022	0.139361	0.215547	0.1818		0.0926805	0.179417	0.292749	0.0190172	0.219085	0.216056		-0.227075	-0.104431	-0.136617	0.024878	-0.277675	0.179882
PF3D7_0826000::conserved Plasmodium protein, unknown function	-0.862771	-0.469398	-0.719378	0.947186	-0.17429	-0.384024		-0.418481	-0.400754	-0.347853	0.184658	-0.3581	-0.462241		-0.153785	-0.655145	-0.434593	0.64084	-0.433773	-0.660979		-0.429029	-0.39416	-0.556177	0.912297	-0.218842	-0.809482		0.052056	-0.239454	-0.399466	0.395244	-0.230806	-0.535244		-0.753451	-0.59349	-0.739946	0.533932	-0.181985	-0.507283		-0.380454	-0.1023	-0.402836	0.897403	0.051168	-0.479525
PF3D7_1324000::conserved Plasmodium protein, unknown function	0.499715	1.18362	1.30753	0.638669	-0.518981	1.17026		0.909347	1.04184	1.24882	0.538968	-0.492274	1.10594		1.4168	1.37433	1.47196	0.385542	-0.369556	1.18054		0.348838	0.851134	1.15761	0.402287	-0.467528	0.887811		0.875549	1.05159	1.29111	0.317059	-0.476122	0.947407		1.30099	1.02868	1.26092	0.235944	-0.419624	0.958079		0.170258	0.900198	1.00793	0.536714	-0.133294	0.981519
PF3D7_1014800::conserved Plasmodium protein, unknown function	0.168866	0.101263	0.249321	0.247803	0.296558	-0.243603		-0.402889	0.186046	0.470849	0.320454	0.305735	-0.25992		0.336443	0.177238	0.211165	0.389056	0.560376	0.222934		0.0464113	0.136314	0.233048	0.523784	0.266887	-0.00237417		-0.292816	-0.0796102	-0.0590708	0.109283	0.296065	-0.500546		0.199324	0.0380719	-0.0374649	0.494575	0.532196	-0.0465586		0.174978	0.0229321	-0.0202132	0.0901455	0.147542	0.117628
PF3D7_0831200::DnaJ protein, putative	1.06959	0.704844	0.261199	-1.21021	-0.451307	0.599133		1.20736	1.18951	0.698116	-1.05868	-0.720139	0.253275		1.37716	0.727834	0.468963	-0.800936	-1.01168	0.132813		0.89561	0.777392	0.62946	-0.771574	-0.205983	0.549284		0.93561	0.720099	0.296975	-0.96211	-0.487595	0.324708		1.3645	0.823564	0.449703	-0.607193	-0.170564	0.787511		0.771959	0.110963	0.348652	-0.947095	-0.51356	0.720963
PF3D7_1122000::conserved Plasmodium protein, unknown function	-1.25652	-1.19044	-1.06649	0.317422	-0.293197	-0.743483		-0.833828	-0.142556	-0.117349	0.312756	0.253004	0.00527739		-0.456886	-0.483076	-0.255615	0.121257	-0.116148	-0.331379		-1.11956	-1.27325	-0.635898	-0.0541389	-0.408621	-0.874167		-0.251547	-0.053247	0.0591077	0.43333	0.00332681	-0.280131		-0.246345	-0.222269	0.0109508	0.364329	0.0875107	-0.314985		-0.369037	-1.34796	-0.143341	0.100632	0.0457993	-0.483842
PF3D7_0608000::diphthine methyltransferase, putative	-1.23958	-0.512855	-0.595317	-0.0174214	-0.595078	-0.595079		-0.56719	-0.45037	-0.109635	0.492802	-0.0710561	-0.117078		-0.0460579	-0.332589	-0.200858	0.176987	-0.676011	-0.142442		-1.13961	-0.887351	-0.589451	-0.251905	-0.811841	-0.799342		-0.359613	-0.260125	0.0292429	0.167395	-0.457853	-0.518034		-0.0675907	-0.630796	-0.430403	-0.217629	-0.626823	-0.422205		-0.868008	-0.627061	-0.272465	0.0403424	-0.233904	-0.726787
PF3D7_0501800::chromosome assembly factor 1	-0.896102	-1.0111	-1.26429	0.100117	0.686512	-0.968731		-0.655126	-1.32344	-1.15239	-0.177904	0.246765	-1.31569		-1.13819	-1.28174	-1.11775	0.144755	-0.115556	-1.55933		-0.504819	-0.798419	-0.933352	0.0901318	0.458348	-1.16396		-1.20305	-1.2544	-1.12202	-0.170115	0.383124	-1.22369		-1.06694	-1.19304	-1.30947	-0.141521	0.353572	-1.22202		-0.0865631	-0.23506	-0.650897	0.101151	0.506188	-1.07993
PF3D7_1004800::ADP/ATP carrier protein, putative	-1.4521	-0.683975	-0.368355	0.910645	0.451085	-0.674157		0.185095	-1.28054	-0.630227	0.991615	0.784902	-0.17348		0.152184	-0.873011	-0.609551	0.722909	0.314673	-0.214405		-1.00483	-0.970623	-0.641892	0.527966	0.202551	-0.743712		0.0297155	-1.165	-0.727039	1.14458	0.679093	-0.665494		-0.0700931	-1.11573	-0.55325	0.933229	0.536516	-0.730101		0.282689	-0.57498	-0.243787	0.710156	0.540495	-0.800047
PF3D7_1358200::conserved Plasmodium protein, unknown function	0.886368	0.392233	0.885835	-0.050232	-0.0260635	0.743155		0.361581	0.682367	0.629459	-0.274195	-0.023267	0.684171		0.439372	0.906193	0.792094	0.0525817	-0.398938	0.599778		0.446848	0.564941	0.68406	-0.2646	-0.23814	0.625458		0.381449	0.843898	0.694982	-0.303703	0.0823932	0.74574		0.101198	0.695107	0.676445	-0.452701	-0.124218	0.586939		0.0180317	-0.139593	-0.323025	-0.276801	-0.591854	0.38516
PF3D7_1426300::dynein-associated protein, putative	-0.780113	0.29829	0.324345	0.449297	0.444068	0.31328		-0.0767227	0.152012	0.484235	0.394651	0.624925	0.494169		0.0184173	0.423639	0.871901	0.642316	0.453721	0.594044		-0.432714	0.127079	0.366847	0.418489	0.37042	0.104196		-0.151707	0.370176	0.605238	0.354946	0.220074	0.455454		0.136206	0.35533	0.234591	0.381863	0.620408	0.18088		-0.543737	0.178657	0.445385	0.245762	0.606554	0.224376
PF3D7_1236500::conserved Plasmodium protein, unknown function	-0.0528595	0.0481372	0.794646	0.381832	0.330261	0.21592		-0.0527345	-0.0192058	0.0443197	0.320321	0.23968	0.102475		0.035302	0.463225	0.103394	0.314954	0.782834	0.434169		1.24843	1.0812	0.527562	0.305391	0.535902	0.704682		0.39452	0.500582	0.430102	0.181273	0.231627	0.102862		0.774731	0.559882	0.588974	0.424207	0.6695	0.697066		0.525948	1.24152	0.531513	0.0156841	0.284871	0.851614
PF3D7_1141100::conserved Plasmodium protein, unknown function	1.11901	0.63676	0.967311	0.223863	0.0724168	0.862449		-0.680312	0.0864027	0.654606	0.143843	-0.163134	0.417557		0.16168	0.606715	0.823071	0.224451	-0.158039	0.729748		0.383395	0.728887	0.88405	0.530358	0.0515834	0.854509		-0.456392	0.296132	0.568167	0.300654	0.094908	0.581361		-0.379195	0.521813	0.84559	0.251162	0.142302	0.718441		-0.493127	0.681613	0.619127	0.304755	0.0691695	0.680452
PF3D7_1239700::ATP-dependent zinc metalloprotease FTSH 1	-0.835097	-1.18705	-1.02501	-0.232326	-0.0144245	-1.23815		-1.44308	-1.08341	-0.957655	-0.0676754	0.0435917	-1.12999		-2.48661	-0.825764	-0.779549	0.0436091	-0.141608	-0.646643		-0.984567	-1.05098	-0.929361	0.331703	0.227195	-1.13832		-1.72201	-0.834451	-0.825329	-0.0110469	0.25265	-1.04349		-1.82524	-0.843989	-0.644159	0.029894	0.103935	-1.07162		-0.167051	-0.932891	-0.68564	0.100746	0.277157	-0.858654
PF3D7_0103300::conserved Plasmodium protein, unknown function	0.573374	0.54951	0.600797	0.077271	-0.212124	0.5066		0.0974332	0.329425	0.505307	-0.0798732	-0.23307	0.355235		0.303368	0.52083	0.533622	-0.0827057	-0.183802	0.512574		0.287227	0.552549	0.772555	0.0880044	-0.0321253	0.566834		-0.068602	0.409403	0.511381	0.152943	-0.0257418	0.509398		0.168759	0.412653	0.455794	-0.0284909	-0.192471	0.319942		0.316461	0.0448705	0.382706	-0.0543127	-0.0826615	0.447036
PF3D7_1334000::conserved Plasmodium protein, unknown function	-1.0717	-1.05849	-1.26512	0.882263	0.78538	-0.926939		-0.344068	-1.15685	-1.30035	0.286121	1.32209	-1.00299		-0.341661	-1.36461	-1.19994	0.878864	1.27239	-1.19744		0.0596605	-0.329749	-0.514833	0.432791	0.925059	-0.902076		-0.456758	-1.21947	-0.991813	0.369704	1.13331	-0.772998		-0.506066	-0.725819	-0.714303	0.470371	1.15174	-0.659666		0.88714	0.7587	0.241314	0.125662	1.16143	-1.09577
PF3D7_1320000::golgi protein 1 | rhoptry protein 2, putative	0.784928	0.679602	0.759602	-0.651077	-0.163482	0.941975		1.00148	0.858605	0.794867	-0.726195	-0.124113	1.0401		0.93205	0.785362	0.827694	-0.50111	-0.349485	0.71463		0.54777	0.825812	0.804559	-0.474136	-0.24251	0.806867		0.852073	1.06117	0.993866	-0.530632	-0.26829	0.502635		0.697946	0.746375	0.654434	-0.490585	-0.0649568	0.884359		0.221637	0.17173	0.278452	-0.386034	-0.211296	0.852492
PF3D7_1231900::conserved Plasmodium protein, unknown function	0.111222	0.0948537	0.186528	0.0260543	0.134347	0.357381		1.56745	0.414593	0.291604	-0.0228217	0.280759	0.274746		0.886603	0.305048	0.525409	0.0704655	0.418491	0.474939		0.064031	-0.0579167	0.102962	-0.170756	0.0810688	0.0995308		1.11456	0.243341	0.444828	-0.0252603	-0.0968357	0.0987638		1.46109	0.260036	0.338739	-0.000966945	0.194257	0.0143547		-0.124152	0.0120883	0.00924351	0.142804	0.0439466	0.360108
PF3D7_0927900::phosphatidylserine decarboxylase	-0.883765	-0.380773	0.417382	0.197639	0.608172	0.297812		-0.373303	-0.707574	0.435593	0.0443079	1.28665	0.601371		0.417202	0.298163	0.859044	0.421996	2.29386	1.08494		-0.567818	-0.67551	0.222553	0.191885	0.959806	-0.279128		0.154968	-0.81139	-0.26529	0.186252	0.654868	0.102185		0.0937028	-0.234547	0.402271	0.513485	1.46664	0.304233		0.628544	0.0746561	0.560876	0.0549549	0.910983	-0.284335
PF3D7_1020500::conserved Plasmodium protein, unknown function	0.489955	0.391408	0.615594	0.893798	0.212955	0.650865		0.292383	0.473248	0.526715	0.567702	0.180809	0.255509		0.0433634	0.551016	0.675477	0.813862	0.32252	0.84188		0.213912	0.400905	0.121551	0.561016	0.204964	0.480054		0.611998	0.320558	0.462205	0.759356	0.616014	0.709451		0.626388	0.329761	0.398703	0.692618	0.363306	0.486902		-0.172413	1.15032	0.746892	0.814694	0.590053	0.626028
PF3D7_0422300::alpha tubulin 2	-0.0794895	-0.711414	-0.665228	-0.674226	0.160847	0.0666746		0.375408	0.102994	-0.16839	0.0795627	-0.130993	-0.0228448		-0.129106	-0.0867524	-0.418388	0.176515	-0.236125	-0.284217		0.900168	1.12553	1.28266	0.754533	0.585391	0.810446		0.194543	0.090317	-0.0578919	0.224064	0.368241	0.332168		0.42241	0.741134	0.798814	0.667679	0.55698	0.773285		0.203164	-0.916096	-0.245399	-0.642817	0.0109024	-0.698598
PF3D7_1031400::OTU-like cysteine protease, putative	-1.32373	-1.18752	-1.79987	-1.45919	0.909727	-1.15777		-1.43234	-1.5042	-1.72419	-1.62591	0.600995	-1.3733		-1.21136	-1.92615	-1.67168	-1.3007	1.9109	-0.914139		-0.436768	-0.925957	-1.32086	-1.58844	0.605881	-0.73826		-1.63652	-1.55295	-1.75667	-1.28586	0.0847962	-0.906462		-0.925506	-1.50641	-1.37843	-0.954849	1.174	-0.296672		0.225017	0.518063	-0.472754	-1.11968	-0.0275112	-0.715542
PF3D7_0803400::DNA repair and recombination protein RAD54, putative	-1.3998	-1.36578	-1.17265	-0.251398	0.120176	-1.3298		-0.596096	-0.970624	-0.940015	0.122881	0.573558	-0.666315		-0.546531	-1.17953	-1.26009	0.0918574	0.448599	-0.839123		-0.498263	-0.919589	-0.835456	0.167428	0.739123	-0.883777		-0.203894	-1.03407	-0.987096	-0.185633	0.209075	-0.842041		-0.366625	-0.929066	-1.06348	0.0523947	0.513063	-0.930435		-0.00555235	-0.879433	-0.304418	-0.456949	0.575792	-1.2655
PF3D7_0702500::Plasmodium exported protein, unknown function	-3.01414	-2.66988	-2.77637	-2.84566	-3.2561	-2.15759		-2.49936	-1.75123	-1.664	-1.46921	-2.85914	-2.19014		-2.87609	-2.30294	-1.93238	-2.47047	-3.88182	-2.32991		-3.08906	-2.57855	-2.11259	-1.59444	-3.0829	-2.31596		-2.6	-1.73641	-1.71147	-1.42613	-2.60568	-2.19496		-2.79723	-2.00304	-1.68385	-1.88191	-3.02603	-2.19504		-2.06501	-2.77518	-1.74893	-1.35336	-2.69779	-2.1667
PF3D7_1134000::heat shock protein 70	-1.55732	-1.09084	-0.843443	0.0788433	-1.1122	-0.729501		-1.94423	-1.07501	-0.682704	0.56381	-1.57615	-1.00158		-1.75568	-1.54234	-1.39672	-0.0346349	-2.1403	-1.52077		-1.11842	-0.716368	-0.578558	0.873903	-0.75774	-0.854765		-1.9847	-1.18894	-0.847259	0.794566	-0.607669	-0.813154		-2.17513	-1.26582	-1.0335	0.355093	-1.34776	-1.25929		-0.931907	-1.16733	-0.766018	0.642731	-0.252844	-1.11701
PF3D7_1145000::conserved Plasmodium protein, unknown function	0.222837	0.0696522	-0.0949296	-0.157153	-0.158623	0.132313		-0.0721481	-0.100407	-0.232697	-0.0692731	-0.366374	-0.0502043		-0.0502773	0.0829477	0.0159895	-0.256738	-0.491359	-0.201743		-0.0678367	-0.0445629	0.0103194	-0.0305329	-0.515681	0.09924		-0.0334804	0.0415042	0.131752	0.0573429	-0.25987	0.159177		-0.133146	-0.119906	-0.168454	-0.267716	-0.543117	-0.148243		-0.241204	0.182483	-0.1372	0.00704166	-0.280364	-0.0100348
PF3D7_0404700::dipeptidyl aminopeptidase 3	-2.09202	-2.0527	-2.08262	-2.42351	0.165783	-2.12616		-0.381311	-1.54983	-1.53362	-2.0988	0.439067	-1.65463		-0.429481	-1.86481	-2.09021	-2.33257	1.18122	-1.59347		-1.18907	-1.81547	-2.07556	-2.54707	0.422508	-1.62529		-0.235814	-1.87863	-1.53773	-2.04814	-0.227335	-1.60991		-0.772706	-2.11837	-2.19129	-2.52861	0.34503	-1.48586		-0.661866	-0.796443	-0.696825	-1.4521	-0.71126	-1.23938
PF3D7_1342800::phosphoenolpyruvate carboxykinase	-0.579963	-0.614491	-0.625053	-0.425083	-1.0254	-0.399746		-0.613818	-0.752984	-0.496971	-0.125593	-1.44751	-0.678022		-0.698297	-0.497105	-0.519273	-0.351488	-1.27498	-0.727574		-0.870542	-0.723433	-0.272519	0.228211	-0.978153	-0.574826		-0.839138	-0.649729	-0.536421	0.110909	-1.037	-0.915959		-0.577723	-0.546362	-0.36882	-0.0517678	-1.04769	-0.614223		-1.01664	-0.911953	-0.620734	0.286422	-0.688998	-0.452515
PF3D7_0110500::bromodomain protein, putative	0.352903	-0.00597783	-0.091621	0.58017	-0.04624	-0.186301		0.0712802	-0.376235	-0.416496	0.569065	-0.424028	-0.529772		-0.363004	-0.434611	-0.342739	0.347109	-0.68759	-0.635178		0.390157	0.335873	0.111199	0.773584	0.142532	-0.00387175		-0.0937411	-0.371871	-0.556802	0.366229	0.0876602	-0.30748		-0.387491	-0.334325	-0.370729	0.392118	-0.2413	-0.407786		0.186086	0.349507	-0.0643679	0.579926	0.319439	-0.163504
PF3D7_1436400::conserved Plasmodium protein, unknown function	0.128318	0.65406	0.623677	0.736613	-0.0557058	0.550046		0.31902	0.291597	0.286309	0.186798	-0.201724	0.154127		-0.168451	0.191123	0.269836	0.377497	0.0028197	0.425376		0.0212222	0.37302	0.414508	0.490337	-0.117281	0.584134		-0.214439	0.338853	0.511569	0.417454	0.0795334	0.250745		0.095295	0.205488	0.43929	0.354629	-0.0197577	0.445065		-0.248597	0.45982	0.29428	0.753425	0.251053	0.47835
PF3D7_1424400::60S ribosomal protein L7-3, putative	-0.0170319	0.53542	0.770927	0.718424	-0.379151	0.300826		0.165771	0.7768	1.02731	0.73255	0.0288963	0.854949		1.12541	0.514956	0.698862	0.208667	-0.794373	0.767247		0.135592	0.284082	0.527972	0.503932	-0.206522	0.438216		0.79133	0.713671	0.913356	0.725739	0.043025	0.590737		1.15846	0.400624	0.592123	0.44325	-0.270238	0.434838		0.529775	0.305674	0.83546	0.675427	0.429524	0.324852
PF3D7_1329300::chromatin assembly factor 1 subunit, putative	-0.279467	-0.3181	-0.181609	-0.15933	0.536604	-0.199898		0.542886	-0.213927	0.0404935	0.25907	0.957586	-0.0299457		0.0749355	-0.260868	-0.345689	0.579645	0.527056	-0.0605516		-0.440793	-0.359976	-0.20945	0.379115	0.791863	0.0307635		0.937865	-0.249594	-0.0930221	0.285486	0.663475	-0.0286761		0.0668967	-0.0597569	-0.0664709	0.340895	0.795101	0.0214914		0.0890389	-0.392492	-0.137851	-0.0432339	0.520155	-0.0149662
PF3D7_1223000::conserved Plasmodium protein, unknown function	-0.206462	-0.559146	-0.646445	-0.436472	-0.353	-0.574982		0.278697	-0.573505	-0.468031	-0.741777	-0.125426	-0.503551		-0.151921	-0.365745	-0.560187	-0.671459	0.38091	-0.521231		-0.556658	-0.702262	-0.814866	-0.666901	-0.221099	-0.58013		-0.170512	-0.564007	-0.376259	-0.524078	-0.209774	-0.461764		-0.466613	-0.436181	-0.563729	-0.724308	-0.19102	-0.659758		-0.668611	-0.902147	-0.849491	-0.605018	-0.454358	-0.530578
PF3D7_0828300::conserved Plasmodium protein, unknown function	0.561861	0.981812	1.08093	0.784853	0.45765	0.225716		0.495905	0.585416	0.740982	0.852709	0.941115	0.680795		0.440367	0.608752	0.759816	0.788692	0.916276	0.635281		0.520714	0.908583	0.667946	0.581573	0.795367	0.708247		0.488254	0.267934	0.49991	0.343071	0.780795	0.35595		0.499283	0.465266	0.665179	0.684222	0.744132	0.515968		0.478929	0.911355	0.749066	0.602414	0.802546	0.71429
PF3D7_1231100::ras-related protein Rab-2	0.105037	0.0964516	0.348676	-0.169901	0.357488	0.358392		0.154109	0.258797	-0.130539	-0.158538	0.225732	-0.0916041		0.204408	0.0352153	0.52687	0.295054	0.41017	0.196522		-0.23551	-0.181004	0.0656933	-0.142838	0.412182	0.0152515		0.322248	0.108994	0.227683	-0.216249	-0.085031	-0.407127		0.225735	0.152482	0.154813	-0.148454	0.603439	0.263972		-0.0350428	-0.275995	-0.123779	-0.182225	0.0155061	0.303055
PF3D7_0613000::conserved Plasmodium protein, unknown function	-1.95348	-2.06085	-2.30923	1.20481	0.251164	-2.09332		-1.16222	-2.03142	-1.81961	1.32739	0.54941	-1.80688		-1.31803	-1.96359	-1.86145	1.02076	-0.34946	-1.96823		-1.62242	-1.95317	-1.82098	0.75568	-0.0215151	-2.19369		-1.12032	-1.87635	-1.91837	1.07599	0.326367	-2.15029		-0.877452	-1.76551	-2.04272	0.870041	0.25915	-1.91163		-0.428535	-1.74788	-0.631185	1.09313	0.837562	-2.016
PF3D7_1216400::conserved Plasmodium membrane protein, unknown function	0.991465	0.585709	0.176855	-0.116168	-0.0234474	0.403721		0.714528	0.874232	0.73334	-0.0199115	0.643815	-0.129362		0.547146	0.667566	0.224913	0.019379	0.24543	0.679928		1.00769	0.761656	0.711536	-0.119366	0.276396	0.713748		0.928617	0.316654	0.919037	-0.499314	0.419345	0.296909		0.525088	0.729215	0.185625	0.0781653	0.323294	0.669744		0.688569	0.530495	0.381326	-0.179178	0.100061	0.648757
PF3D7_0924600::conserved Plasmodium protein, unknown function	0.0864209	0.174356	0.30207	-0.556124	0.399117	-0.133004		0.215081	0.0950238	0.280181	-0.425451	0.709464	0.0251205		0.196363	-0.0763148	-0.115212	-0.599252	1.08157	-0.191521		0.183721	0.301898	0.274186	-0.456642	0.602335	0.15146		0.515824	-0.0831273	-0.253817	-0.620003	0.522953	-0.257542		0.0974905	-0.0411693	0.0843258	-0.511395	0.757175	0.0111482		0.00243643	0.0772603	0.0707029	-0.321197	0.191425	0.189664
PF3D7_1114200::GTPase-activating protein, putative	0.796803	0.401131	0.105012	-0.968474	-2.29523	0.221462		0.827341	0.7542	0.387434	-0.840745	-2.14602	0.886862		0.905314	0.682429	0.416196	-1.26754	-1.98247	0.751292		0.809956	0.349378	0.371831	-1.13203	-2.2501	0.632308		0.744355	0.523752	0.148016	-0.744377	-1.97291	0.381249		1.29552	0.561124	0.20269	-0.865398	-1.91995	0.814853		0.573276	0.340352	0.209733	-0.7849	-1.67032	0.693702
PF3D7_0615800::conserved Plasmodium protein, unknown function	-1.43086	-1.37393	-1.4436	0.397516	0.516907	-1.03254		0.904485	-1.23334	-1.10327	0.0950139	0.386667	-1.00368		-0.808416	-1.11187	-1.01436	0.466152	0.356984	-1.1161		-0.90958	-0.951471	-0.991955	0.194467	0.483262	-1.24916		-0.934945	-1.09864	-0.764789	0.126168	0.644478	-0.942507		-0.651572	-1.11949	-0.966942	0.289748	0.541415	-0.874883		-0.438343	-0.50175	-0.30817	0.275487	0.570932	-1.08049
PF3D7_0833000::rifin | PIR protein	0.431355	0.567134	0.326731	-0.282489	0.173498	0.39224		-0.295827	0.424015	0.585714	0.444462	0.21434	0.55109		0.232549	0.625102	0.472316	0.0968952	0.0924623	0.415276		0.333861	0.483746	0.262122	0.164215	0.01176	0.542183		0.583822	0.532795	0.699309	-0.0989216	0.0393991	0.294031		0.197979	0.283461	0.457065	-0.0407372	0.217036	0.516691		0.02257	0.33035	0.160103	0.344952	-0.00942249	0.766624
PF3D7_1018400::conserved Plasmodium protein, unknown function	1.56348	1.76882	1.26446	2.03101	0.426279	1.44813		1.52704	0.537092	0.602287	0.694976	0.554381	0.128233		1.77507	1.62368	1.89285	1.33124	0.689951	1.243		1.79225	1.18209	0.870576	0.585574	-0.187871	0.882016		1.93483	1.55044	1.1937	1.21405	0.424865	0.887054		1.89732	0.970291	0.857521	0.596332	0.354661	1.12633		0.521195	2.10235	1.45408	1.53625	0.41151	1.15316
PF3D7_1319200::conserved Plasmodium protein, unknown function	0.992542	0.339194	0.601234	0.507305	0.0382183	0.58394		0.246634	0.640947	0.421006	0.38454	-0.163983	0.513744		-0.0131769	0.672818	0.772968	0.181138	0.064081	0.643809		0.439854	0.460943	0.71796	0.536542	0.197226	0.45883		-0.579349	0.548904	0.36645	0.336756	-0.0285572	0.515857		0.0536307	0.503145	0.659725	0.460977	0.309152	0.39721		0.0542419	0.174212	0.216371	0.500692	0.132254	0.590738
PF3D7_1014700::prohibitin, putative	-1.14769	-0.875529	-0.965775	0.116371	-0.966788	-1.10561		0.0124736	-0.742216	-0.515918	0.984665	-1.08452	-0.837974		0.0500634	-1.13637	-0.988598	-0.359282	-1.30153	-1.16718		-1.01415	-0.837526	-0.932202	0.449851	-1.06031	-1.01098		-0.125095	-0.925369	-0.864266	0.96766	-0.921645	-0.710886		-0.271233	-0.851525	-0.68407	0.374299	-1.03981	-1.06482		-0.670793	-0.84182	-1.15543	0.195649	-1.07332	-1.36908
PF3D7_1458300::conserved Plasmodium protein, unknown function	-1.27202	-1.12682	-1.11231	-1.10533	0.380641	-1.34881		-0.108522	-0.956637	-0.638123	-0.906293	0.24437	-0.543466		-0.181698	-1.01846	-0.841264	-1.05217	0.36759	-0.853736		-0.984876	-1.1843	-1.18845	-1.00881	0.518049	-1.20062		0.00386819	-0.614545	-0.651625	-0.909543	-0.396215	-0.803769		0.136282	-1.03852	-0.915176	-1.06701	0.261027	-0.989619		-0.15045	-0.966002	-0.65832	-1.12709	-0.0787868	-1.08149
PF3D7_0203300::ERCC1 nucleotide excision repair protein, putative	-0.0549531	0.110643	0.267322	0.505125	0.126912	-0.32303		0.370572	0.00729027	0.240348	0.633532	0.656268	-0.16968		0.123898	-0.467845	-0.237465	0.085193	0.490807	-0.169705		0.0809528	-0.211148	-0.0843268	0.112055	0.478995	-0.242897		0.181098	-0.0172789	0.0359745	0.297885	0.50145	-0.0931228		0.352263	-0.564604	-0.13106	0.268905	0.161536	-0.5345		0.272983	0.375114	-0.273832	-0.151555	0.160701	-0.466247
PF3D7_0406600::conserved Plasmodium protein, unknown function	-1.30221	-1.23628	-1.19613	0.988196	0.595562	-0.941469		-1.1959	-1.02623	-0.622887	0.501774	0.150273	-0.867976		-1.20365	-0.949632	-0.933001	1.08777	0.384924	-0.653253		0.238355	-0.274223	-0.1972	1.01184	0.816208	-0.723509		-1.28413	-0.793851	-0.634134	1.01306	0.850864	-0.726583		-0.520427	-0.665123	-0.606108	0.796617	0.500187	-0.551053		-0.0519451	-0.229815	-0.269607	0.565343	0.946567	-1.20553
PF3D7_1141800::EELM2 domain-containing protein, putative	-1.2548	-1.95979	-1.57806	-1.7034	1.46092	-1.6792		-2.30071	-2.30759	-1.80392	-2.15172	1.44836	-1.92475		-1.33101	-2.0669	-2.14783	-1.26044	1.88837	-1.92148		-0.336642	-1.08658	-1.17258	-2.18925	2.08749	-1.42452		-1.62544	-2.041	-1.98219	-2.2519	1.27452	-1.77668		-1.05305	-1.86673	-1.95354	-1.92593	1.72605	-1.37288		0.817699	-0.531975	-0.33526	-1.45183	0.904517	-1.16083
PF3D7_1441300::serine/threonine protein kinase, putative	0.655787	-0.160051	-0.273804	-0.415402	0.744487	-0.196244		1.03939	-0.129318	0.0449081	-0.32199	0.677311	0.188675		0.856754	0.357625	-0.104098	-0.198276	1.0634	-0.126794		0.402066	-0.114063	-0.170243	-0.384019	0.840807	-0.137129		0.971148	-0.0915554	0.0631047	-0.313193	0.40788	0.0285211		0.87465	0.216402	-0.0731631	-0.381195	0.824152	-0.167438		0.342447	0.159003	0.113728	-0.300876	0.457243	-0.224427
PF3D7_0502200::protein Mpv17, putative	0.684229	1.0294	0.880291	0.873846	0.731666	1.00388		-0.261224	0.401092	0.503638	0.112844	0.393621	0.527313		0.319063	0.860016	1.16324	0.856225	0.998551	0.859277		0.412754	0.680458	0.716522	0.497365	0.400784	0.621743		-0.234403	0.472823	0.610078	0.663845	0.428766	0.702458		0.205258	0.587544	0.904257	0.583086	0.743648	0.870404		0.0115662	1.38762	1.01288	0.982144	0.470697	0.688372
PF3D7_0704600::E3 ubiquitin-protein ligase	0.0105041	-0.0349019	0.143617	-0.62845	-0.349598	0.00655006		-0.102297	-0.0542361	0.022431	-0.295525	-0.554932	-0.0553866		-0.373748	-0.0395683	0.086609	-0.602121	-0.53072	0.0264803		-0.150097	0.27502	0.222507	-0.42029	-0.383377	0.121078		-0.0707107	-0.197858	-0.0806355	-0.628178	-0.497995	0.0663103		-0.364385	0.0739052	0.211307	-0.444901	-0.374697	-0.0179637		-0.248063	-0.325524	-0.190163	-0.555827	-0.521324	0.042783
PF3D7_1202800::conserved Plasmodium protein, unknown function	0.984525	0.679891	0.716105	0.616873	-0.244894	0.607115		0.12385	0.6339	0.494013	-0.224636	-0.827235	0.617555		1.17841	0.962024	1.33624	0.583145	-0.813184	0.728039		0.446882	0.483987	0.625204	0.146113	-0.601806	0.631364		0.333147	0.832471	0.586751	0.255906	-0.119482	0.857474		0.392965	0.641689	0.782857	0.109039	-0.25539	0.888157		-0.458383	0.614341	0.37251	0.426877	-0.254425	0.655458
PF3D7_0309200::serine/threonine protein kinase, putative	-0.0271028	0.0520699	0.34228	0.50828	0.500972	0.333297		-0.533478	-0.104546	0.264073	0.107328	0.409801	0.337878		-0.339199	0.16668	0.310168	0.28209	0.548508	0.489822		0.664769	0.502888	0.473308	0.254526	0.482317	0.449093		-0.403702	0.0850532	0.0886406	0.198642	0.537846	0.341616		-0.0639948	0.199882	0.323089	0.261564	0.531076	0.476808		-0.0749149	0.403636	0.283674	-0.224325	0.223461	-0.141664
PF3D7_1359300::exosome complex exonuclease RRP44	0.679993	1.00279	1.11333	1.079	0.198531	1.00361		0.667085	0.944466	0.76764	0.278448	-0.252622	0.273035		0.516459	0.44746	0.948047	-0.237722	-0.0925811	0.566619		0.845176	0.831854	1.09852	0.363511	0.039339	0.733094		0.584827	0.230846	0.244456	0.142753	-0.36439	0.0878247		0.713628	0.408693	0.70378	0.389785	-0.20355	0.564776		1.02966	0.544345	1.01146	0.328027	-0.0994337	0.731091
PF3D7_0504200::ATP-dependent RNA helicase DDX27, putative	-0.500231	-0.563344	-0.778318	0.0271937	-0.116754	-0.501034		0.093643	-0.657945	-0.734081	-0.145534	-0.344821	-0.868261		0.501113	-0.41762	-0.350966	0.0111741	-0.16374	-0.634163		-0.439625	-0.631688	-0.658787	-0.158247	-0.100609	-0.645461		0.229606	-0.465538	-0.472376	-0.215386	-0.141594	-0.578495		0.177739	-0.612284	-0.636321	-0.0537822	-0.0759848	-0.560256		-0.888779	-0.604872	-0.542202	-0.115981	-0.0284179	-0.38718
PF3D7_0917600::pre-mRNA-splicing factor ATP-dependent RNA helicase PRP43, putative	0.654173	0.551981	0.507861	0.0304502	-0.521273	0.386111		0.27457	0.746234	0.629153	0.00490788	-0.363776	0.507477		0.332482	0.493015	0.474319	-0.101651	-0.431151	0.61604		0.526915	0.529279	0.490157	0.181333	-0.15256	0.493872		0.243194	0.568701	0.427373	0.064435	-0.195503	0.427568		0.379697	0.527962	0.467412	-0.105386	-0.416872	0.389089		0.359456	0.206124	0.380833	-0.0817321	-0.176932	0.41758
PF3D7_1123600::RAP protein, putative	0.134929	0.307889	0.306753	-0.555118	-0.408297	0.3495		1.36394	0.524743	0.512657	-0.222161	-0.430182	0.276238		0.770043	0.268321	0.250267	-0.263923	-0.551939	0.357475		0.0397361	0.187265	0.176212	-0.115301	-0.684865	0.0873682		0.558408	0.230234	0.322981	-0.425849	-0.534329	-0.0946635		0.950903	0.203802	0.306753	-0.346944	-0.626968	0.266599		-0.347113	-0.303786	-0.240176	-0.0790655	-0.379986	0.238128
PF3D7_1003400::conserved Plasmodium protein, unknown function	-0.117375	0.0056885	0.127001	-0.722136	-0.0868149	-0.0984017		0.346893	-0.0281831	-0.0793273	-0.581922	-0.115751	-0.100389		0.215224	-0.0493747	-0.0336323	-0.830944	0.452238	-0.0899682		-0.0577905	-0.228893	-0.156776	-0.815159	-0.144975	-0.220232		0.347783	-0.0561371	-0.0347835	-0.519141	-0.413982	0.0272029		0.0926255	-0.167271	-0.135942	-0.620965	-0.169015	-0.243321		-0.0478472	0.117067	0.124028	-0.517435	-0.58816	-0.0507922
PF3D7_1139200::conserved Plasmodium protein, unknown function	0.346715	0.559488	0.630786	-0.00314837	-0.0732332	0.714102		0.529648	1.06054	0.67221	0.169155	0.0687785	0.635888		0.446901	0.683749	0.462936	0.202876	-0.31687	0.604998		-0.000374157	-0.0926181	0.310773	0.080835	-0.154444	0.265012		0.238209	1.01023	1.01628	0.679513	0.179821	0.923426		0.349958	0.610452	0.581088	0.176683	0.0978466	0.676465		-0.597568	-0.0741664	0.483922	0.319372	0.0514066	0.564549
PF3D7_1441600::acid cluster protein 33 homologue, putative	-0.821638	-0.675526	-0.65732	-0.472653	-0.064622	-0.627855		-1.52854	-0.58233	-0.610566	-0.229384	0.238964	-0.539049		-1.41778	-0.64573	-0.620193	-0.496602	0.490255	-0.566945		-0.823376	-0.869231	-0.839471	-0.217747	0.0489361	-0.870043		-1.31022	-0.605243	-0.274245	-0.155796	-0.211486	-0.490566		-0.967326	-0.707203	-0.659004	-0.281874	0.172144	-0.768948		-0.374032	-0.713342	-0.559547	-0.172694	-0.392276	-0.655937
PF3D7_0103700::L-seryl-tRNA(Sec) kinase, putative	-0.297954	0.370433	0.503756	0.987842	0.12582	0.24373		0.300808	0.163114	0.509725	0.332124	0.358349	0.133082		0.359687	0.504974	0.84249	0.59589	0.327047	0.675706		-0.0382748	0.0897827	0.241537	0.280006	-0.0552722	-0.012881		0.622706	0.332681	0.49956	0.341342	0.208512	0.147997		0.439026	0.0617288	0.287236	0.372069	0.0722426	0.11619		0.168984	0.542617	0.373696	0.577363	0.390225	0.0945158
PF3D7_0309300::N2227-like protein, putative	0.312091	-0.193878	-0.108605	-0.828067	-0.719832	-0.0180737		0.232664	0.697925	0.683697	-0.161235	-0.258678	0.616242		0.0511329	0.341705	0.26123	-0.639832	-0.252456	0.502752		-0.286471	-0.0836253	0.450638	-0.596726	-0.359276	0.143536		0.526168	0.483432	0.483649	-0.0447342	-0.321273	0.508457		-0.305948	0.429425	0.650253	-0.350041	-0.316866	0.394596		0.0641157	-0.990841	0.422516	-0.565303	-0.474191	0.362543
PF3D7_1337700::conserved Plasmodium protein, unknown function	-0.190659	-0.0248702	-0.175177	-0.384035	0.198803	-0.0642187		0.5288	-0.0342367	0.218565	-0.456052	0.116747	-0.131923		0.363322	-0.0823942	-0.0488642	-0.481791	0.442744	-0.273215		-0.172367	-0.306404	-0.317135	-0.475809	0.00261906	-0.254875		0.126714	-0.0800638	0.0101754	-0.0870355	-0.0408453	-0.0963429		0.0271306	0.0413473	-0.0991454	-0.445471	0.12743	-0.0587335		-0.269992	-0.103753	-0.309296	-0.266346	-0.152941	-0.100145
PF3D7_0529100::thioredoxin-like protein, putative	-0.0189717	0.117679	-0.453505	0.299329	0.323939	-0.073676		-1.59935	-0.33662	-0.711531	0.387304	-0.221379	-1.51312		-1.50842	-0.317871	-0.437578	0.553298	-0.565752	-1.48819		-0.261026	-0.53343	-0.218565	0.313235	0.288486	-0.417807		-1.50537	-1.14348	-1.30119	0.188106	-0.110217	-1.21603		-1.71079	-0.897637	-1.05943	0.169827	-0.0218879	-0.944272		-0.0124514	-0.536458	-0.348957	-0.040256	0.4813	-0.37244
PF3D7_1252800::Plasmodium exported protein (PHISTb), unknown function	0.50801	0.0500238	-0.220886	-0.3415	-1.23082	-0.104653		1.31369	0.110458	-0.379942	-0.191243	-0.886207	-0.105525		0.959588	-0.276716	-0.57694	-0.337777	-0.919593	0.0524576		0.352996	0.0231489	-0.251327	-0.301406	-1.19003	0.117007		0.472114	0.00243623	-0.387775	-0.489037	-0.945944	-0.128909		0.812275	-0.0926733	-0.431539	-0.28339	-1.05588	0.0945623		0.237499	0.278489	0.130267	0.0169345	-0.673747	0.136397
PF3D7_1430600::exodeoxyribonuclease III, putative	-1.25641	-1.10445	-1.16204	0.879936	0.609197	-1.41315		-0.916739	-1.14853	-0.917999	0.393168	0.895688	-0.999873		-0.401286	-1.2439	-1.30266	0.908644	0.78826	-1.21063		-0.311678	-0.879419	-1.04032	0.512058	0.501677	-1.11629		-0.389994	-1.07597	-1.08134	0.557202	0.768528	-1.23457		-0.451158	-1.11974	-1.12271	0.391469	0.401581	-1.15868		1.2557	0.289641	-0.270253	0.433791	0.681806	-1.22362
PF3D7_1472900::dihydroorotase, putative	0.401299	1.05496	0.818825	0.511713	-0.320819	0.498488		0.597133	1.08432	1.06035	0.670944	0.117068	0.607038		0.80634	0.828113	0.947114	0.260662	0.372385	0.968847		0.966614	0.900804	1.02827	0.579564	-0.0450713	0.672895		-0.132874	0.836841	0.501815	1.07684	0.273521	0.376742		0.857825	0.527271	0.687319	0.739962	0.210888	0.754774		0.594546	0.801174	0.992147	0.636597	-0.221935	0.364159
PF3D7_1363700::conserved Plasmodium protein, unknown function	-0.0702386	0.134204	0.105567	0.225832	0.244245	0.0679272		0.484752	0.0366406	-0.0713922	0.0653067	0.108757	-0.148391		0.454306	-0.144434	0.0421131	0.120087	0.0961981	-0.136132		-0.0669903	0.134695	0.0359506	0.126139	0.179495	0.0127225		-0.0063677	-0.0203831	-0.00221907	0.142175	0.197954	0.0753198		0.0356377	0.0828701	-0.0454002	0.163346	0.155889	-0.142651		0.0527784	0.068581	0.00725713	0.0623717	0.23146	-0.171577
PF3D7_1000400::rifin | PIR protein	0.831725	0.883312	1.07629	0.284318	-0.204945	1.04994		0.326329	0.458898	0.54137	-0.155707	-0.435605	0.215928		0.395847	0.829082	0.886415	-0.210362	-0.800032	0.453809		0.439631	0.398869	0.305457	-0.115986	-0.710019	0.476943		0.779485	0.889416	0.717656	0.0760002	-0.463741	0.603679		0.288018	0.577141	0.426984	-0.254471	-0.645291	0.470715		0.0275456	0.649433	0.0814171	0.244034	-0.462229	0.562554
PF3D7_0507700::nuclear protein localization protein 4, putative	0.269088	-0.0687427	0.122158	-0.0557532	-0.0383635	-0.131583		0.569575	0.259941	0.262404	0.20672	0.163178	0.240942		0.995853	0.0514339	-0.374732	-0.0488671	-0.196001	-0.10917		-0.204457	0.128027	0.0506368	0.177304	0.121408	0.104329		0.298165	0.125546	0.248424	0.0739652	0.208557	0.0889727		0.33861	0.164609	0.0981455	0.0719528	-0.233804	-0.236018		0.0561424	-0.737827	-0.535682	-0.0841989	0.161095	0.109501
PF3D7_1111300::SNARE protein, putative	0.0565997	0.0457172	0.648415	0.440554	0.0873046	0.251236		0.540607	0.569547	0.579186	0.522228	0.353999	0.621477		0.073652	0.262975	0.555881	0.288829	0.348836	0.889995		-0.0752775	0.16635	0.602863	0.450524	0.422895	0.174262		-0.164342	0.512397	0.329331	0.138173	0.326839	0.288156		-0.655881	0.313322	0.743056	0.2864	0.21478	0.54654		0.314848	-0.0817146	-0.0304646	0.243125	0.445641	0.469439
PF3D7_0102100::stevor, pseudogene | PIR protein, pseudogene	1.15562	0.445209	0.443693	0.202006	0.00187889	1.14337		-0.114268	0.590869	-0.0480134	0.420072	0.321526	0.716729		-0.743345	0.321529	0.161142	0.0990992	0.0765437	0.925426		0.567762	0.398515	-0.00845385	-0.118383	0.164502	0.768367		0.0867411	0.561804	0.212285	0.243222	0.154666	0.57692		-0.733995	0.556148	0.0560918	-0.0691105	0.126139	1.15319		-0.16945	0.249497	0.119331	-0.0561533	-0.158251	0.790877
PF3D7_1020000::RNA-binding protein 34, putative	-0.571987	-0.734411	-0.502302	0.0796026	0.215097	-0.371558		-0.785946	-0.884047	-0.676392	0.355484	0.181849	-0.527892		-1.17516	-0.716964	-0.438169	0.357032	-0.159528	-0.610905		-0.431569	-0.383405	-0.458728	0.340139	0.277675	-0.328285		-0.929547	-1.19004	-0.52637	0.121316	0.619355	-0.302256		-0.928877	-0.747057	-0.452756	0.342931	0.0761034	-0.505592		0.138961	-0.317859	-0.20118	-0.0628163	0.414751	-0.51431
PF3D7_1407100::rRNA 2'-O-methyltransferase fibrillarin, putative	0.821851	0.114714	-0.025402	-0.899412	-1.20957	0.21244		-0.0212036	0.195935	0.161787	-0.613213	-1.38662	-0.291976		0.32025	-0.054015	-0.218461	-0.713542	-1.62972	-0.163535		0.659553	0.407208	0.449189	-0.124568	-1.2207	0.0839646		0.105687	0.630678	0.144034	-0.154554	-0.920091	0.379715		-0.105404	0.203676	0.244236	-0.510949	-1.4042	0.0503633		-0.377335	-0.651261	-0.207088	-0.415959	-1.02233	0.141735
PF3D7_0812000::conserved Plasmodium protein, unknown function	0.638395	0.126691	-0.404082	1.04844	-0.400075	-0.523842		0.115116	-0.318264	-0.822228	0.767931	-1.22173	-0.492575		0.300527	-0.215831	-0.38532	0.520125	-0.591396	-0.279321		0.723212	0.0495703	-0.350526	0.620228	-0.649555	-0.533678		0.363322	-0.245444	-0.640976	1.12687	-0.147772	-0.14972		0.580098	-0.0619587	-0.415335	0.818961	-0.346987	-0.265354		0.339777	0.620905	-0.113448	0.789556	-0.0733755	-0.269547
PF3D7_0324600::stevor | PIR protein	0.180298	0.268834	-0.937295	-0.481974	0.0973437	0.257648		-0.977775	0.427506	0.891576	-0.239519	-0.0746812	0.0568603		0.80376	0.237648	0.100458	0.10288	0.268826	0.412109		-0.0653535	0.526207	0.548475	0.0132266	0.214786	0.408541		-0.0509471	0.38949	0.297843	-0.203311	0.494379	0.133576		0.0493446	-0.0575705	0.0572805	-0.331932	0.462512	0.193049		0.00663462	0.25438	0.681248	0.0117148	0.164853	0.396221
PF3D7_1012900::autophagy-related protein 18, putative	-0.173408	-0.609644	-0.354228	-0.46467	-0.874861	-0.135351		-0.116547	-0.144409	-0.136229	-0.260607	-0.756884	-0.178319		0.223294	-0.219925	-0.390143	-0.528707	-1.06196	-0.196616		-0.59295	-0.618272	-0.292743	-0.197783	-0.810247	-0.0373136		0.257547	0.391562	-0.21586	0.264099	-0.655726	0.156002		0.371979	-0.11429	-0.257262	-0.309556	-0.704856	-0.027587		-0.548699	-0.877566	-0.482433	-0.157699	-0.589139	-0.144593
PF3D7_1324600::conserved Plasmodium protein, unknown function	-0.173429	0.199572	0.177452	0.116262	-0.015124	0.0680637		-1.64359	0.0398429	0.147477	-0.143841	-0.112817	-0.0561908		-0.419399	0.0867062	0.176942	-0.00235395	0.0353231	-0.107924		-0.0937749	-0.130587	0.105105	-0.0599711	0.119696	-0.0951864		0.0562286	0.116695	-0.0983469	-0.254466	0.019344	-0.176478		-2.13389	0.00347687	-0.0426617	-0.134627	-0.0737998	-0.314839		-0.280258	-0.0790753	-0.133034	-0.070777	0.115268	-0.0606405
PF3D7_0218200::conserved Plasmodium protein, unknown function	1.00376	0.648026	0.567895	0.360641	-0.181519	0.395221		0.533934	0.909231	1.1545	0.317236	0.431693	0.629022		1.16564	0.674622	0.89763	0.246423	0.890074	0.837529		-0.298052	0.241773	0.27965	0.23627	0.218197	0.0278751		1.05759	0.763044	0.934241	0.282711	0.20443	0.357964		1.03485	0.559521	0.821324	0.261053	0.230699	0.474867		0.689258	0.298216	0.152491	0.132279	0.20018	0.56971
PF3D7_0909200::GDP-fucose protein O-fucosyltransferase 2, putative	0.243121	0.290362	-0.0182516	-0.286579	-0.401094	-0.0157373		0.0877227	0.0873509	-0.285892	-0.0778142	-0.314548	0.00195943		-0.138462	0.0523134	0.0647591	-0.242236	-0.122858	0.211418		-0.0804087	0.0208973	-0.179389	-0.444994	-0.36776	0.119098		-0.296688	0.24332	-0.0792548	-0.0979639	-0.228645	0.0664049		-0.388945	0.0892151	0.00751668	-0.240821	-0.0605902	0.267155		-0.450064	-0.15368	-0.0258113	-0.327807	-0.680787	0.11135
PF3D7_0930000::procollagen lysine 5-dioxygenase, putative	-0.247106	-0.333622	-0.303438	-1.03541	-1.24842	-0.928327		1.33944	0.0865862	0.191262	-1.09966	-0.904873	-0.306503		0.637871	-0.217569	-0.122484	-1.21973	-0.652253	-0.736493		0.0730092	-0.148646	0.267139	-0.893754	-1.22378	-0.720643		0.986823	0.799435	0.950465	-0.127696	-0.658199	-0.410139		0.56237	0.600064	0.629879	-1.05224	-1.05253	-0.557437		-0.366451	-0.763235	0.21815	-0.751116	-1.05586	-0.562774
PF3D7_1331300::signal peptidase 21 kDa subunit	-1.09795	-0.616746	-1.28137	-1.20864	-0.0206361	-1.27806		0.890446	-0.031101	0.00652705	0.171433	0.611557	-0.304251		0.465289	-0.762864	-0.958593	-0.379071	0.0918554	-0.711758		-0.812868	-1.36073	-1.11023	-0.766142	-0.259929	-1.423		0.658346	-0.383533	-0.26369	-0.324379	0.109037	-0.70036		0.0489127	-0.614725	-0.95258	0.0544532	0.471955	-0.985288		-0.331636	-1.62229	-0.276804	-0.795745	-0.22126	-1.25116
PF3D7_0621300::mRNA binding Pumilio-homology domain protein, putative	0.653137	0.273414	0.19527	-0.0924696	-1.75553	0.422971		0.272064	0.187227	0.264213	-0.682328	-1.84133	0.242223		-0.120779	0.283951	0.184995	-0.582705	-1.72861	0.147008		0.370736	0.443406	0.0507489	-0.57576	-1.82469	0.234292		0.210826	0.211364	0.310088	-0.393611	-1.27033	0.36484		0.0157425	0.242908	0.095772	-0.68471	-1.60196	0.268718		-0.123024	0.455936	0.460663	0.34065	-1.30423	0.536118
PF3D7_0316900::E3 ubiquitin-protein ligase, putative	0.229013	-0.02163	0.0156955	-0.689205	-0.764464	-0.151487		0.401519	0.225325	0.102926	-0.726036	-0.67535	0.16048		0.726982	-0.138673	-0.235506	-0.886722	-0.778843	-0.178487		-0.0815666	-0.23218	-0.218258	-0.851487	-0.737138	-0.089113		0.448523	0.0909139	0.111364	-0.515649	-0.603406	0.171876		0.496233	0.0714216	-0.0581264	-0.719929	-0.800419	-0.121366		-0.399831	-0.410325	-0.445231	-0.514672	-0.648307	-0.0133884
PF3D7_1427000::conserved Plasmodium protein, unknown function	-0.742507	-0.635364	-0.489567	0.376795	0.103517	-0.944091		-0.346069	-0.490997	-0.565521	0.303824	0.442488	-0.469105		-0.242338	-0.678116	-0.667221	0.185322	0.547727	-0.674867		-0.393762	-0.485817	-0.651878	0.19214	0.363838	-0.724663		-0.181447	-0.807702	-0.745165	-0.0470038	0.23114	-0.732324		-0.0280405	-0.664312	-0.679907	0.0325866	0.0947395	-0.762735		-0.132605	-0.322528	-0.298815	-0.083214	0.313042	-0.765266
PF3D7_1015200::cysteine--tRNA ligase, putative	0.202396	0.240272	0.344894	0.275819	-1.08521	-0.0859993		1.01105	0.861814	0.687279	0.879217	-0.342074	0.595633		1.12108	0.119884	0.0810243	0.229195	-0.935308	0.305361		0.375415	0.0205935	0.377465	0.49311	-0.65862	0.116095		0.845652	0.654097	0.507253	0.672183	-0.229143	0.472657		0.811797	0.333819	0.452677	0.588355	-0.792735	0.196563		0.209037	-0.546701	0.00475801	0.220316	-0.109583	-0.0152157
PF3D7_0816600::chaperone protein ClpB1	-0.283999	-0.18058	-0.292429	0.392237	-0.340685	0.0178755		-0.0837708	-0.291503	-0.257425	0.567127	-0.495878	-0.274239		0.0492511	-0.153354	-0.0887377	0.459254	-0.671242	-0.158034		-0.261992	-0.23308	-0.394587	0.628496	-0.500914	-0.37438		-0.243781	-0.210534	-0.360722	0.551747	-0.178167	-0.414071		0.201015	-0.261788	-0.47885	0.368319	-0.251081	-0.179663		-0.443392	-0.120568	0.00452056	0.498461	0.095868	-0.327813
PF3D7_1335900::thrombospondin-related anonymous protein | sporozoite surface protein 2	0.300256	-0.194408	-0.117779	0.0923979	-0.0539771	-0.0495798		1.04663	0.102978	0.161673	0.203737	0.0982559	0.2634		0.729528	0.0263699	0.00245101	-0.174548	0.120468	0.0787894		0.0855443	-0.15539	-0.26402	-0.297346	0.00321657	-0.150014		0.00104982	-0.0319219	0.044266	0.0108677	0.00587836	-0.149919		0.209816	0.209497	0.103708	-0.0878213	0.113517	-0.0503142		0.149402	-0.185069	0.423664	0.0168712	-0.272575	-0.00795068
PF3D7_0816100::phosphopantothenoylcysteine decarboxylase, putative	0.848775	0.941001	1.08697	-0.817853	0.713379	0.846658		1.40173	0.864672	0.79656	-1.1182	1.15677	0.972494		1.22724	1.30457	1.35517	-0.937794	1.6448	1.29483		1.03402	0.756987	0.664614	-1.21191	0.688096	0.726491		1.64744	1.2661	1.08592	-1.04398	1.10019	0.887411		1.38101	0.714303	0.855269	-1.26103	0.849565	1.02033		0.842025	1.19158	1.08062	-0.426645	0.477786	0.888092
PF3D7_1146200::conserved Plasmodium protein, unknown function	0.807895	2.03557	2.22173	2.03858	0.0429808	1.47101		-0.329614	0.892115	1.54822	1.05976	-0.681994	1.28808		0.45104	1.90823	2.44675	1.2071	1.92921	1.9461		0.874256	1.15424	1.39002	1.45882	-0.151121	1.57241		0.0602185	1.07615	1.39163	1.86047	-0.0740802	1.19218		0.575191	0.668098	1.35907	0.902884	0.0335037	1.36756		0.857986	2.12734	1.44281	1.97974	0.377374	1.68571
PF3D7_1206000::shewanella-like protein phosphatase 2	-0.299266	0.0467023	-0.269884	-0.190306	-0.0123532	-0.0268863		-0.260906	0.156056	0.0623663	-0.0338958	0.235153	0.264432		0.280612	-0.33624	-0.420221	-0.148176	0.322476	0.097858		-0.178885	-0.377659	-0.167696	-0.596309	-0.142486	-0.21565		-0.461589	-0.178925	-0.677024	-0.162296	-0.132028	-0.127718		-0.522965	-0.1672	-0.240418	-0.350505	0.0219965	0.0254275		-0.39412	-0.314286	-0.114648	-0.373197	-0.0139125	0.027323
PF3D7_1136900::subtilisin-like protease 2	-1.74784	-1.63153	-1.72367	-2.0138	-1.74426	-1.09393		-0.403982	-1.36806	-1.34919	-1.68475	-1.43056	-0.510533		-1.39364	-1.48726	-1.48196	-2.07866	-0.959045	-1.00346		-1.54441	-1.64457	-1.60993	-2.09548	-1.83781	-0.541637		-0.387499	-1.29943	-1.23459	-1.52353	-1.86981	-0.558887		-0.487647	-1.44322	-1.54956	-1.9376	-1.41018	-0.561948		-2.04332	-1.69066	-1.1709	-1.44193	-1.64883	-0.636876
PF3D7_1016900::early transcribed membrane protein 10.3	-0.189221	-0.146313	0.222036	0.168286	0.0585781	0.0127263		0.0528448	-0.000398811	0.239494	0.558905	0.864249	0.564301		-0.0790313	-0.258134	-0.0105112	0.505269	1.08291	0.435847		1.75677	1.18418	1.27428	1.30632	1.14519	0.831415		0.488331	0.148901	0.130885	1.45879	1.67013	0.791883		1.13605	0.651628	0.81525	0.977846	0.984864	0.698006		1.21293	0.0584313	0.147893	0.488295	0.839639	-0.335767
PF3D7_1449100::conserved Plasmodium protein, unknown function	-0.657451	-0.932727	-0.934616	-0.179907	0.582177	-0.918917		-0.590769	-0.856782	-0.664846	-0.351692	0.860646	-0.665443		-1.0559	-0.827847	-0.853353	-0.22241	0.993059	-0.805063		-0.19066	-0.420212	-0.556866	-0.216979	0.819728	-0.606411		-0.494695	-0.870261	-0.709642	-0.436125	0.529609	-0.784175		-0.781993	-0.676324	-0.80148	-0.419127	0.528816	-0.782284		0.0881849	0.00131267	-0.250591	-0.495122	0.377225	-0.780027
PF3D7_0505500::DNA mismatch repair protein MSH6, putative	-1.01823	-1.18665	-1.14968	1.20997	1.05338	-1.00635		-1.85132	-1.37809	-1.24006	0.333675	0.522131	-1.55077		-2.02721	-1.16834	-1.04245	1.09579	0.621179	-1.35608		-0.676105	-0.839749	-0.895458	0.650367	0.74347	-1.27059		-1.72159	-0.930507	-1.13032	0.752001	1.13858	-1.10154		-1.75326	-1.22975	-1.13973	0.743493	0.707338	-1.18245		0.0504063	0.187266	-0.32951	0.613397	1.04017	-1.12285
PF3D7_1027900::palmitoyltransferase DHHC10, putative	1.23714	-0.295938	-0.42607	-0.0702242	0.631927	-0.310541		1.16484	-0.400078	-0.611173	0.349694	0.365717	-0.0574168		0.536239	0.126018	-0.160751	0.995511	0.181727	-0.183861		0.492148	0.1266	0.117794	0.432794	0.606622	-0.107313		0.908444	-0.143192	-0.244129	0.76219	0.924085	0.0601679		1.31666	0.453183	-0.155826	0.5892	1.0066	0.173472		1.17422	0.00375783	0.171481	-0.0307193	0.456418	-0.211503
PF3D7_1451400::transcriptional regulatory protein sir2b	0.436485	0.653575	0.588375	0.536195	0.110167	0.492591		0.366725	0.61688	0.550744	0.505974	0.548024	0.512036		0.283135	0.145296	-0.154728	-0.16207	0.379841	0.442917		0.161159	0.228763	0.259196	0.474583	-0.2818	0.477883		0.482494	0.710431	0.636875	0.268807	0.173803	0.52552		0.35903	0.0955659	-0.172152	0.176515	-0.190522	0.0941069		-0.0926933	-0.0534088	-0.00703831	0.522101	0.001071	0.465455
PF3D7_0312900::hypothetical protein	1.08512	1.79368	1.45967	1.30534	0.410624	1.56387		1.32951	1.06621	0.571985	1.02671	-0.0195277	1.3158		1.78619	1.87576	1.67611	1.73016	0.761911	1.84198		1.96294	1.39617	1.23485	0.614223	-0.323266	1.22979		1.67439	1.56567	1.23973	1.77813	0.508349	1.57452		1.71322	1.93564	1.51478	1.52006	0.641481	2.13863		1.3411	2.07045	1.29086	0.719069	0.528	1.28508
PF3D7_1039700::Pfmc-2TM Maurer's cleft two transmembrane protein	-0.217077	0.0143215	-0.0179033	-0.187924	-0.630444	-0.231478		0.452529	0.0905945	0.0987549	-0.115546	0.0782131	0.328877		0.639514	-0.0454002	0.0703807	-0.131116	0.14741	0.48828		-0.230643	0.26288	0.0548752	0.0506558	-0.0546695	0.0804425		0.626423	0.113269	0.241717	0.105211	-0.0928133	0.258198		0.735385	-0.310919	0.00872896	0.0937282	-0.194963	-0.188516		0.0300456	-0.0506897	-0.038259	-0.114493	-0.0122341	0.174768
PF3D7_1223300::DNA gyrase subunit A	1.17872	1.02217	1.06228	0.790111	0.409036	0.843079		0.696443	0.705317	0.400778	0.577706	0.451653	0.274254		0.494027	0.773917	0.644597	0.712527	0.554584	0.22151		0.890916	0.756212	0.713967	0.923032	0.697497	0.692567		0.656771	0.350885	0.161241	0.461836	0.468817	0.353861		0.634207	0.586716	0.671566	0.602847	0.516538	0.406788		0.827334	0.87412	0.522311	0.570826	0.713403	0.793167
PF3D7_1121300::tyrosine kinase-like protein	-0.512424	-0.422776	-0.821823	-0.654627	0.976239	-0.671054		-0.454437	-0.676956	-0.588443	-0.844353	0.986039	-0.595305		-0.513345	-0.52467	-0.562539	-0.130726	0.786513	-0.487859		-0.313502	-0.481707	-0.691825	-0.851188	0.81392	-0.707171		-0.640755	-0.572791	-0.460332	-0.81758	0.844036	-0.585846		-0.510592	-0.657904	-0.679049	-0.670629	0.844811	-0.626921		0.317093	-0.102704	-0.0942152	-0.384197	0.676943	-0.583507
PF3D7_0726300::DNA mismatch repair protein PMS1, putative	0.967701	0.766782	0.340648	-0.189239	0.142138	0.939503		0.959289	0.648065	0.0250894	-0.3593	-0.321129	-0.215627		0.675602	0.287916	0.233815	0.0229792	-0.216283	0.115922		0.723826	0.732317	0.252109	-0.0378157	0.128912	0.650973		0.61891	0.332711	-0.0703967	-0.323511	0.0228568	0.191765		0.611753	0.221292	-0.0468313	-0.268493	0.0677829	0.416882		0.271687	0.624829	0.471991	-0.0511737	0.0260424	0.808318
PF3D7_1413000::conserved Plasmodium protein, unknown function	0.604472	0.705335	0.482278	0.246892	0.257062	0.494888		0.595472	0.596341	0.676093	0.182035	-0.00046482	0.457188		0.37074	0.638689	0.725786	0.173439	0.103228	0.545061		0.468055	0.664614	0.44926	0.224554	0.364475	0.549277		0.771693	0.466013	0.495499	0.330959	0.338535	0.575793		-0.0762537	0.371258	0.585852	0.328165	0.309837	0.450594		-0.136444	0.496688	0.536158	0.375852	0.192238	0.559121
PF3D7_1233200::conserved Plasmodium protein, unknown function	-0.352347	-0.132442	-0.0817754	-0.582985	-0.00538524	0.0859026		0.50715	-0.0676157	-0.081406	-0.406118	0.174175	0.154251		0.227296	-0.104125	0.0134441	-0.602257	0.227714	-0.139827		0.721563	0.782145	0.860811	-0.221212	0.442426	0.467037		0.211005	0.0533054	0.123957	-0.286993	-0.0326546	-0.0266437		0.129152	0.233207	0.287406	-0.36296	0.327277	0.225361		-0.546518	-0.534882	-0.227014	-0.510763	-0.260845	-0.30001
PF3D7_1011600::conserved Plasmodium protein, unknown function	0.908392	0.618139	0.660961	-1.10206	-1.03022	0.7219		1.6295	0.583358	0.581434	-0.788404	-0.75907	0.661521		0.693872	1.1837	0.882862	-0.962248	-0.569943	0.837261		0.803869	1.17303	0.600034	-1.09066	-0.901463	0.732293		1.57736	0.678078	0.517904	-0.614221	-0.703181	0.929547		1.25513	0.834452	0.738837	-1.09673	-0.812666	0.844159		0.389226	0.628611	0.622065	-0.893489	-1.14346	0.873421
PF3D7_1346000::dynactin subunit 2, putative	0.0315037	-0.182934	-0.279513	-0.223551	0.0208798	0.174745		-1.5319	0.0360266	0.344163	-0.330384	-0.149814	0.0993751		-1.05078	0.00649696	0.10768	-0.0252805	0.0492889	-0.0238954		-0.363067	-0.456038	-0.220011	-0.183638	-0.287303	-0.209835		-1.30842	0.278331	0.326941	0.262796	0.183644	0.182848		-0.579907	0.127002	0.305691	-0.12306	0.183617	0.102566		-0.389369	-0.567564	-0.287467	-0.0371649	-0.153329	-0.0941464
PF3D7_0614900::conserved Plasmodium membrane protein, unknown function	-1.08525	-0.872884	-1.34781	-0.406634	0.820382	-1.06955		-0.616625	-1.01856	-0.98093	-0.638081	0.740212	-1.09171		-0.735465	-1.28342	-1.28328	-0.202715	0.725173	-1.3807		-0.43807	-0.782738	-0.956975	-0.448756	0.889075	-1.12857		-0.186231	-1.05638	-1.08766	-0.909689	0.666703	-1.22978		-0.950795	-1.04426	-1.23534	-0.230998	0.843582	-1.12607		-0.12217	-0.0786509	-0.194418	-0.636358	0.719147	-1.07331
PF3D7_0707300::rhoptry-associated membrane antigen	-2.54512	-2.56751	-2.25893	-2.34943	-0.144904	-2.64035		-1.82337	-1.82103	-1.89704	-1.87022	0.139085	-1.92739		-1.51875	-2.53839	-2.63666	-2.82176	0.68364	-2.22633		-1.67999	-2.26528	-2.33939	-2.85069	0.344352	-2.05735		-1.49927	-2.15276	-1.97909	-2.21448	-0.792978	-1.63749		-2.00369	-2.46129	-2.23996	-2.33135	0.0613663	-1.98105		-0.386298	-1.49695	-1.06594	-2.0426	-1.19997	-2.025
PF3D7_1364800::DNA-directed RNA polymerases I, II, and III subunit RPABC1, putative	1.79784	1.59209	1.68759	0.87793	-0.860494	1.08972		1.84647	1.74721	1.85564	1.12889	-0.327335	1.3539		1.68975	1.72197	1.38244	0.454046	-0.89319	1.12977		1.73356	1.37493	1.36698	0.463691	-1.00859	1.18445		2.00418	2.02775	1.65187	1.3559	-0.272157	1.37454		1.34435	1.35186	1.34259	0.280947	-0.890028	1.22391		1.23893	0.948493	1.20313	0.927679	-0.12086	1.54158
PF3D7_0503900::conserved Plasmodium protein, unknown function	-0.402247	-0.495857	-0.523131	0.537619	0.294269	-0.360986		-0.86918	-0.549647	-0.184429	0.372821	0.351726	-0.464929		-1.18104	-0.38478	-0.233469	0.40695	-0.0910041	-0.213963		-0.295533	-0.421236	-0.543193	0.244005	0.293594	-0.576599		-0.901316	-0.558256	-0.489314	0.00694932	0.361491	-0.518631		-1.16392	-0.262197	-0.513465	0.373607	0.360301	-0.498743		0.350937	0.0269626	-0.0402486	0.2669	0.470835	-0.405625
PF3D7_1451100::elongation factor 2	-0.82256	-0.847139	-0.375386	-0.174012	-0.904887	-0.592658		-0.453794	0.338467	0.380693	1.02782	-0.146805	0.470813		-0.240199	-0.063929	-0.00716354	0.26918	-1.16702	0.141055		-0.986699	-0.773761	-0.0278949	0.273141	-0.695722	-0.349487		-0.322539	-0.00443769	0.416318	0.551137	0.0799365	0.0761696		-0.805144	0.06545	0.42329	0.56674	-0.40382	0.163741		-0.387268	-1.52078	-0.627882	0.167443	-0.171897	-0.4811
PF3D7_1323500::plasmepsin V | PEXEL protease	0.16046	0.334938	0.479224	0.413497	0.511346	0.506793		0.638864	0.859622	0.643243	0.255057	0.464794	0.253129		0.681606	0.224913	0.593359	0.430229	0.353998	0.468337		-0.277666	0.191244	0.63756	0.228022	0.481033	0.293382		0.591194	0.747742	0.578661	0.37271	0.438836	0.207522		0.60425	0.497907	0.465248	0.428167	0.64677	0.458146		0.102069	-0.35262	0.065067	0.219744	0.612844	0.318665
PF3D7_1432800::HP12 protein homolog, putative	-0.775515	-0.825451	-1.02096	-0.312776	-0.215497	-1.17995		-0.275766	-0.500097	-0.535543	-0.0484462	-0.084397	-0.74278		-0.202909	-0.867932	-0.912114	-0.278759	-0.506693	-1.02962		-0.64031	-0.833758	-0.921352	-0.109088	0.0062159	-1.00257		-0.0638059	-0.621604	-0.644224	-0.274836	-0.121302	-0.771359		-0.34356	-0.648327	-0.708256	-0.151166	-0.277389	-0.983845		0.181409	-0.752929	-0.648697	-0.20444	0.116784	-0.816302
PF3D7_0112000::TatD-like deoxyribonuclease	0.440826	0.461762	0.41764	0.278363	-0.144711	0.340077		-0.378597	0.352158	0.275351	0.193234	-0.0557862	0.14226		-0.277091	0.161117	0.191687	-0.0476639	-0.110981	0.177889		0.00747081	-0.0859229	-0.0465199	-0.142766	-0.237106	-0.0278469		-0.455905	0.212235	0.123948	0.0193213	-0.15263	0.129048		-0.387921	0.190532	0.249406	0.153502	-0.184701	0.0736032		0.232806	0.00686928	-0.0188634	0.0111156	-0.206203	0.266126
PF3D7_1203400::major facilitator superfamily domain-containing protein, putative	-1.11894	-1.13557	-1.04621	0.569156	0.834435	-0.888261		-0.350899	-1.04525	-1.08236	-0.0494451	0.403716	-1.18227		-0.725906	-0.972915	-1.05939	0.339779	0.738426	-1.06793		-0.53234	-0.830896	-0.993816	0.154827	0.554645	-0.797294		-0.7213	-1.03553	-1.01931	0.0486246	0.561487	-0.913575		-0.38561	-0.994476	-1.09505	0.0825404	0.587642	-0.899256		-0.224148	-0.16626	-0.390845	0.268424	0.547231	-1.10233
PF3D7_0501100::heat shock protein 40, type II	0.915171	0.455301	0.258222	-1.16858	-0.9891	0.508352		1.29649	1.14146	0.820547	-1.05666	-1.58282	0.465103		1.08594	0.815594	0.448399	-1.06813	-1.78866	0.252818		0.741401	0.525556	0.587105	-1.16351	-1.0308	0.768759		1.02432	0.633339	0.235294	-1.33132	-1.50621	0.37675		1.16334	0.995592	0.603871	-1.58669	-1.06041	1.00172		0.553457	-0.465232	-0.126497	-1.03674	-1.17701	0.815863
PF3D7_1121500::conserved Plasmodium protein, unknown function	0.0533965	-0.0812597	0.147428	0.213537	0.355583	0.333643		-0.56842	-0.110341	0.19548	0.0457293	0.323887	0.0404631		-0.527078	0.220256	-0.34329	0.162643	0.442902	0.0113174		-0.197762	-0.270876	-0.228153	0.0828641	0.366611	0.101319		-0.0608963	-0.334316	0.321767	0.36059	0.373178	0.256478		-0.715934	0.0458149	0.155067	0.2792	0.548896	0.0299399		-0.297123	0.00961308	0.0597559	0.0142087	0.159317	-0.106765
PF3D7_0815000::selenoprotein	-0.624321	-0.678339	-0.827245	0.385277	-0.27013	-0.890416		-1.2825	-1.1352	-1.04175	0.405972	-0.480948	-0.740056		-0.807123	-0.816193	-0.60304	0.171479	-1.04516	-0.924122		-0.937291	-1.06394	-0.836577	0.4765	-0.503507	-1.07285		-0.675325	-0.931026	-0.830132	0.262852	-0.0949305	-0.778166		-1.14286	-0.894322	-0.825634	0.168031	-0.636849	-0.974916		-0.402618	-0.788373	-0.875506	0.45377	-0.0424618	-0.776697
PF3D7_1434800::mitochondrial acidic protein MAM33, putative	-2.63152	-2.57233	-2.95273	-0.733501	-1.6948	-3.0304		-2.71719	-2.60029	-2.49724	-0.667675	-1.92548	-2.56334		-2.43593	-2.64608	-1.84314	-0.583159	-2.5253	-2.75397		-2.54698	-2.64177	-2.73954	-0.344367	-1.94621	-2.87522		-2.38921	-2.5059	-2.37092	-0.0639356	-1.25096	-2.48553		-2.75248	-2.37798	-2.66346	-0.494343	-1.68935	-2.48102		-1.35865	-2.94526	-2.48238	-0.525272	-1.32442	-2.66287
PF3D7_1249300::protein phosphatase PPM4, putative	0.358328	0.521053	0.593112	0.0696585	0.0874797	0.484161		-0.177924	0.271314	0.300999	-0.337749	-0.4301	-0.0273824		-0.00351121	0.314242	0.427722	-0.25564	-0.455774	0.505967		0.178687	0.565293	0.52907	0.0588998	0.107448	0.463103		-0.585888	0.0483412	0.110753	-0.420807	-0.165169	0.0931677		0.279382	0.407159	0.604765	0.0644484	-0.0507401	0.447573		0.315252	-0.0544918	0.224705	0.00432057	0.316153	0.499005
PF3D7_1456900::conserved protein, unknown function	0.250517	0.184704	0.636119	-0.246751	-0.587332	0.127901		0.632528	0.608568	0.449488	0.19818	0.289266	0.654016		0.471862	0.735106	0.537243	0.0642346	-0.405718	0.795229		-0.058403	0.0747299	0.261043	-0.0951301	-0.313353	0.182282		0.900192	0.601071	0.733594	0.567832	0.0102486	0.453465		0.825443	0.548395	0.42686	-0.0182166	-0.39956	0.223053		-0.0709798	-0.199286	-0.153042	-0.0225995	-0.019442	0.275244
PF3D7_1425200::enoyl-CoA hydratase, putative	-0.171742	-0.193259	-0.241486	0.241518	0.135738	-0.179555		-0.256902	-0.131557	-0.119485	0.156994	0.13817	-0.184686		-0.624792	-0.0992785	-0.0917506	0.163395	0.102971	-0.0200014		-0.468794	-0.321596	-0.401444	0.153444	0.0816542	-0.499079		-0.072251	0.0567059	0.0163012	0.170587	0.334773	-0.150662		0.0157909	-0.188925	-0.0345594	0.0176855	0.0520412	-0.275403		0.00057237	-0.278534	-0.308145	0.261721	0.155355	-0.330736
PF3D7_0902200::serine/threonine protein kinase, FIKK family	2.14338	0.977188	0.558952	-0.788953	-0.59216	1.04512		1.41998	1.26136	0.715067	-0.246984	-1.17905	0.551255		1.50823	1.06814	0.349731	-0.380883	-1.04252	0.545346		1.3079	1.16991	1.05247	0.262037	-0.522126	1.1499		1.22905	1.01517	0.614157	-0.284256	-0.896374	0.978693		1.50831	1.21181	0.700225	-0.0632146	-0.547904	1.02985		1.06826	-0.126104	0.182095	0.0479618	-0.137429	1.0321
PF3D7_1029300::conserved Plasmodium protein, unknown function	-0.848288	-0.837497	-1.30281	-0.120398	-1.18129	-1.20182		-0.552991	-1.13889	-1.23158	-0.429061	-1.64428	-1.48843		-0.1706	-1.2643	-1.10359	-0.209735	-1.48798	-1.47686		-0.682732	-0.986719	-1.08516	-0.0929992	-1.30202	-1.23542		-1.45786	-1.4197	-1.49237	-0.284033	-1.31316	-1.27337		-1.29784	-0.899046	-1.05372	-0.0552038	-1.16888	-1.03901		-0.947336	-0.533793	-0.92873	-0.177354	-0.89761	-1.03066
PF3D7_0909900::helicase SKI2W, putative	1.22422	0.820787	0.949672	-0.0976379	-0.116956	0.955523		0.688299	0.880793	0.720116	-0.354533	-0.233638	0.843785		0.776686	0.742659	0.731232	-0.0744379	-0.429598	0.526729		0.867439	0.762486	0.838519	0.175351	-0.185562	0.82384		0.34493	0.839039	0.809636	0.207624	-0.263706	1.03221		0.239221	0.824066	0.905099	-0.107491	-0.208243	0.800043		0.49372	0.339189	0.4036	0.00354984	-0.0771911	1.03381
PF3D7_0531300::conserved Plasmodium protein, unknown function	0.62873	0.343011	0.0383846	-0.201567	0.173035	-0.139751		0.0495807	0.113576	0.0477313	0.0830554	0.264682	0.371239		0.2241	0.224356	0.122899	0.110224	0.0134353	0.305888		0.245801	0.0793586	-0.06454	0.171928	0.0458368	-0.00819761		-0.0142802	0.303036	0.188704	-0.233509	-0.0262287	0.382435		-0.0995759	0.0196035	0.0289802	0.203781	0.212913	-0.136805		0.0572431	0.164506	-0.13439	0.0327172	0.0627289	-0.113256
PF3D7_0903300::conserved Plasmodium membrane protein, unknown function	-0.795735	-0.72341	-0.799819	-0.504416	0.888918	-0.885922		-0.389958	-0.740772	-0.822334	-0.325806	0.95693	-0.568681		-0.713463	-0.772589	-0.697071	-0.0642844	0.917233	-0.753454		-0.362653	-0.473912	-0.609046	-0.608953	0.99837	-0.739729		-0.396811	-0.610464	-0.65897	-0.537636	0.8605	-0.559481		-0.542637	-0.714438	-0.609424	-0.244522	1.08326	-0.714066		0.190909	-0.250838	-0.300964	-0.711056	0.681417	-0.811715
PF3D7_1408200::transcription factor with AP2 domain(s), putative	1.20847	1.03783	1.14157	0.229241	-0.879952	1.1921		1.217	1.01696	0.89749	0.232949	-0.816525	1.06127		1.03074	1.1897	1.02214	0.0211774	-1.01925	1.02382		1.02761	1.14844	1.05739	0.00558139	-1.02264	1.14935		1.29287	1.22933	1.16075	0.122745	-0.775098	1.09357		1.23214	1.16791	1.03214	-0.0295545	-0.873584	1.23771		0.61821	0.677131	0.621424	0.412313	-0.707473	1.1296
PF3D7_1349000::conserved Plasmodium protein, unknown function	0.337001	0.576772	0.430567	0.128651	0.239272	0.391761		0.923679	0.59616	0.250898	-0.0318899	-0.0304626	0.472817		0.703327	0.250319	0.458753	0.0366035	0.159148	0.371386		0.372833	0.536443	0.508317	0.0863589	-0.00870798	0.256952		0.493552	0.380029	0.248701	-0.0189083	-0.141855	0.039164		0.6953	0.357842	0.175496	0.0960037	0.327823	0.344759		0.164987	0.0694125	0.418248	0.0572595	0.059842	0.468518
PF3D7_0419600::ran binding protein 1, putative	0.203452	0.0412453	0.115765	0.343836	0.0271134	-0.323259		0.0376718	0.508707	0.327377	0.500364	0.611067	0.400233		0.238292	0.182948	0.386177	-0.0796181	0.243995	0.151011		0.657756	-0.163514	0.207942	0.167164	0.19268	-0.165096		0.171626	0.355455	0.436911	0.127878	0.145161	0.0097296		0.0677608	0.252503	0.269801	0.303573	0.330016	0.093779		0.770443	0.224272	0.600038	0.0288106	0.494989	-0.0956797
PF3D7_0813800::GDP-mannose 4,6-dehydratase	0.584654	0.18014	0.0907031	-0.28203	-0.258027	0.36745		-0.48716	0.294261	0.0111698	-0.294676	-0.464509	0.395661		-0.448947	0.298052	0.0763427	-0.399925	-0.11837	0.382572		0.853477	0.242126	0.139441	-0.520061	-0.581058	0.53439		-0.394162	0.314105	0.0402462	-0.396878	-0.782713	0.350806		-0.105153	0.616918	0.0888628	-0.400701	-0.391227	0.822212		0.272006	0.039634	0.147918	-0.5032	-0.662197	0.322952
PF3D7_1423800::vacuolar protein sorting-associated protein 3, putative	1.34673	1.39054	1.36787	0.209684	-0.0306723	1.23328		1.02037	1.26559	1.26712	0.00217316	-0.569383	0.546971		0.491869	1.26683	1.20631	-0.0192182	-0.63613	0.660002		1.24915	1.29052	1.28529	0.27939	0.148748	1.00019		0.711316	0.955241	0.679528	-0.367031	-0.310867	0.642899		0.367877	1.28173	1.36869	0.0417259	-0.314578	0.840758		0.605891	1.0128	0.550902	0.283757	0.199286	1.10445
PF3D7_0301300::alpha/beta hydrolase, putative	0.850086	0.195335	0.214997	-0.132044	-0.638159	0.729443		0.407776	0.18737	0.343541	-0.210526	-0.822514	0.0425003		0.372076	0.376855	0.355372	-0.306495	-0.686379	0.348959		-0.0963518	0.0783022	0.502265	0.0240224	-0.625639	0.491852		0.377552	0.174404	0.108147	0.0571672	-0.499515	0.294986		0.065099	0.313516	0.3647	-0.114396	-0.74911	0.439656		-0.0476815	-0.252557	-0.313227	-0.0129719	-0.474372	0.450406
PF3D7_0605800::DNA repair protein RAD50, putative	0.0850157	0.0530533	0.0159121	0.53876	-0.044874	-0.141554		0.879093	0.0486727	0.0109033	0.388021	0.411631	0.133332		0.0973921	0.193407	0.0627048	0.479271	0.132437	0.229351		0.213406	-0.0217038	-0.182371	0.282815	0.0341245	0.197359		0.879109	0.0944538	0.0856603	0.204224	0.136218	0.0828816		0.65548	0.0579819	-0.100169	0.164058	0.0896194	0.199092		0.0119408	0.207521	0.190583	0.337933	0.224237	0.135846
PF3D7_1020900::ADP-ribosylation factor	-1.07929	-0.238203	-0.0994737	0.304846	0.835728	-0.234804		-0.720066	-0.611872	-0.209446	0.193978	1.00181	-0.7258		-0.506075	-0.0683581	0.250114	0.444618	1.05043	-0.208167		-0.560296	-0.82402	-0.369497	-0.0176451	0.65554	-0.934543		-0.500655	-0.504145	-0.269721	0.302054	0.984682	-0.560798		-0.344026	-0.500146	-0.254137	0.0580152	1.17172	-0.346373		0.417393	0.28385	0.16369	0.339847	0.630573	-0.464082
PF3D7_0403800::alpha/beta hydrolase, putative	-0.120288	-0.2288	-0.238945	-1.66897	-0.284131	0.0995888		0.0910788	-0.0296412	-0.00134758	-1.29702	-0.157148	-0.107771		0.0520915	-0.452101	-0.391296	-1.32548	-0.076573	-0.379822		-0.123857	-0.0636682	-0.21365	-1.77573	-0.273033	0.249484		0.0916198	-0.149278	-0.192721	-1.28306	-0.642404	-0.61616		-0.679926	-0.210857	-0.336608	-1.6235	-0.419131	0.0371317		-0.378044	-1.59282	-0.455447	-1.46497	-0.706704	0.405795
PF3D7_1108800::conserved Plasmodium protein, unknown function	0.349226	0.627169	0.867285	0.423263	0.121154	0.0815926		1.93249	0.618058	0.520701	0.435438	0.565566	0.611802		0.902788	0.617399	0.615996	0.474471	0.545041	0.810358		0.538077	0.250625	0.506895	0.307877	0.195911	0.167875		1.32903	0.62972	0.489508	0.455947	0.334894	0.395501		1.15922	0.320859	0.499175	0.158525	0.170618	0.322408		0.592061	0.546561	0.459974	0.250675	0.341934	0.330387
PF3D7_0902800::serine repeat antigen 9	-1.77518	-1.62726	-1.75531	-0.329848	0.261878	-1.67442		-0.966629	-1.88032	-1.41851	-0.057861	0.147826	-1.74399		-1.06954	-1.6345	-1.50066	0.288095	-0.116866	-1.92207		-1.24817	-1.51569	-1.49279	0.13582	0.697379	-1.85767		-0.771026	-1.63104	-1.645	-0.0889465	0.33932	-1.74637		-1.74616	-1.45781	-1.71214	-0.0578396	0.506175	-1.56886		-0.280108	-1.20024	-0.998304	-0.226521	0.620819	-1.6492
PF3D7_0503000::50S ribosomal protein L28, apicoplast, putative	-1.48831	-1.15548	-1.09554	0.348909	0.365259	-0.76148		-1.42006	-1.10004	-0.76335	0.232183	0.591614	-0.83672		-1.46669	-0.954299	-0.956771	0.384666	0.667728	-1.11549		-0.566326	-0.622789	-0.585702	0.0331538	0.526036	-0.724435		-1.41763	-1.03684	-0.913396	0.0790562	0.717109	-1.07944		-0.837643	-0.921749	-0.89913	0.0422753	0.618819	-0.74829		-0.0251318	0.101582	-0.20571	0.067938	0.516716	-0.854054
PF3D7_0505600::conserved Plasmodium protein, unknown function	0.869798	0.899436	0.777581	0.344555	0.255524	0.893411		0.0556008	0.663418	0.527346	-0.122496	0.109088	0.560855		0.117077	0.758246	0.635376	0.384082	-0.083082	0.430262		0.153796	0.841944	0.626464	0.157817	0.0249824	0.72076		-0.0112091	0.609607	0.547607	-0.0670005	0.0244746	0.163025		-0.143318	0.475158	0.569393	0.130878	0.0608217	0.312826		-0.412436	0.232621	0.159233	0.397531	0.311226	0.660781
PF3D7_0410600::conserved Plasmodium protein, unknown function	-0.653349	0.253142	0.530595	0.874469	-0.701251	0.73157		-2.42593	-0.48477	-0.0682241	0.490875	-1.83967	-1.12842		-1.62335	-0.103399	0.559275	0.540591	-0.154098	0.0127225		-0.650281	-0.290606	0.150932	0.622231	-1.03036	0.0127548		-2.42821	-0.919212	-0.515313	1.1177	-1.3121	-0.648981		-1.76532	-0.933259	-0.269963	0.523634	-0.992643	-0.153162		-0.651415	0.235245	-0.189403	0.887951	-0.579648	0.27125
PF3D7_1106700::DNA replication ATP-dependent helicase/nuclease DNA2, putative	0.483812	0.771723	0.689082	0.652482	0.102653	0.44525		0.660285	0.363534	0.747059	0.408693	-0.0619048	0.423345		0.878503	0.513519	0.733713	0.221336	-0.205548	0.276061		0.334311	0.748177	0.578663	0.345958	-0.0666623	0.411139		0.511003	0.36047	0.482169	0.0869454	-0.154021	0.207729		0.695644	0.454384	0.489915	0.000556928	-0.219868	0.150888		-0.271099	0.556209	0.349737	0.446302	0.00592281	0.418465
PF3D7_1369400::conserved Plasmodium protein, unknown function	-0.0629545	0.111111	0.106562	0.215721	0.2243	0.181517		-0.258128	0.165073	0.111826	0.0564518	0.202737	0.275215		-0.141775	0.00860633	0.170068	0.209076	-0.0958617	0.233769		-0.333633	0.229828	0.0960448	0.20225	0.220719	0.239368		-0.614509	0.190035	0.0943215	-0.0473849	-0.0647125	-0.131763		-0.088643	0.128213	0.0357271	0.213161	0.20051	0.216071		-0.305141	-0.0483868	-0.0249346	-0.00933902	0.365447	0.315688
PF3D7_0100600::rifin | PIR protein	0.827809	0.23883	0.334841	0.343019	-0.432388	0.964852		0.503492	0.213098	0.13404	-0.121984	-0.472849	0.0656034		0.642986	0.541476	0.624169	0.163315	0.382631	0.468453		-0.14134	0.149206	0.491819	0.368504	-0.263021	0.758388		0.447444	0.448823	0.681403	0.539974	-0.150401	0.515217		0.237386	0.316113	0.493108	0.487044	-0.0803207	0.350472		-0.573851	0.535103	0.475047	0.253898	-0.261753	0.700588
PF3D7_1245500::conserved Plasmodium protein, unknown function	-1.10242	-1.00537	-0.989907	-0.159122	1.29383	-0.261298		-0.627678	-1.13768	-1.05155	-0.888406	1.23963	-0.0762668		-0.638427	-1.03525	-0.973706	0.0948356	1.58836	0.156246		-0.0495198	-0.500377	-0.717359	-0.763529	1.20576	-0.0534715		-0.705698	-0.76205	-0.713268	-0.561844	0.965341	-0.131103		-0.419952	-0.910712	-0.896272	-0.408972	1.3911	-0.0523717		0.798424	0.969034	0.292099	-0.676246	0.942356	-0.580252
PF3D7_0703400::conserved Plasmodium protein, unknown function	-0.595682	-0.591899	-0.707088	0.0770759	-0.554942	-0.791862		0.866829	-0.360708	-0.481489	0.203611	-0.165416	-0.439214		0.894152	-0.702971	-0.64949	0.0410494	-0.266864	-0.352095		-0.330828	-0.709902	-0.636358	-0.136105	-0.39534	-0.676571		0.842688	-0.540287	-0.604706	0.153448	-0.408591	-0.405656		0.681705	-0.463866	-0.658194	0.232109	-0.279399	-0.554597		-0.101752	-0.131339	-0.078557	-0.133838	-0.277465	-0.485523
PF3D7_0209200::3'exoribonuclease, putative	0.186012	0.893917	0.688256	-0.354368	-0.366387	0.464037		0.474031	0.858419	0.481227	-0.104894	-0.234447	0.671662		1.14578	0.46502	0.498367	-0.187793	-0.50912	0.582701		0.773004	0.640523	0.523183	-0.33963	-0.600957	0.268718		0.842304	0.924735	0.661992	0.154996	-0.0705627	0.708112		0.518951	0.528204	0.821759	0.0116242	-0.415313	0.649113		0.419154	0.534309	0.643859	-0.0872007	-0.147598	0.546453
PF3D7_1365700::SNARE associated Golgi protein, putative	0.233874	0.0354256	-0.120235	-0.686283	0.0575562	0.160693		0.190947	0.200204	0.12407	-0.0342815	-0.44195	0.39082		-0.455106	-0.0432777	0.0695573	-0.26337	-0.0929666	-0.0121167		-0.222328	0.0896153	0.210335	-0.336087	-0.0157029	0.131451		-0.239682	-0.092226	-0.1328	-0.349409	-0.194068	0.0810952		0.190617	0.33225	0.504906	-0.00693672	0.41141	0.538124		-0.239385	-0.50448	-0.270545	-0.521788	-0.234585	0.163364
PF3D7_1114500::conserved Plasmodium protein, unknown function	-0.458827	-0.153062	-0.397762	0.846482	0.571882	-0.00700468		-1.13243	-0.375358	-0.341291	0.731745	0.594983	-0.0170142		-1.65021	-0.415253	-0.134591	0.898582	0.584705	-0.052954		-0.15487	-0.116008	-0.206634	0.7589	0.599407	0.0556905		-0.848539	-0.184783	-0.273621	0.736715	0.682104	0.0308152		-1.00825	-0.474308	-0.469729	0.765306	0.656904	-0.0199719		0.777215	0.646136	0.203679	0.800158	0.590208	-0.260178
PF3D7_1430000::conserved Plasmodium protein, unknown function	-0.31304	0.0553312	0.258288	1.19056	0.508305	0.579048		0.708972	-0.593635	-0.242289	0.704515	0.556314	0.143407		0.287477	-0.057153	0.916524	0.75898	0.602001	0.706114		0.0146452	0.126591	-0.236462	0.460272	0.139126	0.022628		0.640525	-0.501886	-0.0220864	0.41632	0.361122	-0.0110973		0.628781	-0.221085	0.341694	0.888193	0.646635	0.279103		0.637332	0.75462	0.360184	0.762786	0.335883	-0.158313
PF3D7_0625000::sphingomyelin synthase 1, putative	0.0468952	0.284466	-0.0223848	-0.388519	-0.0492718	0.548802		0.484928	0.0840328	0.16524	-0.401006	-0.0828474	-0.0932788		0.368461	0.0129671	0.0880598	-0.090352	0.352541	0.129864		0.0437271	0.148789	0.0868166	-0.227374	-0.00757102	0.337987		-0.24424	0.340787	0.309678	-0.0390091	-0.193923	0.306226		0.560046	0.0271536	0.194055	-0.396212	0.0797688	0.322379		0.114758	-0.129431	-0.162592	-0.105365	-0.14536	0.237709
PF3D7_1001500::early transcribed membrane protein 10.1	-0.424025	-0.0733639	0.66772	-2.89325	-2.94018	0.324944		-0.18417	0.442812	0.91522	-2.1357	-2.62089	1.02412		-0.487963	0.176045	0.696568	-2.84968	-3.01489	0.738448		-0.307882	-0.316543	0.48509	-3.02083	-2.84427	0.105468		-0.0453748	0.489928	1.01784	-2.41982	-2.83648	0.538911		0.347425	0.28549	0.807491	-2.71325	-2.89941	0.33262		-0.728037	-0.718741	0.0368287	-2.10705	-2.63752	-0.105185
PF3D7_0518800::secreted ookinete protein, putative	-0.0175432	0.138511	0.0904186	-0.377985	-0.114427	0.234408		-0.962754	0.0564889	0.315416	-0.381066	0.00888746	0.0599187		-0.320604	0.393399	0.436838	0.0251269	0.109095	0.181038		0.927298	0.901503	1.24507	0.323923	0.580221	1.1078		0.0146743	0.585232	0.53015	0.118964	0.00574788	0.285959		0.469421	0.736159	1.05874	0.151076	0.430296	0.61541		0.00949659	0.0896196	0.0615283	-0.111018	-0.0159105	0.0057325
PF3D7_1032600::conserved protein, unknown function	0.0695918	0.628491	0.765486	0.849671	0.288343	0.939074		0.190187	0.422107	0.571977	0.143231	0.367429	0.492866		0.503213	1.05062	1.28823	0.497122	0.547806	0.744075		0.00392641	0.356804	0.388164	0.138248	0.446572	0.521462		0.0370552	0.60835	1.06854	0.449841	0.71643	0.661008		0.122135	0.41148	0.807376	0.125829	0.382445	0.527185		0.181256	0.537474	0.270615	0.42806	0.399368	0.47655
PF3D7_0322700::conserved Plasmodium protein, unknown function	1.00797	0.919861	0.945045	0.33965	0.135522	0.840408		1.03785	0.639658	0.793941	0.135532	0.113598	0.59766		0.374355	0.87265	0.687137	0.190248	-0.102088	0.678528		0.51738	0.867692	0.747213	0.122084	0.072203	0.76248		0.539814	0.785592	0.833806	0.0688521	0.0657788	0.57857		0.572523	0.706869	0.627109	0.0260728	-0.0352996	0.568583		0.0917738	0.453272	0.257933	0.2487	0.113911	0.835761
PF3D7_1464100::conserved Plasmodium protein, unknown function	0.820732	0.830733	0.50737	0.487892	0.00168602	0.551306		0.98782	0.157476	0.263742	0.522471	-0.285626	0.27266		2.19597	0.855893	0.536748	0.423669	-0.351682	0.70931		0.589789	0.411295	0.139726	0.107749	-0.176955	0.18159		1.00063	0.522029	0.229008	0.372501	-0.056375	0.417834		2.52426	0.571721	0.411517	0.165468	-0.277267	0.560721		0.0015284	0.560055	-0.266616	0.315602	-0.255322	0.365397
PF3D7_1037000::DNA polymerase zeta catalytic subunit, putative	-0.0219836	-0.346685	-0.359345	0.249129	0.534301	-0.220918		0.190079	-0.41995	-0.512149	0.321317	0.588776	-0.0792688		-0.460953	-0.377126	-0.359943	0.479282	0.496017	-0.168176		-0.0216159	-0.0637308	-0.223519	0.305725	0.715673	-0.210394		-0.171709	-0.190275	-0.162172	0.142301	0.763571	-0.0426648		-0.18559	-0.230764	-0.247468	0.310903	0.691202	-0.154222		-0.15712	0.00395821	-0.0862765	0.0271624	0.634294	-0.281213
PF3D7_1027000::conserved Plasmodium protein, unknown function	0.676923	0.245956	0.192382	-0.193078	0.126813	0.396207		0.238255	0.0795906	0.10902	-0.0743083	-0.288372	-0.0266379		-0.238508	0.361255	0.360613	-0.0370669	0.276271	0.171062		0.422214	0.440524	0.19903	0.165181	0.0408411	0.141807		0.290581	0.145757	0.0252213	0.0996005	0.0572541	0.211757		0.0429759	0.273555	0.177797	0.0480493	0.0456146	0.138242		-0.0509839	0.562014	0.461847	-0.0683904	-0.0890354	0.302542
PF3D7_0716200::conserved Plasmodium protein, unknown function	0.181915	-0.172618	0.111794	-1.4585	-1.96275	-0.0800307		0.472889	0.933638	0.536772	-0.805393	-1.38061	0.55189		0.320886	0.0483083	-0.176047	-1.2649	-1.73625	0.192837		0.187074	-0.0353869	0.21898	-1.0163	-1.91434	0.211388		0.399517	0.280713	0.0783768	-1.19794	-1.64209	0.362522		0.440715	0.502919	0.529279	-0.810308	-1.73257	0.468295		0.532464	-0.605698	0.061464	-1.25505	-1.32839	0.617924
PF3D7_1127500::protein disulfide-isomerase, putative	0.0644909	0.197276	0.240384	0.248672	0.502154	0.0649894		-0.142342	0.0713221	0.197429	0.256106	0.907955	0.450133		0.028897	0.32622	0.446122	0.412599	1.21061	0.669405		0.260526	0.0894858	0.37935	0.043079	0.773046	0.146956		0.00545914	0.156372	0.00725393	0.330912	0.947644	0.186444		-0.0118779	0.220538	0.364832	0.320972	0.979166	0.366583		0.386112	0.631048	0.362416	0.0682698	0.637717	0.116542
PF3D7_0302100::serine/threonine protein kinase	-0.051266	0.0599294	-0.0991191	-0.510568	-1.0878	-0.21569		0.067615	0.32007	0.0303878	-0.282387	-1.11463	-0.105672		-0.258851	-0.252385	-0.444327	-0.714798	-1.4963	-0.184376		-0.207451	0.235722	-0.0493742	-0.12939	-0.884531	0.247831		-0.331658	0.287599	0.0624554	-0.488168	-0.863802	-0.0760707		-0.513413	-0.0609555	-0.207817	-0.319909	-1.12771	-0.193238		-0.201812	-0.709667	-0.534203	-0.356316	-0.841527	0.0756949
PF3D7_1342700::DNA-directed RNA polymerases I, II, and III subunit RPABC4, putative	1.19962	0.675944	0.622231	0.4417	-0.667982	0.606336		1.43685	0.583894	0.271147	0.249522	-0.926364	0.811578		0.161564	0.830449	1.01915	0.250177	-1.2054	0.777526		1.07116	0.713584	0.768059	0.218622	-1.22508	0.411566		-0.381528	0.957317	0.204295	0.110951	-1.10819	0.336092		0.280895	0.797384	0.671331	0.221213	-0.571973	0.907047		0.450507	1.22325	0.841841	0.602433	-0.261077	0.817257
PF3D7_0632700::rifin | PIR protein	-0.570708	-0.492534	-0.145062	-0.589407	-0.248019	-0.436145		0.121933	-0.129964	0.0199201	0.0282662	-0.798456	-0.293949		0.287855	-0.309404	-0.00598763	-0.179038	-0.50428	-0.408635		-0.695976	-0.50494	0.105154	-0.140086	-0.451723	-0.448068		0.462959	-0.0897887	-0.0626002	-0.450969	-0.648718	-0.340606		0.316853	-0.236188	-0.135419	-0.746367	-0.393523	-0.171368		0.0730634	-1.01132	-0.466204	0.0435007	-0.418294	-0.462376
PF3D7_0312500::major facilitator superfamily-related transporter, putative	0.1635	0.599215	0.556429	0.656199	-0.382975	0.414409		-0.454393	0.0605701	0.610759	1.08004	-0.399377	0.675392		0.197963	0.382167	0.416844	0.739737	-0.794633	0.332122		-0.188897	0.542391	0.489829	0.961061	-0.340474	0.22023		-0.184692	-0.0513514	0.0417679	0.991865	-0.147762	0.152854		-0.0609704	0.354477	0.289483	0.796966	-0.3656	0.297044		0.189671	0.0099507	0.345889	1.00574	0.100735	0.232498
PF3D7_0704100::conserved Plasmodium membrane protein, unknown function	-0.339481	-0.574423	-0.644092	-0.83967	0.475724	-0.53157		-0.478892	-0.545305	-0.641597	-0.805734	0.563363	-0.613609		-0.67337	-0.537323	-0.545079	-0.770948	0.805136	-0.636659		-0.494883	-0.523491	-0.703149	-1.02436	0.636884	-0.674017		-0.449613	-0.66217	-0.490484	-0.819185	0.275227	-0.584934		-0.798218	-0.426781	-0.583375	-0.844025	0.749344	-0.645764		-0.340265	-0.293742	-0.351762	-0.654973	-0.168104	-0.628103
PF3D7_0711100::conserved Plasmodium membrane protein, unknown function	1.12191	0.916899	0.647414	-0.586341	-0.0849476	0.876212		1.44398	0.982727	1.27468	-0.688047	-0.387835	0.951601		0.656432	0.534272	0.417608	-0.570668	-0.289423	0.469348		1.00161	0.786546	0.781415	-0.527442	-0.0634481	0.841403		1.36439	1.22287	0.811069	-0.345244	-0.0722998	1.00073		1.59579	0.927995	0.609367	-0.547135	-0.154932	0.826826		0.349089	0.145542	0.368	-0.597448	-0.36554	0.869788
PF3D7_0605300::serine/threonine protein kinase | aurora-related kinase 1	-0.841582	-0.532229	-0.770045	-0.363917	-0.0685506	-0.491776		-0.0334236	-1.05839	-0.286433	0.107603	0.341568	-0.238823		1.30368	-0.517086	-0.401152	-0.04673	-0.133455	-0.82717		-0.506598	-0.158257	-0.279187	0.0740325	-0.137246	-0.432081		-0.204245	-0.434029	-0.328492	0.12875	0.319942	-0.14238		-0.100997	-0.477867	-0.315051	-0.2643	0.257451	-0.303126		-0.0628087	-0.145744	-0.116442	-0.260303	0.133534	-0.59169
PF3D7_0806700::conserved Plasmodium membrane protein, unknown function	0.463434	0.442041	0.542356	0.0562811	-0.36384	0.39713		0.505398	0.56244	0.430241	-0.136527	-0.336383	0.220427		-0.445931	0.365847	0.407141	-0.17401	-0.530964	0.467082		0.149555	0.547462	0.493845	-0.12363	-0.221191	0.562836		0.490728	0.426977	0.309725	-0.302993	-0.243542	0.0916563		0.510684	0.42631	0.509146	0.0228069	-0.197324	0.458512		0.096554	-0.0867468	0.252282	-0.26157	-0.0798302	0.636271
PF3D7_1211500::mitochondrial ribosomal protein S18 precursor, putative	0.158139	0.512488	0.541914	0.00596296	-0.586424	0.332821		0.732711	0.122518	-0.0188154	-0.455896	-0.78079	-0.261268		0.567216	-0.112587	0.166275	-0.0209057	-1.1135	-0.444061		0.105408	0.298604	0.343751	0.043448	-0.196828	0.194728		0.345439	0.253942	0.262227	0.271327	-0.332227	-0.00885094		-0.055999	-0.0409682	0.119112	-0.321256	-0.60276	-0.149448		0.241562	-0.0407067	-0.119976	-0.0563576	-0.188184	0.194516
PF3D7_0718000::dynein heavy chain, putative	0.291678	0.3308	0.430906	0.393812	0.408627	0.350673		0.536345	0.439874	0.313973	0.242566	0.227792	0.220151		0.407642	0.389936	0.367476	0.365056	0.344714	0.418415		0.394456	0.635097	0.463241	0.368687	0.433701	0.412504		0.442251	0.304178	0.297655	0.159605	0.38802	0.323649		0.49918	0.249543	0.293521	0.231474	0.379003	0.343386		0.0896359	0.424969	0.451212	0.0983592	0.321057	0.327264
PF3D7_0923500::cyclin-dependent kinases regulatory subunit, putative	-0.850879	-0.674156	-0.595174	0.0269704	0.615962	-0.591767		-0.992202	-0.804804	-0.239283	-0.514637	0.453499	-0.964587		-0.617861	-0.532047	-0.470926	-0.0571827	0.432017	-0.636879		-0.867171	-0.907035	-0.682475	-0.377915	0.397963	-0.754328		-1.4445	-0.420349	-0.395147	-0.262159	0.474374	-0.513736		-0.441616	-0.73202	-0.512105	-0.371044	0.148213	-0.851772		-0.499471	-0.419969	-0.327547	-0.416141	0.376142	-0.648091
PF3D7_1464500::conserved Plasmodium membrane protein, unknown function	-0.524942	-0.355707	-0.435239	0.373435	0.56506	-0.349066		-0.560306	-0.483113	-0.332113	0.0926943	0.264947	-0.690739		-0.544531	-0.349258	-0.280882	0.264756	0.185538	-0.385305		-0.606345	-0.333318	-0.378998	0.115091	0.369988	-0.400574		-0.507533	-0.346599	-0.267115	0.0763934	0.312572	-0.414407		-0.536498	-0.440654	-0.390165	0.0463527	0.283093	-0.442719		-0.274139	0.0337607	-0.198818	0.280292	0.423379	-0.289188
PF3D7_1225400::conserved Plasmodium protein, unknown function	1.37858	1.66979	1.50808	0.874875	-2.00593	0.788905		2.06889	1.52608	1.17124	0.160483	-1.61902	1.00868		1.42758	1.83796	1.8172	-0.0715163	-1.20061	1.68698		1.68679	1.19263	1.3173	-0.0433521	-1.63627	0.97205		2.24982	1.73871	1.36515	0.198364	-1.45447	1.13444		1.51867	1.44374	1.46293	0.0788051	-1.41761	1.13057		1.47207	1.56053	1.74635	0.711914	-0.907411	1.24583
PF3D7_0203100::protein kinase, putative	-0.943394	-1.11597	-1.17489	-0.811501	-0.275137	-0.778862		-1.29236	-1.16213	-1.02337	-0.982831	-0.891714	-0.982707		-1.20936	-1.04573	-1.08898	-0.798785	0.325528	-1.02199		-0.602889	-0.763995	-0.907909	-0.750134	-0.347064	-0.613973		-1.15555	-1.00193	-1.13152	-0.565709	-0.373744	-0.712309		-1.34584	-1.06882	-1.08611	-0.907223	-0.408384	-0.765326		-0.634769	-0.441613	-0.559614	-0.661651	-0.552581	-0.553603
PF3D7_1318800::translocation protein SEC63	0.0861924	-0.284468	-0.344824	-0.60007	-0.335578	-0.220951		-0.229784	-0.260244	-0.109042	-0.684154	-0.669771	-0.627586		0.0247902	-0.455845	-0.613701	-0.704183	-1.07354	-0.783592		-0.162505	-0.281006	-0.194057	-0.49561	-0.459344	-0.155527		-0.248203	-0.222911	-0.542585	-0.555549	-0.490329	-0.413235		-0.0441418	-0.215661	-0.361569	-0.624351	-0.695499	-0.260242		-0.281642	-0.771909	-0.538169	-0.370506	-0.403887	-0.0520709
PF3D7_0832600::stevor | PIR protein	0.438104	0.61734	0.76895	-0.0376976	-0.00424133	-0.00365067		1.02007	0.70394	0.615381	-0.0803468	0.456437	0.891152		1.05211	0.82029	0.603983	-0.199396	0.737044	0.694546		0.31508	0.376925	0.278368	-0.076968	0.0296144	0.358196		0.957558	0.375124	0.878883	-0.072815	0.104735	0.530878		1.05472	0.562838	0.281255	-0.15749	0.0826962	0.300679		-0.301226	0.0587525	0.105365	-0.243827	0.0233706	0.442265
PF3D7_1135600::condensin-2 complex subunit D3, putative	0.441191	0.560388	0.522392	1.11949	0.258162	0.310133		0.38447	0.241995	0.255205	0.668129	0.00399269	0.512582		0.323779	0.378735	0.345069	0.982369	0.122811	0.255122		0.705677	0.412584	0.476353	0.845019	0.180925	0.310182		0.380778	0.267165	0.277214	0.804493	0.233212	0.210774		0.35109	0.35385	0.447159	0.717828	0.0991413	0.171094		0.363776	0.852892	0.545059	0.774782	0.636075	0.317998
PF3D7_1465700::plasmepsin VIII	0.25774	-0.22886	-0.321889	-0.134775	-0.170641	-0.112016		0.544096	-0.478472	-0.58324	-0.530605	-0.420704	-0.22613		0.747715	-0.103153	-0.109573	-0.242608	-0.345591	-0.435288		0.159851	0.093214	0.230644	-0.171807	-0.175383	-0.17318		0.240847	-0.244713	-0.296402	-0.231531	-0.21618	-0.404054		-0.295924	0.123198	-0.0609259	-0.460824	-0.27019	-0.147497		0.545206	0.143455	-0.10356	-0.404617	0.0778262	-0.226686
PF3D7_0102900::aspartate--tRNA ligase	0.56235	0.337315	0.585275	0.606367	-0.21963	0.628052		-0.00962951	0.330022	0.527188	0.243519	-0.799529	-0.0568555		0.0766901	0.451236	0.606789	0.260213	-0.750251	0.332262		-0.0430858	0.129991	0.397162	0.589085	-0.492368	0.272081		0.301621	0.226184	0.269072	0.549716	-0.260414	0.292556		0.00516774	0.248423	0.496436	0.319785	-0.541016	0.232924		-0.036285	-0.217752	-0.023777	0.649873	0.0676812	0.327638
PF3D7_1015300::methionine aminopeptidase 1b, putative	0.306145	0.0890765	0.293167	-0.283334	-0.744144	0.251367		0.397354	0.326386	0.343519	-0.0312462	-0.528959	0.225183		0.38446	0.128806	0.113329	-0.406762	-0.647756	0.0562591		0.00383521	0.26165	0.314938	-0.0786374	-0.584166	0.264075		0.526677	0.244157	0.378734	0.0606911	-0.375874	0.451685		0.33067	0.278501	0.35261	-0.132012	-0.60206	0.155575		0.0679932	-0.219923	-0.123197	-0.218892	-0.372916	0.170046
PF3D7_0416100::glutamyl-tRNA(Gln) amidotransferase subunit A	-0.673035	-0.734794	-0.930553	-0.293156	0.131624	-0.700226		-0.683361	-0.889194	-0.958624	-0.0651438	-0.00626587	-1.01853		-0.857496	-0.711861	-0.66672	0.0445124	-0.230802	-1.32486		-0.419233	-0.521881	-0.587604	0.084988	0.375095	-0.617744		-0.785105	-0.508763	-1.12459	-0.286745	0.0254456	-1.19401		-0.94181	-0.711245	-0.814115	-0.152277	0.112107	-0.818378		-0.325701	-0.807298	-0.817743	-0.289233	0.234336	-0.773994
PF3D7_0504800::conserved Plasmodium protein, unknown function	-1.21071	-1.33796	-1.4393	-0.192414	0.775005	-1.37054		-1.01269	-1.29855	-1.15919	-0.272618	0.579263	-1.10449		-0.868796	-1.31338	-1.213	0.244812	0.448712	-1.39003		-0.829052	-0.808538	-1.00837	-0.0563066	0.854924	-1.20813		-0.829862	-1.21598	-1.10581	-0.50071	0.618706	-1.25655		-0.944596	-1.12334	-1.17126	-0.115571	0.691438	-1.15808		-0.10327	-0.681454	-0.640147	-0.47336	0.650197	-1.16604
PF3D7_1415400::conserved Plasmodium protein, unknown function	-1.03203	-1.18951	-1.2282	-0.461048	-0.506177	-1.28444		-0.362774	-1.044	-0.947305	-0.208451	-0.982052	-1.38197		-0.687001	-1.41853	-1.30358	-0.57383	-1.47042	-1.73083		-0.718739	-0.88476	-0.942931	-0.102271	-0.509691	-1.4194		-0.54665	-1.0794	-0.91949	-0.505571	-0.566827	-1.46232		-0.868828	-1.09898	-1.08958	-0.361645	-0.876725	-1.40735		-0.496967	-0.896954	-0.475331	-0.204817	-0.232342	-1.35202
PF3D7_1002700::conserved Plasmodium protein, unknown function	-0.195185	0.0395015	0.355708	-0.109978	0.477856	0.0265556		-0.121115	0.16027	0.332364	-0.076069	0.856685	-0.0318252		-0.213346	-0.0193539	0.109163	-0.080067	0.540729	0.17217		-0.376208	-0.0679641	-0.0474033	-0.0797593	0.644334	-0.000733585		-0.555101	-0.00243373	0.180507	-0.320923	0.511428	-0.0915844		-0.534452	0.0149974	0.0712502	-0.235022	0.348587	-0.239615		-0.121227	-0.160845	-0.117336	-0.106269	0.402895	0.173784
PF3D7_1428500::protein kinase, putative	1.26844	1.14889	0.797565	-0.213922	0.250523	1.06162		1.62574	0.873408	0.647296	-0.610152	0.0838934	0.424424		1.11627	1.06972	0.697346	-0.243793	0.16928	0.68512		1.27275	1.17499	0.776799	-0.399933	0.307456	1.05169		1.45614	1.21943	0.702466	-0.31375	0.265112	0.785656		1.71863	0.820132	0.570611	-0.458944	0.150759	0.837805		0.692985	1.27109	0.727366	-0.335926	0.13725	1.1026
PF3D7_0215800::origin recognition complex subunit 5	-0.232099	-0.533651	-0.732076	0.175913	0.635257	-0.207852		-0.269719	-0.523119	-0.451778	0.174275	0.483086	-0.645657		-0.145399	-0.605157	-0.502809	0.494473	0.368332	-0.496264		-0.0204396	0.0276433	-0.0766434	0.611189	0.802787	-0.104045		-1.40585	-0.360718	-0.296689	0.688972	0.973578	-0.177094		-0.440808	-0.211528	-0.477533	0.497249	0.509872	-0.1639		-0.0843163	0.0494579	-0.271341	0.00509314	0.710946	-0.25854
PF3D7_1133800::RNA (uracil-5-)methyltransferase, putative	0.0415528	0.426201	0.202933	0.184022	0.597251	0.0406176		-0.19017	0.102687	0.226182	-0.197924	0.409322	-0.00992167		-0.100644	0.156234	0.242949	0.015375	0.543058	-0.0270043		0.162762	0.188002	0.0415327	-0.0928326	0.402441	0.0272375		-0.241822	0.107387	-0.0242665	-0.0454527	0.431187	0.12848		0.100266	0.109551	0.128278	-0.0727306	0.482656	0.0405512		0.339831	0.342303	-0.052419	0.0329826	0.116207	0.121688
PF3D7_1343000::phosphoethanolamine N-methyltransferase	-1.56947	-1.79656	-1.4052	-0.271852	-0.941192	-1.82685		-1.83202	-1.08032	-0.972327	0.242063	-0.446582	-1.37754		-1.82277	-1.52301	-1.91328	-0.337102	-1.54093	-1.62294		-1.36423	-1.61221	-1.15444	0.0938004	-0.634843	-1.23259		-1.58169	-1.20727	-0.961992	-0.17933	-0.514376	-1.30153		-1.8733	-1.59413	-1.47881	-0.237396	-0.946382	-1.606		0.0915675	-2.03339	-0.877973	-0.365825	-0.727483	-1.57055
PF3D7_1033800::plasmepsin VII	0.584909	0.460219	0.638599	0.106227	-0.269048	0.036747		0.347711	0.573643	0.469449	0.255226	0.395386	0.319947		0.99949	0.332787	0.387628	0.172084	0.267131	0.432424		0.491827	0.487031	0.572134	0.192462	0.305064	0.107898		1.29049	0.311667	0.188351	-0.0709688	0.106248	-0.0163756		0.213121	0.388927	0.473472	-0.0384065	0.0611565	0.402551		0.546162	0.147548	0.149644	0.159473	-0.0971987	0.426715
PF3D7_1430100::serine/threonine protein phosphatase 2A activator	-0.311641	-0.135157	-0.5037	0.723619	0.454007	-0.0821811		-0.493548	-0.270764	-0.122532	0.923375	0.495233	0.0529208		-0.167343	-0.369884	-0.19998	0.753535	0.452211	-0.219693		-0.448063	0.123534	0.00630601	0.785929	0.310254	-0.2695		-0.270286	-0.0923888	0.0976919	0.839841	0.524146	-0.00981802		-1.12191	-0.333448	-0.244438	0.635053	0.400958	-0.0389113		-0.0234804	-0.138301	-0.364552	0.472106	0.264263	-0.201151
PF3D7_1117400::conserved Plasmodium protein, unknown function	-0.312312	-0.534488	-0.202277	-0.222614	0.143149	-0.23397		-0.106767	-0.254336	-0.158586	-0.151273	0.253814	-0.211213		0.0265399	-0.524852	-0.416322	-0.218651	1.01029	0.0813788		-0.368916	-0.776504	-0.699529	-0.657787	0.238429	-0.116484		-0.0803644	-0.434056	-0.380783	-0.189603	-0.0536423	0.102362		0.374321	-0.425974	-0.436696	-0.438659	0.378962	0.035158		-0.247878	-0.111673	-0.193098	-0.21681	-0.353511	-0.0720328
PF3D7_0922400::para-aminobenzoic acid synthetase	-0.464356	-0.472549	-0.216992	-0.372597	-0.828754	-0.396156		0.315697	-0.505814	-0.366168	-0.251627	-0.70548	0.104976		0.357045	-0.164996	-0.26711	-0.300119	-0.277603	0.0636346		-0.118849	-0.29459	-0.175848	-0.115415	-0.886678	0.0704535		0.153249	-0.164535	-0.102253	0.15876	-0.781977	0.0251155		0.164059	-0.261041	-0.319867	-0.108702	-0.747331	0.179383		-0.348211	-0.541395	-0.27521	-0.20914	-0.571516	0.156947
PF3D7_0920000::long chain fatty acid elongation enzyme, putative	0.106227	-0.145979	-0.146083	0.180684	0.250404	0.232461		-0.140813	-0.260114	-0.456264	-0.443655	-0.278109	-0.256077		-0.361297	-0.0885444	-0.129834	0.146224	-0.0140475	-0.457797		0.704443	0.579058	0.564497	0.329169	0.296187	0.323615		-0.438813	-0.11485	-0.544029	0.300978	0.421925	-0.0531248		-0.275248	0.0725025	-0.0100595	0.255663	0.300488	0.109954		0.0286432	0.000249842	-0.123508	-0.530135	-0.104824	-0.679706
PF3D7_1128200::multiprotein-bridging factor 1, putative	0.496832	0.0192451	-0.0782948	-0.647381	-0.489481	0.138591		-0.303531	0.202152	0.227948	-0.415552	-0.695982	-0.0581432		-0.579506	-0.360255	-0.306991	-0.706086	-0.962888	-0.649805		0.128943	-0.13584	0.0543927	-0.460828	-0.224616	-0.0703744		-0.283205	0.540409	0.00699224	0.0897308	-0.0700606	0.199256		-0.174163	-0.232793	-0.266586	-0.729153	-0.502078	-0.412652		-0.0736131	-0.142866	-0.493119	-0.298866	-0.318421	-0.143411
PF3D7_1469900::conserved Plasmodium protein, unknown function	0.0071732	0.0552168	0.166273	0.535164	0.161214	0.138904		-0.575054	-0.0472491	0.0574467	0.414372	0.251323	-0.0748277		0.0314909	-0.021204	-0.058802	0.394346	0.348114	-0.172013		-0.0420756	0.128514	0.21105	0.427339	0.195568	-0.0550964		-0.352531	0.068917	-0.0907683	0.38183	0.575715	-0.0148891		0.102329	0.0265165	-0.0206375	0.247615	0.135083	-0.161128		0.0451418	0.178524	-0.02338	0.401596	0.245474	-0.111368
PF3D7_1019300::zinc finger protein, putative	0.444136	0.314484	0.377241	-0.0482546	0.652764	0.0573846		0.338719	0.275396	0.207907	0.0974102	0.716126	0.433779		0.497157	0.272716	0.17171	0.145639	0.937181	0.321407		0.531529	0.485293	0.215857	0.0033816	0.840172	0.303152		0.233231	0.246713	0.173039	-0.070135	0.605259	0.182123		0.379328	0.328722	0.21211	0.121053	0.594567	0.20614		0.473495	0.413912	0.255357	-0.124197	0.696599	0.242566
PF3D7_0724800::kelch domain-containing protein, putative	-1.99374	-2.12088	-2.13514	0.0656501	0.0618711	-1.36394		-1.26027	-2.15829	-2.06999	-0.725846	-0.0685872	-1.24111		-2.07023	-2.12133	-2.01534	0.237434	0.346801	-1.33487		-0.732989	-1.14622	-1.45068	-0.224596	0.0841045	-1.01638		-1.53098	-1.93617	-1.69857	-0.40559	0.15072	-1.0704		-1.28032	-1.78573	-1.9116	-0.242886	0.278095	-0.733147		-0.63178	-0.345438	-0.580754	-0.283239	0.103675	-1.05591
PF3D7_1025500::conserved Plasmodium protein, unknown function	0.0013521	0.108287	0.0295924	0.132336	0.135442	0.0338014		0.0563098	0.258837	0.191926	0.0698917	0.085477	0.0371782		0.321288	0.130949	0.0290593	0.224219	0.122312	-0.0167845		0.194947	0.226227	0.141374	0.273633	0.212053	0.0720706		0.353092	0.0661521	0.232677	0.265529	0.233414	0.267497		0.302194	0.229527	0.0556169	0.215917	0.164427	0.0995629		0.0189255	0.0460637	0.159674	0.156611	0.113795	0.0187033
PF3D7_1433200::conserved Plasmodium protein, unknown function	0.370556	0.384561	0.210111	-0.202095	0.486589	0.532118		0.365623	0.0509537	0.0170219	0.161017	0.52902	0.133236		0.185151	0.182497	0.166787	0.00675179	0.479514	0.133191		0.188814	-0.0936132	0.217393	0.0583849	0.140033	0.211547		0.25264	0.0443843	-0.0221336	-0.0890946	0.200619	-0.119822		0.110926	-0.0963785	0.0217202	-0.128133	0.18707	0.0387849		-0.0764773	0.355433	0.02953	0.0596386	0.173122	0.0689196
PF3D7_0809500::histone acetyltransferase subunit NuA4, putative	1.8434	1.52606	1.04975	0.639578	0.146389	1.21509		0.91093	1.22693	0.490494	-0.405523	-0.315688	0.15053		0.515352	1.05973	0.744325	0.15369	-0.242752	0.68983		1.55045	0.822405	0.552676	0.00252939	-0.000282286	1.04347		0.645308	1.02486	0.729506	0.174414	-0.007767	0.958729		0.280854	0.639854	0.612638	-0.114451	-0.103791	0.669134		0.640614	1.52148	0.580951	0.173843	-0.0710073	1.25423
PF3D7_0410300::protein phosphatase PPM1, putative	0.00318844	-0.051941	-0.06852	-0.434302	-0.596848	-0.136251		0.610825	0.477131	0.289121	0.154758	0.190662	0.276623		0.7343	-0.301643	-0.384722	-0.677812	-0.262049	-0.112123		0.429148	-0.135436	0.0652024	-0.36494	-0.129731	-0.013114		0.880788	0.141961	0.221497	0.0502127	-0.110112	-0.0991392		0.634481	-0.070997	-0.0966051	-0.0430176	-0.367279	-0.178926		0.555768	-0.225728	-0.0082737	-0.492731	-0.0520929	-0.212314
PF3D7_0620100::conserved Plasmodium protein, unknown function	-0.459394	-0.499389	-0.282376	0.359622	0.230382	-0.13131		0.282989	-0.4281	-0.307348	0.310188	0.617835	0.00943998		-0.290604	-0.504495	-0.483893	0.167937	0.848911	-0.0395827		-0.397925	-0.555565	-0.0912992	0.400109	0.34353	-0.0204077		0.156417	-0.386083	-0.101035	0.709685	0.318625	0.00711842		-0.00960722	-0.619363	-0.576115	0.380732	0.479751	0.196241		0.207764	-0.437173	-0.404159	-0.0401796	0.550881	-0.00429366
PF3D7_1219000::formin 2	-1.03591	-0.651857	-0.745618	-0.601355	-0.265932	-0.836233		-0.598579	-0.539501	-0.719748	-0.0599449	-0.424339	-0.92027		-0.85162	-1.04711	-0.968592	-0.661994	-0.0448383	-1.05584		-0.569154	-0.223844	-0.638708	-0.153394	-0.0352238	-0.454151		-0.594973	-0.623117	-0.789747	-0.395299	-0.566366	-0.86389		-0.745272	-0.836036	-0.805393	-0.284647	-0.383726	-0.890647		-0.538973	-0.253782	-0.595973	-0.418587	-0.356519	-0.737221
PF3D7_1011200::conserved Plasmodium protein, unknown function	0.729561	0.422544	0.267635	0.151425	0.309811	0.0734044		-0.20639	0.463358	0.0746109	0.174607	-0.00933531	0.119807		0.329391	0.389611	0.553916	0.415122	-0.419172	0.199327		0.095981	0.737425	0.571106	0.399389	0.229359	0.649837		0.113841	0.376026	-0.318292	0.181833	0.196459	0.221351		0.914009	0.476396	0.256194	0.333124	0.427421	0.616545		0.093806	0.32869	0.604581	0.631199	0.298879	0.678876
PF3D7_0813300::conserved Plasmodium protein, unknown function	NA	NA	NA	NA	NA	NA		NA	NA	NA	NA	NA	NA		NA	NA	NA	NA	NA	NA		NA	NA	NA	NA	NA	NA		NA	NA	NA	NA	NA	NA		NA	NA	NA	NA	NA	NA		NA	NA	NA	NA	NA	NA
PF3D7_1425700::conserved Plasmodium protein, unknown function	-0.154145	0.724342	1.19746	0.175633	0.323158	0.947666		-1.2972	0.1517	0.643021	-0.269934	0.0516455	0.26732		-0.619281	0.590879	1.21481	0.24225	-0.0219375	0.588076		-0.2197	0.635663	0.99846	0.305322	0.287804	0.506237		-1.28917	0.0582082	0.460149	0.0635679	0.272357	0.440972		-0.937049	0.428466	1.0905	0.162346	0.201233	0.621842		-0.0719688	0.593863	0.550943	0.193719	0.0999543	0.429646
PF3D7_1433900::protein kinase, putative	0.659622	0.104149	0.326048	0.163726	0.395486	0.375563		0.264369	0.0996295	0.556337	0.111136	0.270792	0.158825		0.0248555	0.265053	0.292637	0.190488	0.207452	0.540432		0.272595	0.423335	0.443748	-0.00244909	0.172857	0.491442		-0.099638	-0.13291	0.00138129	-0.216248	0.0390331	0.0827515		0.243991	0.343643	0.218741	-0.0351368	0.172973	0.459755		0.209393	0.215346	0.17039	-0.00672383	0.263201	0.605499
PF3D7_0420100::serine/threonine protein kinase RIO2	0.539155	0.583494	0.399344	-0.329215	-0.635273	0.480326		1.14731	0.59667	0.208757	-0.141135	-0.484415	0.44306		0.400471	0.378725	0.276997	-0.373522	-0.769542	0.498141		0.578059	0.452914	0.399631	-0.106935	-0.449114	0.485549		0.932813	0.359427	0.192713	-0.381467	-0.722557	0.364283		0.677421	0.375082	0.335681	-0.362883	-0.837168	0.330522		0.186465	0.300775	0.196463	0.0138977	-0.503122	0.42714
PF3D7_0608310::sorting assembly machinery 50 kDa subunit, putative	0.201229	0.370548	0.556634	-0.143558	-1.07314	0.0209865		-0.653155	0.323062	0.207873	0.39105	-1.10481	-0.214389		-0.532154	-0.373142	-0.0945111	-0.177014	-1.38717	0.0293868		-0.613207	-0.145427	-0.16631	0.237696	-1.42442	-0.306702		-0.588001	0.119576	-0.155509	0.707448	-0.732734	-0.281468		-0.661938	-0.222332	0.0865614	0.344218	-1.17942	-0.330631		-0.336503	-0.225835	-0.0961571	0.0451991	-0.947145	-0.568189
PF3D7_1327000::conserved Plasmodium protein, unknown function	0.947927	1.09618	0.862014	0.730205	-0.267992	0.934336		0.987297	1.05503	1.00229	0.4939	-0.300774	0.486714		0.916688	1.08663	1.10893	0.433407	-0.466811	0.784106		0.989428	0.982978	0.985152	0.592571	-0.306452	0.86555		0.831308	0.85287	0.802946	0.384159	-0.313	0.578095		0.813357	1.12783	1.28744	0.492125	-0.309883	0.954017		0.399376	0.855232	0.741154	0.649947	0.0217214	0.83093
PF3D7_0605000::50S ribosomal protein L24, putative	-0.472356	-0.65459	-0.500225	1.09769	0.0312384	-0.260441		-1.32313	-0.594066	-0.35392	0.887425	-0.645039	-1.08581		-1.02486	-0.470989	-0.202586	0.935378	-0.411497	-0.600338		-0.45467	-0.204717	-0.0475269	1.14058	0.21488	-0.383896		-0.501056	-1.02149	-0.782486	0.870596	0.104776	-0.845638		-0.548987	-0.434621	-0.35819	1.02434	0.0967704	-0.503274		-0.269413	0.0990704	-0.0824551	0.504857	0.481948	-0.621821
PF3D7_0606400::conserved Plasmodium protein, unknown function	1.96868	1.91254	1.49681	0.879283	-0.113405	1.70204		1.74113	1.03566	1.25601	0.39076	-0.216129	1.1112		2.40671	2.15571	1.99171	0.783568	0.385957	1.43575		1.84205	1.72936	1.65451	0.488343	-0.0478387	1.3962		2.4471	1.64006	1.15513	0.265241	-0.0248521	1.30353		2.16384	1.6584	1.32082	0.273765	0.168833	1.5742		1.43063	2.17009	1.19945	0.0980219	-0.461874	1.45556
PF3D7_1415800::dimethyladenosine transferase, putative	0.615381	0.599587	0.503002	0.0218906	-0.893277	0.500596		1.45198	0.568488	0.671911	-0.0915106	-0.787121	0.671696		1.2292	0.513598	0.390278	-0.348492	-0.986137	0.364659		0.623229	0.383002	0.627821	0.0784346	-1.01393	0.340795		1.04727	0.647718	0.493803	0.305785	-0.944321	0.56295		1.08109	0.51314	0.447223	-0.241449	-0.843204	0.392165		-0.0327069	-0.0289244	0.0342905	0.111383	-0.733036	0.453548
PF3D7_0317300::conserved Plasmodium protein, unknown function	0.0577817	-0.043887	0.342722	-0.624854	-0.262958	0.117528		0.532003	-0.0252948	0.0218523	-0.449301	-0.220667	0.161877		-0.205584	-0.186652	-0.109077	-0.695663	-0.3689	-0.0146976		0.126588	0.396871	0.0949955	-0.535517	-0.0247053	0.251018		0.0681833	0.233656	-0.0641851	-0.738392	-0.29778	0.0917185		-0.179319	-0.00666871	0.10491	-0.548855	-0.346386	0.0436599		-0.088733	-0.257282	0.381315	-0.411145	-0.246889	0.170227
PF3D7_1338000::LMBR1 domain-containing protein, putative	-0.498909	-0.290944	-0.504142	0.179343	0.798833	-0.186586		-0.759324	-0.447009	-0.617703	-0.164818	0.668209	-0.876736		-0.512591	-0.462862	-0.231495	0.421782	0.568042	-0.704904		-0.146049	-0.20423	-0.573806	0.364851	0.933301	-0.36677		-0.911249	-0.944435	-0.708409	0.459186	0.526116	-0.573809		-0.750173	-0.455112	-0.312337	0.393208	0.902816	-0.220706		0.531818	0.134078	0.0613018	0.476179	0.629984	-0.740901
PF3D7_1134700::DNA-directed RNA polymerase I subunit RPA2, putative	1.05116	0.576361	0.684825	-0.611448	-1.35422	0.613383		1.50386	1.16391	0.898574	-0.23024	-1.4291	0.859178		1.45345	0.714755	0.29562	-0.732856	-1.43318	0.48683		0.867583	0.690689	0.733495	-0.148005	-1.32622	0.756895		1.37649	1.08845	0.714803	0.144289	-1.0797	0.855361		1.55488	0.912752	0.620534	-0.388817	-1.4303	0.737772		0.422158	-0.0774809	0.177329	0.0073143	-1.07343	0.780778
PF3D7_1231600::pre-mRNA-splicing factor ATP-dependent RNA helicase PRP2, putative	-0.685193	0.201695	0.593759	0.276207	0.102404	0.340066		-0.71385	0.194489	0.768667	0.0678455	0.262504	0.409215		-0.618378	0.453066	0.837369	0.0921384	-0.0361088	0.611343		-0.633145	-0.065737	0.376644	0.0777392	-0.011694	0.227223		-0.793018	0.096904	0.538014	-0.209777	-0.0472374	0.0388069		-0.507219	0.238759	0.754337	-0.0702035	-0.0501203	0.153887		-0.299588	-0.00865787	0.174566	-0.119761	0.00324407	-0.0388303
PF3D7_1410700::conserved Plasmodium protein, unknown function	-0.117854	-0.412003	-0.856497	1.43303	2.20417	-0.571972		0.344282	-0.963635	-0.962113	0.430107	2.15881	-1.27751		-0.325307	-1.11058	-0.992139	1.9718	2.11542	-1.03742		0.578408	-0.0524577	-0.454307	0.890501	1.99941	-0.698075		-0.528197	-0.875175	-1.06279	1.22841	2.27053	-0.663342		0.188563	-0.62395	-0.671879	1.21345	2.3392	-0.27244		1.20415	1.70264	1.1375	0.949449	2.17661	-0.489499
PF3D7_0812500::RNA-binding protein, putative	0.8795	0.737126	0.8644	-0.512941	-0.512653	0.369965		0.68241	0.446165	0.321887	-0.413334	-0.954076	0.514438		-0.0461277	0.277374	0.341942	-0.802576	-1.50263	0.118601		1.03708	1.10892	0.934059	-0.0153493	-0.427076	0.887255		0.32477	0.345615	0.373572	-0.77759	-0.682622	0.521209		0.228499	0.618485	0.497579	-0.530396	-1.0471	0.513811		0.661727	0.69112	0.543422	-0.385185	-0.46242	0.714564
PF3D7_0620700::DnaJ protein, putative	1.10625	0.76452	0.492764	0.130131	0.447094	0.674627		0.369376	0.575735	0.4555	-0.0304976	0.418316	0.277438		0.0472694	0.900742	0.862852	0.437647	0.658259	0.567043		0.732192	0.491506	0.510048	0.0172651	0.235413	0.381124		0.274444	0.617087	0.529247	0.386802	-0.00522057	0.423693		-0.291883	0.687722	0.619788	0.0447674	0.498652	0.738867		0.355038	0.52566	0.374626	0.0994423	0.177116	0.425328
PF3D7_0207100::conserved Plasmodium protein, unknown function	-1.70867	-1.81005	-1.96614	-1.23312	-0.555367	-1.37968		-0.910953	-1.38809	-1.37142	-0.926184	-0.642829	-0.528687		-1.32444	-1.65238	-1.62478	-1.19437	-0.149401	-1.37381		-1.12529	-1.2896	-1.35215	-0.928641	-0.450259	-0.667858		-1.17445	-1.42474	-1.37667	-1.23615	-0.717573	-0.877383		-0.935829	-1.53951	-1.62639	-1.24717	-0.463344	-0.835874		-0.870609	-1.08654	-0.824206	-1.01778	-0.57842	-0.882729
PF3D7_0923700::conserved protein, unknown function	-0.100598	0.21741	-0.0758059	0.162149	0.548966	0.424783		0.215136	-0.307122	-0.224361	0.275584	0.305081	-0.0647688		0.20993	-0.0534805	-0.175782	0.677298	0.477412	0.0785078		0.931038	0.376655	0.491406	-0.0549158	0.0634944	0.241123		0.032646	0.0877759	0.00678282	0.485913	0.183241	-0.0112391		0.0995248	0.00830265	-0.105546	0.295943	0.539781	0.333512		0.215494	1.98808	1.1309	0.326965	0.0546252	0.341241
PF3D7_1021500::ATP-dependent RNA helicase ROK1, putative	1.14681	1.33836	1.25092	0.589341	-0.0352437	1.11224		0.810084	1.09087	0.937482	0.472355	-0.388059	1.03219		0.761164	1.20566	1.32909	0.285341	-0.866745	0.678345		1.09671	1.2903	1.28489	0.390256	-0.155704	1.19837		0.865093	1.02248	0.92729	0.173418	-0.384287	0.961128		0.770719	1.09015	1.0693	0.116624	-0.311547	1.08498		0.781167	1.34083	0.747376	0.555462	0.172554	1.19733
PF3D7_1019500::conserved Plasmodium membrane protein, unknown function	-1.04485	-1.14654	-1.14599	0.645263	1.32944	-1.25585		-1.06012	-1.05407	-0.669363	0.462935	1.22451	-1.09997		-1.12298	-1.14828	-1.15189	1.13812	1.92086	-0.992324		-0.0219191	-0.222945	-0.349773	0.824926	1.34196	-0.688092		-1.10524	-1.13485	-1.15608	0.82516	1.14404	-0.870433		-0.718348	-0.594283	-0.837791	0.758542	1.36708	-0.409582		0.865471	0.268741	0.0742662	0.363832	1.24813	-0.828817
PF3D7_1040200::stevor | PIR protein	0.543283	0.569008	0.638594	-0.568263	-0.3379	0.0107935		2.27281	0.889933	0.774172	-0.470429	0.210667	0.407205		1.81336	0.197741	0.199982	-0.405368	0.650021	0.322464		0.705527	0.363708	0.418567	-0.341414	-0.0262427	0.307084		1.24809	0.380468	0.265265	-0.520452	-0.234214	0.359228		0.94711	0.395374	0.341737	-0.60357	-0.0975105	0.00831548		0.712297	-0.228825	-0.00435558	-0.498067	-0.162068	0.242057
PF3D7_0605400::calcium-binding protein, putative	-0.201951	-0.20527	-0.182943	-0.0981334	0.231837	-0.154318		0.862496	-0.228487	-0.0610069	0.418645	0.713846	-0.0855622		-0.216397	-0.107553	-0.0628411	-0.052642	0.463797	-0.0902713		-0.503664	-0.0201379	-0.144689	0.0702295	0.365044	-0.0891356		0.0157243	-0.160306	0.235834	0.243218	0.568139	0.562831		-0.143485	-0.363763	0.010389	0.305134	0.856306	0.293599		NA	NA	NA	NA	NA	NA
PF3D7_1249500::cutA, putative	-0.461971	-0.138451	-0.221605	0.543909	0.998667	-0.0749938		-0.709113	-0.382592	-0.202729	0.691754	0.465311	-1.3291		-0.739698	-0.688802	-0.349034	0.692386	0.736359	-0.263092		-0.126715	0.00615537	-0.0639588	0.571505	0.813001	-0.267618		-0.463078	-1.00734	-1.00263	0.253245	0.670524	-0.940488		-0.429044	-0.404226	-0.480934	0.758671	0.833443	-0.161551		0.198142	0.272622	0.0344795	0.297892	1.03764	-0.413213
PF3D7_1242700::40S ribosomal protein S17, putative	-0.558991	-0.670258	0.024873	0.124166	-1.06843	-0.769649		-0.353306	0.358956	0.330407	0.878395	-0.319526	0.261851		-0.634647	-0.643408	-0.830018	0.045326	-1.35119	-0.227204		-0.218293	-0.401815	0.225204	0.577392	-0.185712	-0.0712838		-0.412871	-0.0661491	0.434019	0.706088	0.0134726	0.103555		-1.17774	-0.25479	-0.205917	0.222277	-0.701565	-0.474919		-0.026867	-1.36808	-0.16199	0.257037	0.161383	-0.163408
PF3D7_0821000::conserved Plasmodium protein, unknown function	-2.06087	-2.38346	-2.78564	0.0381851	0.667938	-2.45299		-2.20304	-2.40665	-1.91448	-0.392009	0.33854	-2.19885		-2.03594	-2.43238	-2.2978	0.16668	0.458968	-2.54165		-1.73745	-2.10724	-2.14372	-0.366179	0.427413	-2.35838		-2.18273	-2.34638	-2.29037	-0.530935	0.0136412	-2.22536		-2.02967	-2.30282	-2.37537	-0.176399	0.715221	-1.95957		-0.405106	-1.17264	-0.955238	-0.318821	0.369576	-2.09691
PF3D7_1031600::conserved Plasmodium protein, unknown function | gametocyte exported protein 15	-0.141628	-0.000604331	-0.0971149	-0.257439	-0.0288282	-0.11373		-0.0302699	-0.349273	-0.21325	-0.0249523	-0.205573	-0.474373		-0.279065	-0.41268	-0.168818	-0.277743	-0.609748	-0.0258994		-0.0101824	0.23061	-0.0237935	-0.025085	0.112483	-0.0160283		-0.0876674	-0.39164	-0.413554	-0.444471	-0.140692	-0.593393		-0.284235	-0.167156	-0.195012	-0.10556	-0.0938731	-0.212655		0.00817655	0.22179	0.189308	0.0677532	0.112817	-0.166731
PF3D7_0617400::erythrocyte membrane protein 1, PfEMP1	-0.508397	-0.360208	-0.283247	-1.03623	-1.01028	-0.411739		0.0312119	-0.505456	-0.310464	-1.12988	-0.601878	-0.269717		-0.396609	-0.460167	-0.397558	-1.20332	-0.499938	-0.404762		-0.688619	-0.627895	-0.592968	-1.18942	-1.08333	-0.594547		-0.341188	-0.381403	-0.0906966	-0.935832	-0.972285	-0.418172		0.0340288	-0.537682	-0.601696	-1.3216	-0.941567	-0.573651		-0.789935	-0.319004	-0.386858	-0.676742	-0.961133	-0.487058
PF3D7_0613300::rhoptry protein ROP14	-1.75151	-1.83148	-1.62129	-1.56421	-0.403755	-1.62359		-1.0786	-1.21494	-1.44866	-1.49468	-0.0365918	-1.0398		-1.32812	-1.62597	-1.49713	-2.06243	0.664213	-1.09412		-1.33355	-1.65449	-1.64522	-1.97762	-0.0330155	-1.26919		-1.25562	-1.08958	-1.05766	-1.31034	-0.638849	-0.979423		-0.823646	-1.51856	-1.39027	-1.69409	-0.0610618	-1.13391		-0.869839	-0.968587	-0.639095	-1.33222	-0.976441	-1.22437
PF3D7_0304400::60S ribosomal protein L44	-0.344359	-0.0474843	0.121712	0.373932	-0.88156	-0.0876146		0.817347	0.257388	0.2045	0.382724	-0.196354	0.238652		0.517667	0.0226404	0.177598	-0.0715727	-0.798306	0.35588		0.138913	-0.11121	0.256841	0.510584	-0.207426	-0.0781221		0.862031	0.315306	0.224437	0.383432	-0.360795	0.241648		0.786578	0.0261537	0.128834	0.238495	-0.401152	0.00353762		0.263181	0.00641755	0.334948	0.348758	0.293722	0.0142741
PF3D7_1236300::conserved Plasmodium protein, unknown function	-0.349004	-0.0831526	0.207621	0.1781	0.317845	-0.439565		0.0540052	-0.128022	0.0117709	0.230313	0.602994	-0.101153		-0.262337	-0.192514	-0.0952076	0.312592	0.826172	-0.051092		0.0765087	0.0537473	-0.0866684	0.280589	0.637212	-0.18259		0.073202	0.0345823	-0.159689	0.204619	0.378617	-0.176088		-0.125097	-0.0023042	-0.217929	0.234978	0.465545	-0.0227214		0.445222	0.0181845	0.230028	0.0955199	0.597421	-0.152723
PF3D7_0806800::vacuolar proton translocating ATPase subunit A, putative	0.595887	0.0132792	-0.0324873	-0.767687	-0.0682427	0.451889		0.630381	0.302052	-0.0522982	-0.670372	-0.561996	-0.118647		0.685121	0.302662	0.0116993	-0.430788	-0.166012	-0.00273336		0.258883	0.214302	0.141042	-0.383041	-0.25452	0.380296		0.370066	0.366352	0.107858	-0.237226	-0.158486	0.352021		0.514267	0.378532	0.277476	-0.299597	-0.0773735	0.526167		0.0569034	-0.241622	-0.183468	-0.227989	-0.344169	0.301984
PF3D7_0109600::cold-shock protein, putative	0.978706	0.823723	0.860178	0.640538	-0.114493	0.630763		0.586495	0.738524	0.864542	0.39668	-0.0671061	0.874978		0.651067	0.755125	0.852304	0.142551	-0.342576	0.306469		0.354625	0.501077	0.511512	0.402382	-0.517969	0.391343		0.29412	1.01378	0.916829	0.818978	-0.339777	0.594763		0.225431	0.581054	0.676089	0.318857	-0.427823	0.32361		-0.103079	0.249492	0.437612	0.641973	-0.238158	0.357287
PF3D7_0913100::conserved Plasmodium protein, unknown function	-0.065676	-0.132665	-0.0579822	0.245542	-0.375647	-0.274104		-0.520792	-0.0640876	-0.162674	0.256535	-0.710137	-0.135952		-0.579966	0.0681712	-0.0741752	0.0512727	-0.634353	0.0167611		-0.0747403	-0.156589	-0.309991	0.142912	-0.505739	-0.302644		-0.517447	-0.0503242	-0.0732447	0.324386	-0.508997	-0.0881207		-0.479355	0.0240977	-0.0605555	-0.00283916	-0.566622	-0.0642481		-0.179091	-0.231183	-0.306273	-0.109791	-0.369912	-0.23081
PF3D7_0608500::proteasome subunit alpha type-2, putative	-2.04649	-1.74021	-1.5142	0.00690308	-0.205634	-1.4341		-1.62734	-1.37727	-1.09432	-0.131747	-0.105837	-1.1374		-1.20427	-1.75709	-1.98171	-0.62649	-1.3312	-1.72566		-1.62604	-1.73665	-1.18374	-0.0767557	-0.0138225	-1.24068		-1.32029	-1.51593	-1.20281	-0.530708	-0.0153209	-1.54206		-1.32025	-1.68003	-1.45284	-0.478576	-0.596985	-1.82956		-0.470824	-2.34103	-0.944918	-0.478867	0.296461	-1.29555
PF3D7_0810700::conserved Plasmodium protein, unknown function	-0.634435	-0.387332	-0.154699	1.37428	-0.275769	-0.645161		0.29232	-0.624583	-0.580281	1.00952	0.0641902	-0.366764		0.282	-0.14267	-0.24605	1.0808	0.250825	0.088763		-0.0987845	-0.443855	-0.544376	0.644483	-0.380671	-0.648483		0.0404594	-0.340086	-0.369571	1.4485	0.632432	-0.514006		0.507696	-0.413712	-0.48749	0.982737	0.203659	-0.371778		0.0294766	0.238222	0.0709675	0.877172	0.100925	-0.599455
PF3D7_0621400::Pf77 protein | inner membrane complex protein 1j, putative	0.563367	-0.000459882	0.132704	-0.490416	-0.272799	0.34478		1.45731	-0.0974464	-0.0122343	-0.205356	-0.0299502	0.0740894		1.4845	0.0851268	-0.093599	-0.408373	0.206446	0.180701		0.746736	0.245084	0.199774	-0.349771	-0.117169	0.462295		1.36459	-0.135782	-0.082904	-0.223931	-0.167594	0.185868		1.56618	0.224913	0.0466285	-0.300647	-0.0740059	0.399274		-0.180151	0.336863	0.0223654	-0.340451	-0.433176	0.15478
PF3D7_0923300::perforin-like protein 3	0.621201	0.46344	0.272033	-0.209204	-0.3323	0.405151		0.835527	0.371249	0.12665	-0.0570675	-0.259839	0.463921		0.231703	0.424562	0.149729	-0.111898	-0.422286	0.170736		0.47503	0.419997	0.29325	0.048198	-0.457334	0.392633		0.562806	0.445427	0.346282	0.0172938	-0.44411	0.473301		0.500053	0.521883	0.370342	-0.211089	-0.354858	0.171755		-0.231128	-0.0773848	0.17666	0.051214	-0.378178	0.163279
PF3D7_1137600::conserved Plasmodium protein, unknown function	0.319779	0.385061	0.298464	0.641841	0.590726	0.449456		0.242168	0.209889	0.328369	0.275207	0.544562	0.34849		-0.275035	0.334078	0.242622	0.45494	0.503956	0.0702518		0.482788	0.334674	0.294732	0.491649	0.585041	0.233078		-0.126772	0.281597	0.119171	0.486511	0.711759	-0.00323446		-0.292811	0.159853	0.29576	0.472064	0.672942	0.334343		0.399975	0.547483	0.338922	0.436703	0.53947	0.0982701
PF3D7_1404000::DNA-directed RNA polymerase II subunit RPB4, putative	-0.902411	-0.990649	-0.639763	0.86078	0.467752	-0.30155		-1.19023	-1.15543	-0.739667	0.406841	0.35996	-1.1001		-1.25082	-0.979252	-0.427873	0.938004	0.526299	-0.330303		-0.545574	-0.448842	-0.484151	0.655499	0.368418	-0.64486		-1.10219	-1.04032	-0.990707	0.717112	0.340034	-0.961643		-0.783275	-0.972605	-0.756772	0.620982	0.445377	-0.480271		-0.0921709	0.262783	-0.108922	0.935237	0.644594	-0.70258
PF3D7_0606600::conserved Plasmodium protein, unknown function	0.713189	0.33282	0.392283	-0.575068	-0.805875	0.431124		0.807513	0.356288	0.41988	-0.312387	-1.0151	0.379705		-0.353012	0.377046	0.105362	-0.421459	-1.32588	0.243557		0.581903	0.74511	0.510368	-0.0768144	-0.680007	0.578996		0.702724	0.285942	0.37962	-0.484357	-0.759325	0.438504		0.23827	0.5321	0.518272	-0.242328	-0.894341	0.560227		0.41208	-0.62015	0.347123	-0.427294	-0.5155	0.500689
PF3D7_0102200::ring-infected erythrocyte surface antigen	0.662611	-0.95239	-1.43858	-3.08926	-3.19831	-0.0866428		0.115135	-0.249571	-1.34531	-3.06845	-3.10814	-0.173007		0.630061	-0.841752	-1.92806	-3.2808	-3.03105	-0.435398		0.547744	-0.378248	-1.26583	-3.37538	-3.32547	0.438895		0.754457	-0.105527	-1.19575	-2.84166	-3.03271	0.290135		0.0657886	-0.502951	-1.4049	-3.16064	-2.9952	0.42683		-0.104368	-1.06431	-1.28388	-2.63224	-2.82404	0.241611
PF3D7_1319900::conserved Plasmodium protein, unknown function	0.0357694	-0.158825	-0.351073	0.118804	-0.0592348	-0.147761		-1.17513	-0.400803	-0.314216	0.0627209	-0.182658	-0.301554		-1.22284	-0.19959	-0.0594316	0.352626	-0.324446	-0.286131		-0.0388159	-0.253946	-0.331568	0.465679	0.0285354	-0.142771		-0.697736	-0.269454	-0.222488	0.294488	-0.0965384	-0.287878		-0.809093	-0.180847	-0.311596	0.328581	0.14178	-0.17139		-0.621664	-0.0386545	-0.110203	0.241539	0.033593	-0.090272
PF3D7_1019800::tRNA methyltransferase, putative	-0.362212	-0.270762	-0.332661	0.37124	0.33149	-0.141918		-0.300688	-0.476234	-0.533722	-0.276258	0.186662	-0.724667		-0.290226	-0.364621	-0.204732	0.208976	0.318966	-0.565209		-0.344068	-0.354721	-0.558687	-0.22992	-0.182609	-0.672901		-0.425792	-0.309703	-0.634742	-0.0847302	0.269335	-0.354291		-0.766862	-0.370197	-0.351714	-0.0651862	0.385526	-0.358097		-0.630015	-0.194676	-0.37467	0.0379632	-0.139464	-0.43075
PF3D7_1403800::nuclear formin-like protein	0.316054	0.312765	0.354067	0.0327362	0.246692	0.745734		0.417648	0.337053	0.437954	-0.129538	0.248737	0.351652		0.403388	0.31536	0.281964	0.0226247	0.305586	0.412244		0.358442	0.518839	0.436763	0.169521	0.419269	0.269177		0.621634	0.278223	0.113676	0.0572314	0.145989	0.250793		-0.246429	0.146	0.192365	0.111619	0.147651	0.119945		-0.17059	0.210715	0.245486	0.301459	0.130246	0.621159
PF3D7_1339300::conserved Plasmodium protein, unknown function	0.638212	1.06133	1.76011	0.27015	-0.297003	0.524579		0.330739	-0.340951	0.50416	0.129072	-0.711064	0.777508		0.252547	0.262385	0.0635689	-0.379872	-0.359606	0.593889		0.822421	0.858403	1.15981	0.623409	-0.614531	0.574741		0.763119	0.700022	0.654274	0.264124	-0.55483	0.615188		0.820777	-0.0937594	0.670164	0.052907	-0.944302	0.253912		0.75467	0.611116	0.497806	0.45194	0.0699042	0.857397
PF3D7_1017400::phosphomannomutase, putative | haloacid dehalogenase-like hydrolase, putative	-1.37742	-0.443023	-0.154666	-0.826959	-1.66941	-0.314857		-1.00938	-0.360716	-0.195456	-0.883167	-1.71437	-0.186592		0.124311	0.0843823	0.284908	-0.715332	-1.54945	0.481432		-1.04318	-0.531022	-0.120499	-0.926816	-1.74045	-0.581124		-0.702302	-0.234329	0.055501	-0.787261	-1.38845	-0.45925		-0.196629	-0.469425	-0.276272	-0.917055	-1.56794	-0.329015		-1.20325	-0.683636	-0.257435	-0.583048	-1.31219	-0.309056
PF3D7_0617200::conserved Plasmodium protein, unknown function	-0.0749976	-0.062131	0.0883246	-0.354019	-0.139396	-0.0326296		-0.898248	-0.633489	-0.484362	-0.242553	-0.436134	0.113546		-1.255	-0.276903	0.0766181	-0.411202	-1.20416	-0.175646		-0.341313	0.310054	0.193147	0.0205445	0.0360376	0.216167		-1.24427	-0.666976	-0.390596	-0.710313	-0.186684	-0.375285		-0.0885307	-0.199788	-0.0603456	-0.410453	-0.492001	-0.109668		0.068933	0.13589	0.134667	-0.162899	-0.204659	-0.0529783
PF3D7_1221500::conserved Plasmodium protein, unknown function	-0.118155	-0.062078	-0.24714	0.802587	0.103744	-0.138444		-0.857486	-0.290264	-0.559471	0.560801	0.0342488	-0.266255		-1.05742	-0.413901	-0.180291	0.627622	-0.0902724	-0.396058		-0.0977378	-0.126025	-0.355277	0.521402	-0.0264113	-0.34173		-0.772947	-0.234531	-0.38828	0.593209	0.18718	-0.319626		-0.740997	-0.161411	-0.273794	0.553761	0.0631602	-0.403064		-0.351944	-0.137884	-0.243982	0.571882	0.182711	-0.260911
PF3D7_0716900::drug/metabolite transporter, putative	-0.341566	-0.176633	-0.392581	0.672333	0.484237	-0.0189434		-0.228277	-0.446054	-0.0820792	0.348342	0.00250769	-0.292713		0.349072	0.0432252	-0.0433433	0.838705	0.302868	-0.220645		NA	NA	NA	NA	NA	NA		NA	NA	NA	NA	NA	NA		NA	NA	NA	NA	NA	NA		-0.170755	0.435088	-0.0837754	0.64275	0.349669	-0.434086
PF3D7_1330400::ER lumen protein retaining receptor 1, putative	-0.0686566	-0.44743	-0.754445	-0.881183	0.0498257	-0.223625		0.0850544	0.0347151	-0.430467	-0.899021	-0.0806757	-0.754071		0.267738	-0.245887	-0.457971	-0.595192	-0.227148	-0.420618		-0.374479	-0.493918	-0.498952	-0.984533	-0.227855	-0.323476		-0.0667021	-0.00611918	-0.465956	-0.577469	-0.211031	-0.187918		0.150823	-0.185056	-0.557394	-0.620567	0.2824	0.130993		-0.540432	-0.159401	-0.539461	-1.09734	-0.466523	-0.176013
PF3D7_0527400::conserved Plasmodium protein, unknown function	1.64476	1.8502	1.47828	0.170121	-0.440245	1.23406		0.915191	1.71651	1.31777	0.0429678	-1.12478	0.816952		1.07869	1.73261	1.68053	0.177262	-0.252883	1.72869		1.74279	1.56909	1.40618	-0.243298	-0.831156	1.33132		1.08954	1.81835	1.3142	0.47035	-0.505471	1.55329		1.1227	1.51728	1.44487	0.125772	-0.582892	1.50307		1.12671	1.92355	1.41421	0.623606	-0.395436	1.75698
PF3D7_0106400::pre-rRNA-processing protein TSR2, putative	0.484859	0.712585	0.687507	0.445061	-1.71366	0.849295		0.0630149	0.749751	0.716445	0.301062	-1.56165	0.692213		0.346108	1.14128	1.09929	-0.133686	-1.68471	0.929298		0.773971	0.606341	0.720101	0.108564	-1.6091	0.835402		0.333072	1.10431	0.793408	0.456986	-1.51761	0.6167		0.258905	0.710551	0.754464	-0.0155064	-1.33789	0.728919		0.144917	0.944369	0.801248	0.631623	-1.13703	0.472938
PF3D7_1469100::conserved Plasmodium protein, unknown function	0.517666	1.24882	0.72802	0.680848	0.222065	0.492012		0.434434	0.634939	0.267583	-0.252743	0.112794	0.310348		0.563073	0.799703	1.03832	0.239583	0.230668	0.743401		0.724662	0.642478	0.294665	-0.421615	0.054137	0.282487		0.297595	1.12172	0.539756	-0.0754776	0.446443	0.383872		0.711921	0.635021	0.860579	0.0324044	0.0840357	0.523393		0.145781	1.51222	1.03391	0.308923	0.283216	0.675269
PF3D7_0510200::peptidyl-prolyl cis-trans isomerase	0.664067	0.479869	0.554143	0.00889098	-0.0817053	0.535105		0.948872	0.8087	0.702904	-0.0435791	-0.326861	0.370433		0.65332	0.671623	0.498384	-0.135116	-0.0118764	0.5873		-0.00676032	0.388674	0.312929	-0.0526473	-0.175025	0.324164		1.02945	0.642668	0.451747	0.100511	-0.127122	0.571612		0.643525	0.548115	0.578598	0.0322283	-0.0108941	0.55101		0.100209	0.191799	0.202402	-0.00037607	-0.241055	0.644864
PF3D7_1312400::translation initiation factor IF-2, putative	-0.111038	-0.41421	-0.395137	0.647933	-0.139783	-0.290824		-0.974771	0.000713629	-0.152943	0.716799	0.202964	0.127697		0.688271	-0.0747119	-0.223988	0.573704	0.000530468	-0.0220125		0.116602	-0.281	-0.433692	0.772961	-0.176716	-0.0583497		0.251664	-0.13804	-0.130973	0.76676	0.264137	-0.19784		0.486861	0.212502	-0.0764191	-0.0993333	0.0221883	0.477324		-0.0784458	0.053241	0.32903	0.537038	0.286029	-0.180425
PF3D7_0515100::rhomboid protease ROM9	-0.762501	-0.620717	-0.539885	-0.121694	-0.69075	-0.637871		0.0982054	-0.372215	-0.396942	-0.171172	-0.269926	-0.54917		0.224924	-0.466484	-0.353536	-0.182616	-0.263784	-0.280366		-0.408272	-0.476437	-0.420538	-0.188353	-0.207932	-0.479885		0.356949	-0.34433	-0.358529	0.0360936	-0.28018	-0.301074		0.0309539	-0.417097	-0.377592	-0.0542591	-0.25365	-0.443303		-0.181538	-0.502343	-0.244051	-0.141436	0.0231601	-0.58945
PF3D7_1247300::GPI mannosyltransferase 2, putative	0.791444	0.288446	0.18665	0.285849	0.136416	0.403393		0.83063	0.768414	0.277446	0.237582	0.157891	0.610536		0.857902	0.446466	0.237129	0.270963	-0.1602	0.373343		0.128427	0.0503674	0.113516	0.0666491	-0.285941	0.368373		0.775488	0.423751	0.233959	0.260248	0.0344214	0.294144		0.970636	0.738391	0.306668	0.243026	0.107321	0.620491		0.202251	-0.25242	0.00399916	0.261941	-0.00130465	0.538021
PF3D7_0805000::alpha/beta hydrolase, putative	1.75523	1.48582	0.638589	0.625398	0.641919	1.00655		1.03815	0.644113	0.298426	0.7626	0.960424	0.642059		1.1602	1.67294	0.67301	0.930543	1.18578	1.03148		1.23447	0.991381	0.638046	0.681719	0.647694	0.877712		1.3294	0.707209	0.123522	0.703553	0.962748	0.673634		1.41395	1.12275	0.313043	0.70969	1.09349	1.09406		0.648233	1.55298	0.740647	0.30078	0.69596	0.972219
PF3D7_0928200::conserved Plasmodium protein, unknown function	0.33169	1.06388	0.936234	0.452795	-0.287363	0.66015		0.927317	0.684261	0.627473	0.423138	-0.154735	0.795506		1.14172	0.874521	1.31659	0.208447	-0.450121	0.642887		0.198101	0.553239	0.742894	0.394097	-0.208718	0.292857		0.842295	0.614149	0.733708	0.321039	-0.122126	0.533034		1.0828	0.704993	0.929728	0.242944	-0.210549	0.463615		-0.249514	0.541762	0.503003	0.35927	0.055475	0.379847
PF3D7_0501200::parasite-infected erythrocyte surface protein	-2.82852	-2.44438	-2.41903	-0.014677	-1.71649	-2.33267		-2.40183	-1.69545	-1.70943	0.352849	-1.12161	-1.60701		-2.62152	-2.37949	-2.21465	-0.472387	-1.65474	-1.6437		-2.3129	-2.40458	-2.31221	-0.0226293	-1.4451	-2.27327		-2.37112	-1.45308	-1.6742	0.237563	-0.965457	-1.67943		-2.49131	-2.27107	-1.98124	-0.0327621	-1.48391	-1.96969		-0.899025	-1.61375	-1.10016	0.259889	-1.1045	-2.21789
PF3D7_0717100::conserved Plasmodium protein, unknown function	-0.95858	-0.694095	-0.551514	0.163881	-0.118373	-1.3038		0.0301151	-0.463719	-0.468714	0.183786	0.154481	-0.661688		-0.0412794	-0.760117	-0.660722	0.0964215	0.0580709	-0.552701		-0.52564	-0.747504	-0.783232	0.136151	-0.124851	-0.877327		-0.160845	-0.527598	-0.503353	-0.128318	-0.125403	-0.62586		0.0749134	-0.566128	-0.626872	-0.0467199	-0.0719093	-0.710972		-0.308703	-0.708945	-0.239129	0.192442	0.139635	-0.699657
PF3D7_0903100::protein RER1, putative	0.453298	0.0692075	0.00569298	-0.485361	-0.589377	0.417874		1.3838	0.808757	0.438898	0.101342	-0.322313	0.466341		1.02106	0.305159	-0.0781917	-0.354637	-0.540559	0.641485		-0.254984	-0.0849505	-0.126538	-0.516877	-0.647031	0.339325		0.65825	0.483629	0.324196	-0.099774	-0.298171	0.519418		0.800774	0.186975	0.223068	-0.0217247	-0.275268	0.601051		-0.379009	0.0529811	0.0503299	0.0263982	-0.406253	0.884202
PF3D7_0510000::conserved Plasmodium protein, unknown function	-0.0795916	-0.41416	-0.246334	0.397766	0.479498	-0.343712		-0.0676833	-0.293985	-0.632426	0.124574	0.33495	-0.668299		-0.221921	-0.543906	-0.362357	0.481046	0.449107	-0.613053		0.0450834	-0.198477	-0.352623	0.212537	0.390194	-0.479868		0.00534716	-0.582652	-0.665501	0.317522	0.406029	-0.599858		-0.940905	-0.422909	-0.37541	-0.0837582	0.604658	-0.422004		0.148666	0.199265	-0.0435866	-0.150396	0.136162	-0.552057
PF3D7_1017900::26S proteasome regulatory subunit p55, putative	0.912639	0.388759	0.603751	0.411705	0.884383	0.573789		-1.33443	0.415496	0.0506184	0.126932	0.0610505	-0.506944		-1.35153	-0.62565	0.136476	0.251466	-0.311182	-0.816875		0.432751	0.576754	0.439054	0.798226	0.767088	0.495914		-1.51173	-0.33004	-0.285383	0.102638	0.368844	-0.0993546		-1.50255	0.169274	0.154919	0.23111	0.39659	0.0504728		0.716146	0.28125	0.106495	0.413084	0.857927	-0.074023
PF3D7_1221000::histone-lysine N-methyltransferase, H3 lysine-4 specific	-0.657239	-0.610827	-0.776224	-0.147366	0.421944	-0.87558		0.18802	-0.361713	-0.577211	0.0458562	0.206253	-0.593548		0.188065	-0.568942	-0.527768	-0.208701	0.540393	-0.390389		-0.763573	-0.745114	-0.438394	-0.0701546	0.555951	-0.626571		0.178933	-0.479114	-0.577452	-0.200429	-0.102985	-0.539934		0.78002	-0.584377	-0.527578	0.0204257	0.303163	-0.665175		-0.415697	-0.915708	-0.54476	-0.072884	0.191554	-0.468043
PF3D7_1213600::dynein light chain 1, putative	-3.51928	-3.40824	-3.42775	1.13497	0.47492	-2.87874		-2.67943	-2.8693	-2.75613	1.15911	0.786771	-2.1231		-2.84521	-3.35028	-3.09963	0.915326	0.596354	-1.99291		-1.23915	-2.14225	-1.84646	0.817757	0.672992	-2.51915		-2.80218	-2.38587	-2.36865	1.02989	0.708373	-1.96055		-2.57442	-2.76389	-2.41047	1.02079	0.413552	-2.12411		0.0990205	-1.20105	-0.781495	0.668306	1.05048	-2.99155
PF3D7_0524600::50S ribosomal protein L12, apicoplast, putative	-0.941893	-0.62414	-0.919146	-0.619132	0.269599	-1.5144		0.994305	-0.0111277	-0.182128	-0.116323	0.858892	-0.307798		0.789898	-0.649636	-0.809282	-0.115	0.447565	-0.620508		-0.654015	-1.03019	-1.02501	-0.72828	0.375534	-1.32751		0.893239	-0.16156	-0.244661	-0.18611	0.313024	-0.236507		0.160459	-0.41834	-0.733491	-0.0348152	0.648615	-0.899712		-0.437273	-0.733206	-0.423041	-0.595025	0.0884635	-1.06128
PF3D7_0525300::conserved Plasmodium protein, unknown function	-1.77933	-1.53243	-1.92268	-1.3752	-1.37068	-1.37058		-1.57879	-1.52636	-1.16806	-1.34033	-1.09912	-0.995735		-1.46434	-1.68534	-1.50794	-1.24199	-0.206015	-0.980064		-1.34669	-1.34868	-1.39678	-1.58922	-1.45847	-0.889025		-1.44914	-1.10936	-1.14478	-1.03931	-1.0665	-0.728236		-1.52602	-1.36784	-1.34373	-1.07437	-1.09676	-0.622025		-1.73876	-1.34829	-1.30878	-1.31946	-1.23135	-0.444414
PF3D7_1434700::mitochondrial import inner membrane translocase subunit TIM17, putative	-1.77327	-1.36683	-0.618013	-0.181234	-0.85772	-0.714828		-0.89276	-1.09207	-1.03845	0.19604	-0.935291	-1.24277		-1.08616	-1.12015	-1.09194	-0.226349	-1.20908	-1.31211		-1.23369	-1.26048	-1.05016	0.494617	-0.731177	-1.11435		-1.06671	-1.4046	-0.850199	0.435864	-0.700171	-1.17621		-0.864327	-1.19208	-1.04219	0.0856282	-0.819909	-1.13375		-0.627321	-0.768898	-0.798838	0.482594	-0.114777	-1.0393
PF3D7_0616300::conserved Plasmodium protein, unknown function	-0.122083	-0.23734	-0.300509	1.31266	0.759511	-0.553273		-0.580463	-0.291159	-0.594042	0.405669	0.87771	-0.467321		-0.881301	-0.507675	-0.718345	0.700341	1.67046	-0.369731		-0.0403757	-0.342296	-0.371714	0.114884	0.436161	-0.222262		-0.646505	-0.474237	-0.505878	0.341526	0.733751	-0.476083		-0.512384	-0.386918	-0.529202	0.593141	0.922509	-0.507342		-0.0374313	0.64056	-0.0915632	0.267751	0.757639	-0.472816
PF3D7_0611400::SWIB/MDM2 domain-containing protein	0.613803	0.699564	0.545111	0.0223326	0.0984503	0.286254		0.738464	0.611294	0.566633	0.199672	0.253402	0.208188		0.367674	0.411541	0.290528	-0.110503	0.173898	0.384922		0.258352	0.119867	0.155667	-0.244651	-0.00830988	0.161353		0.489169	0.29907	0.310944	0.137412	-0.0419612	0.0427539		0.306992	0.242751	0.654458	0.17149	0.13061	0.258906		0.392456	-0.0945269	0.105733	-0.0552093	-0.0664927	0.233628
PF3D7_0216600::MtN3-like protein	0.27012	-0.0212457	0.0190478	-0.503718	0.0956308	0.357622		0.0361142	0.498809	0.380663	-0.614347	-0.0743682	0.0294608		0.163164	0.488143	0.340027	-0.398803	0.485454	0.312307		0.188337	0.160689	0.276198	-0.355974	0.0876756	0.307114		-0.028478	0.397327	0.329357	-0.268642	0.110371	0.525796		0.144597	0.407699	0.438146	-0.327416	0.172489	0.416143		0.0751749	-0.255695	-0.113972	-0.242651	-0.271755	0.326096
PF3D7_1352100::ABC transporter B family member 6, putative	0.171838	0.178065	0.407601	-0.152909	-0.495953	0.046605		0.235197	-0.134831	0.158183	-0.151977	-0.675939	0.132477		-0.0674215	0.098806	0.152768	-0.485704	0.141432	0.0328404		-0.0844524	-0.00110335	0.0966777	-0.0544618	-0.64194	0.0455312		0.0441972	0.0885004	0.104295	-0.0245985	-0.879275	0.178611		0.256589	0.0570119	-0.02074	-0.323012	-0.579806	-0.230168		-0.593814	0.200976	0.0714925	0.325636	-0.752847	0.0650605
PF3D7_1401600::Plasmodium exported protein (PHISTb), unknown function	-0.262713	0.169728	0.567712	-1.87213	0.453315	0.765743		-1.43808	-0.295693	-0.0394989	-2.05358	-0.719229	-0.289037		-1.08292	-0.042052	0.152916	-2.06215	0.428881	-0.230853		-0.510367	0.143542	0.527241	-1.53879	0.271789	0.230208		-1.4211	-0.64324	-0.354863	-1.59478	-0.877213	0.0606591		-1.35961	0.00527217	0.144042	-1.688	-0.147371	0.0725514		-0.328244	0.0498392	0.0831489	-1.31433	-0.827772	0.181812
PF3D7_1364700::conserved Plasmodium protein, unknown function, pseudogene	0.6557	0.104449	0.216746	0.780891	-0.00143218	-0.0245737		0.506415	0.589338	0.0274195	0.508897	0.140545	0.566468		0.604196	0.038599	0.0455097	0.00823331	0.584003	0.523038		0.697021	-0.00504147	0.0334765	0.0796834	-0.076363	0.409682		0.447023	0.295088	0.140657	0.27062	-0.180938	0.723738		0.662282	-0.0931966	0.171074	0.275737	-0.00621578	0.475235		0.522022	0.539713	0.12508	0.20026	-0.0445279	0.448842
PF3D7_1011400::proteasome subunit beta type-5	-1.29684	-1.07087	-0.983699	-0.0386941	0.176383	-1.00574		0.41831	-0.512823	-0.370096	0.659981	0.760842	-0.514038		0.546049	-0.803598	-0.821302	0.0623385	0.714861	-0.361158		-1.12024	-1.20951	-0.81646	-0.283069	0.302482	-1.07489		-0.0851334	-0.667264	-0.759812	0.0469196	0.250683	-0.605125		0.42981	-0.921686	-0.761135	0.2727	0.555239	-0.782074		0.237638	-0.777857	-0.257818	-0.213745	0.0716756	-0.908327
PF3D7_1400700::stevor | PIR protein	0.827433	0.939773	0.625373	-0.111803	0.0683114	0.969437		1.78108	0.887027	0.850447	0.696866	-0.110456	0.791047		1.83968	0.857775	0.696779	0.403454	-0.432701	1.27574		0.708185	1.04967	0.785891	0.538734	0.0159939	0.864391		2.05112	1.03629	0.50469	0.456994	-0.239697	0.560864		1.26189	0.642277	0.62141	0.291895	-0.14204	0.543312		-0.0804854	0.247124	0.467196	0.432227	0.2124	0.636365
PF3D7_1474200::conserved Plasmodium membrane protein, unknown function	0.548857	0.637263	0.609824	0.399655	0.241385	0.695939		0.596831	0.566079	0.442297	0.296448	0.0997273	0.301375		0.64931	0.70721	0.702827	0.36336	0.302863	0.455103		0.63587	0.566942	0.593501	0.550112	0.335508	0.552015		0.60719	0.522342	0.520176	0.550222	0.235613	0.408132		0.444682	0.456298	0.510878	0.399956	0.301496	0.431478		0.167929	0.560706	0.401584	0.414571	0.286494	0.53243
PF3D7_1425600::zinc finger protein, putative	0.709638	1.11673	0.856694	0.447367	0.0502374	0.867884		0.696047	0.952821	1.00356	0.545232	0.0643562	1.09837		2.12797	0.937198	1.06207	0.464405	-0.131651	0.876201		0.872334	1.04767	1.09023	0.443104	0.0808064	0.869953		0.937216	1.11537	0.864336	0.519777	0.147977	0.71065		1.8249	0.857278	0.901674	0.336331	0.0828136	0.911704		0.627143	0.657504	0.831081	0.312913	0.0693241	0.69046
PF3D7_0213100::protein SIS1	0.259976	0.636031	-0.0662344	0.549299	-0.0138287	0.551144		-0.0939247	0.424169	0.38289	0.853352	-0.358744	-0.011249		0.173995	-0.27299	-0.0788828	0.420262	-0.963317	-0.271753		0.333518	0.690892	0.198619	0.866074	-0.214783	0.234738		-0.250587	0.500992	0.0549369	1.06374	-0.0336002	-0.314569		-0.224352	-0.0156403	-0.252562	0.462025	-0.165969	0.190896		0.207394	0.548219	0.207087	0.539695	0.431859	0.162405
PF3D7_1447500::inner membrane complex protein, putative	-0.511186	0.0632143	-0.164922	0.0287603	-0.0970622	0.352302		0.296588	0.173834	0.247251	-0.00761963	-0.023999	0.665761		0.423648	0.365256	0.192327	0.0692223	-0.00672401	0.629673		-0.202985	-0.326252	-0.0140674	-0.0617507	-0.145858	0.368806		0.0722682	0.213151	0.283511	-0.180837	-0.0128229	0.221669		0.802733	0.21224	0.409335	-0.0756959	-0.0333973	0.249158		-0.0892489	-0.090916	0.515209	0.0553696	0.18463	0.305747
PF3D7_0111600::conserved Plasmodium protein, unknown function	NA	NA	NA	NA	NA	NA		NA	NA	NA	NA	NA	NA		NA	NA	NA	NA	NA	NA		0.242482	0.58105	0.150733	0.527455	0.512399	0.0315204		0.359165	-0.131661	-0.0704254	0.276029	0.0972673	-0.200946		0.431651	-0.298547	-0.00436842	0.143903	0.12463	-0.144571		NA	NA	NA	NA	NA	NA
PF3D7_1012500::phosphoglucomutase, putative	1.01296	0.528581	0.771058	0.598227	0.124938	0.632338		1.28742	1.27351	1.21824	1.19508	0.513739	1.2471		1.15752	1.02089	0.594098	0.711842	-0.0115444	0.881386		0.492463	0.339234	0.720376	0.851167	0.096542	0.619524		1.4222	1.1889	1.0833	1.0138	0.365924	0.743067		1.06737	0.847307	0.804139	0.786245	0.231312	0.730054		0.585399	-0.288649	0.0319108	0.782933	0.540534	0.642062
PF3D7_1128100::prefoldin subunit 5, putative	0.075762	0.44171	0.770721	0.73436	0.579523	0.746583		-0.735722	0.40337	0.346516	0.500106	-0.194006	-0.100556		-0.75288	0.188897	0.0558899	0.333155	-0.0559883	0.395839		0.389971	0.749078	0.818315	1.09621	0.564402	0.621474		-0.676191	0.338175	0.111002	0.711224	0.397027	0.419798		-0.877706	0.210467	0.541031	0.616266	-0.0660318	-0.0184458		0.484048	0.365849	0.0567473	0.674464	0.687774	0.179844
PF3D7_1421800::conserved Plasmodium protein, unknown function	0.137303	-0.102236	-4.03e-05	0.91126	0.0827583	0.0508187		0.235559	-0.186283	-0.182331	0.586922	0.0242905	0.00585042		0.302145	0.126974	0.14635	0.455611	0.331791	0.231712		1.35931	1.41734	1.2863	1.29988	0.499429	1.04866		0.397414	0.520952	0.542367	1.10896	0.151916	0.334712		1.21544	0.914464	0.932534	0.963909	0.305279	0.704667		0.543221	0.953139	0.432817	0.823471	-0.0158595	-0.261137
PF3D7_1020600::conserved Plasmodium membrane protein, unknown function	0.052094	0.259642	0.158041	0.582474	-0.0468415	0.353047		0.920772	0.029666	0.0637402	0.401424	-0.182872	0.150315		0.501868	0.359664	0.481125	0.509229	-0.265391	0.280005		0.0690245	0.227676	0.116695	0.285209	-0.0991247	0.131522		0.723592	0.0857177	0.142638	-5.58e-05	-0.088069	0.0514743		0.465344	0.0668736	0.105443	0.254235	-0.107135	0.135974		-0.283656	0.301045	0.158436	0.205678	0.115744	0.0283438
PF3D7_0414700::GTP-binding protein, putative	-0.177819	-0.0543976	0.0882506	0.119412	0.0578479	-0.112334		-0.907152	-0.125405	-0.0234679	-0.181348	-0.00229731	-0.103569		-0.415706	-0.0145185	-0.0273771	-0.0646458	0.228077	-0.278644		-0.43718	-0.168483	-0.214965	0.0540846	-0.220223	-0.209381		-0.404495	-0.257878	-0.261653	0.1777	-0.13297	-0.09691		-0.676432	-0.277906	-0.160507	-0.23274	-0.103141	-0.230789		-0.324126	-0.271721	-0.0776266	0.295129	-0.169371	-0.0534291
PF3D7_0614400::pre-mRNA-splicing factor CWF7, putative	0.494204	0.666166	0.584485	-0.0466418	-0.83499	0.705347		0.44265	0.726124	0.601113	0.213696	-0.204449	0.130545		-0.00238492	0.394126	0.267554	-0.180848	-1.06272	0.265741		0.184069	0.460125	0.585128	-0.121288	-0.851239	0.24675		0.470094	0.596918	0.803513	0.0700084	-0.153259	0.819015		0.64163	0.437523	0.333511	-0.323108	-1.04329	0.200983		-0.641828	0.429733	0.383113	0.0524601	-0.616824	0.356414
PF3D7_0720600::conserved Plasmodium protein, unknown function	1.77226	1.13281	1.41493	0.755869	1.30187	1.26808		1.38684	0.868346	0.864823	0.751705	1.06702	0.97743		1.02056	1.11868	1.15562	1.22811	1.15857	0.762988		1.10796	1.05977	0.924773	0.575858	1.01863	0.973759		1.4508	1.437	1.25522	0.469357	0.797998	1.11289		1.11172	1.05482	1.07258	0.674049	0.844033	1.03805		1.11959	1.51509	1.1825	0.666827	1.37792	1.07182
PF3D7_0803500::AAA family ATPase, putative	-0.549983	-0.17994	-0.129938	-0.255058	-0.505569	0.0584423		-0.216504	-0.337214	-0.205548	-0.552784	-0.832189	-0.151648		-0.124907	-0.0576935	0.00101959	-0.518463	-0.182082	-0.19222		-0.565296	-0.142677	-0.0575085	-0.499246	-0.704212	0.0980252		0.188192	-0.289545	-0.166946	-0.638506	-0.778887	-0.242555		-0.0638981	-0.172113	0.00319596	-0.58461	-0.598352	0.0894492		-0.335843	-0.453566	-0.122258	-0.354084	-0.619692	0.180359
PF3D7_0900500::rifin | PIR protein	-0.935105	-0.795994	-0.382922	-0.526277	-0.465081	-0.75032		-0.182494	-0.290466	-0.41538	-0.617049	-0.416813	-0.465843		-0.155176	-0.770853	-0.53806	-0.759464	-0.466972	-0.376098		-0.995916	-0.711569	-0.778659	-0.729755	-0.728194	-0.990832		-0.0836744	-0.657976	-0.391099	-0.575193	-0.547114	-0.648885		-0.177582	-0.663269	-0.179364	-0.831329	-0.714746	-0.863775		-1.47358	-0.782332	-0.893494	-0.429958	-0.531582	-0.723919
PF3D7_0907100::conserved Plasmodium protein, unknown function	0.263693	0.258908	0.0731189	0.5162	-0.214143	0.157307		0.391516	0.658193	0.230813	0.478715	-0.139613	0.171264		0.118015	0.375507	0.168548	0.11323	-0.268554	0.242744		0.513876	0.320526	-0.0413265	0.281288	-0.0514319	-0.0254338		0.686543	0.434745	0.214342	0.364285	-0.0103758	0.159284		0.474146	0.375854	0.215632	0.430593	-0.0507374	0.374451		0.0351129	0.6022	0.257098	0.335465	-0.123336	0.202168
PF3D7_1200600::erythrocyte membrane protein 1, PfEMP1	-2.74327	-2.65202	-2.63358	-2.67259	-3.21636	-2.89483		-1.81858	-2.19931	-1.96487	-2.37723	-2.46862	-2.268		-1.85769	-2.5007	-2.50529	-3.05104	-2.57402	-2.45787		-2.79626	-2.9683	-2.83774	-3.007	-3.16659	-2.7712		-1.71853	-2.26602	-2.11949	-2.56261	-2.86391	-2.30082		-1.72314	-2.45422	-2.38119	-2.69919	-2.93298	-2.56573		-2.42727	-2.74033	-2.36561	-2.49779	-2.97293	-2.6332
PF3D7_0319200::endonuclease/exonuclease/phosphatase family protein, putative	1.00895	1.01973	1.24942	0.912598	0.00518632	0.701602		1.43517	1.27137	1.1887	0.397926	0.0842614	0.796552		1.18796	1.48267	1.31986	0.624991	0.012227	1.15721		0.385347	0.887788	0.860868	0.461233	0.0430583	1.03388		1.3407	1.35874	1.34564	0.52047	0.0906822	0.886936		1.20608	1.05734	1.11823	0.369514	0.0610263	0.935287		0.173787	0.671742	0.604155	0.794319	0.302523	1.17812
PF3D7_0919400::protein disulfide isomerase	-0.824622	-0.766347	-1.03503	-0.323517	0.954187	-0.469328		-0.263662	-0.767385	-0.673571	-0.5393	0.900829	-0.867757		-1.07889	-0.887449	-0.643233	0.158216	1.06132	-0.859156		-0.24141	-0.412277	-0.372855	-0.161152	1.13314	-0.508057		-0.446173	-0.786513	-0.910755	-0.47276	0.960176	-0.701158		-0.632079	-0.501568	-0.576804	-0.145166	1.16733	-0.458723		0.0441299	-0.0833274	-0.215145	-0.359175	0.836427	-0.681864
PF3D7_0625400::conserved Plasmodium protein, unknown function	0.106365	0.115948	0.274142	-1.39621	-2.21139	0.100482		0.456226	0.707111	0.78504	-1.47769	-1.74967	0.564383		0.843401	0.576681	0.743112	-1.77948	-1.14131	0.552485		-0.114851	-0.037055	0.349967	-1.61787	-2.17308	0.137415		0.769972	0.641689	0.739597	-1.09776	-1.7911	0.455928		0.737671	0.561991	0.605692	-1.47908	-1.84231	0.551253		-0.54139	-0.382549	0.124905	-1.1461	-1.79132	0.224225
PF3D7_0404500::6-cysteine protein	0.845142	0.378708	0.668993	0.366417	-0.0912267	0.556211		1.30913	0.710932	0.631195	0.919244	0.026247	0.992326		0.940936	0.862461	0.585392	0.372633	-0.162473	0.856255		0.532454	0.465966	0.644551	0.664547	-0.149082	0.286192		0.980287	0.478988	0.580785	0.793437	-0.277549	0.505475		1.21831	0.686582	0.720161	0.655244	-0.143304	0.525324		0.394455	-0.00931275	0.441523	0.306917	-0.227004	0.378024
PF3D7_1303000::conserved Plasmodium protein, unknown function	-2.57782	-1.89766	-1.62283	-0.0233591	0.182187	-1.43381		-1.44725	-1.85375	-0.742975	0.429087	0.205681	-1.19327		-1.41553	-1.51758	-1.04432	0.403108	-0.258704	-0.751297		-1.32733	-1.65784	-1.07989	0.145759	0.0645645	-1.34856		-1.2735	-1.83509	-1.05016	0.687577	0.355959	-1.20378		-1.0848	-1.57944	-0.988176	0.66335	0.267803	-0.933119		-0.199611	-1.40444	-1.30176	-0.315069	0.150789	-1.92886
PF3D7_0418100::conserved Plasmodium protein, unknown function	1.05491	0.850046	0.844656	0.313597	-0.062661	1.04859		0.796467	0.674549	0.593788	-0.301017	-0.612964	0.591566		0.708799	0.775526	0.783852	0.169825	-0.537628	0.678692		0.684478	0.733425	0.659483	-0.0606688	-0.327951	0.814244		0.809054	1.40769	0.774687	0.0808228	-0.310873	1.00848		0.485297	0.697219	0.565632	-0.147593	-0.353417	0.784976		0.276731	0.678581	0.257473	0.279441	0.0508651	0.669385
PF3D7_1304700::cyclin	1.58366	1.45873	1.38267	0.340655	0.0980509	1.10734		0.500319	0.627134	0.958496	0.198768	0.063356	0.778403		-0.431159	0.952254	1.092	0.432616	-0.00621515	0.54813		1.14621	1.15539	1.11205	0.532846	0.458283	0.585846		0.12917	0.505114	0.840479	0.231642	0.690286	1.14653		0.751616	0.813223	0.891858	0.545313	0.227139	0.578645		0.342413	0.72753	0.418808	0.33486	0.124536	0.805909
PF3D7_0603100::RNA-binding protein, putative	-0.121088	-0.214083	-0.260491	0.807923	1.17514	-0.078637		-0.592743	-0.240378	-0.140262	0.503029	0.840016	-0.0344611		-0.708175	-0.390631	-0.242417	1.11959	0.89583	-0.26685		0.440754	0.417008	0.370086	0.842647	1.09877	-0.0200776		-0.708409	-0.454841	-0.528736	0.400369	0.692946	-0.46086		-0.571308	-0.241183	-0.284073	0.838497	1.08279	-0.181502		0.420826	0.562531	0.12662	0.443242	1.03118	-0.312638
PF3D7_1439500::CCAAT-binding transcription factor, putative	0.0977471	-0.599256	-0.929472	-1.56299	-0.334294	0.270909		-0.0509765	0.478499	-0.660324	-1.25168	-0.432523	0.236136		-0.595291	-1.08235	-1.35734	-1.25578	0.295146	0.231603		-0.0241421	0.140335	-0.53019	-1.46819	0.0558808	1.0181		0.0704324	-0.0642636	-0.950891	-1.51393	-0.983548	0.188095		-0.325889	-0.296	-0.939862	-1.13904	-0.0302244	0.875928		0.0685841	-1.13168	-0.58306	-1.29495	-0.494496	0.959894
PF3D7_1405400::DNA mismatch repair protein, putative	0.750376	0.303054	0.488666	0.906369	0.145984	0.105614		-0.0772457	0.237344	0.279074	0.805148	0.309738	0.153145		0.337726	0.406448	0.378322	0.57567	0.353972	0.341955		0.128473	0.0622304	0.165536	0.89801	0.358054	0.081569		-0.134253	0.0850575	0.0200226	0.573558	0.238807	-0.0188683		-0.265673	0.00571015	0.167196	0.590683	0.018315	-0.127712		0.442503	0.0987661	0.181529	0.827623	0.3953	0.125119
PF3D7_1012700::NLI interacting factor-like phosphatase, putative	0.719874	0.434399	0.118105	-0.019299	0.289782	0.164483		1.17931	0.498254	0.109583	-0.26417	0.400058	0.157288		0.511389	0.201334	0.113553	-0.0712602	0.361896	0.141825		0.53378	0.405795	-0.0200294	-0.201393	0.259605	0.273909		0.812881	0.554854	0.102412	-0.140355	0.489042	0.201379		0.417843	0.348624	0.187772	-0.0433536	0.316222	0.201517		0.315135	0.275543	-0.113461	-0.181294	0.292317	0.371915
PF3D7_1414200::conserved Plasmodium protein, unknown function	0.890741	0.54507	0.408955	-0.535475	-0.274962	0.352359		-0.196155	0.148965	0.0616073	-0.918996	-0.560931	0.691967		0.120328	0.269579	-0.0421291	-1.03971	-0.195744	0.00975418		0.59683	0.430916	0.327277	-0.776852	-0.55278	0.425264		-0.41293	0.257281	0.00709172	-0.886634	-0.858835	0.557394		0.00871139	0.288559	-0.00750928	-0.787449	-0.494859	0.275118		0.273196	0.463506	-0.0338734	-0.46506	-0.725288	0.48096
PF3D7_1475800::conserved Plasmodium protein, unknown function	0.659121	0.898882	0.918832	0.0275357	-0.168329	0.712042		1.27096	1.03528	1.01051	0.149749	-0.371561	0.741579		1.30052	0.796253	0.613116	-0.403271	-0.570471	0.810115		NA	NA	NA	NA	NA	NA		NA	NA	NA	NA	NA	NA		NA	NA	NA	NA	NA	NA		0.173055	0.237075	0.127228	0.078969	-0.399515	0.504753
PF3D7_0806100::conserved Plasmodium protein, unknown function	0.840332	0.18207	0.0358288	-0.3729	0.336284	0.392302		-0.282683	0.75229	0.147814	-0.161315	0.221086	-0.319074		-0.195421	0.0232065	-0.142307	-0.0175089	0.439999	-0.134161		0.0944093	0.256002	0.533252	0.273409	0.421615	0.200056		-0.0774875	0.624642	0.540146	-0.0198706	0.571222	-0.143985		-0.187826	0.361018	-0.103514	0.204125	0.618538	0.28305		-0.105605	0.45143	-0.168556	0.137711	0.359761	0.351312
PF3D7_0606900::glutaredoxin-like protein	0.416706	0.214225	-0.220139	0.699563	0.733278	0.107962		-0.196119	-0.0594546	-0.29193	0.402068	0.643934	-0.21981		-0.496994	-0.240174	-0.0770708	0.699791	0.948415	0.221006		0.0442281	0.0469534	-0.065847	0.310498	0.354268	0.173228		-0.103928	0.0654882	-0.419437	0.660536	0.776072	0.145648		-0.0151052	-0.298571	-0.457243	0.650424	0.705285	0.21043		-0.608516	0.691376	-0.0925155	0.636218	0.672341	0.380486
PF3D7_0114400::erythrocyte membrane protein 1 (PfEMP1), exon 2, pseudogene	0.286621	0.384307	0.540987	0.140137	0.149848	0.492483		0.26473	0.404161	0.382323	0.285136	0.335739	0.70188		0.259418	0.250717	0.187598	0.0802507	0.228883	0.645748		0.401159	0.442451	0.407109	-0.0396443	0.151244	0.555951		0.114683	0.788578	0.478133	0.162348	-0.295533	0.595067		0.00525364	0.33481	0.315817	0.188789	-0.0437704	0.28445		0.503865	0.553807	0.301543	-0.053258	0.0422992	0.271602
PF3D7_1345100::thioredoxin 2	-1.10926	-0.798999	-0.659507	-1.17179	-2.6224	-0.916498		-0.999073	-0.761757	-0.381256	-0.939489	-2.20506	-0.458516		-0.974798	-0.3588	-0.543333	-1.37813	-2.13199	-0.277575		-1.01943	-1.0184	-0.646844	-1.27689	-2.42442	-0.591492		-1.24063	-0.654694	-0.528224	-0.83003	-1.98608	-0.506059		-1.04404	-0.689299	-0.439007	-1.09714	-2.22415	-0.260849		-1.06986	-1.66654	-0.502832	-0.828172	-1.81113	-0.341974
PF3D7_0903900::60S ribosomal protein L32	-0.561219	-0.971827	-0.442719	-0.616766	-1.14785	-0.632434		-1.46215	-0.292189	-0.241176	0.156808	-1.02521	-0.145031		-1.46034	-0.822615	-0.761443	-0.595182	-2.06734	-0.451203		-0.62726	-0.356701	-0.194399	-0.12555	-0.828801	-0.190691		-1.36692	-0.384017	-0.320803	-0.0529604	-0.669603	-0.112117		-1.4637	-0.240252	-0.139333	0.238848	-0.88979	-0.104295		0.0822878	-1.33334	-0.691625	-0.545686	-0.740916	-0.392281
PF3D7_0605900::long chain polyunsaturated fatty acid elongation enzyme, putative	0.796688	0.367736	-0.886634	-1.70157	-0.986638	1.13798		1.97196	1.18945	-0.80217	-1.46927	-0.378025	1.41511		1.71758	-0.074771	-1.28611	-1.57535	0.41347	1.78068		1.27307	0.59575	-0.772349	-2.34336	-0.595963	1.34222		2.00946	0.807327	-0.724506	-1.28122	-0.782873	1.75318		1.87523	0.0702214	-0.813059	-1.31945	-0.350179	1.53273		1.92293	0.66956	0.2526	-1.36506	-0.707176	1.47463
PF3D7_0726600::conserved Plasmodium protein, unknown function	-0.330177	-0.54758	-0.484462	-0.0957973	0.045704	-0.255737		-0.236841	-0.300094	-0.0547504	-0.652514	-0.152924	-0.280405		-0.383364	-0.212588	-0.126362	-0.204705	0.0849863	-0.196559		-0.668134	-0.585444	-0.350203	-0.206434	-0.0896889	-0.378957		-0.673106	-0.249783	0.0110781	-0.190403	0.0117659	-0.227838		0.178173	-0.105327	-0.0870518	-0.256796	-0.00713837	-0.200996		-0.177044	-0.282203	0.460191	-0.247216	-0.0882948	-0.143908
PF3D7_1475600::bromodomain protein, putative	1.23051	0.949488	0.910656	-0.429957	-0.41404	0.960648		1.52887	0.817051	0.606508	-0.236531	-0.795374	0.630377		1.02862	0.841815	0.731849	-0.542799	-0.724077	0.519995		0.907979	0.842729	0.559066	-0.221306	-0.536919	0.857258		1.31289	0.662547	0.393217	-0.365915	-0.641793	0.647773		0.959605	0.83258	0.634525	-0.468967	-0.495721	0.592644		0.371783	0.38357	0.23979	-0.0988	-0.584332	0.914799
PF3D7_1340500::conserved Plasmodium protein, unknown function	-0.235616	0.0809165	0.0624439	0.485125	-0.0700137	-0.0959813		-0.29871	-0.21296	0.0447599	0.138396	-0.311248	-0.67647		0.0507718	0.0361381	0.174841	0.225477	-0.187991	-0.128437		0.0264759	0.146313	0.104312	0.289231	0.00590173	-0.0355286		0.322094	0.124832	-0.11879	-0.123465	-0.176604	-0.144112		0.243912	-0.0159688	0.0259522	-0.0526177	-0.144297	-0.176963		-0.163469	0.47079	0.153408	0.198812	-0.0613719	-0.0868705
PF3D7_1467600::conserved Plasmodium protein, unknown function	-0.110216	0.401331	0.682702	-0.0488472	0.0150072	0.568281		0.0978577	0.22058	0.614892	0.144643	0.171438	0.745115		-0.321268	0.226596	0.847251	-0.0704284	-0.182179	0.492156		0.419211	0.646627	0.738711	0.393522	0.230405	0.504096		0.0693982	0.17685	0.584917	0.126516	0.212735	0.339419		-0.385233	0.422684	0.971411	0.290055	0.0806254	0.411439		0.236886	0.485868	0.613664	-0.35095	-0.0940514	-0.0682263
PF3D7_1001800::Plasmodium exported protein (PHISTc), unknown function	1.27815	0.743678	0.249574	-1.20833	-0.0509886	0.474342		1.01351	1.00946	0.943097	-0.734415	-0.0667356	0.727602		1.36748	0.629744	-0.0674111	-1.03173	-0.272964	0.0315278		1.28098	1.0798	0.769274	-0.809533	-0.1723	0.885737		1.44217	1.17618	0.619323	-0.906628	-0.337687	0.678736		0.878898	0.905491	0.198722	-1.10334	-0.242345	0.770761		0.812019	0.00581984	0.248353	-1.16972	-0.414596	0.950449
PF3D7_1437600::conserved Plasmodium protein, unknown function	0.376394	-0.0365586	-0.0306042	0.185771	0.084085	-0.0544129		-0.534269	-0.300655	-0.548949	0.0608652	-0.520633	-0.432873		-0.336476	-0.287644	-0.223235	0.054373	-0.331445	-0.263454		-0.0533257	-0.277361	-0.469657	0.205593	-0.360445	-0.135436		-0.272241	-0.188497	-0.353159	0.588494	-0.123964	-0.165867		-0.400787	-0.278097	-0.215647	-0.0287285	-0.25759	-0.21598		-0.642873	0.0176882	-0.256816	0.208057	-0.297894	-0.209905
PF3D7_1306600::V-type proton ATPase subunit H, putative	-0.328462	0.178498	-0.0993114	-0.0137623	-0.201546	-0.509334		0.10562	0.308013	0.149455	0.274567	0.0158004	0.0913637		0.596873	-0.177442	-0.386873	-0.451536	-0.195829	-0.0704459		-0.295535	-0.16177	-0.129726	-0.128193	-0.319739	-0.131927		0.174469	0.00927498	-0.336202	0.0521158	-0.393897	-0.231723		0.301079	0.0589991	-0.0457695	0.164638	-0.0854653	-0.0166273		0.0486	-0.512512	0.00728182	-0.0792659	0.0638003	-0.28142
PF3D7_1127000::protein phosphatase, putative	0.236874	-0.23067	-0.378542	-0.518137	-0.413645	-0.242188		0.0707211	-0.0559583	-0.397879	-0.167296	-0.811216	-0.0736222		1.10847	-0.213531	-0.21052	-0.114775	-1.25738	-0.161924		0.0892187	-0.0458791	0.173308	-0.156486	-0.665093	-0.212425		-0.00746152	-0.114269	-0.373854	-0.425182	-0.895204	-0.173215		1.01541	0.320239	-0.124647	-0.150822	-0.46837	0.194325		-0.0566954	-1.1402	-0.00383781	-0.092024	0.0046141	0.14096
PF3D7_0403400::conserved Plasmodium protein, unknown function	0.790138	0.667691	0.582167	-0.104222	0.00712144	0.646942		0.747773	0.789368	0.458408	-0.210894	-0.386752	0.241465		0.0882476	0.542695	0.478244	-0.130019	-0.335065	0.437773		0.626294	0.692277	0.496377	-0.367584	-0.147343	0.768418		0.599629	0.829085	0.570948	-0.24524	-0.0662689	0.264734		0.291451	0.427051	0.311439	-0.162613	-0.119244	0.552729		0.0985924	0.328226	-0.0275239	-0.28234	-0.171285	0.806596
PF3D7_0322900::40S ribosomal protein S3A, putative	0.428392	0.630597	0.816642	0.530277	-0.449943	0.312674		1.00578	1.05782	1.22847	1.05535	0.326877	0.99267		0.881318	0.851251	0.783533	0.736214	-0.0143748	1.07551		0.47334	0.618079	0.757266	0.723346	0.0533423	0.474528		0.176464	0.701082	0.796865	0.752598	0.136415	0.548104		0.926912	0.75334	0.755281	0.671633	0.0855027	0.923518		0.383404	0.0944637	0.636528	0.626627	0.225162	0.451942
PF3D7_1143300::DNA-directed RNA polymerases I and III subunit RPAC1, putative	0.347758	0.352822	0.235571	0.205258	-0.578659	0.479855		-0.334592	0.407199	0.477734	0.0099001	-0.60924	0.586081		-0.561902	0.472884	0.605704	0.0972679	-0.88886	0.183764		0.422161	0.300411	0.217869	0.0586271	-0.717926	0.175947		-0.148991	0.658488	0.412091	0.353463	-0.33733	0.632739		-0.495287	0.374405	0.520829	0.01779	-0.460907	0.392049		-0.180786	0.0340757	0.131127	0.260495	-0.591957	0.223981
PF3D7_0607000::translation initiation factor IF-2, putative	0.376922	0.324151	0.46454	-0.108161	-0.189128	0.691062		-0.28167	-0.0102202	-0.198933	-0.229881	-1.00914	-0.181994		-1.17842	-0.135467	0.262752	-0.291488	-1.2089	0.322843		0.606076	0.777873	0.557879	0.307204	-0.216778	0.609905		-0.379459	0.0908706	-0.0652717	-0.281546	-0.347384	0.349674		-0.779723	0.159835	0.435937	0.0449696	-0.658066	0.138102		0.561748	0.548568	0.435649	0.0219489	-0.0473578	0.480004
PF3D7_1112500::conserved protein, unknown function	1.50277	0.786568	0.819468	1.00116	0.55509	0.500816		0.889992	0.663542	-0.155854	0.439375	0.150025	0.664926		0.751631	0.957341	0.950147	1.20816	0.526632	1.01097		0.858422	0.796291	0.511475	-0.653851	0.631681	0.630241		0.621757	1.41238	1.02149	0.896803	0.873022	1.05566		0.764274	1.05956	1.37676	1.16041	0.935504	1.31773		NA	NA	NA	NA	NA	NA
PF3D7_1124000::endoplasmic reticulum oxidoreductin, putative	1.47719	1.3989	1.29847	0.61095	0.833288	1.06366		0.625743	1.21742	1.06448	0.0936177	0.871021	0.868609		0.773276	1.41235	1.43368	0.529482	1.04586	1.29732		0.979644	1.19939	1.02782	0.186943	0.700037	0.874543		0.765112	1.45105	1.35205	0.52162	1.00244	1.16064		0.77878	1.19002	1.18293	0.241579	0.779585	0.971337		0.695397	1.31002	0.969307	0.326146	0.590174	1.13094
PF3D7_0824100::exonuclease, putative	0.224009	-0.28228	-0.323704	0.362466	-0.431624	-0.414514		0.227642	-0.470202	-0.499644	0.434942	-0.563285	-0.417884		0.0983407	-0.433061	-0.530062	0.156771	-0.274973	-0.305074		-0.234508	-0.0568048	-0.253778	0.342888	-0.436166	-0.230743		-0.546167	-0.307247	-0.468576	0.510266	-0.351288	-0.288731		0.356226	-0.25145	-0.088526	0.533811	-0.289344	-0.262462		0.0765384	-0.213967	-0.464363	0.352912	-0.35831	-0.486058
PF3D7_0202900::palmitoyltransferase DHHC12, putative	-0.928861	-1.13929	-1.34992	0.164015	0.66166	-1.12726		-0.755357	-1.14905	-1.27587	-0.183483	0.883962	-0.868767		-0.864514	-1.15765	-1.33543	0.127861	0.932756	-0.941142		-0.30138	-0.65117	-1.04657	-0.316656	0.275253	-1.03793		-0.692471	-1.2096	-1.019	-0.367525	0.650671	-0.80649		-0.720222	-0.91046	-0.975981	-0.00807098	0.681471	-0.962052		-0.40457	0.441435	-0.341793	-0.559711	0.151902	-1.04796
PF3D7_1149300::serine/threonine protein kinase, FIKK family	1.30652	1.39345	1.10802	0.270899	-0.0466178	0.983349		1.01089	1.36622	0.86796	0.218847	-0.183437	0.947282		1.0344	1.09511	0.857003	0.0747873	-0.113191	1.06389		0.871504	1.11001	0.778454	0.203029	-0.31401	0.934199		0.243044	1.21333	0.958733	0.330827	-0.130629	0.80547		1.06668	0.893035	0.904833	0.238487	-0.155361	0.94593		-0.0111666	0.801017	0.657518	0.353326	-0.161578	1.18148
PF3D7_1367400::conserved Plasmodium protein, unknown function	0.855272	0.721831	0.821861	-0.140751	-1.08131	0.425219		1.27401	0.703942	0.686922	-0.214165	-0.906825	0.735899		0.760876	0.755153	0.456167	-0.503907	-0.758751	0.34244		0.814896	0.424024	0.52405	0.0659643	-1.03345	0.594617		0.906722	0.731086	0.792375	0.0288243	-0.977879	0.651755		1.03602	0.601282	0.618187	-0.38508	-1.00567	0.371342		0.477426	-0.0402879	0.258328	0.164146	-0.838886	0.640992
PF3D7_0606700::coatomer alpha subunit, putative	0.803095	0.240685	0.550611	0.0394229	0.445426	0.670657		0.837664	0.530783	0.63158	0.0499009	0.612438	0.634935		0.864957	0.864979	0.691425	0.482534	0.689294	0.79128		0.228835	0.37616	0.590661	0.249567	0.653708	0.693913		0.733499	0.602597	0.69817	0.275378	0.729704	0.674013		0.861243	0.580136	0.489656	0.185672	0.688924	0.724784		0.577027	-0.0428667	0.49488	0.287572	0.501388	0.727591
PF3D7_1021100::conserved Plasmodium protein, unknown function	0.744579	0.328199	0.17711	0.0771217	0.0646033	0.212171		1.12783	0.569072	0.45448	0.105261	0.40328	0.488497		1.09758	0.457131	0.233421	0.138925	0.362557	0.487561		-0.00430832	0.191004	0.286499	0.0518623	0.158928	0.693607		0.525003	0.436038	0.415279	0.0251589	0.204948	0.359444		1.16348	0.35585	0.119105	0.0624667	0.208596	0.458031		-0.00347214	-0.108721	0.0599289	8.96e-05	0.307308	0.791038
PF3D7_1033600::myb2 transcription factor, putative	0.763454	0.463172	0.596908	-0.186189	-0.529678	0.311903		1.0743	0.520357	0.400131	-0.00805471	-0.27241	0.670321		0.512407	0.100776	-0.127356	-0.431969	-0.698059	0.364919		0.729313	0.674125	0.45617	0.140086	-0.372451	0.557028		0.610262	0.492513	0.381498	-0.145833	-0.364137	0.474451		0.192191	0.420339	0.257333	-0.239063	-0.729701	0.296777		0.442038	0.0468873	0.223905	-0.120505	-0.228091	0.401677
PF3D7_0114300::exported protein family 4, pseudogene | Plasmodium exported protein, unknown function, pseudogene	1.11512	0.912997	0.616929	0.175731	0.819812	0.538537		0.565424	0.52868	0.395295	-0.454732	0.724531	0.28938		0.654082	0.771143	0.722558	0.298013	0.7884	0.195054		0.686514	0.54055	0.516415	0.161152	0.549302	0.35578		0.543106	0.733805	0.532817	-0.0102126	0.51525	0.43407		0.724717	0.626873	0.39617	-0.00751171	0.628897	0.0938942		0.377969	0.561125	0.464209	0.0626898	0.370016	0.488505
PF3D7_1013400::conserved Plasmodium protein, unknown function	0.897391	-0.11506	-0.160887	0.135597	-0.320982	-0.239219		0.830254	-0.228607	-0.569303	-0.116594	-0.229547	-0.0838018		0.874036	0.0824628	-0.249854	0.308081	0.414812	0.45768		0.755797	0.127753	-0.157512	-0.100678	-0.158695	-0.0332644		1.17216	-0.160608	-0.336768	-0.145964	-0.102519	0.176145		0.789838	0.0601047	-0.252839	0.046683	-0.024735	0.312655		0.660154	0.948584	0.351486	-0.419589	-0.208727	0.126846
PF3D7_1237500::conserved Plasmodium protein, unknown function	0.36941	0.263654	0.457343	-0.34879	-0.0643964	0.56408		1.34488	0.322889	0.474643	-0.26534	-0.0434802	0.474835		1.13973	0.620075	0.516537	-0.0485129	-0.156476	0.533285		0.410029	0.577949	0.699349	0.33984	0.486042	0.549582		1.03186	0.491681	0.470281	0.139636	0.310317	0.606745		1.32246	0.660334	0.704908	0.236372	0.367685	0.512486		-0.139869	-0.0316009	0.138999	0.0809567	-0.0136453	0.4856
PF3D7_0223500::erythrocyte membrane protein 1, PfEMP1	0.0814085	0.228414	0.704001	0.0722258	0.301841	0.469549		0.00627185	0.369955	0.477299	0.0804783	0.269995	0.456617		-0.00527936	0.203448	0.494859	-0.0965456	0.64257	0.476227		-0.12106	0.198151	0.514221	-0.247946	0.0499289	0.366009		0.0425195	0.199584	0.455129	-0.138218	0.0187548	0.32019		0.128881	0.0573492	0.433154	-0.404642	0.135116	0.203838		0.0939694	0.257848	0.707798	0.113801	-0.0110907	0.454943
PF3D7_1301400::Plasmodium exported protein (hyp12), unknown function	-1.98792	-0.912885	-0.157245	-1.68168	-2.55826	-0.488913		-1.6596	-0.862972	-0.188153	-1.28004	-1.87091	-0.800079		-1.09006	-0.653801	0.311826	-2.09719	-2.21918	0.0851803		-2.18199	-1.03983	-0.531295	-1.31271	-2.37945	-0.75978		-1.49329	-1.05483	-0.521664	-1.43142	-2.09183	-1.12203		-1.23872	-1.01582	-0.258536	-1.39483	-2.26978	-0.562566		-1.24332	-0.309833	0.0736098	-0.829647	-2.07122	-0.455239
PF3D7_1327800::ribose-phosphate pyrophosphokinase, putative	0.479953	0.534609	0.373259	-0.0566889	-0.479562	0.410426		1.17396	0.990321	0.872154	0.565901	-0.282501	0.552147		1.19001	0.396149	0.148894	0.0264353	-1.04923	0.408587		0.413263	0.351676	0.448672	0.138173	-0.440633	0.533032		0.808172	0.962277	0.671419	0.575672	-0.307861	0.562583		0.593217	0.613264	0.4428	0.282285	-0.481536	0.533974		0.20091	-0.25291	0.0648684	0.0907635	-0.139189	0.569974
PF3D7_1236700::S-adenosyl-methyltransferase, putative	-0.815159	-0.485797	-0.1018	0.330387	0.465291	-0.223473		-1.1216	-0.758071	-0.464999	0.631577	0.419077	-0.436713		-0.96115	-0.634448	-0.473953	0.341995	0.431078	-0.341432		-0.618407	-0.839985	-0.486602	0.160495	0.288077	-0.652371		-0.725391	-0.605316	-0.354346	0.436634	0.295457	-0.0974059		-0.915059	-0.740108	-0.563966	0.280835	0.314908	-0.407224		0.420257	-0.27514	-0.0607275	0.229326	0.252794	-0.759414
PF3D7_0204800::3'-5' exonuclease, putative	-0.496112	-0.235724	-0.479277	0.23681	0.0594351	-0.651391		0.515705	-0.134462	-0.229286	0.022325	-0.0683884	-0.39422		0.591469	-0.130137	-0.295651	0.173647	0.140694	-0.277927		-0.00236784	-0.350859	-0.327188	-0.0690289	-0.228304	-0.517527		0.761044	-0.0704745	-0.360666	0.292329	0.193807	-0.130191		0.4835	-0.132497	-0.34831	0.191281	0.0372999	-0.246228		-0.1829	0.00319998	-0.0172707	-0.00723931	-0.0024597	-0.549815
PF3D7_1334800::MSP7-like protein	-1.19632	-0.961892	-1.37044	-0.550734	1.11953	-0.850621		-1.59285	-0.933258	-1.20643	-0.660434	0.930441	-1.43523		-1.02786	-1.17917	-0.967335	0.219986	0.678038	-1.37749		-1.01315	-1.15553	-1.04481	-0.707035	0.8287	-0.998135		-1.25186	-1.06069	-1.02989	-0.675363	0.926165	-0.926759		-1.98721	-1.1132	-1.15165	-0.472862	0.888237	-1.13148		0.292999	-0.580092	-0.240436	-0.663614	0.89511	-1.09077
PF3D7_0715100::C-Myc-binding protein, putative	0.79039	0.966002	0.910187	0.379093	-0.0787277	0.520843		1.00161	0.844609	0.283203	0.239794	0.0304318	0.801718		1.73761	1.35554	1.06509	0.218569	0.373533	1.61302		0.854393	0.766208	0.741416	0.31468	0.121002	0.462311		1.58731	1.31876	0.83204	0.415718	-0.0472438	0.723392		1.87141	0.820228	0.522597	0.099724	0.125517	1.02476		0.152085	0.750923	0.578305	0.00781714	0.0545122	0.659317
PF3D7_1115000::conserved Plasmodium protein, unknown function	-0.733581	-1.20912	-1.28782	1.62627	0.603131	-1.31799		-0.524337	-1.14702	-0.712327	1.86835	1.1047	-0.870523		-0.774607	-1.03974	-1.15725	1.51876	0.506061	-0.908157		-0.610644	-0.786914	-0.948286	1.21389	0.453257	-1.07429		-0.976891	-0.974417	-0.927419	1.78614	0.916154	-0.81821		-0.674027	-1.01242	-1.16174	1.41608	0.7137	-0.834754		0.230388	-0.366909	-0.222602	0.976353	1.12832	-1.14373
PF3D7_1339400::conserved Plasmodium protein, unknown function	0.441242	0.387424	0.0636592	-0.153607	0.461935	-0.186303		-0.904933	0.0090706	-0.270829	-0.205615	0.528837	-0.203777		-0.298554	0.325849	0.421099	-0.262607	0.697588	-0.054999		0.178183	-0.156184	-0.197556	-0.756993	0.179095	-0.0292844		-0.279306	0.186952	0.121158	-0.557813	0.212429	-0.133555		-0.492178	-0.0924885	-0.188715	-0.34907	0.525975	-0.0118159		0.246762	0.225531	-0.209352	-0.630354	0.0303586	0.059035
PF3D7_1136400::signal recognition particle subunit SRP72, putative	1.32295	1.31853	0.86943	0.404131	0.103122	0.740776		1.144	0.970064	0.720841	0.0434878	0.0265194	0.842516		1.03723	1.1887	1.02393	0.223361	0.255485	1.17013		1.24642	1.12182	0.978288	-0.0565165	0.0499062	0.763285		1.34847	1.0191	0.815386	-0.225304	0.0416272	0.749525		1.14872	1.13727	1.00907	0.191848	0.180233	1.00144		0.81706	1.10566	0.835071	0.253324	0.122358	1.07175
PF3D7_0815300::FAD-dependent monooxygenase, putative	-0.373629	-0.412747	-0.517457	0.485615	0.135168	-0.750903		-0.113842	-0.424205	0.0796111	0.473446	0.41078	0.018502		0.337508	-0.325893	-0.346396	0.591132	0.438301	-0.0832496		-0.328266	-0.272486	-0.262618	0.321487	0.400695	-0.175364		0.146966	-0.617434	-0.324944	0.296424	0.308113	-0.217008		0.308564	-0.193523	-0.36647	0.327481	0.401068	-0.272729		-0.00736637	-0.422592	-0.123986	0.240207	0.474594	-0.382071
PF3D7_1005100::U3 small nucleolar RNA-associated protein 25, putative	1.04971	1.23268	1.18731	0.755234	0.284715	1.05015		2.64565	1.2458	1.08623	0.529054	0.185689	1.09165		1.46565	1.50085	1.38444	0.516371	0.734725	1.33205		1.63473	1.02085	1.18413	0.51682	0.131854	0.913252		2.46872	1.09629	1.16415	0.397586	0.527523	0.895942		1.68923	1.19311	1.18306	0.473991	0.454353	1.16802		0.804996	0.868465	1.11082	0.836873	0.335238	1.08697
PF3D7_1118200::heat shock protein 90, putative	-1.11333	-1.19067	-0.778044	0.0692206	-1.3372	-0.853784		-0.563467	-1.07233	-0.881365	-0.00733757	-1.61045	-1.22014		-0.922215	-0.906451	-0.795169	-0.214953	-1.66197	-1.03667		-0.965629	-1.05086	-0.704979	0.538189	-1.09907	-1.04956		-0.60512	-1.11574	-1.00936	0.130674	-1.13634	-0.901345		-0.715233	-0.990802	-0.856738	-0.0287707	-1.43237	-1.15294		-0.554948	-1.31724	-1.1694	0.527171	-0.859781	-1.14605
PF3D7_1016400::serine/threonine protein kinase, FIKK family	0.723473	0.221668	0.403456	0.723661	-0.230471	0.462481		0.27184	0.378261	0.439418	0.729465	-0.899809	0.42907		-0.248685	-0.119034	-0.188328	-0.036997	-1.1044	0.456547		-0.104472	-0.271371	0.0591368	0.319658	-0.813662	-0.12399		0.588812	0.946353	0.000287749	1.19594	-0.78504	0.42027		-0.154615	0.093553	0.0306929	0.293707	-0.916984	0.0148322		0.0941031	-0.684056	-0.100656	0.581658	0.104184	0.469096
PF3D7_0323600::conserved Plasmodium protein, unknown function	0.743052	1.29483	1.37641	0.825544	0.103128	0.599559		0.54112	0.835604	0.885021	0.574855	0.308913	0.975349		0.821369	1.1348	1.42129	0.493617	0.075449	1.10826		0.532748	0.719876	0.8809	0.569258	-0.00131136	0.615862		0.36152	0.683636	0.936753	0.472731	0.372945	0.852909		0.893261	0.735097	1.09356	0.576975	0.142277	0.830411		-0.0164954	0.906065	0.867423	0.659632	0.276124	0.744664
PF3D7_0513900::conserved Plasmodium protein, unknown function	0.437975	0.480251	0.603546	0.246369	0.408913	0.402378		0.188346	0.286421	0.345612	0.386461	0.31173	0.203778		0.545894	0.584224	0.614843	0.607711	0.427999	0.460535		0.120484	0.520937	0.468578	0.349078	0.445513	0.348681		0.322616	0.0722806	0.176033	0.472793	0.370043	0.122154		0.806384	0.354404	0.34269	0.332795	0.528609	0.345251		-0.339145	0.402516	0.129838	0.248882	0.364913	0.249329
PF3D7_1118600::histone acetyltransferase	0.415289	-0.106128	-0.104068	-0.777232	-0.757361	-0.0677269		0.978853	0.253774	0.017117	-0.442928	-1.13748	0.0565388		0.0498817	-0.00437235	-0.106788	-0.599224	-1.3061	-0.149628		0.181333	0.0883321	0.244487	-0.400933	-0.901491	0.019108		-0.0280483	0.0486724	0.0576661	-0.830154	-0.963314	-0.104751		-0.13275	0.370608	0.217833	-0.387849	-0.732275	0.288536		-0.336021	-0.815358	-0.153305	-0.501015	-0.606729	0.231017
PF3D7_1443400::WD repeat-containing protein | WD40-repeat protein-like protein	-0.372416	-0.397248	-0.489492	0.624947	0.874543	-0.0343057		-0.718639	-0.377404	-0.172788	0.574645	0.743885	-0.376655		-0.774423	-0.326072	-0.157338	0.761404	0.430213	-0.213028		-0.523195	-0.455078	-0.47527	0.499416	0.618508	-0.53725		-0.883152	-0.177145	-0.232223	0.43106	0.702596	-0.326304		-0.449709	-0.305127	-0.126551	0.386812	0.767892	-0.329791		0.28475	-0.507651	-0.412908	0.662816	0.769244	-0.392063
PF3D7_0603000::conserved Plasmodium protein, unknown function	1.47056	0.986132	0.660347	0.137128	0.525087	0.762254		0.907783	0.724562	0.457425	-0.218061	0.308209	0.362426		0.54204	-0.113409	0.33729	0.164186	0.559547	0.332981		1.22146	1.07731	0.782177	0.485846	0.554943	0.763313		0.513111	0.848954	0.533145	0.168359	0.440762	0.9606		0.54118	0.641791	0.47029	0.232268	0.330824	0.613693		0.288918	0.971476	0.361848	0.148026	0.384918	0.710863
PF3D7_1304900::DNA-directed RNA polymerase II subunit RPB11, putative	1.1557	0.596997	0.55286	1.34475	-0.321926	0.607387		0.0469183	0.811057	0.51156	0.885064	-0.601018	0.113355		-0.109975	0.780009	0.750517	0.779418	-0.606385	0.238239		0.347231	0.17292	0.334095	0.742817	-0.47339	0.320309		0.203557	0.740724	0.409857	1.51826	-0.137722	0.352541		-0.241662	0.564857	0.64529	0.901433	-0.242752	0.416394		0.162344	0.0460527	0.0439404	1.02539	-0.166115	0.673264
PF3D7_1452500::SNARE protein, putative	-0.697422	-0.406383	-0.793189	0.135475	0.890814	-0.515564		-0.427725	-0.68988	-0.973122	0.144219	0.88661	-0.132939		-0.462031	-0.595527	-0.393043	0.309825	1.1295	-0.210393		-0.110785	-0.263927	-0.377194	0.0614853	0.521753	-0.322745		-0.104931	-0.394009	-0.631658	-0.175403	0.402401	-0.588972		-0.240294	-0.321007	-0.573547	0.0591708	0.925882	-0.410398		-0.0782588	0.21548	-0.290018	-0.0878945	0.286228	-0.656004
PF3D7_0626900::mitochondrial ribosomal protein L46 precursor, putative	-0.477052	-0.554908	-0.705535	0.576732	0.437446	-0.507197		0.816677	-0.889594	-0.462278	0.345248	0.264858	-0.613481		0.776325	-0.4483	-0.475765	0.563849	0.278529	-0.49634		-0.217774	-0.358486	-0.416442	0.27264	0.32701	-0.545966		-0.465357	-0.75786	-0.464056	0.453298	0.197663	-0.475755		0.686957	-0.362255	-0.524496	0.382581	0.416845	-0.35682		-0.375218	-0.0999611	-0.170851	0.20872	0.39599	-0.518665
PF3D7_1221100::conserved Plasmodium protein, unknown function	1.24623	1.0314	0.932921	0.0239415	0.785424	0.79721		0.288807	0.95699	0.805045	-0.196425	0.455796	0.494324		0.271912	0.633053	0.688976	-0.014489	0.434302	0.178863		0.743486	0.766603	0.762334	0.0470262	0.641371	0.789728		0.102248	0.637811	0.399074	-0.158614	0.0380788	0.399266		0.160597	0.662296	0.796827	0.0360865	0.406941	0.642763		0.736204	0.895895	0.406275	0.0341678	0.41749	0.920804
PF3D7_1315400::zinc finger (CCCH type) protein, putative	0.682782	0.389008	0.473776	0.163381	-0.0644256	0.544214		-0.250226	0.745098	0.516986	0.275501	-0.451877	0.250663		0.163416	0.406405	0.554207	0.364268	-0.321227	0.208012		0.292547	0.399229	0.484211	0.309831	-0.248542	0.424454		-0.137561	0.280624	0.298016	0.488518	-0.358219	0.307601		-0.131667	0.258757	0.478376	0.456343	-0.0843417	0.499714		0.270731	0.312459	0.0842368	0.353232	-0.0567566	0.615749
PF3D7_0400700::rifin | PIR protein	-0.0774008	0.197195	0.0927048	-0.488181	-0.158712	0.214018		-0.13278	0.0409355	-0.122502	-0.7022	-0.129098	-0.11159		-0.0128414	0.0622019	0.366434	-0.550265	-0.115652	-0.0686822		-0.49339	-0.181451	-0.430586	-0.783182	-0.962793	-0.449871		0.0196667	-0.250219	-0.224588	-0.381635	-0.426038	-0.330532		-0.147915	-0.0324328	-0.126255	-0.622871	-0.388155	-0.0855893		-0.169749	-0.0904802	-0.269587	-0.613212	0.167302	-0.299604
PF3D7_0732400::rifin | PIR protein	0.322388	0.26551	0.140858	-0.485668	0.187789	0.059147		1.80015	0.129946	0.394278	0.182032	0.11745	0.439319		1.69039	0.106775	-0.185696	-0.334962	-0.121519	0.0366349		0.178628	0.074402	-0.188675	-0.309474	-0.154331	0.02868		1.29229	0.506995	0.306125	-0.314167	-0.213771	0.275639		-0.156367	-0.0718413	0.0741843	-0.493604	-0.192683	-0.0135539		0.0684698	0.272439	-0.0328324	-0.16981	-0.190085	-0.113826
PF3D7_0401300::rifin | PIR protein	-0.74135	-0.0636309	-0.966544	0.331092	0.233213	-1.04675		-0.700626	-1.32635	-0.977271	0.643665	1.41982	-1.74219		-0.841953	-1.69127	-1.58412	0.195534	1.24402	-1.3214		-0.692078	-1.42614	-1.0454	-0.756047	0.704186	-1.36643		-1.39122	-1.84963	-1.86203	-0.337829	0.692252	-1.45249		-1.23618	-1.91221	-1.87874	-0.219802	0.824031	-1.40972		0.36795	-1.21257	-0.254452	-0.283593	0.511087	-1.20073
PF3D7_1304000::condensin complex subunit 2, putative	-1.58248	-1.92866	-2.09799	-0.256657	0.656259	-1.5597		-1.19523	-1.56601	-1.65851	-0.422084	0.371589	-1.85039		-1.97135	-1.88743	-1.89775	0.432516	0.741113	-1.43323		-1.23934	-1.3234	-1.1713	0.166192	0.772736	-1.28587		-1.30816	-1.74436	-1.78223	-0.381233	0.409687	-1.4474		-1.48089	-1.57445	-1.57483	0.206291	0.783566	-1.24166		-0.171412	-0.801429	-0.849985	-0.0612506	0.615861	-1.4249
PF3D7_0413700::lysine decarboxylase-like protein, putative	-0.920887	-1.21112	-1.10637	1.53434	1.24594	-1.63272		-0.842773	-1.2666	-1.23857	1.70343	1.81017	-1.3498		-0.897886	-1.37528	-1.53381	1.92994	2.25935	-1.20192		0.087593	-0.719382	-0.950411	1.59327	1.71471	-1.13662		-1.18081	-1.38265	-1.36191	1.8011	1.98835	-1.26847		-0.494975	-1.27653	-1.10928	1.63062	1.76675	-1.12269		1.25855	0.574667	0.410386	1.25226	1.76076	-1.14507
PF3D7_1110900::ES2 protein, putative	0.833402	0.547575	0.803598	-0.0332389	-0.297752	0.54676		1.15435	0.673892	0.564892	-0.372093	-0.215091	0.341122		0.877764	0.684852	0.687006	-0.261034	-0.182144	0.488901		0.863289	0.628352	0.478918	0.109919	-0.128284	0.626258		0.902307	0.622958	0.299942	-0.062712	-0.0623742	0.534453		1.21871	0.524773	0.471261	-0.0612964	-0.18137	0.575642		0.153721	0.620467	0.358007	0.0264074	-0.0344373	0.601647
PF3D7_0208600::ribosome-recycling factor	-0.832656	-1.02128	-0.978784	0.0170631	0.2129	-1.0334		-1.22504	-0.981631	-0.98282	0.439871	0.237945	-1.01733		-1.01824	-1.09367	-0.998159	0.236521	-0.0475089	-1.11948		-0.77478	-0.679031	-0.887357	0.248349	0.348604	-1.02475		-1.24732	-1.25039	-1.10037	-0.29981	0.223851	-1.06837		-1.43287	-0.955098	-1.17516	0.0888465	0.164951	-1.01733		-0.357905	-0.516075	-0.604268	0.0581516	0.320422	-0.936912
PF3D7_0319700::ABC transporter I family member 1, putative	0.934641	0.730556	0.681161	-0.255478	-1.15923	0.69709		0.607399	0.777951	0.637402	-0.305486	-1.38742	0.469313		0.623992	0.659628	0.622412	-0.744157	-0.981401	0.580772		0.663667	0.678066	0.573593	-0.344068	-1.32845	0.757441		0.715498	0.564445	0.40018	-0.425973	-1.32361	0.48583		0.748884	0.594099	0.524154	-0.517025	-1.21962	0.578102		0.289556	0.378994	0.334084	0.197338	-0.87487	0.90275
PF3D7_1458200::conserved Plasmodium protein, unknown function	0.692128	-0.159585	0.106325	-0.413068	0.486504	0.27057		0.244607	0.109016	-0.190264	-0.8278	0.358639	-0.490454		0.658433	0.27753	0.0208225	-0.216398	0.686679	0.0520023		-0.227021	-0.113205	-0.108807	-0.747376	0.586178	-0.0610983		0.544529	0.239421	0.165457	-0.274119	0.51531	0.241898		0.0666853	-0.0534492	-0.106102	-0.586797	0.388074	0.0300626		0.00461795	0.435609	-0.583833	-0.605743	0.299051	0.379535
PF3D7_1436000::glucose-6-phosphate isomerase	-1.08184	-0.677091	-0.557811	0.0348338	-1.46215	-0.774481		-0.354629	-0.465942	-0.187502	0.440287	-1.38248	-0.587733		-0.550295	-0.813117	-0.366807	-0.281154	-1.90127	-0.537941		-1.04724	-0.753104	-0.503871	0.273642	-1.18023	-0.751736		-0.3017	-0.320861	-0.583179	0.806825	-1.15404	-0.98261		-0.550095	-0.683089	-0.585607	0.131116	-1.36983	-0.715859		-0.459528	-1.09592	-0.807397	0.272107	-0.620759	-0.862345
PF3D7_1108900::conserved Plasmodium protein, unknown function	0.215471	0.96696	1.03402	0.189095	0.0236162	1.05659		0.231869	0.820316	1.06235	0.658728	-0.258526	0.845514		0.0878233	0.801514	1.0478	0.421434	-0.161939	0.953745		-0.0179975	0.718898	0.773107	0.524486	-0.118104	0.720707		0.139602	0.428714	1.05044	0.627867	-0.186962	0.506161		0.348275	0.663812	1.34105	0.440269	-0.0150212	0.880712		0.51729	0.463521	0.722545	0.721555	0.133628	0.761821
PF3D7_0215600::conserved Plasmodium protein, unknown function	1.91066	1.98803	2.19084	1.34838	0.59248	2.09669		1.3153	1.95887	1.76257	0.579616	-0.11494	1.13929		0.844503	2.3459	2.5229	0.992139	0.983897	2.14789		1.7983	1.72766	1.69443	0.63356	0.467741	1.71571		1.65838	1.86636	1.43646	0.484321	0.420832	1.36481		1.52503	1.9718	2.32358	1.0191	0.674097	2.00129		0.722117	2.22816	1.3718	1.07066	0.567005	2.16737
PF3D7_1120500::tRNA nucleotidyltransferase, putative	1.09973	0.485472	0.425105	0.301854	-0.365285	0.298045		0.941759	0.954735	0.57415	0.292567	-0.0884271	0.481089		0.505037	0.695427	0.295112	0.240783	-0.187066	0.326768		0.621883	0.300293	0.337062	0.0411249	-0.242367	0.537385		1.07725	0.704589	0.609748	0.230747	0.054981	0.412177		0.458138	0.621605	0.410258	0.196472	-0.190616	0.512778		0.235613	-0.136788	-0.117022	0.0692407	-0.0549338	0.483729
PF3D7_1337100::protein kinase 6	0.0096613	-0.381458	-0.652482	0.946347	-0.492119	-0.39087		-0.31563	-0.79758	-0.716415	0.568557	-0.573875	-0.643691		-0.148738	-0.620878	-0.290469	0.877412	-0.766889	-0.797207		-0.335173	-0.435494	-0.322072	0.981382	-0.232355	-0.92449		-1.03904	-0.724147	-0.994451	1.14369	-0.345635	-1.07463		-0.321388	-0.595303	-0.755004	0.859844	-0.110413	-0.618675		-0.659872	-0.454506	-0.407492	0.925286	-0.0598858	-0.609761
PF3D7_0507400::conserved Plasmodium protein, unknown function	-0.251558	-0.912105	-0.873225	-1.09187	-0.0347415	0.143		-0.129539	-0.873176	-0.852878	-1.02956	0.805687	0.93993		-0.307587	-1.12472	-1.01756	-0.747517	2.3112	0.870938		0.0985727	-0.710289	-0.827577	-1.4886	0.187915	0.930697		-0.154633	-0.907008	-0.639028	-1.20816	0.439543	1.00086		-0.080529	-0.829933	-1.16821	-1.03078	0.757302	1.3822		0.00960758	0.417484	0.167151	-0.486077	0.106901	0.973374
PF3D7_0114500::Plasmodium exported protein (hyp10), unknown function	-0.445416	-0.138117	-0.300029	-0.359954	-1.14595	-0.829665		0.687771	-0.154693	-0.116517	-0.539161	-0.56343	-0.114854		-0.115323	-0.10331	-0.173704	-0.92437	-0.426382	0.160656		-0.499623	-0.488957	-0.609637	-0.346161	-0.895011	-0.581103		-0.240997	0.0663985	0.0473699	0.295733	-0.439994	0.0143112		-0.33744	-0.362427	-0.124996	-0.0729382	-0.537432	-0.375554		-0.588417	-0.119046	-0.0768098	0.391907	-0.912208	-0.121578
PF3D7_0615600::conserved Plasmodium protein, unknown function	0.301637	0.460381	0.600427	0.176641	-0.281591	0.58347		0.578387	0.719523	0.687109	0.0564945	-0.387616	0.282989		0.470842	0.669791	0.710162	0.138376	0.105052	0.622135		0.240288	0.316681	0.405155	-0.11029	-0.335318	0.395936		0.453585	0.588957	0.602886	0.058462	-0.33136	0.265183		0.614955	0.521583	0.37899	-0.0976635	-0.242946	0.378719		-0.0253305	0.270423	0.355385	0.186571	-0.15002	0.458268
PF3D7_0628500::conserved Plasmodium protein, unknown function	-0.436726	0.310488	0.35175	-0.317278	0.0555363	-0.0265961		0.0917399	0.199393	-0.338648	0.307337	-0.0120724	0.248895		0.56351	0.3154	0.068799	0.0269092	-0.124648	0.234958		0.0203821	0.681309	0.321944	0.591223	0.0037555	0.294482		-0.476409	0.100687	0.0670852	0.261443	-0.0155064	-0.0973954		-0.0905542	0.144448	0.119895	0.22816	0.078038	0.248335		NA	NA	NA	NA	NA	NA
PF3D7_1331400::CPW-WPC family protein	-0.142156	0.424342	0.289048	-0.136704	0.0307917	0.0880635		-0.680281	0.0219407	-0.021655	0.0633656	0.013551	0.0614995		1.37464	0.147573	0.256219	-0.058828	0.500371	0.274292		0.350817	0.030853	0.0854477	-0.319885	-0.177126	0.263859		0.83527	-0.079093	-0.0111353	-0.341506	-0.205678	-0.207494		1.02644	0.273417	0.287432	-0.338818	0.00284827	0.268069		-0.23597	0.291195	0.173407	-0.197587	-0.22587	0.131663
PF3D7_0627700::transportin	0.738125	-0.184612	0.0814337	-0.4786	-0.382305	-0.0594649		0.713988	0.343093	0.330664	-0.194232	-0.248377	0.263721		0.677825	0.187228	-0.0107494	-0.255752	-0.261322	0.279343		0.0980681	-0.0837383	0.314546	-0.0776327	-0.0347948	0.164646		0.756157	0.0547657	0.0439329	0.00231318	-0.274119	0.295481		1.12673	0.232253	0.156529	-0.0257874	-0.242723	0.285539		0.478891	-0.449169	-0.176372	-0.10139	-0.232407	0.26693
PF3D7_0418600::regulator of chromosome condensation, putative	-1.30957	-1.2917	-1.28804	-1.5313	-1.21558	-1.29589		-0.180916	-0.954449	-0.965797	-1.00876	-0.922687	-0.823302		-0.858505	-1.11568	-1.17884	-1.44172	-0.0147666	-0.939052		-1.01744	-1.27769	-1.40118	-1.47774	-1.07049	-0.805506		-0.598982	-1.01929	-0.861328	-1.25204	-1.17647	-0.747312		-0.465323	-1.09441	-1.12457	-1.44909	-0.797414	-0.638646		-0.919799	-1.01855	-0.901608	-1.18647	-0.944498	-0.669315
PF3D7_1360200::ER membrane protein complex subunit 3, putative	1.01963	1.30378	1.11218	0.471735	0.273866	1.04045		1.44596	1.411	1.17396	0.71094	0.313224	0.786355		1.44776	1.52586	1.12529	0.77739	0.59009	1.50891		0.754719	1.19713	1.20043	0.688816	0.446896	1.17254		0.585286	1.07848	0.754303	0.875297	0.502312	0.711814		1.44286	0.939446	0.931342	0.748636	0.422972	1.04814		0.980393	1.0376	1.23892	0.828589	0.509453	1.31139
PF3D7_1118100::AP-1 complex subunit sigma, putative	-0.201921	0.123769	0.0859066	-0.204503	-0.331417	-0.444869		0.41028	0.86244	0.984842	0.592346	0.679861	0.304393		0.496535	0.158453	0.188623	0.337267	0.658105	0.700658		-0.0907637	-0.0565889	0.381278	0.285352	0.455992	0.0658573		0.194467	0.235286	0.18454	0.218322	0.23324	-0.0520759		0.332371	0.245009	0.410137	0.607638	0.545547	0.363933		0.446403	-0.194788	0.489802	-0.146381	0.435885	0.0902498
PF3D7_1221200::conserved Plasmodium protein, unknown function	0.988254	1.1588	1.12781	1.15025	0.767463	1.24372		0.45872	1.10966	1.20991	0.78202	0.446292	0.863069		0.952934	0.94664	0.96286	0.997118	0.855769	0.983095		0.310625	1.04646	0.902035	0.743222	0.657084	0.9681		0.248064	1.02425	0.527668	1.06426	0.758379	0.639078		0.424177	0.596369	0.64913	0.854325	0.698836	1.08508		0.141516	1.39118	1.07956	0.979775	0.759148	1.20247
PF3D7_1439400::ubiquinol-cytochrome c reductase iron-sulfur subunit, putative	-0.381791	-0.570732	-0.611014	-0.617914	0.18876	-0.441524		-1.75964	-0.653425	-0.519831	-1.05796	-0.0468062	-0.756319		-0.67981	-0.628506	-0.830844	-0.384816	0.105155	0.431423		-0.570375	-0.678601	-0.501748	-0.540667	0.178274	-0.687518		-1.05174	-0.603982	-0.573368	-0.359071	0.410995	-0.344022		-0.636957	-0.529338	-0.817112	-0.486731	0.196287	-0.633997		-0.547615	-0.794855	-0.323963	-0.522358	-0.158437	-0.615854
PF3D7_0219700::Plasmodium exported protein (PHISTc), unknown function | gametocyte exported protein 20	2.05808	1.79137	0.801848	-1.54005	-3.22444	0.600591		1.30044	1.74861	0.656813	-1.83414	-3.06575	1.04689		1.20526	1.56014	0.412043	-2.37713	-2.28458	1.53613		2.33489	1.44433	0.939417	-1.64287	-3.07748	1.57257		1.48667	1.92713	0.740069	-1.0087	-2.55628	1.36203		1.70584	1.43544	0.410493	-1.27183	-2.7771	1.62362		2.17523	1.61959	1.12628	-1.45556	-2.44135	1.61135
PF3D7_1411000::conserved Plasmodium protein, unknown function	-1.63679	-1.78912	-1.92244	-1.95702	-1.63568	-0.788867		-1.43237	-1.67344	-1.76093	-1.79757	-1.62115	-0.502546		-1.47824	-1.82657	-1.75298	-2.03103	-0.866085	-0.935258		-1.14987	-1.63077	-1.72255	-2.08107	-1.31156	-0.291654		-1.32711	-1.61503	-1.57823	-1.70865	-1.59328	-0.434209		-1.38831	-1.67849	-1.79159	-2.00955	-1.54449	-0.381538		-1.22213	-1.66073	-1.46838	-1.62001	-1.757	-0.675974
PF3D7_0937800::erythrocyte membrane protein 1, PfEMP1	-0.434457	-0.30051	-0.18028	-0.400577	-0.514554	-0.177052		-0.473193	-0.113695	-0.00677067	-0.401834	-0.283291	0.0138965		-0.28577	-0.220423	-0.1846	-0.595997	-0.45675	-0.181887		-0.392687	-0.379384	-0.41528	-0.681035	-0.620248	-0.307056		-1.75965	-0.0943876	-0.0248716	-0.453299	-0.562889	-0.160761		-0.584535	-0.168447	-0.180513	-0.571517	-0.553017	-0.266758		-0.332785	-0.343051	-0.334065	-0.5263	-0.645001	-0.241803
PF3D7_1474500::splicing factor 3A subunit 1, putative	0.851068	0.42435	0.382793	0.200019	0.0632966	0.643101		0.799937	0.830647	0.604035	0.315752	0.175366	0.171294		1.02119	0.5844	0.298319	0.253369	0.0297337	0.51992		0.310412	0.585579	0.38678	0.0255284	-0.0549838	0.63396		1.02564	0.596571	0.303097	0.228681	0.0381309	0.499564		1.08331	0.485388	0.500359	0.404557	0.237856	0.798971		0.273769	0.62163	0.496793	0.382941	0.0612576	0.831741
PF3D7_0702600::chitinase precursor fragment, truncated	1.7475	1.42868	0.57275	-0.341956	-0.487486	1.28171		1.40171	0.884943	0.416985	-0.139968	-0.830213	1.08695		1.65184	1.29911	0.436427	-0.483241	-0.152054	1.13426		1.60124	1.08629	0.432183	-0.598349	-0.807533	1.02441		2.28272	0.96922	0.434873	-0.41413	-0.668684	1.20172		1.40786	0.927618	0.52656	-0.565056	-0.687977	1.25166		0.782022	1.75698	1.09212	0.104529	-0.456791	1.4731
PF3D7_1455500::AP-1 complex subunit gamma, putative	0.795936	0.66345	0.629647	0.30826	0.554556	0.738659		0.927419	0.608937	0.791671	0.345484	0.532595	0.164302		0.682783	0.618518	0.603793	0.413921	0.313634	0.317766		0.358717	0.632508	0.670496	0.370085	0.382595	0.418759		1.05611	0.711203	0.483607	0.41767	0.415073	0.313099		1.70786	0.420873	0.542086	0.169001	0.485394	0.666823		0.198509	0.540864	0.514414	0.358627	0.450151	0.564333
PF3D7_0921700::conserved Plasmodium protein, unknown function	0.596941	0.221666	0.32983	0.530844	0.110402	0.331075		0.235952	0.433058	0.352043	0.40444	0.60724	0.369463		0.768665	0.443652	0.302881	0.391334	0.318397	0.572274		0.491431	0.136244	0.123896	-0.0814856	0.279858	0.243979		1.21598	0.273585	0.222064	0.100724	0.283127	0.355547		1.0434	0.503359	0.370198	0.297852	0.701092	0.541223		-0.0765828	0.895409	0.187693	-0.218465	0.20063	0.0797198
PF3D7_1361500::conserved Plasmodium protein, unknown function	0.124485	0.149225	-0.176182	-0.622224	0.0560616	-0.0794408		0.351299	-0.27401	-0.390618	-1.14872	-0.403442	-0.632512		0.321276	0.113992	0.0125676	-0.706343	0.843342	-0.443103		-0.147154	-0.271634	-0.517808	-1.30906	-0.116595	-0.187128		0.0142506	-0.233556	-0.338765	-0.700067	-0.56611	-0.293374		0.377933	-0.421404	-0.520412	-1.17848	0.0235593	-0.245092		-0.520866	-0.0270399	-0.223178	-0.611777	-0.608	-0.008258
PF3D7_0517900::zinc finger protein, putative	-0.431385	-0.242898	-0.68989	-0.908134	0.98717	-0.571473		-0.619886	-0.78494	-0.695826	-0.910753	0.864329	-0.807968		-0.392746	-0.491764	-0.453295	-0.580019	1.35064	-0.572693		-0.26541	-0.63211	-0.583156	-1.32086	0.801983	-0.834003		-0.615756	-0.431264	-0.667084	-0.974854	0.574823	-0.775753		-0.458817	-0.853	-0.758441	-1.03595	1.14369	-0.45315		-0.278371	-0.162888	-0.190316	-0.752884	0.107685	-0.5475
PF3D7_1459200::WD repeat-containing protein, putative	0.906499	0.247909	-0.100934	-0.607344	-0.590951	0.281756		1.44369	0.432565	-0.408399	-0.47407	-0.782201	0.0849331		1.22824	0.277894	-0.206532	-0.465968	-0.768369	0.205387		0.767459	0.55012	-0.0333694	-0.621169	-0.66576	0.529573		1.38649	0.4948	-0.0549568	-0.750792	-0.726494	0.268254		1.70984	0.448825	-0.0101798	-0.222092	-0.523797	0.520679		0.667434	0.285176	-0.144068	-0.479083	-0.574825	0.63365
PF3D7_1030100::pre-mRNA-splicing factor ATP-dependent RNA helicase PRP22, putative	-0.0901052	-0.394932	-0.29789	-0.991184	-1.12373	-0.497972		-0.318746	-0.257438	-0.282702	-0.593798	-1.14426	-0.396086		-0.326268	-0.465025	-0.726816	-0.974479	-1.41716	-0.750155		-0.383495	-0.333494	-0.441932	-0.729339	-1.16217	-0.228864		-0.162067	-0.32442	-0.418707	-0.697648	-1.11502	-0.338186		-0.338424	-0.421208	-0.435292	-0.753442	-1.30895	-0.574644		-0.213429	-0.903706	-0.799557	-0.660397	-0.951934	-0.407219
PF3D7_0209000::6-cysteine protein | transmission-blocking target antigen s230	-0.0328967	-0.0935695	-0.11124	-0.163985	-0.0398109	0.148058		0.107438	-0.0783678	-0.114116	-0.325011	-0.0745718	-0.0274382		0.240806	0.0766934	0.223624	-0.0789822	-0.0172662	-0.0337315		1.08971	1.00246	0.988433	0.285589	0.137471	0.361011		0.0905098	0.23898	0.220474	-0.0891668	-0.209354	0.110797		0.753399	0.307717	0.305661	-0.00515873	-0.0220935	0.328031		-0.505548	-0.128812	0.0457487	-0.21647	-0.185051	-0.2945
PF3D7_0504400::ATP-dependent helicase, putative	-0.858188	-1.05749	-1.0685	0.436752	0.797328	-0.720781		-1.29237	-1.0149	-0.999244	0.45939	0.489088	-2.44065		-0.848068	-0.970495	-0.838033	0.847033	0.093354	-1.28764		-0.115758	-0.375677	-0.469942	0.857099	0.700001	-0.926138		-1.28	-1.13089	-1.07608	0.829393	0.952848	-1.0926		-1.0014	-0.836638	-0.904101	0.679766	0.678782	-0.888295		0.00117336	-0.221057	-0.450105	0.348241	0.8975	-0.949843
PF3D7_0818900::heat shock protein 70	-0.39067	-0.613937	-0.253308	-0.176033	-0.156156	-0.121909		-0.636368	-0.0191764	0.0707691	0.622956	-0.0251077	0.408354		-0.545129	-0.732601	-0.607801	0.508162	-1.49056	-0.6745		-0.309507	-0.166466	0.129694	0.923107	0.0528793	-0.145723		-0.694438	-0.16388	0.0876149	0.890798	0.367165	-0.00473317		-0.519179	-0.202742	-0.127807	0.56189	-0.279763	-0.118025		-0.324576	-0.808006	-0.523316	0.551334	0.42369	-0.454564
PF3D7_0911400::conserved Plasmodium protein, unknown function	0.384537	1.06733	0.620538	0.984787	-0.202482	0.566439		0.517692	1.25816	0.319221	0.37911	-0.733738	-0.464067		0.0492584	0.712786	0.688605	0.566237	-0.684566	0.109799		-0.0295229	0.753907	0.372813	0.583952	-0.512862	0.599911		0.356445	1.2655	0.298353	0.624442	-0.320075	0.11034		0.116737	0.608259	0.32227	0.704024	-0.352608	0.510812		0.0935941	1.29573	0.546429	1.01404	0.128298	0.881442
PF3D7_1239400::conserved Plasmodium protein, unknown function	0.856645	0.836937	0.640979	0.883434	0.558335	1.09084		0.34821	0.5106	0.402532	0.32666	0.0462854	0.483461		0.613188	0.81985	0.863992	0.968967	0.606122	0.858399		1.44916	1.28458	1.5797	0.911885	0.8415	1.35417		0.489204	0.87493	0.866993	0.764261	0.486272	1.01182		1.46045	1.38355	1.47646	0.736279	0.502913	0.819713		0.582042	1.16016	0.52466	0.563779	0.486311	0.774106
PF3D7_1115400::cysteine proteinase falcipain 3	0.0918828	0.387938	-0.258416	-0.752269	-0.0330242	-0.753481		0.458676	0.271036	0.0931728	-0.110411	0.737269	0.112885		0.457656	-0.071692	-0.659952	-0.314369	0.21912	0.0889013		0.312786	-0.0258971	-0.131584	-0.157577	0.671184	-0.0376472		0.495514	-0.0731616	-0.460765	-0.392624	0.455756	-0.261423		0.728932	-0.0440805	-0.414329	-0.125889	0.555174	0.0831362		0.589732	-0.480588	-0.139317	-0.509541	0.289429	-0.190908
PF3D7_0520900::S-adenosyl-L-homocysteine hydrolase | adenosylhomocysteinase	-1.17674	-1.07715	-0.915581	-0.404593	-0.735108	-0.963963		-0.513621	-0.550799	-0.478569	-0.152554	-0.690724	-0.62528		-0.406467	-0.96046	-0.751731	-0.200821	-0.92106	-0.910725		-1.06824	-1.13377	-0.682866	-0.0623476	-0.707182	-1.08839		-0.472682	-1.00696	-0.710878	-0.310653	-0.534299	-0.94796		0.585241	-0.883635	-0.72319	-0.0428989	-0.497049	-0.687661		-0.200242	-1.20964	-0.582444	-0.458904	-0.494932	-1.01289
PF3D7_0512900::AKAP-like protein | A-kinase anchor protein-like	-0.784441	-0.631934	-0.894246	-0.498601	-0.229587	-0.204653		-0.54214	-0.863866	-0.352159	-0.0231231	-0.157359	-0.12811		-0.311484	-0.732055	-0.335488	-0.171797	-0.503658	-0.611573		-1.09365	-0.63053	-0.982576	-0.348812	-0.462935	-0.747454		-0.41186	-0.521206	-0.0289818	0.124227	-0.0931237	-0.425114		-0.593431	-0.890024	-0.548821	-0.41069	-0.0800711	-0.458449		-0.452642	-0.615222	-0.346037	-0.377901	-0.403623	-0.423577
PF3D7_1132100::RNA-binding protein, putative	0.369061	0.287886	0.413919	-0.240268	-0.483319	0.124094		-0.424042	0.506326	0.0410165	-0.0789269	0.0183382	0.351638		-0.305651	0.212236	0.271572	-0.0987456	-0.0429667	0.375711		0.236944	-0.0553896	-0.00783926	-0.211084	-0.322859	0.0219864		-0.199159	0.390116	0.308019	0.231654	-0.0783992	0.0739476		-0.465957	0.262156	0.505631	0.0893072	-0.154897	0.251332		0.178743	-0.237207	-0.0476818	-0.102162	-0.0596424	0.339668
PF3D7_1119600::ATP-dependent zinc metalloprotease FTSH, putative	0.629404	0.501281	0.483507	-0.192342	-0.287303	0.14604		0.677428	0.580008	0.457742	0.301835	-0.238144	0.515924		0.661341	0.306941	0.090285	-0.00773928	-0.881023	0.248592		0.197499	0.314146	0.434094	0.25419	-0.168539	0.293667		0.303033	0.279797	0.233879	0.0659628	-0.281025	0.168283		0.299486	0.500704	0.489549	0.176409	-0.430783	0.280906		0.0131054	-0.317799	-0.0930643	0.040852	-0.132315	0.332408
PF3D7_0916600::methyltransferase, putative	1.66529	1.18612	0.871807	-0.00801573	-0.364685	0.865845		1.37252	1.61669	1.16189	0.507366	-0.379354	1.33604		1.65986	1.37722	0.982483	0.14814	0.00597656	1.17645		0.86957	1.12881	0.855568	0.12111	-0.154152	0.92105		1.53912	1.63318	0.91851	0.583266	-0.211267	1.02501		1.92408	1.28438	1.2302	0.423847	-0.146281	1.09486		0.730177	0.0486889	0.289267	0.149467	-0.2719	1.41275
PF3D7_1016100::conserved Plasmodium protein, unknown function	1.18596	-0.10866	-0.218054	0.0271882	-0.349961	0.0278816		1.54472	-0.120503	-0.196602	-0.131436	-0.283955	-0.208284		1.47235	-0.33482	-0.0186265	0.197274	-0.442626	-0.346822		0.277686	0.299671	0.282816	0.197645	-0.0204108	0.161599		1.06236	-0.302533	-0.05685	0.0276063	-0.400446	-0.304284		1.55586	0.155301	-0.490931	-0.133382	0.0870028	0.0449035		0.681104	0.14556	0.103889	0.250834	-0.0136222	0.198184
PF3D7_1317100::DNA replication licensing factor MCM4	-1.30353	-1.566	-1.76309	-0.484223	0.396535	-1.78689		-1.49583	-1.69536	-1.70722	-0.0047834	0.519128	-1.44889		-1.34891	-1.62357	-1.66237	-0.0638439	-0.338102	-2.00605		-1.04895	-1.39273	-1.6924	0.0057705	0.536107	-1.56605		-1.35337	-1.64127	-1.56745	-0.338346	0.256862	-1.4303		-1.55614	-1.64582	-1.62652	0.0575891	0.401654	-1.58451		0.128772	-1.20214	-1.14126	-0.499149	0.332245	-1.49059
PF3D7_0925300::proline--tRNA ligase, putative	-0.549312	-0.880423	-0.919535	0.305895	0.792494	-0.777239		-0.547601	-1.02345	-0.661124	0.211286	0.703607	-0.882174		-0.862758	-0.69914	-0.758934	0.596445	0.600066	-0.908061		-0.599622	-0.731113	-0.639337	0.336419	0.761135	-0.832138		-0.854841	-0.758857	-0.934504	0.43825	0.853024	-0.73973		0.0296654	-0.729311	-0.83782	0.207833	0.608299	-0.845511		0.231924	-0.312818	-0.161962	0.233313	0.752301	-0.722387
PF3D7_0925500::thioredoxin-like protein 2	-0.871927	-0.774218	-0.7187	0.390086	-0.591743	-1.25405		0.57931	-0.494421	-0.706307	0.616684	-0.173322	-0.382639		0.538918	-0.84306	-0.965984	0.183598	0.236858	-0.487622		-0.595789	-0.626492	-0.661676	0.206767	-0.343223	-0.698403		0.572394	-0.503116	-0.745101	0.525861	-0.167144	-0.427465		-0.1097	-0.775252	-0.754476	0.528175	-0.124786	-0.574413		-0.288471	-0.878637	-0.52192	0.224649	-0.195115	-0.455551
PF3D7_0424100::reticulocyte binding protein homologue 5	-0.505883	-0.781596	-0.857975	-1.57467	-0.800361	-0.579263		-1.3983	-1.13236	-0.773627	-1.50877	-1.08361	-0.639923		-1.28093	-0.955263	-0.988502	-1.64909	0.533387	-0.732771		-0.603616	-0.787779	-1.01801	-1.59934	-1.17459	-0.197889		-1.2498	-1.01527	-0.931662	-1.45693	-1.34339	-0.163729		-1.44242	-1.18158	-1.16127	-1.88944	-0.977145	-0.197836		-0.915611	-0.047126	-0.414208	-1.0367	-1.05852	0.0364556
PF3D7_1355500::serine/threonine protein phosphatase 5	0.795379	0.438242	0.404308	0.163066	-0.35606	0.449928		-0.264263	0.394816	0.618011	-0.00628955	-0.376629	0.310358		0.267758	0.49294	0.444292	0.138057	-0.3258	0.272699		-0.119761	0.119298	0.39346	0.132999	-0.353614	0.342933		0.0399884	0.612261	0.718059	0.198363	-0.141582	0.588409		-0.866841	0.63897	0.499201	0.111075	-0.110763	0.356658		-0.421613	-0.327586	0.0143975	0.294287	0.0975865	0.458668
PF3D7_1347400::conserved Plasmodium protein, unknown function	-0.140783	0.267345	0.288242	0.910187	0.325533	0.255659		-0.358914	0.0842088	0.631615	0.0879723	-0.166261	-0.266793		-0.113401	0.210808	0.737734	0.671213	-0.0663222	0.192519		-0.081432	-0.013935	0.0848467	0.305299	-0.0934581	-0.13092		-0.048365	0.562123	0.397001	1.11076	0.491421	0.200577		-0.059483	-0.0260251	0.2682	0.529867	0.335435	0.020446		-0.240721	0.728959	0.248485	0.723214	0.270979	-0.279433
PF3D7_1205600::conserved Plasmodium protein, unknown function	-1.48567	-1.31382	-1.17155	0.42705	0.138281	-0.906309		-0.441712	-1.19952	-1.15513	0.890331	0.220039	-1.35935		-0.796975	-1.29987	-1.46921	0.514852	-0.554212	-1.54861		-0.546489	-0.951671	-1.0256	1.18343	0.456577	-1.19365		-0.741091	-1.43711	-1.45269	0.786743	0.410312	-1.43182		-0.750669	-1.37465	-1.5484	0.538694	-0.31869	-1.21041		-0.196361	-0.623632	-0.619875	0.336155	0.676585	-1.20289
PF3D7_1343600::UDP-N-acetylglucosamine pyrophosphorylase, putative	-0.278852	0.201173	0.0799167	1.68709	0.776765	0.409623		1.28697	-0.161389	-0.148384	1.36498	0.81104	0.468098		1.43143	-0.0495561	0.122019	1.52655	0.833744	0.673349		0.382573	0.0518887	0.0904258	1.31297	0.600736	0.602777		0.851739	-0.0995259	-0.0900988	1.47008	0.829362	0.300981		1.27404	-0.0570038	-0.0868038	1.43836	0.868241	0.686473		0.30823	0.717749	0.469285	1.42574	1.09934	0.319056
PF3D7_1114900::conserved Plasmodium protein, unknown function	-0.318032	-0.246381	-0.0710242	-0.254938	0.592638	-0.232243		-0.445763	-0.149934	-0.186366	-0.333123	0.820571	-0.0535238		-0.409285	-0.150036	-0.305307	-0.448486	1.04377	-0.199044		-0.192592	-0.382899	-0.235198	-0.546681	0.820618	-0.182595		-1.04678	-0.272495	-0.138778	-0.476623	0.46253	-0.165548		0.056033	-0.285544	-0.413728	-0.691279	0.565787	-0.319121		0.00250093	-0.030306	-0.00387135	-0.388835	0.226128	-0.115278
[truncated: 4,187 more rows]
[truncated: 54 more columns]

## Sheet: Fig2b
Source data for Fig. 2b. Sampling time (in hours post-invasion) for K13 lines, listed for each biological replicate.
[truncated: 8 more rows]

[truncated: 25 more sheets: Fig2c, Fig2d, Fig3a, Fig3b, Fig3c, Fig3d, Fig4a, Fig4b-c, Fig4e, Fig4f, Fig5, S1a, S1b-f, S2a, S2b-c, S2d, S3a, S3b, S3c, S4 …]
